# Supplementary material for: Identification and characterization of abundant repetitive sequences in Eragrostis tef cv. Enatite genome
Source: BMC Plant Biol. 2016 Feb 1;16:39. doi: 10.1186/s12870-016-0725-4 (PMC4736629; doi:10.1186/s12870-016-0725-4)
Supplement: Additional file 1: — Library Etef_repeats_V1.4 containing the repeats isolated in this study. (FAS 615 kb) [file 12870_2016_725_MOESM1_ESM.fas]

>acontig112#LTR/Copia
TCGTTATTCCCTCCTCATATTTTCTGAGAGTTTGGAAATAACGAGTATCC
CTAAGAACTGTGCTGGTAGTGCAACAGTCTACTAGACATAGTTCCTCTTC
CATTGTACTACACTTCAAAGGCAAAGGAAAAAGGCACATACTTCAAGAAA
AGCCAAATATCGACAAGGTAAATAAAACCAAGCGCACACATAAACTTCAA
GTTACTATGTATTAAAAACGAGGTCCCTACTAGAGATTACATTAATCCAC
TCAATTCAATACTTGAATTTAAACTAAATGCATAACTACTACTTAAACTA
TCTACTAGATAGTACTACTTTTGAGGAGAACTACTTCATGTCTCCGTGCA
TATCATCTAGTTCTTCTCCAAGAAGATCATCTTCTTCCATGAGATCATCA
TCTAGGGGAAGACCTCCGGAGCCTTCAAGGTCCTTGCCTTCATCTTGTGG
TGTACCAATGTCCATCTTCTCGATGTCATCTTCCTTCTCTTCATGCGAAG
GGGACCCCTCTTCGGGTGTTGGGCATTCCAAGAAGTGTGCTTCTTCTTGG
ATCCTCTGCTTCTTGCCATGAAGCTTTTGGTACATCTCAACGATGTGCTT
AGGTGCTTTGCATATACGTGACCAATGTCCATGCTCACCACACCTATAA
>acontig117#LTR/Copia
TGGTTGGCAACCTTAATCTCAACCCCACTCCTAAGAATCAGCATGAGGCT
AGCAGCAGCAAGCAAGGCCAGAAGGGGGGAGCAAAGCATAAGAACAAAGG
CAACAACAAGAACTTTGCTCCCAAGAACAACAACAACAAGTTCAAGAACC
ACCAGTCTAAGGGTGGTAAGATGTTATGCTCCTTCTGTGACTCGCCTAAG
CACCTTCAGAAGGCTTGTCCAGGCTTCAAGGAATGGTTGAAGAACCAAGG
TAATTTTAAGTTTGATGTTGTTTCTTTTATTGATGAGTCATTTTTAGCAG
ATTTTTCCCCTAATACTTGGTGGATTGACTCAGGTGCCACTGTGCACATT
TCTAATTCTTTTCAGGCATTCCGTTCGATCCAAACTATA
>acontig126#LTR/Copia
GAGAAGTGACGCTGGATCCCCTCGTCGACGCAGTACTCCGCGAACTCAGC
CGCCGTGAACTCGCCGCCGTTGTCCGTGCGGAGCACCCGCAGCTTGCGGC
CGCACCCCTTCTCAGCAGCAGCTTGAAGGTGCTTGATGGAGTCCGCCGCA
GCAGCCTTGGTGTGGAGGAGGACAACCCACATGTAGCGGGAGACGTCGGC
GACGAGGAGGAGGAAGTGGCGCCTGCCTCCTGGAGTGGCCGGCGTCACTG
GTCCGCAGAGGTCGCCGTGCACGAGCTCAAGCCTCTCCTTGGCTCGAAAG
CTCGACTGGCGAGGGAAGGGAAGCCGCCGCTGCTTCGTCAGGACGCAGGT
GTCGCACAGCTGCTCGACGTGGTCGATCTCCGGCATCCCGCGCACCATCT
CGCCGCCCCCGAGCTTCTTGAGCGCCT
>acontig133#LTR/Copia
GCACTATGGAGGCTGACCAAGAAGTTCAGAATATCATCCACTTGCAGAGA
ATTGCTAATGAACTGCCAGAGACATTCACCAACACACAAGGGATTATGAA
ATCTCATATTCCAGCAGTAAATGCACCGGAACGAATTGCAATACCACATG
AAGTGGGAGCTCAAAAGGAATTCCAAACTCGAGCCTCTACCTCACTAGCC
AGGAATGCTAGGAAGAGGGGGAGTGAACCGGTTGCAAGGGTCACGAAGAA
ACCCAAAGTACAAGAGCCAGCTAAACCTTCTAGGAGACGTCCGACGAAGG
ATAAGCGTAAGCTTAGTACGAATGAGATACCCATCCCAGTGAATGGTGAA
GAGAGTGTACATGAAGTACCAAGTGTACAGGAAGTACTTAAACCGGATAT
TCCAGATCTGAACATACCTGTAAGTAGTGATCTGGACCATGAGAGAATCA
TGAAAAACTCAACACATTATGTTGAGACAGGTGTACGGTATGATAGAAGA
GCTATGAATGTCGACATATTCTTTGCAGAGCAGATTGCCCACGACATTGA
TGAGGTTGAAGAACCCAAATCAATGAAAGAATGCAAGAAGCGTTCTGATT
GGCCAAAGTGGAAAGAAGCAATCGCTGCAGAACTAAACTCGCTGAATAAA
AGACAAGTCTTCGGACAAGTCTGCCTCACCCCTGAAGGAAAGTATCCCGT
AGGATACAAATGGGTATTCGTCCGGAAGAGAAACGAAAAGAATGAGGTCG
TAAGATACAAAGCGAGATTAGTAGCTCAAGGTTTCACGCAGAGACCAGGT
ATCGATTATGATACTACATACTCGCCTGTGATGGATGGAACCACATTCCG
GTACTTGATCTCGCTAGCAGTGAATATGCAATTGCAAATGAAACTAATGG
ATGTCGTGACCGCATACTTGTATGGGTCATTGGATTCAGAAATCCACATG
AAGGTTCCAGAAGGAATCAAGGTCCCGAATGAGGAAGAACGCGGCCTATA
TAGTGTGAAGCTGCAACGATCACTATATGGTTTAAAGCAATCCGGAAGAA
TGTGGTATAAC
>acontig157#LTR/Copia
AGTACATGTTGAGTGATTCTCCTTAACCAGGAGCATTCCTGTGATGCCTC
ATACAAGGCAATTATCTCTGAGTGATTTGTTGATGTAGCCACCATTGTCT
GCTTCGTAGATCTCCAGGAAATAGCAGTTCCACCACAGAGAAACACATAA
CCAGTCTGCGAGAATGATTTGTGTGGATCCGACATATATCCCGCGTCGGT
ATAACCTTCCAAGGTTACATTTCCTTTCTTCTGGAAGAACAACCCCATGT
CTTCTGTTCCTCTGAGGTATCTGAGAATATGCTTAATGCCATTCCAATGT
CTTCTGGTTGGAGCTGCGCTAAATCTTGCTAAGAGATTAACAGCAAAGGC
AATATCGGGTCTAGTACCATTCGCAAGGTACATCAAAGCCCCAATAGCAC
TCAGATAGGGATATTCTGGTCCCAACACTTTCTCATGTTCCTCTTTTGGT
CTAAATGGGTCTTTCTCTACATCGAGTGACCTCACAACCATAGGGGTTTT
GAGCGGGTATGCATTACTCATGTTGAACCTTTCTAATACCTTCTTGGT
>acontig162#LTR/Copia
AGACTCATGACCTGAAACAGACCCTAAAAGACCACGACGAATCATAGCAG
ACAATCGAGAGCCACAAATATGACCCAAACGATGATGCCACTGAGCAAAA
GACGTAGTCGACGAAGCAGCAAAAGCGAAGCCGTCATGACTGGCAGACGC
AGCGGAAGGAAGATGTAGCCAGTCAAGCTCCCAAAGACGCTGTGAATCAC
GGCGCCGGGGGCCAGTGCCAATCAGCTGACCCGTGGAACGATCCTGAACA
TAACAAAAATCAGGATCAAGAATCACACGACAATCAGAATCAGTAAGTTG
GCCAGCTGACATAAGCTGCATGGTCAAATCAGGAACACAAGAAACATCAG
GCACAGAAAAAGAATCAGATAAAAGAGTGCCCTTCCCAACAACAGAAAGA
GGAGAACCATCAGCTGTATGAACAAAATGAGAACTAGGCGAAGAAACCAC
GGAAGAAAGACAAGAGCGATATGGAGTCATATGAAAAGAAGCACCAGAAT
CAAGAATCCATGGCCAAGTACCTGGAGTAGAAGGGGGACGAGATCCCAAA
AGAGAAGACTGAGAAGCAGCAGCAGAACCAGTCGGTGCAGAGGGCTGAGT
CACAGAACCAGCAGCTCCTGGTGGCGAAGAGGCAACGAGGCGACCGAGCA
ACCTGATGATCTCCTGTGTGTCTGAACCAGTAGAACCCCTCTGAGAACCT
CCAGTACTAGGGCTAGCAGCACCATGTGAAGACCGACGAGAACGAGCCCG
CTGTTCCTTCTTCTTCTTGAAACAATAAGCCTCCACATGACCCTCTTTAC
CACAATGATCACACTGAAGAGCACTAGTCCGACTCCCAGAAGAAGGCGCC
ATGGAGGAAGGCACCACAGGAGGAGTAGCAGCTGGAGACAAAGGAGAACG
AGGAGCCGACGGCGAAGAGCGAGCAGCCAACACTGAAGAGTACTGTAACA
GACCAGCAGCATGAAGACGAGTCTCCTCACTACGAACCTCAGCAAGAGCC
TCCATCAGAGTAACACAAGGGTGACGAGCAAGCAGCTGAGCACGACGTGG
CTCAAACTCATCACGAAGCCGAGTCAAGAAGTCATAAGTGCGACGAAGCT
CCAGAAACGTCTTCTGACTCTGGCAGGACTGACACGTGCTAGGAGACAAC
TGAGGGCCAAGAGTGTCAATCTGACGCCAAA
>acontig166#LTR/Copia
AAGTTGGACTCCACCCTCAGGGCGATGGGGTTCGAGCAAAGCCCGCATGA
GGCGGCCGTCTACCGGCGGGGCCGCGGCGGCTGTGCCCTGCTGGTGGGCG
TCTACGTCGACGACTTGGTGATCACGGGCGCCAAGGAATCGGACGTGGAG
GCATTCAAGGATCAGATGAAGAACGCCTTCCAGATGAGCGACCTGGGGCC
TCTCTCCTTCTACTTGGGGATCGAGGTGCACCAGGACGACTCCGGCATCA
CACTCCGACAGACCGCCTACGCCAAGCGCATCGTTGAGCTAGGCGGCCTC
ACCGGCTGCAACCCGTCTCACACTCCCATGGAGGAGCGGCTGAAGCTGAG
CCGCAACAGCACCGCTGAGGAGGTCGACGCCACGCACTACCGGCGCCTTG
TGGGGAGCCTTCGCTACCTCGTCCACACGCGACCGGACTTGGCATTCACT
GTCGGCTACGTCAGTCGGTTCATGCAGCGACCGACGAAGGAGCACCTGCA
AGC
>acontig184#LTR/Copia
CTCATAGACTGTGACTAGCAGTCGAACTCATATAGGTGTGTTCCTTAAAG
ATATCCTGTAGGACGATATCTTTGCTTCTCATAAGCCACTAAGAACACAT
TAAGGTTAATAAACCAACCTTCCTTACAGTTCTCTAGGAAAGAAGTACAT
CTGAGATAGACCAAAACAAGGGTCTTTCCTCTCAAGCTGTCACTAGCTTG
TTTCACCATTCTACTTCACGGGATCTCCGATCGCATAGAACAGGTTACCA
CCATGACAGCCTATCAAGTGGGTCTCAGACCCATCTCACTAGATGCACCG
TCTATCACATTACGTGATAGCCCCTTAGTAAACGGATCTGCCAGATTCTT
AGACGTATGCACATAATCCAAAGACATAACTCCGGAGTTTCTCAATTTTC
TGACAGATTTCAATCGCCTTTTTACATGTCTTGTCGACTTCATGTTATCC
TTTGAACTGTTCACTTTGACTATCACTGTCTGATTGTCACAGTTCATGGA
GATAGACGGTATTGGTTTTTCAACAACCGGTAAATCCATAAGGAAATCAC
GAAGCCACTCGGCCTCAATGCTGGCTGTATCTAATGCAGTAAGTTCTGCC
TCCATAGTAGACCTCGTCAAGATGGTCTGCTTGCAGGACTTCCA
>acontig189#LTR/Copia
CAAGATCGAAACGAGACACAGATTTTACGTGGAAAACCCTTGCGGGAAAA
AACCACGGGCGCCGACCGGCGATATTCACTATATGAAGAGAGTTTACAAA
TGCAGAGGAATAACAATGAGTCGTCAACTC
>acontig191#LTR/Copia
CAACCTTTCACGGGTTGGTGGGCCCCCGTCGCGCAGCGACCTATAAAAGA
GAGGTGGGGGCCAGGTTTCACGCATCCCAAGGTTCACCGTGCCATCGTTA
CCCTACTCCACCTCAACCGCCCACCGATCTAGGGCGAGCGCTGAAGCGAC
GGGAAGTCCGCCGCCACCTGCCGCTACTTCGTGCACGTGCAGGTCATGGG
ACTCCACTCCGCCCCACTGGTGCTCGTCCACGACGTCGTCGTCGACTCCG
CCGCCGCCGCCCAGAGCCGCCGGCGAC
>acontig194#LTR/Copia
CCCTTAATGCAATCAATGCATTGCTCTAAATTGGAAAAGTCTAATGTCTC
TAGTATTTCATCTTTAACGAGACGCTCCATTCTCCCCCTCGAAATGTGGC
CAAGGCGATAATGCCACAAATTCGAAGAGGTCTCATTATCACGCTTACGC
TTAAATGAATAATTAGTAACATTCATGACAGAATCATTAAGAGAGAGCAT
ATAAAGCTTGCCTTGTCGAGAGGCATGACCAATATCAATTCCATTAAACT
TAATCAAACATTGTTTGTTGCCAAATTCACACACATGTCCTGAATCATCT
AAAACTGAAACTGAAATTAAATTTCTCTTTAAACTAGGAACATAAAGGAC
ATCCTCTAAACTAAGCTGGAAGCCGCCTGGCAACTCTAAGTGGAAGCTCC
CAACGCCTTCGACTTCAACGGCTGTACCATCAGCCACTCTTAGGCTTCGC
TC
>acontig206#LTR/Copia
CATCATGTCTCTGTCATGTTCCACAACATTAGACATATTACTGTGAAATC
CTTGTCCCGAAAAGTGCCGCCCATCAACGGGAACGCGCTCGTCTATTTCA
TTGTCTGTGCACAGCCCGTCCTGTACAGTTTTCAGAACAACCTTGTTACT
TGAATTGCTCATATCTTTTTATCCGTAGCTCCGATTTAGGTGATTCTTGC
GCCTAAATCTTCATCTCATTGTAATCTATCCAACCATAGTGTTTTTATGA
TATGTTTGTACTGTTTGGTGTACTGTATTTATTTGTTTGTGTCTTTTCTT
TTATCGGTAGTTTATTCGATTGGATGATGACGTGAAGAAGCGGTACGGGA
ACATGAAGAGCAAGAGAAGAGCACGATCAAGACCTTGAAGACTCTGAGCA
GCAGCAATGGTAAAAGGCAAGTGTCCTTGACGCATTTTGAACCTATTTCT
TTCTCCCTCTAGTTTAGCATTGCATTGCGTTTAATTTGAATCCCATGTGT
CATACCATGTTCCTTACTTTATCCTTGTCGCCTGGGTGTTGTTGATAATA
ATGTGGATGGGTATGTCATGCTTAGCTTGCTGTCATGGGTTGGATAACAA
TTTGACTAATAATCTTGACTAATGGTTCACTTCAACGTAATCTTCACGGA
CCGGTTAATCTTTTTAGCAACATGGAACTTAGGTGATCCAAGCAGGAGGA
TGTTGATGATGGTGCGGGTATGCACATGTGCCTGTCATGGTACTCTTGGT
TGTGGTTAGTACCTGCTTGTGATCATAAGGACCGGTTCGTGGAGCGGCAA
CCCAGGACAACAGCGCAAAGCACAGGGTTGATTATGGTAGACTTGGTCAA
GTATTATGATGTCTCTCCAGTCTTGCCGGCGTTCATGGAAGGAGGGAGGA
AGGGTTACTTCCAAACTCAGGTGATTGAGGGGTACTCTAGCCAAGGCGCA
AGAGGGGTCTACTGTTTCAGGGGTACTGGCAGTAGAGAAACCTAGCGGGG
ATGTTGGCAGGCTGGCGAGCGCTTTGAAAGACCATGTGGTGATCTCTTGG
CCTCACACCGTTGGTAGTGTGAAGTGGCAAAATGGAGGCTTTAGTCAACC
AGGCAACAGGGGACGAAATCACCACCCTGTGGGTAAAGTTGTGCACCTCT
GCAGAGAAGTAAAACTGTCATGACAGCCGTGCTCACGGTCAGGAGCGGCC
TGGATCCTCACATGATTAGAGATGGATGGATGGTTATGGCGGGTAGCCAT
TTGGATGGATGGTTATGGCGGGTAGCCATTTGGATGCTACAAGTGGGTAA
CTTGTAGTATGGTTTTGGGCGGTTAGCCTGTTTGGTTGCAAGGGGGTACC
TTGTAGTGTCTAATTAACTTGGGAATGGGTTAACATTCACCTAGTAATTC
AGGAATGCTTTACCATTGGTTTAGGGTGCTTATTTCTGCAATTTACCTTA
TGTCAGCCTTTCTTGTTATAAGCTTGCATGTCATTACTTTTCCACACTTG
CGGAGTACGACATGTACTCACGCT
>acontig214#LTR/Copia
ATTCAACTCGGACTTTAGTAAGCTTTAAGGACATCCGTAAAAATGGGTTT
CACGTAGAAACCAATGATGATGAAGGTGAAGAACGTCTTATTATTACCAA
GAAAGAAGGCAATAAGAAGACCATTATTGAAAGTTGTCCGTCGATCAAAG
AAGGCTTGTACTATACGTACATTAAACCAAGCAAAGAATTTGCTACGTTC
AAGACTATCTTTACCAATCAAGAACCATATAGACTATGGCATGACCGTCT
TGGTCATCCTGGCCTTAATATGATGCAGAGAATTACGAAGAATGCAACGG
GGCACAACTTGAAAACAAAAGATTTCCCAAATCAAGCAGATTTCTTGTGC
ATTGCATGTGCAAAAGGGAAGCTTATTACTCGCCCCTCGCAGCTTAAGAT
TCAAGCAGAATCTATGCCATTCCTTGAACGAATTCAAGGTGATATATGCG
GACCAATTAGTCCCATGTCAGGACCTTTTCGCTACTTCATGGTATTAATA
GACGCTTCCTCGAAGTGGAGTCAAGTATGTCTATTGTCCACTAGAAATCA
TGCATTTGCACGCCTTACATCCCAAATTATTCAATTGAAGAATAATTTTC
CAGACCATAGAATTAAATCCATTCGATTGGATAATGCTGGAGAATTTACC
TCGAAGGTATTTGATGACTACTGCAAGTCATTGGGAATAAAGGTGGAACA
TTCTGTACCACACGTGCATACACAAAATGGTCTCGCAGAATCACTAATCA
AGAGGATCAAATTGATCGCTAGACCACTGTTACAGAATAGCTTATTACCT
ACCTCTTGTTGGGGACATGCGGTGTTGCACGCAGCAGCACTTATCCAATT
ACGACCATCTGCTACACATGAAGAATCACCATTAGCATTGGTGCGTGGTA
GAATACCAAATATTTCCCATTTACGAAGGTTTGGATGTGCTGTATACATT
CCAATTCCTCCACCTCAGCGAACTGCTATGGGCGCACAACGGAAACTTGC
AGTTTACGTTGGCTATGAAAGTCCGTCCATAATCAAGTACTTAGAGCCCT
CCACTGGAGATTTGCATACGGCTCGATTCGCTGATTGTATTTTTAATGAA
GATCATTTCCCGGCATTAGGGGGAGGACAGTATCTCTCTAAAGAAGAATG
CCAGCAAATAGATTGGGATGCTAAAGGAATCCTAGGAATGGATCCTCGCA
CTAAAGAAGCTGAACTCGAAGTTCAGAATATACTCCACTTGCAGAGAGTT
GCTAATGAATTGCCTGAAGCTTTCACCAACACAAGAGACATTATGAAGTC
TCATATACCAGCAGCAAATGCACCTGAAAGAATAGAAATACCATTTGAAG
GGGAAGAACATATGGAATTCCAACCTTCTTCCATAAAAGCAACGAATGCT
AGGAAGAGGGGGAGTGAGCCGGTTGCAAGGGCATCTAAGAAGCCTAGAGT
ACAAGCTCAAGCTAAAGCTCCTAGGAGACGTCCTGCGGAGAAGAAGCCTA
AGCAAAATGCTCAAAAGAAAACCAAAGAAGGTGAAAGTGATCCACATGAA
GTGGTGAGACTTGAAGAATCAAACCCAAGTGAATATGTACATGAAGCTCA
CGAGGGTATACCGGAAATTCCTGACCTCAATATATCTATTGATAATGAGG
AACAAGGAAATGAAAACTCAACGAATTATGTTGAGACGGGAGTGGTATAT
AATAGAA
>acontig216#LTR/Copia
CCTGGCAAACCCGGAGCACGCTTCGCCTATGGCGGTCTCGACAGCATCGA
CTTCGGCATCGACCTTCTTCTCCACGATGCCTCGACCGCGTCGCCGTCTT
CTTCCAGGCGCCTCTTCGCGCACCCACATATTGGCGCCTCCCTGCGCCCG
CGGCTTCATGTGTGGCTTCCTCAACAATGGCAACCTCTACTTCGGCTTCG
TCGACCACGGCTACCTCAAGCACGACTCCTCGACCACGGCTACTCGCTCA
AGCTTTTGGCTACCTCGACACTCGGCACAAAGGGCTATCATCCGCATGAG
CTACTCGCCGGTTTTCTCTCCAGTCGCAGCATCCGCACCACCACGACGCT
TCAACTGCGGGGGGATGTCAGTCCGTCGGCTTC
>acontig223#LTR/Copia
GACATCAAAGCATCATGTGTACCTGCTCAGCAATTTCAAGCACATTTTGG
TACCCAAATCTTGTTGGGTCCATCAATGTTAGTCACATAAGATTTTGGCA
CCCAAATGAGCTTTGTGCTAACAATTGGTGAACTAATCACCATATTAGCA
CAAGGATCATTTGTGGCCTTCATAGTTGATGAATCAATATTGACCAACTT
GGGAATGGAAACTTGAGCCATTGGACAATCCTTACCCATATGTCCTTTTG
TGCGACAAGTATAGCAAATCCGATATTTGATTCTTCTTTCCTTATCTTTG
ATTTGCCTTCTTGAGCTGCCACTATTGCCCATGTATCTATCATATGCTGA
CACAAAACCTTTGCCACATTGTTTATTGACTTGAAGCTTTTCAGCAGAAA
CCGGAACTTCCGGTTTGCCAAACCGGAACTTCCGGTTTTGACTGGTCAGC
CCACCCTTTCCTTTCTTAGGACATGAGGCAATCTTGTGTCCTTCTTCCAT
GCAACCAAAACACTTCCTCTGAGATAAACTCCTTTGTCTTCTAGAAAGTG
AACTTTGGTCAATTTTCGTTGAAGGACATTTTGATGCAAAGTGTCCCATC
GATGAGCAATCAAAACACATGACTTGATCTTTCTTCTTGAATTCTTGCTT
GCTCCTCTTGTCAAGAGTCTTCTTGAATTTGTTGCAGAGGCTTTTTGCAC
ATGTGACGGTGGAACCCTTCTCAAGCTTCTTCACCATGTCATCACGGTTA
TCTT
>acontig235#LTR/Copia
ATAATAAAAGAAAATAAAAAAACAAAAATAAAGAAAATAAAAACAACCCT
CTAACGGACGACTCTAGGTTCGAGTTTCTAGAACAGCTACCGTTCCCCGG
CAACGGCGCCAGAAAGCTTGTTGGCAGTCCAAAGGCCTAACAAAAATTAA
TCCGCAAGCGTACGGATACCGATGTAGCTTTCACTCAGGAGTATTCCTAA
GGTATCGAATCCACAGGGAACGAACAGTGTAAAAGAAACTCTAATCCTAG
CAATTTATCCAATTAAAGAGGGCACAGAAGGGCTGGAGAAATTGAAAAAA
TACATAGCTGGAGTAGAAAATCAGCACAACTTAATGATTAGGATAGAAAG
ATCCGAACGTGGGGGGGAGGACTACGGTCGTCATACCCCATATGGCCAAG
TTCCTGGACCTTTTGCAAGGTTCCTACAGGAAAATGGCATAGTTGCTCAG
TACTCAACACCGGGGGAGCCTCAGCAAAATGGAGTGGCAGAAAGGAGAAA
CCGTACCCTTATGGATATGGTAAGAAGCATGATAAGTATTCCAATCTTCC
CAGTGAGTTATGGATGGAGGCATTAAAAACCGCTGTCTATATTCTCAACA
GAGTTCCATCGAAAGCGGTGTCGAAAACACCATATGAATTATGGACAGGA
AGAGTACCCTCATTGAATCACCTAAGGGTGTGGGGGAGTCCTGCTGAGGC
AAAGGTATTTAACCCAAACATTGGGAAATTAGATCCCAAAACAGTGAGTT
GCCATTTTATTGGCTATACAGAAAAATCAAAGGGATATCGTTTCTACTGT
TCAGACAGACATACAAAGTTTGTAGAAACGAGACATGCCGTCTTCCTGGA
GGAAGACATGATTCGGGGGAGCATGGCAGCTCGAGAGATTGATCTTGAGG
AGAAGCGGGTGTGCGCACCCAATCCTACGATTCAAGAGTCCTTCTTCTCA
CTGCCTGTTGTGGCTGCACCGCCAGTGCAAGACACTGAGATGCCAGCACC
TGTGGTGGTTCCTCCTGTGGCAACTATGAATGAAAATGTGGAACCTGTCC
CTCAGGATCCTATAGAACCTATTGCCGCAGAACAAGAGGAGCTACAACAG
CCTCCAATAGAGAATGTTCCCGTAGTGGAGGCCCCTAGAAGGTCTCAAAG
AGAAAGAAGGTCGGCTATTCCCGATGATTATGAAGTGTATAACACTGAAG
A
>acontig23#LTR/Copia
TGTTAGGTTGATCCCCCGGCCCCCTCCAACGACAGAGGCCTTGCCCTGAT
CCGCGCCCTGATCGGGGGCGCACAACCAGCTCATGGTTGGTGGGCCCCCG
TCGCGCTGCGCATATAAAGAGAAATGGTGGGGGCCAGGGGGCACGCACGC
CAAGGTTCACCGTGCCCACCCACCCCACCCACAAACCCGCCGATCTAGGG
TTGCGCAGAAGCGACGGGAAGCACCGCCGCCACTGCGCCACTGCACAGCG
ACCACATCGCCGCCACCGGGAACCACTACTTCCTCTACTGTCGCTTCGTC
ACCGAGCACCAGGACCACCACCTCGACGTCGCCGACAAGGAGGTCGACGA
CGTGCTGCGGCGATGGCTGGACCCTCCTCTGCTGCACCCAACCCCATGCC
CGGCGGTAAACTCTTCCCCTCACTCCCTCTAACTAGATCTCTCGGTCTAG
TGTATGAATCAAGGTTGTCTATCACAAGTTGATTACTCTCTAGATCGTGC
ACCTAGTTGTCTTTCAGATTTAACAATGGTATCAGAGCCAGTCTACGGTG
TCGATCTAGTTGAGGCGAGCATGTTTAGGGTTATGGTTTCTAGATCTAAG
TTTATGGTGTCGCCGGGACCCCATGAGCCGGCGACACGAGCACTTCTTGC
TCAGAGTTTAAGAAGGAGGTAGAATCTTCAAACCCTAACCCTAAAATTGG
CAAACCCTAACCTTAGTTTGTAAAGAAAGGATGGATCGGGGGAGGATTAC
CTGTTTTTTCTCCACCACCGTCACCACCGCCGTAGGCGGGAAGGTCACCG
CCGCCGTGCGGGTAGGGAAGGAGCTCCGCCGCTCGTCGTTGACTGGCGC
>acontig241#LTR/Copia
TGATAGAATCTGTATAACAACTAGTAGTAGCAATAGCGGGTCCTGTTGTC
TATCTAGGTATGAATCGAGGTGTGCGGATCTGGATCTAGGGAAAATAGGA
GAGGAAGTAATACCATCGCTTGACGATTGTACGGGAGCCGCCATTGAGGC
GACTGGTGGCGGTTGTGTGACGGCGGCGACGGTCGGAGTCGAGGAAGACG
AACGGGGGCGCCTGAATCCCTCCGGCCGGTAGCGGCACTGGCCGGGGACG
GCGGGGCCGAAGCTGTACGACGTCGTGGCGGCGGCGGGTCTTCCCGTCGC
TGGCTGCGCCAACCCTAGATCGGAAGGGAATGTTGGTGGGGAGTGTGGCG
GCGCGGTGAACCTCGTACCGTGCGCCCCGGCCCCCACCCTCTCTTTATAT
GCGCAG
>acontig245#LTR/Copia
TCTACTTCGACTACTCCATGGGTGAAGCTTCTCTCACGAACACCAGCCAA
GAGGGGCTAGGGGTGGTACCGGAGGATCATCACCCAAAAAATTTTGCCTG
ATGCACGTGATAGAAGACTCCAAGATACAACATCAACCTTCGGCCACGAC
TACTTCGTCTACATCGGCTAGGGGTGGTACCGGAGGATCAGATCATTTCG
AGGTGGTACCGGAGGATCAGATCACTCCAACCGCGACTACGGCTACTTCG
TCCACATCGACACTTCGAGCGACAAAGATGAAGATCATCATAAAAGCCGA
AGCTCTCGTCATATGAAGCTGCCAAGTGTAGAAGTCTATAGTCAACTCAT
GTATGAACCCAAGTGTGTGCGTGCTCTTTTCTCCATGCCCTTTTTTCCCG
CTGGGTTTTTGGGATGGAGTTTTTAGTGAGGCGTCCACGGGTTGGTTGCT
AAGGACAATCCTTAGCACCAGAGTTTGAGTTGTAGTTGGCCTCTTTGAGT
AGGGACATCTATTAGGTCTTGTTGTGCCGCCAAGACCAAATAGATGAGGG
GCTACTGTTGGGGGATAGCCATATGTACCATAGGCTAGAACTC
>acontig252#LTR/Copia
GTATTATTCATGAGAGGACGCCTCCTTATTCACCTCAATCCAATGGGATT
GCTGAAAGAAAGAATCGCACTTTGACTGATTTGGTTAACGCCATGTTAGA
AACAGCGGGCCTTTCTAAGGAATGGTGGGGTGAGGCTATCTTGACAGCAT
GTCATGTCCTGAATAGAGTTCCCATAAAGGATAAAGAAATCACTCCATAC
GAGGAATGGCATGAGAAAAGATTAAATCTTTCATATTTGCGCACATGGGG
TTGTTTGGCCAAAGTAAATGTGCCAATAAACAAGAAGCGTAAATTAGGAC
CTAAAACTGTGGATTGTATCTTTTTGGGATATGCTAAGCATAGCGTGGGC
TATAGATTTTTAGTAGTCAAATCTGAGGTATCTGACATTTATGTCAATAC
ATTAATGGAGTCTCGTGATGTTACTTTCTTTGAGGACATATTTCCTATCA
AAGACTTACATAGCATTGATAGATTATCTTCTGATGTGCTTCCTGAGATA
ACACCTGAACCTGACACA
>acontig260#LTR/Copia
AAATATAGCGGATCCGCTTACCAAAGGCCTACCACCACACCTTTTCGAGA
GACATGTCATTCACACAGGTCTGGTGGACAGCTTTGATAAAGTCCTGGTT
TAAGGGGCGTTTAATCTTCCCCAAATAAGAGTAAGAGTTCCGACGAGGTT
TTCTAGTGGAGGCTATGGGTAATGTTGTCCCAGTGCGCCGTGGTGCCGCT
GATGACGCATTGGTCTGGTGCTTGCTGGTTTACTGAGAAGGGATTAAGTT
TAAGTTAAGAATAAGTTAAGTTTAAGTTTGTTGACCTTTGGTCAAGGGGG
AGAATGTTAGTTTCCTTTTCTGTTGACCTGCGGGCAACAAAC
>acontig271#LTR/Copia
GAAAATAGAGGCATAAATCAAAAACATGACTAAAGATATGTAGCGATCGT
AGTGAACAAGTATAGACATCATCATGTCTATTTTATTGAAAAGAAAAAGA
AGAGCCACAAGAAACAACGAGAAAAAGAGGATGACATACTGAGCGGGCGC
CGCAATTGGAATCGCCGCGGGAATACCACCATCATCGTTTCCTGGACCAG
CCATCAAGAAGTAGGCGAAGTAGTCGTACACGAGTTGAAGAAGAAGTAGT
CGATCAACACCACCAGCGAGCAGTCGCGCCGTGCGCTCCCCAAAAACCTT
ATCGCCCTCCTATCCCGGTGCAAGAACGCGAGAGGGACGAGGTTCCGGAG
GCCTGCTCTCCCAACGCCTGTGCACGCA
>acontig287#LTR/Copia
AAGGAAGAACGTGAGGTAGTGATGGATGGGTTTGAGAGGCTCACAAGAGG
ACGAGCCATACACAAGGAGATCCTTGGAAGAAATCTCATCAACAACACCG
GGCACAAGGGACTCGGCTCCTACCCGGCCACCATCAACCTCATCGGCAAG
GAAGACACTATTCCATCTTGGGTTCAACCTCTCTTGGCGGATGACTACTA
TTGTGAGAAGTGTTGTCGTGATGGACACACTATCAAGAATTGCCCAAAGG
TGAGGAGTTCCATTGCCTTACCAAATGCTAACTTGTTCCATGAGAACACC
CACTTCAAGCTTTTTAGGAACAAGAAAGGCAAGGTGATGGCAAAGGCTCT
TGGTTCTCCGGACAAGAAGAGGAAGACAAGAAGGATTTGGGTCCCCAAGT
GCATTGTTGACCTTGAGAGGCCGATGAAGTACGAGTGGGTCCCCAAGGCC
AAGACCTAGATGGAACGTGGTGGTGGACCGTGAGCCGTAGGGATTATTCA
TGAAGGTCCACCACATGATTGTGAGCTTCAACGACATATCTACTCTTCAA
GGAGGTAACCTTGTATCATAGTAGAAGTAGTTTTTGTTTCTTGCATGTGC
ATGGTAATTTAGGCACTCCTTCGTGAA
>acontig291#LTR/Copia
GTCGAGCTTCACTCCACTCCCGGCCCCGCTCCTGCTGCGCTTCTCCACCT
CGACGAGTCGCGCGCTCACGCCTTCCTCGGGAAGGGTTCGAGCGACGAGA
AGATCGACGGATGGTACCTTGACACCGGCGCTACCCACCACATGACCGGT
CGACGCGAGTACTTCTCCGACCTGGACACCACCGTGCGAGGCTCCGTCAA
GTTCGGCGACGCCTCCGCCGTGGAGATCGAGGGTGCCGGCTCCGTCATCT
TCATCGCCAAGACTGGCGAGCACCGGCTGCTGTCCGGCGTCTACTACATC
CCCGCGCTGAGGAACTCCATCATCAGCTTGGGCCAGCTGGATGAGAACGG
CTCGCGCGTGGAGATCGAGGGCGGCCTGCTGCGGGTCTGGGACACTCGCG
GCAGGCTTCTCGCCAAGGTGAACAGTGGAAGGAACCGCCTCTACGTGCTG
CACCTGCAGGTGGCGCAGCCACTCTGTCTCGCAGCTCGCCGGGACGACGA
CGCGTGGCGGTGGCACGAGCGCTTTGGCCACCTCCACTTCGAGGCGCTGA
AGCAGCTCGG
>acontig296#LTR/Copia
TTGGTTGAATCTGGGGGAGCATGGCATGTTAACAAGTAAGACTTGAAGAG
AAGTGGGACTAAGTGTCTCCTTCAATGATTCAAGAGTTTGATGTTATATG
AATAACATCTATAGTTGTTCTCCCATGGCAATAACAAGTGTGAATGCGGA
ACCTGTCCTTCAGGAGCCGATAGAAAATATTGCCACTTTTGGGGGGAGCA
GTTTATACCCAGATAGAAAATGTGCCAAATGTTGAGACCTTTATAAGGTC
TCAAAGAGTTCGAACAATAGTCATTCCTGATGACTGCAAATGATGGAGGG
TAATTCCACCTCATTTGAAGAAAACATGAGAAGCGCTCATTCGCAAAAAT
GGCT
>acontig299#LTR/Copia
CCACAAAGCGATAAAAGCGATACAAGGATAGATAGTGTTCTGCCGGCCCA
AAACCGGAACTTCCGGTTTGGCAAACCGGAACTTCCGGTTTTACTGGACA
GAACAGATCAAGACAGAAAAAGCTGAAACTGAAGGCATTGATTCCAAGCT
TTAATCTTTCTCTCCCCCTTTGTCAACTAGCACCAAAAAGGGAGAAAAAA
CCCGGAATGTTCATTCATCGTCCTCATCATCTCCATCATTGTGTTCCTCT
TCATCTTCACGTCGTGGAGGAGAAAATGGAGGGGGCTGCTGCGGCTGCTC
ACCATGGAATCCATACCCACTGAAATTGATATTGC
>acontig328#LTR/Copia
ATGCTGTAATTCATACATAAGAAATGTATAAACAAGAGAGTAATAAATGA
AAAAATTCCACAAACTGATTTATTCAAAGCAAATGTCTTCTCTTCGAGAG
ATTACATAAAGTAACTAATTCCTTCGAGGAATTTTATTTATTGCACTCCT
ATTACAAAGATAACTAATTGACTCATAATAGTCTACATGACTACGCAGAA
TCTCCATGCACATCTTCCTCGTCATTCATGAGGTCATCTTCCAACTCCAG
GTCAGAGGATTTGCTAAGTGATGCTTGGCCCATTGGTGCATTTGTTGTTG
GCTTCGTGCCTTCAACAAAGTTAGCCTCATGCTGAGCGAGCTTCTTCTTG
AGGTCTTTGTACATGTCAACATACTTCTGTGGTGTTTCACATATTTTGGA
CCAATGGCCATGCAAACCACATCTATAGCAATCTTGATCCTGTTCACCAT
ACGCTCCCCCTGAAGGTTTCTTCTTTTGCTTCCCTTTATTGTTCTTCTTG
AACGTATTAGGGTTGTTTTGAGCCTTTGGGGGTGCGCTTGGAGACGCTTT
GGGAGCACCTTTACCCTTATTCTTCTTCTTCTTCTTATT
>acontig330#LTR/Copia
TGCGTTAAAGTAATCCCATTCTCTCCTTTGATTAACTTGATGTTCAAAAT
AACATCAGCCTCTCCCAGATCTTTCATGTCAAAGCTTTGACCCAAGAACG
ACTTGACCTCATGAATCACGTCAAGGTTTGTTCCAAAGATCAGTATGTCA
TCAACATACAAGCATAATATAACTCCTTGACCCCCACCATAGCGGTAGTA
CACACATTTATCAGCCTCATTGACACTAAAGCCTGCTGATATGAGAGTTG
AATCAAACTTCTCATGCCATTGCCTAGGAGCTTACTTCAGACCATACAAA
GATTTCAACAACTTACACACCTTGCCTTCTTGACCCTTAATTACAAAACC
ATCTGGCTGATCCATATAAATTTCCTCATCCAACTCTCCATTAAGGAAAG
CTGTCTTAACGTCCATCTGATGAACGAGAAGACCATGTGAGGCAGCCAGA
GAGAGTAAAACTCGAATAGTGGTCATTCTAGCAACAGGTGAGTAAGTATC
AAAGAAATCTTCACCTTCTTTCTGTGTATAGCCCTTCGCCACAAGCCTAG
CCTTGTACCTATCAATCGTACCATCAGGCTTAAGCTTTTTCTTGAACACC
CATTTGCA
>acontig339#LTR/Copia
TGACCGAGTCTGGCTCCTCCTACGCACCATGATCGGAGGTGCCCAACCGT
CCTGGTTGGTGGGCCCCTGTCGTGCAGCGACTATAAAAGAAAGAGGTGGG
GGCCAAAGGCACGCATCCCGAGGTTCACCGGTTTTTCCGGTTCCCCACCT
AAATCGCCTACCGATCTAGGGCGAGCGCTGCAGCGACGGGAAGCACCACC
ATCCGCGTCGCCGACCACGGCGCCGTCATCGACCTCGTCGACACACCGAG
GTCTCCACTGCGCCAAGCCCTGCTGCGTCGCCCTACTGCTGTCCGTCCAC
GACGAGCCTCTGCGGCGCCTTCTTCTCCGGCCTCCGAGTCCACCGCCGCC
GTCCAGAGGCGAC
>acontig343#LTR/Copia
TCAAGATGATTGGGAAATTGTTTCGGTTGCAAGTCATGACCACAAGAATT
CTTCAAGATTCTGCCCATCATATTGCTTCCAGGATGTCCAAGTCGGTCAT
GCCATATTCTGTATGGCTCATGATTCTTCAAGATCACTTTGAACACGGCT
AAGCCATTCTGTGGTTTAACATAGGTGTAGTACATGCTTTCCTTAAAGGA
GGGGAAACTTTCCACAACAGTCTTCTGATCTCCATGCTTCTTAGTCATGA
TAAGACGTTCTTCGCCATTATCATCATTAGTTTCTACGTGGAAACCATTT
GCACGGATATCTTTGAAGCTCAACAACGTTCGAGTTGCGTCGGGAGATAG
TAATGCTGCTTGGATTACTAATGTCGTTCCGTTAGGGAGAGTAAGGGTTG
CTCTTCCGGACCCTACTATTCTCCTCCCATTTCCAATGAGAG
>acontig345#LTR/Copia
ATTATCTTCATAGATAATTGTAGGGGATGGAGTATACGCCACTCCACAAG
TATTCATTATATGGCTTGTCATCCTCCTGAGCCAGGCACACTCCTTCGCA
GCTTCAAACAATGCGATGATCTCAGAATAATTTGTCGATGTAGCAACCAA
TGTCTGCTTCGTTGACTTCCAGGAAATAGAAGTTCCTCCAAATAAAAACA
CATATCCCGTCTGAGATATTGATTTATGTGAATCAGATAAATATCCAGCA
TCAACATAACCCACAAGGGTTAATTCTCCATTCTTCTTGAAAAATAATCC
AAGGTCTTCAGTTCCTCTCAAATATCGGAGGATTTGCTTGATGCCATTCC
AATGCCTTCGAGTCGGTGCTGAGCTATATCTTGCAAGTAGATTAACAGCA
AAAGCTATATCGGGCCTTGTACCATTTGCAAGGTACATCAAGGCTCCAAT
GGCACTGAGATATGGATATTGAGGTCCCAATAATTCCTCATCTTCCTGCT
TTGGTCAAAATGGATCATAATCTATATCTAGTGAGCTCACAACCATAGGT
GGTCTGAGCGTATATACTTCGAGCATGTTAAATCTCTCTAATACGTTATT
GAGATAGATAGAATGATGCACCAGTACCCCATCAGGAGTATGCTCAAGTT
GAAAACCAAAACAAAAGGTAGTCTTGCCCAAATCTTTCATTTCAAATTCA
GTCTTCAAATATGAGAAAGATTCTTCAATCTCATAAGTAGTACCAATGAT
GTTCAAATCATCAACATAAACAGACATTATGCAAAAGCCTTTCTCTCATT
TACTTATGAATACACAAGGACAATCTTCATTCTTCACAAATCCCTTTTCC
AAGAGAAATGTACTCAGCTTGTTGTACCACATTCTTCCTGATTGTTTCAA
ACCATATAGTGACTTCTGTAATTTGACACTATATAATTTGCGGTCATCTT
CATTTGGGACTTTAATACCTTCTGGAACTTTCATATAGATTTCTGTATCT
AATGTTCCATATAGATATGCTGTGACCACATCCATAAGTCGCATCTGCAA
ATTCATATTCACCGCCATTGAGATCAAATACCGGAATGTAATTC
>acontig349#LTR/Copia
AATTTTGACCAACGTTAAATTAAGACATGCAAATTATTATTATTATTATT
CCTCACTGCCTTATGGTTTGTTTTCAGTTTTTGACCCCATGGCTTGCATC
AAGTCCATTCCACCCCTCAACGGCAACAACTACGGGGCGTGGCGTGAGAA
CCTTGAGATGGCACTAGCGCTGTCCAACATTGATCGGGCAATCACTGATC
CCCGCCCCATCGAGCCTGCTGACCCTGTAAGGG
>acontig358#LTR/Copia
TTCTCTCTCGGAAGTATCCTCATGATCTTGCGCACCAAGTCTCCATCTCC
GATCTTCTCCTTCACACCAAGAGAGTTGATGTCCTCTACAATCAAGTTCA
AACGAGAATAAGCATCATTGATGAGTTCATGAGAAGACATGGTGAAAGCA
TCATACTTGTCCTTAAGGACATAGTATCTTTCATCTTTGACATCCGCGGA
ACCCTCATGAACTTGTTGGATTTGTTGCCAAATCTCATGAGCGGTGCCCG
CGGACTTCACTCGAGCAAAGACATCCTTAGTGATAGCCTCAAACAAAGCA
TTCTTAGCCTTAGCATTAGCCTTAGTAGCTTTAGCATCGATCTCTCCATC
GGGAGCCTTAAGCATAACCAATTCATCCGTGACACGCCACGTATCGGGGT
CGAGAGCCTCTAGATAAGCTTGCATGCGAGCTTTCCAATAGGCATAATCG
GTCCCATCGAAAGTGGGTGGTCCACTACCCCCCGGCATCCTTACTCAAGG
CGGTGAAGCCTTATTTTGAGCACGAGGCTCTGATACCACTTGTAAGGATC
ACGGGATACCGAGAGGGGGGGGGGGGGGGTAGTACTTAAAACTTCTTCCG
GCAAGATGACTTTCCAACTTAACTAGGTGAGCAAGAACAACAAGGTAAAA
AAAAACCTAGCAAGCAAGTCTACTAAAAAGGAAAGACAACCTAACAAGCA
ATTCTACCAAAAAGAACAAGGCACCCTAACAAGCAATACTACTTGCAAGA
TATCAAAGATAAGTGCGGAAACATAAATGCAAGTAAGTAAAGGAGATGGG
ATAGAGGGTGCTCATGATTTTTTAGCGTGGTCTCGGAAGGATGGCGCCTT
CCCCTACTCCACGTTGGGTCACTCCCGTCGGAGTCTCGACCCCTCCCTCC
GCTCGATGGCGATCCCTTCTAGAGCACTACTTCACCCTCCAAGTGAAGTC
ACGGGCACGTCCCGCCGGCAACTCCGGATGCTCCTCCGAAGGTAAGGATC
CGTACGTGATACGGTCCAAAGGGCGCTCCACTCGTGATGCTTCTTTCGAC
CGGGAAGCTCAAAGACCGTGTACAAACATGTAGTGACTTCCACAATCCTC
TTGGCAAGCTCACTACCAACACCTAACCGGTCTAGGCCTTGCCATAGACC
AAGAGTAACAACCCAAGATGACCCCCCTAAGCTCACACTAGCCTAGAGAT
CGATGGATGCTCACTAGCTACTCTAGCAAGCACTTGGATCACTCCAAATC
CTCTCAAGTGCTTCTCCTCTTGCTCTTGGCTTCCACTATGGACCCCCACT
GATAACAATGGCCAAAGGCACCCCAAAGGGCCAAGCAACCAGCTATTTAT
AGGCTCCATCCATCAAACTAGCCGTTGCCCCAAAAGTGTCCAGAAA
>acontig35#LTR/Copia
CTCGCCTGGCCGGGCCGGGCGGGGCGGGGCGGGGCGTGGGCGATGGGCGC
GGCCGCGCATCACCTGCGTGAATGGTCCGCCGAAATCCGGCCCGATGCCT
TGCGGGCGTGCGGCTTCCTTTTGCAGTTTTCTTTTTGCGTGTCCAATACG
TTTTTATATATGGAAACCGACTCGGTTTTGGGACGCCTTAACCCTAGCGG
TTCTCCCTCTATATATACGTACGGGCCGCCGCCACCAGACCATACCACAA
CACGAGTTAGGGTTTTGCCTCTTCCTCCTGCTGCGCCGCCGCTTGTAGTC
TGCCCTATTCCGATCGTCGGCGTGCACCGGCGAACGGAAGAGCAGGTCTC
CGGAACCATCGTCCTCTGAGCTCCTGCACCGGGAGAGGGCGAATAAGGTT
TTTGGGAAGCGCTCTGCGCGACTGCTCGATCGCTTCCACCACGGCTCGTC
TTCCTCTACGTTCGGGATCCGGGGCTGCTGCTCGTCATCGCCTTCGTCGA
CGTCTTCTCCGCTGCCCCGGTCCGTCTGCACCGCCAACAGCTACGGCTTC
TTCGACTCCTCTGCAAGAACAGTACGTATACGCTGAAACCATGTCTCCCT
ACGTGATCCATGCTTGTACGGTAGTACTGCGAAGTATGGTAGATCTTGTT
CTGTTTACTGTGTTTTTAGACTTGTCTAGATCTGGCGTAGACTTGTCTAG
TTTAATCTGCAATCTGTTTATCATGCTCATGATTTATTTCTGGATTAAAT
TAAAACTAAAAGTGCTCATATATCCAACAATCCAAAAACCTTATTGTAGG
CACTTTGGTTTAATGGCTGGATTTGTCGATGCACTGAGGCCAGCTCCATT
CACTGGCGTGCACTTCAAGAGATGGCAAGTGAAAGTCACGTTGTGGCTTA
CTGCCATGGGTGTGTTCTGGGTGTCTAAGGGCAAACCAGACGGACCGCTG
ACTGCTGAGCAGGATGAAGCCTATACCAAGGCTAACACAATCTTTAAGGG
TGCTATTCTGAATGCAATTGCGGATCATCTCAATGAGGTGTATTTCGTGC
ATGAGAGCGCTAAAGATATGTGGGATGCTCTGTGTAACACCTATGGTGG
>acontig360#LTR/Copia
CTATGATTCTTTTATCACATTTACTGATGATTATTCCCGCTATGGACATA
TCTACCCCATAAAAAAGCGCTCAGATGCGCTAGAAATATTTAAGATATAT
AGACAAGAAGTTGAGAAACAACATAATACCTCCATTAAGATTGTGCGGTC
AGACAGGGGTGGAGAATACTATGGGAAACACGCTGAATATGGTCAAATTA
AGGGACCATTCGCTAAGTATTTAGAAGAAAATGGCATTAAGGCACAATAC
TCCATGCCTGGAGAACCACAACAAAATGGAGTGGCTGAGCGGCGTAACCG
CACAGTAATGGACATGGTAAGAAGCATGCTCAGTCATTCTAGTTTACCCG
TCGAGCTGTGGATGGAAGCATTAAAGACGGCTGCCCACATACTTAATCGG
GTTCCATCTAAGTCAGTTCCCAAGACACCTTTTGAGCTGTGGTATGGGAG
AAAACCGACACTTGGTTATTTAAGAGTATGGGGCTGTCCTGCTGAGGCTA
AGTTGTT
>acontig44#LTR/Copia
ATAGGAATGAGGAGACTTACAGAAGTGTGCAGATCAGGGAGAGAACATCC
TTGAGCACATAATCCCTATTACTATAGTCAAGAAGACAGAATAGTAAATT
CTAGAAGAATAAAGCATTGTACTCTTTTTCCCTCATTGGGTTTTTACCAG
AAGGTTTCTCAAAAAGAGGTTTTTAACGAGGCAATGTGTGCAATTAAGAG
CTACGGTACCATGTACTCTTTTCTCCATTTTTTCCCACTGGGTTTTTATG
AAGGAGTTTTTAATGAGACATGTGTGTCGTCGTAAAATGCCCAAGGGGGA
GTGTTATAATAATAACTCTAACTGGACTAAGAAAGGAAGTTCTAGAAGAA
CCTATCCAAGTCTCAGTCAAGGTGGGGGCAATTTACCAAAGGAGTCCCTA
TCCTAGAAGGAAAGGAGGACCTCCACCCCGCATATAAATAGTGGAGTACC
CCCAGCTTTGTAATCACAAGTTTATTCTGAATAATAAAGAGAAGGCTCCA
CCCTACATTGTGTCTTGCCTCTTGTCTACTTTGTGTGTTGTTCCCTACCG
TCAATAGCGTTTTACAACACGTTATCAGCACGCTCTACC
>acontig45#LTR/Copia
GGTGGTGCAACGCCGGCTTCTTCCCGTGCCACGCCTCGAACGGCGTCATG
CCGTCCACGCTCTTCGTCGGGCAGCGGTTGAGGATGTACACGGCGGTGCT
CACCGCCTCGCCCCAGAACCATCCGGGCAGGCCCTTTGCCTTGAGCATGC
TCCTCGCCGTCGCCACCACCGTGCCGTTCCGGCGTTCGACGACGCCGTTC
TGCTGCGGGCTGTAGGCAGCAGTGCGCTGGCGGTGGACTCCTTCCGCCGC
GCAATACTCCGCGAACTCCGTCGAGTTGAACTCGCCACCGCGGTCAGTGC
GGAGCGCACCGAGCTTCAACTTGGACTCGCCCTCCGCGCGCGCTTGGATC
TCCTTGATCGCCTCCGCCGCGCGGTCCTTGGACGGGAGCATGGCCACCCA
CATGAAACGGGTGAGGTCGTCGACGAGCAACAAGAAGTACTTGTTGCCGC
TCGGAGTCGCCGGCGTGATCTGCCCACAGAGATCGCCGTGCACCAGCTCC
AGACGCCGCTGCGCCCTGTACTCCGCCTGCGCCGGGAACGAGGTGCGCCT
CTGCTTGCCGGCCATGCACGGCTCGCACACCTCCGTCACCTGCCCGAGCT
CCGGCAGGCCCCGAACTAGCTCCTCCCGAGCTAGCTTCCTGAGCGCCGCC
ATGTTGACATGGCCGAAGCGCTCGTGCCAGCGCCACGCCTCCTCGTTGCC
GCGGCCGCGCACCGCCAGGCAAACCGGCTGTGCCATCGTGATGTGGAGCA
CATACAGCCGGTTCCCCGCGCGCGTCACCTTGGCAAGCAGCTGGCCGCCG
GGCTCTCGAATCCGCATCACGCCGGAGTCGATGTCGACCTTGTAGCCGAC
CTCGTCGAGTTGTCCGATGCTCACGATGTTCGTCGTCAGCCGGGGAATGA
AGTAGACCCCGGAGAACGATCGAAGCTCACCGTTCTTGCACACGAACGTG
ACCGTACCGCGGCCCTCGATCCGCGCCACCGAGTCATCGCCGAACCGCAC
>acontig65#LTR/Copia
CCAGGTCCGGACACTCCGGCTCATGGCCGGTCTGTCCGGTCCTGTATGAA
CTCGCCCAAAGAGAAGATTTTCAAGGAAATTTGATAGACAAAGGTTGGAC
TTATAGGATATACTTATTGTATATGGTCAGTAAGCATTCAACAAATCATA
ACTATGACCACATACAACAAGCTAGGATCAAAAGATCAAGAACCAAAAAA
ATTTTTTAAAAAATCACTCAATGCTTTTCACAATTCATTTTGATTTGCAA
TTCTCCAAAAATAGAAGATAACATTCAGATGTGCAACATTTTACTCCACA
TTAGAAGAATCAATGATATTTAGCTCACTTCTAAGCTCACAAAAGCGCTT
CTCATCTAGAGGCTTGGTGAAAATATCGGCAAGTTGGGCGTCGGTTCTTA
TGTAGCTTATTGTTATATCCCCCTTGATAGCATGATCTCTCAAAAAGTGA
TGCCGGATATCTATGTGTTTGGTCCTATTGTGGTCAACCGGGTTATGTGC
AATGGCTATGGCACTCTCATTGTCACATAGGAGAGGAACTTTGTTCATAG
TGTAACCAAAGTCCTTTAAAGTTTGCCGCATCCAAAGTAGTTGTGCACAA
CATCCTCCGGCTGCGACATACTCCGCTTCGGCGGTGGAAAGAGCAACGGA
ATTTTGTTTCTTGGATGACCATGACACTAGGGATCTTCCCAAAAATTGGC
AAGTCCCGGAGGTGCTCTTCCTATCCACCTTACATCCGGCATAGTCGGCA
TCGGAATAGCCAACTAACTTGAACTTGGAGCCCTTTGGATACCAAAGCCC
TAGGTTAGGTGTGTGAACCAAATATCGCATGATTCTTTTAACGGCCACCA
TGTGGCTCTCCTTAGGAGCGGATTGAAATCTTGCACACATGCACACACTA
AGCATAATATCGGGCCTAGATGCACAGAGGTAAAGCAATGAACCTATCAT
GGAACGATATACCTTTTGATCCACGGGCTCACCTTTTGGATCAAGTTCAA
GATGTCCATTTGTCTTCATTGGAGTCTTGTTGGGCTTGGCTTTGTCCATG
TCAAACTTCTTGAGCATATCTTGAATGTACTTGGCTTGACATATGAACGT
GCCCTCTTGGAGTTGCTTGACTTGGAAACCTAGAAAGAACTTCAACTCCC
CCATCATGGACATCTCAAACTTCTTGATCATGATCTTGCTAAATGCTTCA
CAAAATTCTTCATTAGTAGAACCAAATATAATATCATCAACATACACTTG
GCATACAAAGATATCATTATCAATTTTCTTTGTGAAGAGAGTAGGATCAA
CTTTGCCAATAACAAAATCATTTGCAATGAGATACCCCTTAAGGCACTCA
TACCATGCTCTAGGTGCTTGCTTAAGCCCATAGAGCGCCTTGTGCAGCTT
AAATACATGGTTAGGATACTTTGGGTCTTCAAAGCCCGGTGGTTGCTCCA
CATACACTTCTTCACTTATTGGCCCATTGAGGAAGGCACTTTTCACGTCC
ATTTGATGAAGCTTAAAATCATGGTGAGTAGCAAAGGCAAGTAATATACG
AATTGACTCAAGCCTAGCTACAGGAGCATAAGTTTCACCAAAATCCAAAC
CTTCCACTTGTGAGTACCCTTTTGCAACAAGTCTTGCCTTGTTTCTTGTC
ACCACACCATGCTCATCTTGCTTGTTGCGAAACACCCATTTGGTGCCCAC
AACATTTTGCTTCGGTCTCTCCACCAATTTCCACACTTGATTCCTCTCGA
AGTTGTTCAACTCCTCTTGCATGGCCATCACCCAATCCGGATCCTCGAGT
GCATCTTCTACTCTAAGTGGCTCCAAAGAAGACACAAAAGAGTAATGTTG
ACAAAAATTTGCAACTCGAGTTCTAGTAGTTACCCCCTTTTCAATGTCGC
CAATAATGTTCTCAACGGGGTGGTCTCTTTGTACATTGTGGCGCACTCTT
GGGTGAGCCACTTGTCTTGTGTTGTTCTCTCCTTCTTCCTCTTCTTCATC
TTGTTCATGGCCACCATCACTTGGTGCTTGATC
>acontig66#LTR/Copia
TGGTGGCCGAGGAGCTGCACATGGTGAGCTCCGACGAGCCCGCCTCCTTC
GCCGAGGCGGAACGCAGCCCGAGCTGGAGGGCAGCGATGATGGAGGAGAT
GACGGCGATCGACGACAACGAGACTTGGTCTCTCGCCGATCTCCCTCCGG
GCCGTCGTGCCATTGGCCTGAAGTGGGTCTTCAAGGTCAAGAGGGACGAG
CACGGGGCCGTGACCAAGCACAAGGCGCGCCTCGTGGCGAAGGGATACGC
GCAGCGCCACGGCATCGACTACGACGAGGTGTTCGCGCCGGTGGCGCGGC
TGGACTCGGTGCGCCTGCTCATCGCCCTCGCGGCGCACGAGGGGTGGGAG
GTGCACCACATGGACGTCAAATCGGCGTTCCTCAACGGCGACCTGAAGGA
GGAGGTCTACGTCGAGCAGCCGGCCGGATTCGTGGTCGCCGGCAAGGAGC
ACAAGGTGCTCAGGCTCCGGAAGGCGCTGTACGGGCTAC
>acontig79#LTR/Copia
TCCTTTCGATTCGTTCGAAGGGTCGCATCTGTTCGCTCGAGGAGTCGCGC
CTGTTCCGCTCTCATAAATAGAGCCTTCCGTACGCCTGGAAACGAGACCA
CAACCATTCGCAATTCATTCCCTCCGCTCGCTGTTGCCTACGAAAACATC
TCCGTTCCGGATTTCGGCGAGCACCGACATCTGGAAGAGCAGGCCTCCGA
AACTCCGTCCGCAAGAGACATCTGCCGGGTGTGCGGGCGATCAGGTTTTT
GGGGAGCGACATCGCGACTGCTCGCCGGGAGTCCGCACTGCGCACAACAT
CTACATCGACAATGGTTCTTGAGAATGGATCTTCCAGCGCTTCAGGCGCA
GGAACTTCCGCTGGGTATGTTCTTGATTTAATATTCAGTATGTTCATTGT
CATCACTTCTATCGCCTTATTGGAAAATTTATGGATTAAATTAACTAGGA
AATTGCCTAATTATTTAACAATCCAAAAACCTGATGTTAGGCATTTTTCT
GTTAGCGGTTTTGCTGCTGCATTAAAACCAAGCGCCTTTGATGGGACTTT
CTATAAGAGATGGCGTGCTCAGATGATCCTGTGGCTTACAGCA
>acontig80#LTR/Copia
CTATATGAGTTCGACTGCTAGTCACAGTCTATGAGATGGTGGGGATCTCT
AGATACTCATGAATGGGCCAGAAGTTTGACTTATATGCTTCGAAACAGAG
GGGATGTTTTTGGCAACCTAGTATCGGCAAAGGGCTTAGGTGAAACCTCT
TTCGCACAAAACTGACAATTCAAGGCTTAGTCCATTGTTTAGTTGTGAAT
GAGGCGTAACCTCTGTTCTAGATGGAAGTTCAACTTAACAGTCTCCATCG
AAACACCGGTATATCAAAACGAGAGGAGGATATCTTGAGTGCATTCCTTA
TGAGCTCTTGACTTGGTGGGGATTGTTGAATATTATGGCCTTTTAAGGCC
CATAATAGTGAAACTAATTCAATTAGTCAAGGCCCATAATTAATGCTATA
ATGGTTTAGTCCCACATGGGATTTCTATCATTAATTGCCTCGACTTATTA
GGTGGATTTCCGGTTGATCCCCTAGAGAAGTTGAGAGAGGCTAGTGGTAA
GCCACACGCGCGCGCGCCCCGCCGCCGCCGCCGAGCCGAGCCGTGCC
>acontig83#LTR/Copia
TATTCTTTACCATGACATGCATGCTTTGTCTATTCATCATATAGCTTGCT
TTCATATCCTATATCATGATGATGTAATTGTGCTAGTTTTATATACATAT
CTTATGCACATTATGTTTCGATCGGGTTGTCCCTTTGTGGCAACAAGATC
ATTGTGACTAACATCTTTGGATGAAGGAAAGGTTTTCTTATGGTCACATG
ATCGGAGGGATTGATTGAGCAACAACAATATTCTATCTACATCCCGGTGA
TTGGTTGCCTCGACGGTTGATGACGACAAGGATCAAGGTCTTGATGGAGG
TCGCGGTTGAAGAAGATGGATCAAGGCTAAGGACATGCTAGATCCAAGCA
AGTGTTGGCTTGGTGTAGATGTAGGCTTGAGTCCATAGAAAAAACCGGAC
TATCAAGGAGGATCGAGTCGTTTCTCTTAGATCACACTAGTGGTAGAGGT
GAGTGGATGCTCAGAGAGTCTCTCAAGCACTAGGGTGACAGCTGAGGTGA
AGAGGAACCAAGTTTGTTGAAGAACCGAAGCCGAGACAAAGAGAGGAATG
AATTGGACTTGTCTCATGAGTTTGAGGATTGATCAGATGGTGAAGAGCTT
GATATCTCTATGGAATGTGGTAGAGCTCTTCACAAGCTTTCCAACAAGTC
CAAGATCACTGAAATCAGAGTTCGGAGTGAAAAGTTATGGCCGAAACAAG
AAAGAGCAGATTGCAGAGTCAGCGTATAATACGGTGTTAATCACCGTATG
ATACGGTGATTAGTGGTGATGAAAAGATAAGT
>acontig84#LTR/Copia
ATAGTGATAGGTTGAAGCCTATCAAAACCATCTCTTGCCATCTTGAATCT
CTTTTCTTTTTCTCCTTCACCTTCACCTATCATACCTTTATGGATGATGA
CATTCATCCTCTTGACTTGCCCTTTCAAAAGCTTCACTTCTTTCTTGTGG
TTAGCATAAGCATTAAAATCAACATTATGGCATTTTGCACAACCATTACT
TGTGGAGGGATTGGTTGGTGAAGTGGCATCTTTTGAAGACTTTGAGGAGC
TAGACCAAAGAGCATCAAATTGCACTTCAAGATTCTTATGGGCCTTAACT
AGCCCACTATGTTTTTCTTGAAGAGCAACATTTGAGCTCTTGAGACTTTC
AAAGGTCTCCTTGCTTTTCGCAAGTTCTTGGTCCAACTTTATCCTCTTTT
CCTTCTCACATGCCATGAGTTTATTGAGTTCAAGGTTTCTCTCCTTTTCA
AGGATGAGCAATTCTTCTTGTTCCTCAAGTAACTCATCTCTAGCAACCAA
TTCCTTCATAAGTTTCTTAAACTTGGTGATAGCATTTTTATCAAAACCTT
TGAGCAAGTTTTCACAATCACTATCATCATCATCACCACTATTACTAGAG
CAAGCATCATCATCACTATCTTCAAGAGTAGAGGGAGTGACAACTTTGTT
AGTTACCTTCCGACCCTTGGCCATGAAGCACTTGTGGCTTGGTTTGTTGT
CATCTTCATCATCGGTGAGGCATGGAAATAATTTCTTGCTTGATGATGAC
TCTTTGTTAGCAAAGGTAGCTATGCCTCCTTTGGAGGGAGCTTCATCACT
TGAGCTACCTTCCGCTATATGCGCTTGACCGGAGTACTTCTTCTTGTATG
ACTTCTTATCCTTTTGATGGCTCTTTTCTTGTTTCTCTTCTTCTTCCTTG
ACGGGACAATTTGCAACAAAGTGCCCGGTCTTCTTGCACCAATAGCAAAT
TTTCCTTGAGCTTCTTTTTCCTTTTGAGTCACGATCTTTTTTCATGAACT
TCTTGAATTTCTTGATAAAGAGTGCAAGTTCTTCATCTGAGCTTTCTTCT
TCTTCATCTTCACCACTTGAGCTTTCATGAATCGGTTCCTTGCTCTTCTT
CTTGCTTGCCTTGAGTGCTACTTCTTTGTTCTTGGAGTTGGCAACAAGTG
TAGCTATTGACTTGACATATTTGGCTTGCTCTTCCATGATCTCATGATTG
ATAATCATGCCAAGTACTTCGTCCGGTGACATCCTCTTGTAGTTCCTCAT
TTGCCGGATCATGGTGATTAGGGTGACATTTCTTGGTGAGAAAGCTCTAG
TCAACAATTTGACCACTTCATGGTTGTTGTACTTGGTGCACCCATAGGCT
TTGAGCTTGTTGATCTTGACCTTGAGGCGGTTGTACATTTGTTGAGGTGT
CTCATCATCTTCCATCACAAATCGACCAAGTTCTCCTTCCAAGATTTCAA
TCTTGGCTAGTCTCACGGTGTCAACTCCTTCATGTGCCACTTGAAGAGTG
TCCCAAATCTCCTTGGCACTTGTCATACCACCCACACGCTCATACTCATC
ATCACTCAATGATGTGAGAATCACGGCGGATGCTTGTGCATTCCGGTGCC
AATCTTGTTCTTCTTCTTGTGTAAGTTCATCATAGTCTTTGTGTTTCTTC
AAACCTACACACACAACTCTCCAAATGCTTGGATGAAGCGAGATTAGATG
CAACATCATGTTGTGCCTCCATTTGGTGTAGTGCGTCCCATTGAATTGAG
GCGCTCTACCCATTTGCACAGCCGTGAAGTTGGTGTTAGTGCTTAATCTT
TCATAACTAAAAGGAACGGCATTTAAATTTGCACTTCTCTTTGAGCGATT
GCTCTTTCTTGATGCATGTGATCTTTCCTCTTCGACGGCATAGTCCTCTT
GCTCAGATTCTTCACTTGTTTCGGCATCTTCAACAAGCACTTCATCGTCA
AGTTCGTAGTCGATCAGCTTTGGGTACTCACTCTTCTTCTTGGACTTGTT
CTTCTTTTTCCTCAAGCTCATGGGATCACCAAGAGTTGCCTCCATCTTTT
CTCCAAGCGGTTAAGCTTCAAACGGAGTACTCGGCTCTGATACCAATTGA
AAGTTGCCTAGAGGGGGGGTGAATAGGCAACACTAGAAATTTCTGTGAAT
TAAGACTTAATCAAAATATCAGCACGACCGGATGGTCCGGCTAAGAGACG
GACACTCCGGACCTGGGAACACCGGAGTGTCCGGTTATGAGTCGGACTGT
CCGGATAGACAATAAATCTTGCGGAATTAGAAATCTAAGCAGTTTCTAGC
AATTCTACTTGAATCAAAAGACTTGTATAGAGACTACTAAGTGAATCTAC
ACAGCAGTTGCGGAAGGAAACAAGTAGAAAAGTAGATCGAAGCAATATAG
TGAACTATGAGCAATATGAACAAGAACAAGTATGAACAACAAGAACAAAT
GATATAAAGACAAATTGACACAAGATTTGTTCCCGAAGTTCAGGCCCACA
AAGTGCCCTACGTCTCCGTTGAGGAGTCCACAAAGGACCGGGTTGCTCTC
AACCCTTTTCCTCACTCAAATGGTCACCAAGACGATTCGAGTTGCTCACT
AGCAAATCCCTTGCGGGAATGGGTAATACAAACTTCCCGGAGCTTCACCA
CACGAATTGGGAGCTTCCGGGCAACCTCTAGCCGTCTAGGAGCACAAAGC
TCCAAGAGTAACAAATGAACCACGTGAGATCGATGCCACAAGAAGCTCAA
GAGTGGAATGCTTGCTCTCAACACAAATCTCTTGGTCTCTCACACTCCCT
TGAGTGATTCACACAAATCTTTGGCTTTGGAGTGAGTAGAGAGTGAAGGG
GAAAGCTTTTGGTCGTGTTGTTGTGAGTGGAGACGAGAGGGGTGACCGTT
GGAAGTGAAGGGGTATATATAGGGTCACCCAAAAAACTGACCGTTGTGCT
GCTGGCTGAGTCCTACCGGACACTCCGGCTCATAGCCGGACAGTCCGGTC
AGGACTTGGGATTTTGCTGATTAGGCTTCTTCCGGACACTCCGGCTAATA
GCCGGATAGTCCGGTGGGGGTTCTCGGTTTGGGGATTTTGCTGATTAGGC
TTCTGCCGGACACTCCGGCTCATAGCCGGACAGTCCGGTGGGGGTCCTCG
GTTTGGGGATTTTTCATCACTTTTTCACTCGCATTTGTAAGTAGTTTTGA
TTCAGCCAAGAGCTCTTGTGACACCTACAAACACGTAATTAACATCCCTC
TTGATAGTACGACATTCCTATACTCAAATAAAATTCAAATAGTGCTATTT
TCCTTTATTGAGTACTTCGTGCCATTTCTTTTTAATTCTTGGAGAGCTTG
CATTCATCCCAATCTTTTTGATCTCCATTGTAAGACCTAGCTCATCATAT
TCTCAATGCAAACATTAGTCCTTTTGATCGTTTTGACGTCAATCAACCAA
AACAAATGATTAGGGGCCTAGATGCACTTTCAATCTCCCCCTTTTTGGTG
ATTGATGTCAAAACAAACAAATTCATGCAAGGATCAAATAATATGTAATA
AAAGCTTGACAATTTAGAGAAAGCTCCCCCTAAATATGTGCATGAATGGA
AATTCATCATGTTTGACCTAACAAGCCAAAAGCACATTTTCAAGAAAAGA
ATATGAGAGCTCCCCCTAAAACCTTGCACAATCTTAAAGATATTAAATGC
GGTGAGCAAAAGCACACAAGATAGACAATAAAAAAAAAGGGAATCATTAC
ATCACATAGTCCCATGCATAGATCATAAATAAACTAAGTCTTACAATCAA
GCACATTAGTTGAACATAAATAGTAGTACTCTAACAAGTCCATCACTAGG
TAGAACGATACAAATTTCTCCCCCTTTTTGGCATCCATCACCAAAAAGTG
AAAGAAACAAGGAAACAAAGTGGACTAGTCGCTGGCACTTGCCGTCGCCT
CATCATCATCCTCCTCCTCTTCATCTTCCTCTTCCTCTTCTTCCTCCTCT
TCCTCTTCCGCTTCCTCTTCTACATGAGTAGCTTGTTCAGCTTGGAAAGG
ATCATAGCGGTCATCTTCATCCGAAGAAAGATCGGGAAGTGGTGGTGGAG
GGATGTAGGGAATGTTACTAGCTTCACATATGTTGCGTTGATTTTGAGCA
AAGTCCTCCCATTGTGCTCTAGACTCCTCACGATGCTCACGGATTTGAAT
TGCATTCTTGGTGCACTTGTGAAATATAGCCTTGAGAGCCCGAGCAATGA
AAGAGGTCTTGCTAGGACGCTTGTGACGAGACTCTCTAGCAGTAACACCA
AGTGAGGTAGGAGCTGCTGCCGGTTTGGGAGAAGGAGTGACCGATATCTT
CCTCAAATGATATGAAGGATGCTTCTTGTCCTTGGAAAACTTGACACCGG
TGACATGATCAATCATTTTCATGATATAGGGAGCATATCCACAGCTGCGA
CTCCCATCAGTGGCGGTAGCATAGATCTGCCAAAAAATGAAGTCAAAGAC
ACTAAAGCCACCCGCTGCACCCGGCTTGTTTGACATGTACCAAAGGATGT
TCCTTGACAGCCCCATGACACTAGAAGAGTCACCATGCTTAGGAAGGAGT
GTGAGCCGAAAGAGAGAGTTGAGATACTTGTAAAAAACCTTCATCCCTGC
AGTCTTTCCAATCACTCCATCACGGCGATACATGAAAGCAATCTGCCCAT
CATCAAGAGGCTGCTCACTAGCAATGCTCCTCTTCTCAAGATCATCATCG
GAGAAGCCAAGAATATGGGCAAAGTCATTGTAAGTCACGTCAAAGGAGTG
ACCTTCAGTCATCCAGTGCACAACAGTAGGAGTTGCATCATCATCTGTCT
CCTCAATCCAATAAGTGGCATAGAATTGAGCAATCACTTCTTCATTCCAA
TCATA
>acontig8#LTR/Copia
GTCAGTCGGAAACACAGACTCGATCTCGGGATCCAGAGAGGGAGTGGTGG
AGGTGGAGTAGGGAAAGTCAGTCTCATCAAACACGACGTGCCGAGAGATA
AGGACCCGACGAGAGGTAAGGTCATAGCAGCGATACCCCTTGTGTTCCGG
AGAGTACCCAAGAAACACACACCGGGTCGAACGGGGCGCCAACTTGTGAG
GAGCAGTGGCAGAGGTGTTGGGGTAGCAGGCGCACCCGAAGACACGGAGG
TGGTCATATCTAGGAGGGGAGCCGAAAAGAGCGTGGTGGGGAGTGGGAGC
AGGGGAAGCAGTGGAAGGGAGACGGTTGAGGAGATAGGTGGCGGTGTGTA
GGCCCTCGGCCCAGAAGCGGGCCGGGAGGGAGGCCTGTAGAAGGAGGGTA
CGAACGACATCGTTCGTAGTGCGGATCATGCGCTCTGCCTTGCCGTTCTG
AGGAGATGTGTACGGACAGGACATGCGCAAGTGAACGCCGCGGGAGAGGA
AGAAGGCTCGGGAGGTGTGGTTGTCGAACTCACGGCCGTTGTCACACTGA
ACAGCCTTAATGGTGAGGCCAAACTGAGTGGAGACCCAAGCAAAGAAGTT
GAGGAGGGTGGGAAAAGTGTCAGACTTCGCACGTAAAGGAAAAGTCCAAG
AATAGTGAGAGAAATCATCAACAATCACCAAGTAGTACTTATACCCAGAA
ATACTGACTACAGGTGAAGTCCACAGATCACAGTGAATAAGATCAAAAAC
ATGAGTCGCATGCGACTGGGAAGTAGTAAAAGGAAGTCTAACATGACGAC
CTAATTGGCACGCATGACAGAGGTGCTCATCATCTGCCCGAGTACAAGAG
AGATCCGCACTGCGGCAGAGTCGGGCCAAAACGTCACGGCCGGGATGTCC
AAGCCGGCGATGCCAGGTCGTAGAAGAAGATGTAGCGGCAAAAGCTAATG
GTGAAGAAGATGGCGATGAAGGAGCGGAAGCAGGAAGGCGAATCGTGTAA
AGGGGTCCCGTGCTGTCACATCGAAGTAGTGGACGCTGGGAAGCCAAATC
CTTCACAGAAACACCACAAGGATCAAACTCAACAGAACAAGAATTGTCAG
TAGTAAATTTGCGAATGGAAAGGAGGTTGTGAACCATCTGGGGAGCAACA
AGAACATCAGAAAGGGGAAAAGAACCCGGAACAGTGCCAACAGAGGTGAC
AGGAAGACAGGCGCCATTGCCCACCATAATGGCAGAAGGACAGGAAGGGT
GGGGAGGGCGGACGGAAGAAAGGATACCGGCATCGGGCGTGGTGTGGTAC
GAGGCTCCCGAGTCCGCGATCCAGTCGGCTGGTGGGGTCAGCGGCATCGT
GCTGAGAGACTGGGCCAACGCCGCCGGGTCCCGCCCCCCCGGCCAAATCG
GAGCAGGAGGAGTCCACCCCCCCGGCCAAGTCGGAGCAGGAGGAGTCCAC
CCCCCCGGCCAGGTCGGAGGTTGGCCGACCGGAGCGGGAGGAGCCCAGGG
CAGCGGGGGAGCAGGGCCGGCGAACATAGCAGCGGGCCGGTGCGGAGGAC
GAGCCCCGGCGCCGGCGGGCTGGAACGGCCACATGGAGATGCGCCCCGAC
CATGGGTTGGTGAAGGATGGCCAGGACGGACCCCCCGGAGTAGGAGTCGG
TGTAGAGGTCCCGCCGCCCCCCCCACGTCTCCGGCGACGACGATGGTCAC
CCCCGTCCCCGCTCGGCCCGGGGGGAGGAGCGGCAACCCGTGGAGTGGTA
GGCGGGGCAGCAACAAGTGCGGTGGTGGAGGATCCAGGTCCCGGTGCAAG
GCCCCGGGTGATCTCGTCGAAGCGGAGCTCATTCTTCACGTCCTGGAAGG
AGGGGAAGGGGCGCTGTCGAGGTAGCCAGGTCTTGAGGAGGTCATAGTTG
CTGTTGAGACCCCTCAAGAGGTACATGACCAGAAGCTGCTCGTCCACAGG
AGAACCGAGGTCCCGAAGCCCATCCGCCATGCCCTTCATCTTCCTGCAGT
AGTCAGTCACAGAAAGGTCGCCCTGGGAGAAGGTGCGGAGCTGGGTGTCG
AGGTGGAGGACGCGGGCCTGGGCGTTGTCGAGGAACTGGTTCTCGAGAGC
CCGCCAGGCCTGGCGTGCGGTGTCCTCAGAAGCCCGGATGAGTTCCTGAA
GATCTGAGGAGAGGGTCCCGAAGATCCAGGACACGACGACGCTGTCGAGG
TAGATCCACGAACCATCGCGCGCGTGAGCAGGAGTGTCGGTGAGGACGTG
GTCGTCGAGCGCGTAGCGGCGAAGGGCGAGGAGGATCTGATCGCGCCAAC
GGCCGTAGTTGGTGGACGACACGTCGAGGACGATGGAGACCATAGCGCGG
ACGTTCTGGACACCGACTGCCTGGAGGTGGAGCTGGGCCACCAGCGGATC
GCTGGCATCGAGTCGGAGACGAGGATCGGCTGGTGGAGCCAAACGAGAGG
ACGAGGCGGCGGTGTCGACAGTGGGGACGACGGGATGCTTGCCGGCGGCG
ATGTGCAGGTAGTGCTCGGCCTCGGCGACGCGACGGGCGACAGCATCCGC
CGCAACGCGCTCGCGCTCCCAGGCGAGGGCAGTCGCCTGCACCCGCTCCT
CAGCCGCCAGCGCCGCGGTCTTCGCCTCGGCGATGGCAGCGGCGAGGGCA
GCGTCCGCGGATGAAGCCGACGGAGAGGCGGCGACAAGTTCCGGAGGCAT
CCCCAAACCGGTGTAGGAGAAGCCCGGCGGCACACCCAGCCGAGCGAAGG
CGGAG
>acontig98#LTR/Copia
GTTTCCCGGTTTGGGCCTCAAAACCGGCGGCGGGCGGTTTCCCGGTTTGG
GCCTCAAAACCGGCGGTGGCGGATGGTGGTGCACGTGGCACCATCGCGAA
GGTTGCGTCGAGGCGAAGCAAAGACGTGAAGGGCCCGATAGCGTTCGGGC
GACGGAGAAAAAGTCGGACGACTTTGCCCCTAGTGGTAGAGAGGAGTGTG
TGTTGTGTGGAGGGCATTTTGGTCTTTCCAAAATGTCTATAAGTAGGGAG
ATGGCTGGTTGGAGAGGAGAGCTTCTTCCACCAAGTCATGAGATAGGGTT
TCATTTGGTTTTTGAAAGGCTAGGTGAGAGCTTCATGTAGAGAGGAGAGA
AAGAGAGGTGTGAGAGACCCCTTCTTGATCTTCCAACAATAGTGGGAGGA
TGAGGGCGGAATCCTAGCTGTGTATAGGTTCTTGCATCAATGGAATAGCT
TTTGGTTGGATCAAATTCGTGTTCATCTTCTTCCTCCCGAGTTTTCTCTT
TTTCCCTATTTTCGGAGGTATTTTCG
>ar_1040#LTR/Copia
GTGTTCACCCTCTGAGTCACTTGAAGAGACAGACTCTTCACTTGGTCTAA
AGCGGCACCAATCATTTTCTTCATTTCGAGTTGAGCTTGTTTCTGTCCTG
CCAAAACCGGAACTTCCGGTTTGGGAAACCGGAACCTCCGGTTTTCCCAG
ACTGGCAGACTGAACTTCGTTTGCTTCACAACTCAATGTCTTCATCACTT
CTTGTAAAACGAAGCTTGTTGAGGATGACATTCTCTCAGACTCATTTTCT
ATAGATGATAATTTATCTTCTCTTGAGCCATAGGTTTCTTTAAGTGCCAT
CCAAAGAAGATGAGCACTTTCAAGAAGTCCATATTTCTTGAATATCTCAT
CCTCCACACCTGCGCTCAAAGCACTAGATAAAGCATTATATGCATGAGCT
TCGAGATATAAGCATTTCTCTTGCCCTTTTGTTGGATGATAATAATCCAA
GGCATGAGAAAAGCCTATATCTACGATCCACCAAATTTGTGAGCTCATTT
GACAAAAATATGAAACCATTCGATCTCTCCAATGAATATAATTAGAGCCA
CAAAAATGAGGAACATCACAAGCAGGTTTAGATATAGATGAAAGCAAGTA
GCTAGAACAACCATAAGCATTTTGATCCATTTCGCCTAAAGACATCGATT
TTTCCTCCAAGCGGTTAAGCCTATAAGGAGGTTGGGCTCTGATACCAATT
GAAAGTCCCTTGATGTCGCCTAGAGGG
>ar_1142#LTR/Copia
TTTTATTCATTTTCAGAAGCAGTTTTGAATGAAATTTAAGTGAATTTGAT
CTCTGTTAAAATTTGAACCAACGGGATAATTTTTCCAGAGATTAGAAAAG
TAGATTATTGCTTCTGTTCATGAATTACTGCAAGTTTTGCTACTG
>ar_1237#LTR/Copia
GATTATGATGATCTTATGTCCTCTTATGAGTCACAATTTGCTACCTACAG
GGCTTGGATTGATGAGGATGCTCGGGCTGCTTCTATTCTTGTTGCTAGCA
TGGAGGAGCGTTTTTCTGCTGATATTGTTGAGTTTGAGTATGCACATCAG
ATGTGGGCTTTTCTTCGCCAGCGTTATGAGCCTTCTGGACAGTCCACTTT
TCTAGCTGCCTTACGTGAGGAGCAGCTTGTTCGACAGGGTGATGGCACAG
TTGATGATTTCTAT
>ar_1388#LTR/Copia
GCAGCTCGAGCACGTGATCCAAGTGCAGTAGAGAATAAGCAACCGGAAGA
TGAGCGCTTCCACACTTGGTTTCAGCAGGACTACTACCTTTCCTTTGTGA
TCAAGCATCCAAACAAGACCATCATTTCAGAGATGCAGTACATTGATTGG
AAATACATGGAGGAGAAGGATGATCCAGTGTTCAATGACATCATCACTGC
TTGCAAGGCTAAGAAGGTGTATGACTTGATGGGTTTCCGATATCATTGGA
ATGCGGAGATCATTTGTCAATTCTATTCCACTCTATGGATCTCTCCTGAA
AAGAATGGCAGAATTCATTGGATGACACAAGGGCAGTACTTCTCCATCTC
TCCCAAGGACTTTGCAGCTCTCTTCAACTTTGGGACCGAAGATGCAAGAA
AGGAAGACATCTCAACCCAACCGGCCATTGAAGGAGATGACCTCAAGTCC
ATGTACTATGGACTGAATTGTGAACCGGGAACAACAATGGGTCTCAAACC
CTTCTACTTTGTGCTGAATCGCATGA
>ar_1417#LTR/Copia
GTGCATACACTGGTCTCTCTCCACAGCAGGCATTCCTTCCTTAGGCCTAT
GCTGCTGAGATGGCCTCTGAGAAGACTGCTGAGGAGGCCTCTGATAGGAC
TGCCCCTGAGAAGAACCCCCTTGGTGATACTGGGATCCTCCTCTTCCCTG
AAACTGTGGGGGACCTTTGCCCTTAGAAGGAGAGGCATGTCCTGCATTCC
CACTCTTGTTCTTGTTCTTCACATAGTTCACAGAAGCTGGAGGTAATCTT
TCCTCTTCTTGCACACACATAGCGATAGCCTTCTCTATG
>ar_1425#LTR/Copia
CTCTTTATATGCGCAGTGCGACAGGGGCCCACCAGCCATGGAACGGGCTG
GACGCCCCCGATCAGGGCGCGATCAAGCCCAAGGCCTTTGGGCCTTGAGG
GGCAGGGAGATCAACCTAACAATCTCCCCCTTGATCTCATCTTTTATCCT
TTTCTTTTTCTTTTCTGTTTTCTCTTGCTTTGTCATGGATTTGTGCATAG
AGCATGTTTCACCGTCACGGTCATAACTTGCCGATAGAATCAACAGCTAC
AATACACGCTTCCAATCAAAACAGATCCTTTAATCTTTTGGGCCTTCAAG
TCCTGAGATCATAGCTTGTCCCTTAACCCCATGCCGGCTACGTGCTCCTT
GAACACGTTGGGTGGTAAGCCTTTCGTTAGCGGATCCGCGAGCATCTCTT
CTGATCGTATATGCTCGAGACTTATACTTTGATCTCGGACTCTATCTTTC
ACAAC
>ar_1438#LTR/Copia
ACCCCCCCTCAAACTCAGGGTGGATCAAGAACACTAAGTTTGGAGAGATA
GAACCTGTGTCTAGCACCAGTCTGTGCCTTTGTAAATAAATCAGCCAGCT
GAATCTCTGAAGGCACATACTGAGGAGCAACAATACCATCCTG
>ar_1467#LTR/Copia
GGAGAATAGAACGTTTAGTTAATCATTCAATTCTACCGCCCTTAGAATTT
TCAGATTTTGAGCAATGCATCGATTGCATCAAGGGCAAGTACGTTAAGAA
AATTAAGAAAGATGCCAAACGAAGCACGGGGATTTTGGAAATAATCCACA
CCGACATATGTGGTCCTTTTCCCGTGACATCAGTGGATGGTTTTGATTCA
TTTATCACCTTCACAGATGATCATACTCGTTATGGCTACATTTATCCAAT
TAAAGAGCGCTCAGAGGCGCTGGATAAATTCAAGATATTCAAGGCTGAAG
TAGAAAATCAGCACAACTTAAAGATTAAGGTAGTAAGATCCGACCGTGGG
GGGGAGTACTACGGTCGTCATACCCCATATGGCCAAGTTCCTGGACCTTT
TGCAAGGTTCCTACAGGAAAATGGCATAGTTGCTCAGTACTCCACACC
>ar_1484#LTR/Copia
GACCTAGACACCGTGGCCTGCTTCTTCGCACTCCATGAAACAAGATTACC
TCCAAGGAAAACAGCAAACCCACAAGTTGATCTCCGATCATCCAAACAAC
CTGCCCAATCTGCATCA
>ar_1560#LTR/Copia
TATAGTGAACTTGGCATTGCAAAGTGATTTGTTAATTGTGCGGATTGATA
TGCTTGTGATAGCATGATATTTTGGTTTACGTGCGACATGCTCGTGTGAG
TAGTGTTGCGGACTGATATTGAGTCAAGTCGTGGACTTGTGCTCGTACTC
GATTGGTTGTTTGTTCATGTG
>ar_1569#LTR/Copia
ATACTCTAGTCCCGATCCCTTCCATGGACCCCTCTCCTCCAAGCCCATCG
ATCCCAACTGGTAATATCTCTCCCACCATTGATCATATAGATTTGCCTCT
TGCACAACGTAGAGATCCTAGAGCTAATGCTGGAAAACCTCCTCCTCGTT
ATGGTTTTGATGAGTCTGACATTGCCAATTACATTTCATATTCTAGTGTC
TCACCTGCATATAGGACATTTGTTGCATCATTACAAACAGTGTCTATTCC
GAAGGACTGGAGGTGTGCTAAACAACATCCAAAATGGAAGGATGCAATGA
AGGAGGAGTTGAGTGCCCTTCAAAAGAACAAGACATGGGAACTTGT
>ar_1689#LTR/Copia
GTGCTTGAGTCTAATAAACTTGTCGTTTCTAAGAGTGGACAATTTATTGG
TAAAGGCTATGATTGCGGAGGCTTGTTCCGTTTTTCCCTTTCAGATTTCT
GTAATAAGTCGGTGAACCATATTTCTGGTGGTATTGATGAGAGTGATGCT
AGTGTTTGGCATTCACGTTTGTGTCATTTGAATTTTGGTTCTATGTCTCG
ACTTTCCAGCTTGAATTTAATTCCGAAATTTTCCATTGTCAAAGGTTCTA
AGTGCCATAGTTGTGTGCAATCAAAGCAACCTCGAAAACCTCACAAGGTA
GCCGAGGAGAGACATTTGGCACCTCTAGAACTCATACATTCAGATCTGTG
CGAAATGAATGGTGTGTTGACAGAAGGTGGAAAAAGATATTTCATGACTT
TGATTGATGATGCGACTAGATATTGCTATGTGTACTTGCTGAAAACGAAA
GATGAGGCTCTAAACTACTTTAAAATCTATAAGGCTGAAGTTGAAACACA
ACTTGAGAAAAAGATCAAACGTATTAGGTCTGATCGTGGTGGTGAGTATT
TTTCTAATGAGTTTGATTCATTCTGTG
>ar_1694#LTR/Copia
TGGTGGGGGCGAGGGAGTCATCCTGTGTCTATACGTGGATGACATACTGA
TCTTTGGGACCAACCTTAATGTGATTAAGGAGGTCAAGGGCTTTCTGTCC
GACAACTTTGAGATGAAAGATTTGAGAGTAGCAGATGTTATTCTTAACAT
CAAACTACAAAGAGAAGGCAATGGTGGGATTACTCTTTTGCAATCTCACT
ACGTGGAGAAGATCTTGAGTCGCTTTGGGTTTAGCGATTGCAAATCTGCT
CCCACGCCTTATGATCCTAGCATGCTATTAAGGAAGAACCAAGGA
>ar_1781#LTR/Copia
CAAAGTTGGATGAAGGAGTAAGATTTCATAACGAAGTAGGGCACCAGCAT
TTGGATGTAATTTGGAAAAGGGAAAAACATCTTCATCAAAAACAACATCA
CGGGAAATATAAACACGACCAGTAGACACATC
>ar_1866#LTR/Copia
GCCGCCGGTCGATGCCACTGAATACAGGAGTATTGTGGGGAGTCTCAGGT
ACCTAGTGAACACCCGACCTGATCTTGCTTTTGCCGTGGGCTATGTGAGT
CGTTTTCTGGAGGAGCCACGCGAGGATCATCTCGCCGCCGTGAAGCACAT
CCTGCGATATGTGGCGGGAACCCAGA
>ar_1902#LTR/Copia
TCCTCAATATACAGGGTAGCAAAGAACTGAGCAATGATTTCATTATTCCA
ATCCTTCTTAAGACCCATCACATCATACACCTTTCTAGCTTTGCATGCAT
CAATTACTTCATTGATTATTGAGTCACCCTTACTTGCAAGATGCTGCCAA
TCTATCCACTGAGAGTTAGCCACAGGTGTATTCTTTTTAAAGATTACAGA
TTCATAGAAATCCTGCTGAAAGAAAGTGTGAAATCTGTAATCTGAGGCTT
CCCTTTGAAATTGCCTAGGATCAACTGCCCTCATTTCTCTCACTGCTTCA
GTTTTTCCTTTGTAGCTCACTTTTGTTCTCCAATGAGGATTACCTGGGGC
ATGCAATTTTGCAGCTCCATAATCAACATTTCCCGCAGGAACTGGCTCTT
C
>ar_2001#LTR/Copia
TCGCACCGTTCTCACCCTCGCCGCGTCGCGCAACTGGCCGGTGCATCAAC
TCGACGTCAAGAACGCGTTCCTGCACGGCGTCCTCGACGAGCAAGTTCAC
TGCCTCCAGCCCGCCGGCTTCGTCGAC
>ar_2132#LTR/Copia
GCACAAAGACAAAGTTTCTGCGAAATGTGTAAGGAAATCCACAGTAGTTG
CTAACATTCGCAGTTGGAGTTTTATTGTGGAAAAGCTCCATACAAACAAT
AATGGTGTCATCAGTGATGAATACCTATTGAATAGCATGATATGAGGCCA
CAAAGCAGGCACGTAATAAAATTCATATCCGGAGTTTAAGTTTTCACTCC
TGTGACAACAAGTCAAGTGTGATGCCAAACACATTGACGATTAAGTATTG
TATTGTCGAGGAGAAAATCCAGAATCATATTGAAAGTATATGTTTCAAGT
GAAAGCATTGAGAATACAAGTTCCAAGCAAGTGCTTACGGATCCGCTTAC
TAAAGGCTTACCGCCCAATGTGTTCAGAGAACACTCAGTCGACATGGGTC
TATGGTAAAGCC
>ar_2183#LTR/Copia
TCCATAGTGCAAGGATCCATTCCATGGATTCCAGGAGTTTCCCACTCTAT
TTCTCGGCATTCTTTCTTGAGGTACATTCCTCCCCCTAATGCCGGGAAAT
GATCTTCATTGAAGATACTATCAGCGTATCTAGCCGTATGCAAGTCTCCA
GTGAGTGGCTCAAGATACTTTATGATCGATGGGCTCTCAAATCCCACATA
AACTCTAAGTTTACGTTGAGCTCCCATTTGCGATCGCTGAGGTGGTGGGA
TAGGGACGTATACGGCACATCCAAACTTCCTTAAATGGGAGATATTCGGT
ATCTGCCCTTGCACTATTGAAAGTGGAGAATCATCAACATTAGCAGATGG
TCAGAGCTGTATGAGAGCAGCAGCGTGTAGAACAGCATGTCCCCAACAAG
TGGTGGGTAGCTGACTATGCTGTAATAGTGGCCTTGCAATTAACTTGATC
CTCTTAATTAGCGATTCCGCTAAACCATTTTGCGTATGCACGTGAGGAAC
AGAATGTTCTACCTTTATTCC
>ar_2204#LTR/Copia
CTACCGGAGTGTCCGGTGGGAGCTCTCTGTTGCTGAGCGCTGAAATTCCA
TGATTTTTACCGGAGAATCCGACCTCTTGCCGGATAGTCCGCCAACTCAC
TTTTCTTGCTGTCTTGAGTGATTTTCAAGGAATATACTGACATAGAAGGG
GTCTTGATCAAGATTGATATCAAAGGATTAAGGACTTTAGAGAGACAATC
TCACTAATTGTGGTTAGCCAACAATCAACCAAGATGAACTATAACCACAA
TTAGCTTGAAATGATCACAAAGATCAAGAACCAAGATTTTTGAAAACACA
CACAAAGCATAATAAGGATTTTCAAAGAATCTATCCTAACTCACAAAGAG
>ar_2249#LTR/Copia
TATATGGAAATTCCACCTGGATTTGCAAATGAGCAAACTCTTGGGAAGGT
ATGTAAACTCAAGAAGTCACTATATGGCCTAAAGCAGTCACCACGTGCAT
GGTTTGACAGATTCAG
>ar_2265#LTR/Copia
ACTATATCATCCACATAAACAGCCAAGATAGTGATTTTAGAACCCCGATG
TCTGTAAAACACTGTGTGATCTCCATTACATTGCGAATAGCCCATATCAC
ACACTGTCCTCCTGAATCTGTCAAACCATGCACGTGGTGACTG
>ar_2287#LTR/Copia
TTGCACAAGTACACAAATGTCTATTGATTTATCTTGCGCTAACATTTGTT
GCTCTCAAGTAAAGCCATCATGTGATGAGCATATTCCTGTAAAAACTTGT
GATGATTTTATTACAAGTAAAAATGACAAGCTCATGAGAGAAGTTGAGAA
GCTCAAGAATGACTTGAAGGTGTTAAAGGGTAAAGGTCATGTGCAACCAT
CTCAAGATAA
>ar_2438#LTR/Copia
TTTGGTGGTTGGGGCTATAAATACCCCAACCACCCCACCATTCATTGCAT
CCAAGTTTTCCACTTCTCAACCACTTACAAGAGCTAGGCATTCAATTCTA
GACACATTCAAAGAGATCAAATCCTCTCCAATTCCACACAAAACCTTAGT
GACTAGCGAGAGAGATTTGCCGTGTTCATTTGAGCTCTTGCGCTTGGATT
GCTTCTTTTCTTTCTCACTTGTTCTTGTGATCAAAACTCCATTGTAATCA
AGGCAAGAGGCACCAA
>ar_2594#LTR/Copia
TGATAGGATTTTACCATAGTCAATACAACCTCATGAGATATTTCTAGCAA
GGCATGTGATTCAATAAGCTCGTCATGTGAGCACAAAAGCTCTTCATGGC
TCTTTTGCAAATTCACTTGCTTGCTAGGGAGCACACCAAGTTGAGCCTTG
AGATTGCAATTTTCTTGCTGCAATGAAGCTACACATAGAGAAGAGTTAGT
GGCACATGCATAATCCTTTTTCAAGTTATCATAATCACTAGTCAAGGATA
TATGCAAGTGGTTGAGTTTCTCATGATCTATACTTAGAGCATCGAGCTCT
TCCATTTTGCTAATGAGAAACTCTTCTTGCTTCTCCAGCTGCAACTCTTG
CTCTTCAATCT
>ar_3501#LTR/Copia
TGCATAATAGTCTCATCCTCCCCCTGATCTTGCTGCAAAGCATTGCTCAA
TTCCACATATGTTTCATATTTCTCCTTCTTATACTGCCGGCTAAGATAGG
TGAATTTGGGGTGGAAGGTAGAAAGAGTCTTCTCTATGAGATCACTCTGC
TTGAGTTCTTTGCCACATAGCTT
>ar_3518#LTR/Copia
GTTCACATGCATCACAAACTAGTTTACTTCTGTCCACTCCCTTAAACATA
GCAGGATACAACTGACTCAAACATCCAAAAGATACATGTCCTAACCGACG
GTGGAGTAGCAGAATTTCCATCACATTCCCTTCTGCAGTAGCTGCCAGTG
CTGTCTCCTCATGATTGATGAACCACAACTCAATACGCCTGACTCCAGTT
CCAATC
>ar_3770#LTR/Copia
AAGTGCTTTCGTGAAGATGTCTGCGAGCTGGGCCTCTATCCTGACGAAAC
TGGCGCCAATACTGCCATCCTCAAACGCCTCGCGCACAAAATGATACTTG
ATCTTGATGTGCTTGCTCTTGTCGTGGAAGACGGGATTCTTGATCAACGC
CAGCGCGGACATGT
>ar_4016#LTR/Copia
GGCCCAAATCTGACATCATAAACTGCTCGCTGAGGTTTCTCTTAACAAAG
GCAATGTAGTCCTGATCATCTCCAGTGATTAACATGTCATCCACATAAAG
CAAAAGTAATGTGCGGCCACGTTCAGAATTGTGGACAAACAAAGCAGGAT
CATGATCACTGGGAGTAAAACCAGCAGCTACAATAACTGAACTGAAACGT
TCAAACCAAGCTCGAGGTGCTTGTTTTAGACCATATAGAGCACGCCGCAG
ACGACAAACAT
>ar_4099#LTR/Copia
CCCGCAGGGGTTTTTCTGAGGTGATATCAATGACATATACAATTCTCCAA
ACTCTGAGTTTTTCCTTCGCAAAGGTTTTCTCGAGTTTCGATGAGGATGT
AATCAATATGTGCTGTAATCAATTTCTCCTCATTTTCCCACTGGGTTTTA
AGGAGTTTTTCACAGCATATCAAACC
>ar_4174#LTR/Copia
GTAATGATATACAATGAAATGCAAAATAAATGCATGATAATAACCCTACG
TTGGTCTGATTAAAATCACACAAATAAATCTCAATTTGCATCACCGTTGG
GGAAAACAAACGAAATTCATCT
>ar_4240#LTR/Copia
GTAGCAAACTCATGAACGGAAGCAGAAACACACTTTACTATGCTCTGGAA
AATTAATCCCGTTGGTTCAAAATTTTCCAGATATCAAATTGTCCAAAATT
CACTTGAATTATGCATAAAACTGCTTCTGTAAATAAAAACAACTACTACT
GTGCGAAAACTGGAAAACCGCCCAAAAACGCGAAATTCAGCGCGGCCCAT
ACCGCGCGCGC
>ar_4352#LTR/Copia
CCCACGTAGATCCCCAATTTCCTGTGGGGGCCCATGGCTGTACGCTGAGG
TGGTGAAATCGGTACGTATATAGCGCAACCGAATTTCCGCAGATGGGAAA
TACTTGGTGGATTCCCACGTACCAATTGTAGGGGAGATGTAGTATGA
>ar_4427#LTR/Copia
CCTGACTATCAACATTGACAAGGCCGATCCTCTAACGCAGCTCATGAAAC
TTGGTCTTGCCGAGCGCTTTCGTTAGAATGTCACTAAGTTGGTCTTCGCT
TCTGATGAACTCCACATTGATCAGACCTTCCTCTACAGACTCCCGGACGA
AGTGATATTTCACTCGAATGTGCTTACT
>ar_4516#LTR/Copia
GTACAGGTGCAGACGGGAAGAAAGCCATGGTTCCCAACCCGGCTTATGAG
GAGTGGTATGCCGCTGATCAGCAAGTCCTCGGCTTCCTCCTCTCCTCCTT
ATCAAAGGAGATCCTCGCCCAAGCTGCCTCCAAGGAGACGGCGGCGACGG
CGTGGCGCGAGATTGAAGGCATGTTCACCTCACAGACGCGGGCAAGAACA
ATCAACACTCGCCTTGCTCTTGCAACGACTCAGAAAGGTGCCATGAGCG
>ar_487#LTR/Copia
GAATAGCACTTGTATTCAAAAGTGGCCCAAAGGGCCCAAATATATACATG
TACAGGTGTAGGTAAATATGCACAAAACACCTTATACAATAGGAAAAATA
CAAGAATACATATACATCTAACA
>ar_4899#LTR/Copia
TCCAAAGGATCACTATCTATGAAGCTCCCTTGTGCTTTTAACCGTTTGCC
TTGTTTTGTCTCTTTTCGGTGTTTGATGTCAAAGGGGGAGAAAGATATCC
TCCAAAGCAAATAGTTGCGAAAAGGGAAGAGACATGAGGCACAAAAAGGT
AGAATATGATAAAAAGGAGAAATACTTGCAACCATGGAGTGAAGAAGACA
AGGTATGA
>ar_576#LTR/Copia
GTGCACCACCTGAGGACCTTCGGCTGCATCGTCTACGTCCAGAACACGAC
GCCGCACTTGAAGAAGCTGGAGGACCGCGGCCGGAAGATGATCTTCGTCG
GCTACGAGCGCGGCTCCAAGGCGTACCGCGCGTACGACCCCGTCGCGAAG
CGCGTTCACGTGACGCGCGACGTGGTGTTCGACGAGGGAGCCCAGTGGGA
CTGGGGCTCGGAGGAGGTCGGCGGCGACACGATCGGCGACGACGTGTTCA
CGGTGGAGTACTCCATCTCCACCCAGGGACCTCCGATGGCCGAGGGCATC
GAGGAGGCACCTGCAGCTGCGCCCGAGGAAGGCGAGCTGACGCCGCCGGC
ATCGCCCAATGCCGGCGGGGGCGCGGGACCAGGCGAGGTGGAGTGCT
>ar_600#LTR/Copia
CGCATGGAACGCCAAGCTGCACGACACGCTGGTGTCGCTTGGGTTCGCGA
GGTGCCCGTCCGAGGCGGCAATCTACTGCCGGCGGAGCGGCGATGCGCAG
CTGGTGGTCGGCGTGTACGTCGACGACCTGGTGATCACCGGCGCCAGCTG
CGACGACATCAAGCGCTTCAAGAGGGAGATGGGCAGGGCGTTCAAGATGA
GCGATCTCGGCCTGCTTCACTACTACCTCGGCATTGAGGTGAAGCAGAGG
CCGAGCGGCATCTCGCTGAGCCAGGGAGCGTACGCGGGCAAGATCTTGGA
GAAAAGCGGCATGGCGGGGTGCAATCCCAGCCAAGTGCCCATGGAGCCGC
GCTTGAAGCTGAGCAAGCTGAGC
>ar_848#LTR/Copia
CGTGCTCAGATGGTCCTGTGGCTTACAGCAATGAACTGCTTTCACCCCGC
GAATGGAAAGCCAGAACAGTTCACTCCAGAGGAGGAGGGTCGGTTCAATA
TGGCTGATAATCTGTTCAGAGGCGCGGTGGTTAGCGCTCTTGCTGACAAG
TATAAGGATTCATACCTCACGTGCAAATCTGCGAAAGAACTTTGGGATGC
TCTGGACGCTAAGTTCGGTGTTTCTGATGCCGGTAGTGAGTTGTACATCA
TGGAGCAGCTTTTTGACTACAAGATGGTTGACAACCGTTCTGTAGTTGAA
CAAGCACATGAGATTCAAGCTCTGGCAAAAGAACTCGAACAGTTTCCATG
TGTGTTGCCTGACAAGTTTGTGGCTGGCGGTATCATCGCCAAGTTGCCAC
CTACTTGGAGAGATTTTGCTACCCAACTGAAACATAAGAGACAGGAGTTT
AGCGTGTCTGAACTCATTGGGACTCTTGATGTTGAGGAAAGGGCGAAAGC
AAAAGACACACGTGAAAAGAGCGTAGGAGAACCTTCAAGTGCCAATAT
>ar_913#LTR/Copia
CACCGGCGACCCCGCCCCCGCATGCCGACTTGTTGCCGCAGGAGGCGGGA
CAAGCACATGGCGGCGGCGGATCTAAGGCGGCGAAGGCGCCGCCGGGCGC
GCAGATCGAGCTGCGCGAGGAGAAGGTGTTCGCCCACCTTGGAGAAGAGG
AGGAGCGCGACGCCAAGACTTGGGTCTTGGACACCGGGGCGACGAACCAC
ATGTCCGGGTCGCGGGCGGCGTTCGCGGACCTGGACACGGCGGTGTACGG
CACGGTGCGGTTCGG
>ar_926#LTR/Copia
GTTTTTTCAGTATGTCAATCACCAGATTGGTGGATTGACACTGGGGCTAA
TGTACATGTGTGTGCTGACATCTCTCTGTTTTCTTCTTATCAGGCCGGAG
TAACTGGAGCCTTCCTGATGGGAAATGGGTCACATGCTCGTGTTCATGGT
GTTGGTACGGTCGATCTGAAGTTTACTTCGGGAAAGATCGTGCGGCTGAA
GCACGTGCAGCATGTCCCTTCAATCAAAAAGAATCTTGTTAGTGGATCTC
AATTATGTAGAGATGGTTATAAAATAGTCCTTGAGTCGAATAAATGTATA
CTTTCAAAGTATGGAACATTTGTTGGAAAAGGCTATGATTGCGGAGGCTT
GTTCCGCTTTTCTTTACTTGAGAATGCTTGTAATAAGGTTGTGAATAATA
TTCTTATTTTGAATGAGTCGAATGTTTGGCATTCACGACTTTGTCACATT
AACTTTGGTTGTATGACGCGATTAGCAAAACTGAATTTAATCCCAAAATT
TGATATGGTCAAAAGTTCTAAGTGCCATGCTTGT
>bcontig105#LTR/Copia
TCCCTGGGCTGAGAAGAGCTGTCATCTGAACCACGTGCCCTAGGGATGCA
GCGTCTGTCGTCTGGATGGCAGAGTACGTACTCAGTAGTCTCAAGTGGCA
GTCCAGCGTACTCTGCATCACTCATGAACCCAGTCATCCAGATCAAGTAG
CAGATAAGAGGTCCAAAAGGAAGTATCCTGCTACCCACTCTCTCACAGAT
GATGTCCTCCATCTGACTGATGATCAAGTCAGCCAAGTCAAAAGGTGTCT
CGCTAAGAATAGAAGAAATAGCCCACTGAAACAGACAAGAGATCATGTCC
TGATACCCAGCTCGGGGTATGATGGTCCTGCTCAGCATGGCCCTCACAGC
TCTGGCCTCAACTGTCAATCTCCTAGGCAGCCTGCTGAAGTCCCTGTCAT
AAGGAGGAGGAAAAGCAATCTGCATATCAGAATCTAGGGGCTCCACCCCA
CCTGAGGGCCTGCGAGGAGGTCTGGCACCCTCATTGGCCAGCCCGTGCAG
TGTCCTGTCAAAGGCATCAGCCCCTAGAGCACCAAGAATATCATCCCGAG
TAATCCTGACAGGACGTCCATTGTACATGAACCACAGCACTCTCCTATCC
TCTGAGACCCAGAGAGTAGCATAGAACTCTCTCACAATGTCAGCCCTGTA
CCTCATCCTGGCTGACACCAGAGTCCTCAGACCTCTCATGTAGGAGATCT
TCTGTGTCATGTCCTTCCCCGCTGCCACTGTGAGTCGAGCTGGCACCACA
TATCTGTGGGGAAAGAACAGCCTGTCTCCCCTCGTCGCCTCCAGACGACG
GTAGGCATCTCCAATCTGCCTCTGCAGTATCGTCCAGTAACGAGGCCCAG
CCATCATGTCTCTAGCTGAAGGAGCCCAAGTAGCCTCTGGAACTAG
>bcontig122#LTR/Copia
ACCAGTAGATCTGAAGAACTCGGCGCTCCGGCGACGTTGCACCGGAGGGT
CCGTCCCGGCGAGCTCGCGACCGGTTTGCTTTTTTTTTTTTTTCTTCTGT
TTTAGATCTAGATCTGAGGACTCAGCGCTCCGGTGACTTTCCACCAGAGG
CTTTGTCCCGGCGACGTTGCGCCTGATCTGATGTTTTTCTCCTTGTTTTC
TTGATGGATCTATCCGGGCATGGCTAGCCTTTGTATGGACAGATCTTGGC
TGCAACGAGTCAAGATAAACAAAAATCAAACGAAAAAAAAAAACATACCG
TAAATCACCGATCTGCAGGCCCTAATCCTCGATTAGAGCGTGCTGATAAC
GTGTTAGGTTATCGGCGAAGAGACGGCACGTAGATCACGACAGATAACAA
AAAGTAAAACTGGAATAGAGGAGACGAAATTCTTTATTGCGAAATTCTGA
TGTCAGTATACACAGGGGGTCTCCTCAACTATATATATGGGTGGAACCCT
AACTTCGTGTTGGGTCCGGATTCGATAAAGTCGCCCACATGGACCAGGAC
ATCTTCTTCTAGAAGATGGGCCTGGCCCAATAAGAGTTTTACAACACTCC
CCCTTGGGCTCTTTATCGTGATAAGTATGCCTCATAAAAACTCCTAAAAA
CCCAGTGGGAAAAAATAGAGAAAAGAGCACATATTACCACCACTCATATT
GCACACATTGCCTCGTTAAAAACCTTATTGAGAAAACTTCATGTGAAAAA
CTCATAAGGGAAAAAGAGTACAATGCTTTTAATCTTCATGATTAATGCTT
ATCTGTCTGCCTGACATATATTAATTTCCTTCTAGATAATTTGATTCGGG
AATGTGATGTACTTAGGGAAGTTCTCCCCCTGTTCCAAGCACTTCTCTAA
GTCTTCTCATGCCAATACCATGCCGACACTTTTCGAGAGTGCGGGCAGGT
AAGGCCTTTGTGAACATATCTGCGAGATTGTCACAAGATCGGACATGAGT
TACCAAAATCTCTCCCTGCTCTTGCATTTCATGCGTGTGGAAGAATTTAG
GTAACATATGCTTTGTCCTATTTGACTTTACGTATCCCGATTGTATTTGT
GCAATACAAGCTTTATTATCTTCATAGATAATTGTAGGGGATGGAGTATA
CGCCACTCCACAAGTATTCATGATATGGCTAGTCATCCTCCTGAGCCAGG
CGCACTCCTTCGCAGCTTCAAACAATGCAATGATCTCCGAGTAATTTGTC
GATGTAGCAACCAATGTCTGCTTCGTTGACTTCCAGGAAATAGCAGTTCC
ACCAAATAAAAACACATATCCCGTCTGAGATATTGATTTATGTGGATCAG
ATAAATATCCAGCATCAACATAACCCACAAAGGTTAATTCTCCATTCTTC
TTGAAAAATAATCCAAGGTCTTCAGTTCCTCTCAAATATCGGAGGATTTG
CTTGATGCCATTCCAATGCCTTCGAGTCGGTGCTGAGCTATATCTTGCAA
GTAGATTAACAGCAAAAGCTATATCGGGCCTCGTACCATTTGCAAGGTAC
ATCAAGGCTCCAATG
>bcontig130#LTR/Copia
TGAAAGTGCATGTGCACCCCTAGTGGGTTTTGGTGTATTGTATGACAACA
TGATTAAAGGTCTAATATTCTTTGTGAGTATATGGACAAGGTTGCAAGCA
ATATATGTACAATATTTCTCATGTATACACTCTTGGATGTACAATTGATT
GAAGCAAAAGGAGACCATGTGATCAATGTATGATGCAAAGAATTGAATTA
TTTCAAATACAAGATTCTATATCTAGTGGCTTTCCCATGGTCAAGATGAA
GAATGATCAAGTGCTATATGTCATTAATGCTACTACTCTTTGAAGCAACT
TGATAAACCAACAAATTAATCATCAACACAAAATTGGATGCTTATGGATG
ATGCAAAGCAATGTATGGCTTAAATAGTGAGAAGGTGAAGGATTGACATG
ACTTGGTCGAGATGAACCATAGTTAGGAGAAGGGCAAGCAGGAGTCTTGG
CGCCGAGGCACCTAATGTATGGTGAAAGGCAAGTGGAGTCGATTTCGACG
GACCGTTCAAGCTATATGGAGTATATGTTGCTAAGTATCAATTATTGTTG
AAACATAAAGATGAAGTGACTAGGAATTGCAAGATGGATATTGCTTATAT
GGTTTGAAAGATTCCAAGTCACAAGCTCAAGATGGTGATGCTCAAGAAAA
GCTCATGTGGCTGCCCTCATAAAGCAAAGATGAAGAAAAGTGGCAACATC
TAGTTTCTTATATACTCAAGTTGTAAAAAGTGTTTTTATATTTGATCTTG
AGTATAGGTGTGCCGCTCTATCAAGAGGGATGCTACATGGATAGCTAGCA
AGTCTCAATGCTCAAGAAAACCTAAGTGAGAAGAGTGAAACACTATAGCC
AACACTTTGCACTCAGTCTGTGAGCCTGGCAAAACCGGAAGTTCCGGTTT
GCCAAACCGGAAGTTCCGGTTTTGGCAGATTTGAATCCCAACGGCTAGTT
TTGGGAAACCGGAAGTTCCGGTATGCAAAACCGGAAGTTCCGGTTTGTAC
TGGCTAGTTTCCAACGGCTAGTTTCGGGAGATGAGTATAAATACCCTTCC
ACACCCTCTCTTGGAGGGTGCTGACCACATCCACGAATATATCCACAGCC
AAAGTGTCCTAGAGCTCTCCCCAACCTCTCTTTGTGAGATTTGTGAGATT
ATAGCTAAATCCTTTGGATTGGGTTGAGAGATTTTGAATTAGAGAGCACA
AGAGAGCATCCTCATACTTGAGCATTTGAGCACTTCGCCTTGAATCCGTG
AAGCATTTGTTGCTCTTGGAGGTGAAGCCTCCTAGACGGCTAGGCGTCGC
CCTAGAGCTCCCAAGCTTGTGGTGAGCCTTGGGAAAGTTTGTGAAAGGCC
CGTTTCGCCGCCGCAAGGAAAGAAACAAATAGTGGAAAGGAGGAAAGTGG
TTGAAAGAGACCCGGCTCTTGAGTAGAGCTTCCTCAACGGAGACGTAGGC
AGCTTGGAGAGCAAGCTGCTGAACTTCGGGAAACAATTCCTTGCGTGCTT
CATTCGGTTTGCATTTGCTTTACACGTTCTTGTTCTTTATATGAAACTCT
CGATCTACTAGGTTACTTGTGTAGTTGAGCTTATATTCTCTGTGGATATA
CTTGCTAGAGCTCCTTTACATACCCTAGTAGCTTACTTACCATCTAGAGG
GGACCGGGGATCGAAA
>bcontig135#LTR/Copia
GGAGCACCGCAGACGGTGAGACTGGAGAAGAAGCCGAAGGTAGAAGCCGA
CGGACTGACATCCCCCCGCAGTTGTAGCCTCGGTGGGGTGCGAATGCTGC
GACTGGAGAGAAAACCGGCGAGTAGCTCATGCGGATGATAGCCCTTTGTG
CCGAGTGTCGAGGTAGCCGAAACGAGGGCCGGTAGCCGTGGTCGATGAGG
TCGTGCTTGAGGTAGCCGTGGTCGACGAAGCCGAAGTAGAGGTTGCCGTT
GTCGAGGAAGCCGCACATAAAGCCGCGGGCGCAGGGAGG
>bcontig136#LTR/Copia
CATGTGGTTCGTCGCCCCGGTGTCCAAGACCCAAGTCTTGGCGTCGCGCT
CCTCCTCTTCTCCAAGGTGGGCGAACACCTTCTCCTCGCGCAACTCGATC
TGCGCGCCCAGCGGCGCCTTCGCCGCCTCAGATCCGCCGCCGCCATGCAC
TTGTCCCGCCTCCTGCGGCAACAAGTCAGCATGCGGGGGCGGAGTCGCCG
GTGAGCCCGCCGGCGTTGCGCTCGCCGATTTCGCCGGCGGCGCCGTGGAT
CTCGTGGGGAACGAGTTCACGAACAGCAGCGAGGCCTCCTCGTCCTCCTG
CACGACATGGGCTCGCTGGTTCTTGGGCTTTGTTGGACAATCTCGGGCCC
AATGGCCAAGCTTCCCGCAGCGCCGGCATTCATCGCCGGTGGGCTTGTTT
GAATTCGACGGCCCGCTCGAGGGACCGCCACGCCCGCGCCCGCGCCCGCG
CCTGCCGCCGCCACCACCGCGACGCGCCGAGCCACTGCTCGCGCCGCCGC
CGTAGTCCGCCTCGCGCTTCTTCCGCCGCGCGTCCCACTCCTCCTCCGTG
AGGTAGAGCTTGCCTTCGTGCTGCAGCGACGCCGGCGCCTCATCGAACGA
CTCCTCCGCCTCCTTGAGCCGCCCCGTCAGTTCAGCGACCGTCATCGTCG
AGACGTCCAGCAGCGTCTTGATGGCGAGCGCGATCTGCTTGAAGCGAGAC
GGCAGGGTGCGAAGCATCTTCGCGACGATGTCCGCGTCCTTCACCTCCTC
GCCCAGCGTGGCGAGGTGCGCCGCCATTCCTTCCAGGCGGAGCCCGAAGT
CCTCGACGGTCTCGCCGTCGTTGAACGTGGCGAGGTCGAACTTCCGGCGC
AGCTGCTGCGCCGTCGCCTTCTTCACGCGGTCGTCCCCGACCCTCATGGT
CGCGATCGCGTCCCAGGCCGCCTTCGCCGTCTCCTTCTTGGCGAGCGTCG
GCACCATCTCCGGTGGCACCGCGCCGCACAAGACATCAAGCGCCATCGCC
TCCTCCTGCGCATCGGCGCCGCCGTTCTCGATGACGTTCCAGAGCGCCCG
CGCCTTGAGCTTCACCTTCATCAGGAGCGCCCAATCAGAGTAATTGGTCT
TGGTGAGGGCGGGGTAGCTAGTCCCGCCTCCAACCTCACGAATCACCCGC
TGGATCACCACGCCCTCGCCGGAGGTGTCGCCCT
>bcontig152#LTR/Copia
TTGCTTCCGCATTTGCTTGTATCACTTCTTAACCATTCCTAGGATTAGCA
CATCATCTCCAATTGATGTGTGTGGTCTTGATGGTTGAAAGAGAGGTGCG
TTGGGTTGTAGTTGGGACATAGGCCAAATTCTATCAAAGAATTTTTATCG
GCTCCCATTCACCCCCCCTCTGGTCGCCTTCTCGGTCCTTCAATTGGTAT
CAGAGCAGGTTTGATCACTTGTTGAGCTCAACCGGCTTAGTGATCCGAAG
ACGACATGGAGAAAGGTGCG
>bcontig154#LTR/Copia
TCTATAGCAATCTTGATCCTGTTCACCATACGCTCCCCCTGAAGGTTTCT
TCTTTTGCTTCCCTTTATTGTTCTTCTTGAACGTATTAGGGTTGTTTTGA
GCCTTTGGGGGTGCGCTTGGAGACGCTTTGGGAGCACCTTTACCCTTATT
CTTCTTCTTCTTATTATTGAAGGATATGGCATTCGCTTCATGCGGTGCCA
TTGAGCCAGTAGGACGAGTCTTATGATTCTCCATGATCAACTCATCCTCC
CCCTGATCTTGCTGCAATGCATTACTCAGGGCGGCATAGGTTTCATAATT
CTCCTTCTTGTACTGGCGGCTCACATAAGTGAACTTAGGGTGAAAGGTGG
AGAGGGTCTTGTTAATAAGATCCTTTTGCTCAAGTTCTTTGCCACAAAGC
TTCATGCGTGTGACAATCCCATAAAGCGCTGTGTTGTAATCCTCCACAGT
CTTGTAGTCTTGGTAGCGTAGGTTCTGCCATTCACGCTCAACCTTGGGGA
GTAAGACTGTTTCAATCTTCTCAAAGCGTGCATGCAATGAGTCCCACAAG
ACTTTTGGATCACGTTCCGTCATGTATTCATTCTTCAAAGTAGCACTTAA
GTGGTGGCGTAGAAAATGCAAAGCCTGCGCCTTCTCCACAACTGTTGCAG
GAGTGTCTCCTGTTTTGGGCAGAACCGTCTTCAAGAGACCTTTGCCACTT
AGGAGTATCTCCGCATCGAGTGCCCATGACAGATAGTTGCTTCCATGAGG
AGTCAACACTTCAAATTCTCTCTTCACGAGGTCAGACATCTGCAAGACAT
CATGGTGCAACGATTACTTCATGTATCCAAGTAATAGGGAGCATAAGTAT
AACAAAAACTGCGTGTTTAAGTTATATTATTGGTGTTTTTGCGTAAAATC
ACCAAAATCTGGGGTGTTATATGCAAAAATAACACAATCCAGTAATTTTC
AGATATTTTAGGGATATTCTGGTAATTTCTCGTAATTTTCAGGATATTTT
TAGGATATT
>bcontig162#LTR/Copia
CTCACGGTCCACCACCACGTTCCATCTAGGTCTTGGTCTTGGGGACCCAC
TCGTACTTCATCGGCCTCTCAAGGTCAACAATGCACTTGGGGACCCAAAT
CCTTCTTGTCTTCCTCTTCTTATCCGGAGAACCAAGAGCCTTTGCCATCA
CCTTGCCTTTCTTGTTCCTAAAAAGCTTGAAGTGGGTGTTCTCATGGAAC
AAGTTAGCATTTGGTAAAGCAATGGAACTCCTCACCTTGGGGAAATTCTT
GATAGTGTGTCCATCACGACAACACTTCTCACAATAGTAGTCATCCGCCA
AGAGAGGTAGAACCCAAGATGGAATGGTGTCTTCCTTGCCGATGAGGTTG
ATGGTGGCCGGGTAGGAGCCGAGTCCCTTGTGCCCGGTGTTGTTGATGAG
ATTTCTTCCAAGGATCTCCTTGTGTATGGCTCGTCCTCTTGTAAGCCTCT
CAAACCCATCCATCACTACCTCACGTTCTTCCTTGAGCTTATGATATTCA
TTTAAGATTTTCTCATCAAGGGATGATGTCTCAAGAGAGGGGGTTAGCTC
ATCACAAGTAGTATAAGATGAAATTGAAGTGGATGAACTAGGAGGAGAGG
GAGTTTCATACTTATCGAGATCGATGGCTTGATAGACAACCTCAAGAGCC
TCATACTTCTCGGTGAGCTTGATGTGATCTTCTTTAAGCTTGTCATAGCT
CTCGGAGA
>bcontig167#LTR/Copia
TGTGCTTACTCTGTCCATGGAGAACCGGATTCTTGATCAAAGCAATGGCG
GACTTATTGTCCACTCTCAGCATTGGCGCTCTCATTGCTGCTCCCTGTAT
TTCAGCCAACACACGATCGAGCCACAATGCTTGACTAGCAGCGTTAGCAG
CTGCTATATACTCCGCCTCACAGCTGGACTTTGCCACCACCTTCTGCTTC
ATGGATTGCCAGGTGATCGGACTGCCACTGAGGAAGAACATCACCCCGGT
TGTGCTCTTGCTTGCATCAACATCCCCGGCGAAATCACTATCGCTGAAGC
CTGTGAGCTGAGGCTTCTCCTTCTCCCTCCTGCTGAACCAAAGACCCCAT
CCTTTGGTCCCGGCTACATAGCGCAAGATGCGCTTCACAGCTGCGAGGTG
ATCCTCGCGTGGATCTTCCAGGAACCGGCTCACATACCCAACCGCAAATG
CCAAATCAGGGCGGGTATTGACCAGGTACCTTAAGCTCCCGACGATACTC
CTGTACATCGTCGCGTCGACTGGCGGCTCTGAGCTGAGCTTGCTCAGCTT
CAAGCGCGTCTCCATGGGCACTTGGCTGGGGTTGCAGCCCGCCATGCCGC
TTTTCTCCAAGATCTTGCCCGCGTACGCCCCCTGGCTAAGCGAGATCCCG
CTCGGCCCCTGCTTCACCTCAATGCCGAGGTAGTAGTGAAGCAGGCCGAG
ATCGCTCATCTTGAACGCGCTGCACATCTCCTTCTTGAAGT
>bcontig179#LTR/Copia
GATAGAAAGATATAAGGCACGCCTTGTGGCAAAAGGTTTCACTCAAAGAG
AGGGAATAGATTATAATGAGACTTATTCTCCAGTCTCATGCAAGGACTCT
TTTAGAGTCATAATGGCATTGGTGGCGCATTACGATTTAGAGTTGCATCA
GATGGATGTAAAGACGGCATTCCTTAATGGGGATCTAAATGAAAAAGTTT
ACATGGCTCAACCTAAGGGTTTTGTTGTGGAAGGAAAAGAACAAATGGGA
TGCCGCCTAAATAAGTCCATTTATGGACTAAAGCAAGCAGCTAGGATGTG
GTACTTAAAGTTCCATGAAACTGTTATCAAGTTTGGGTTTAGTAAGAATA
TAGAGGACAATTGCATTTATGCAAAGTTTAAGAATGGGAAATTCATTTTC
CTTATCCTGTATGTGGATGATATCCTACTAGCTAGTAGTGACTTGAATCT
ACTTCAGGAGACGAAAAAGTTCTTGTCCTCGAATTTTGATATGAAAGATC
TTGGTGAAGCATCATTCGTTTTAGGAATTGAGATTCACCGAGATAGAAGA
AAGGGGGTATTAGGACTCTCGCAGAAGACATACCTAGAAAAGGTTTTAAG
AAAATATGGTAT
>bcontig181#LTR/Copia
GCGGCCCTCGCGGCGCTTGAGGAGCAGGCACGCTCGAGGGCCCCACGGGA
CGAGGACCGGGACACGGTGGTGGACCGGTGGGTGCGAGATGCACGCCGGA
GCGCCCGCGACACCGACTCCGACGACGACTACCGGAGCGGCGCCACGCGG
TCGCCCCCGAGGCGGCGCCGTGTCTCCCGATCCCCGGAGCGGCGCCATGG
CCGGCGAGACTCCCCGGTCATCATCCGTGAGACCGGCGGGAGTACGCAGT
GGTCGATGCTGACCAAGACCAACTACACCGAGTGGAGTGCGGTCATGAAG
GTGAATTTGCAGGTTCGGCGGATGTGAGACGCGGTGGCGTACAGCGACGT
CGACGACCATGAGG
>bcontig202#LTR/Copia
CATCTCCTTCTTGAAGTGCTTGATGTCGTCGCAGCTGGCGCCAGTGATCA
CCAAGTCGTCGACGTACACGCCGACCACCAGCCGCGCATCGCCGCTCCGC
CGGCAGTAGATTGCCGCCTCGGACGGGCACCTCGCGAACCCCAACGACAA
CAGCGTGTCGTGCAGCTTGGCGTTCCAAGCCCGCGGCGCTTGGCGTAGCC
CGTACAACGCCTTCCGCAGCCGGAGCACCTTGCGCTCCTTCCCGCCGACC
ACGAAGCCGGCCGGCTGCTCCACGTAGACCTCCTCCTGCAGGTCGCCGTT
GAGGAACGCCGACTTGACGTCCATGTGGTGCACCTCCCACCCCTCCTGCG
CCGCGAGGGCGATGAGCAGGCGCACCGAGTCCAGCCGAGCCACCGGCGCG
AACGCCTCGTCGTAGTCGATGCCGTGCTGCTGGACGTAGCCCTTCGCCAC
GAGGCGCGCCTTGTGCTTGACCACCGCGCCGGCCTCATCCTTCTTGAGCT
TGAAGACCCACTTCAGGGCGATGGGGCGACGACCCGGCGGGAGATCGGCG
AGATCCCAAGTCGGGTTCTGCTCGATCGCGGCCATCTCCTCCATCATCGC
CGCCCTCC
>bcontig204#LTR/Copia
GTGTCCTGCGTTATCTTCGTGGGACTATATCTCGTCGCCTGTTCTTTCCA
CGCTCCAGCTCTTTACAGCTTCAGGCATATTGTGATGCTACCTGGGCTAG
TGATTCCTCTGATCGTCGATCTCTTTCTGCCTTTTGTGTGTTTCTTGGTG
GTTCTCTCATTGCTTGGAAGACTAAGAAGCAGACAGCAGTTTCTCGTTCG
AGTGCAGAGGCTGAGTTGCGTGCTATGGCTCTTGTGACAGCAGAGGTTAC
TTGGTTGCGGTGGTTGCTTGAGGATTTTGGTGTTTCTGTTTCTACGCCGA
CTCCTCTTTTGTCTGACAGTACAGGTGCTATCAGTATGGCTCGAGATCCG
GTGAAGCATGAGCTCACCAAGCATATTGGTGTTGATGCTTTTTATACAAG
AGCACAGGTACAGGATCATATTGTTACCCCTCACTATGTGCCTTCAGAG
>bcontig226#LTR/Copia
CGATCTAGAGAGTAAACAACTTGTGATAGACAACCTTGATTCATACACTA
GACCGAGAGATCTAGTTAGAGGGAGTGAGGGGAAGAGTTTACCGCCGGGC
ATCGGGTTAGGAGCAGCAGAGGAGGATCCAGCCATCGCCGCAGCACGTCG
TCGACCTCCTTGTCGGCGACGTCGAGGTGGTGGTCCTGGTGCTCGGTGAC
GAAGCGACAGTAGAGGAAGTAGTGGTTCCCGGTGGCGACGACGTGGTCGC
AGTGCAGTGGCGCAGTGGCGGCGGCGCTTCCCGTCGCTTCTGCGCAACCC
TAGATCGGCGGGTTTGTAGGTGGGGTGAGGGGGCACGGCGAACCTTGGCG
TGCGTGCCCCCGGCCCCCACCGTTTCTCTTTATAGCGCAGCGCGACGGGG
GCCCACCAACCATGAGTTGGTTGTGCGCCCCCGATCAGGGCGCGGATCAG
GGAAACGGCTCGCTCGTTGGAGCGGGCCGTGTGGAGATCAACTAACATTC
TCCCCCTTGATCGCAACTTTCCTCAAACTTATACTTTGAACTTAAACTTA
ACTTAGATAACCATCTCATTGCAGATAGGCGCATAGAGCATGCCTCATCA
TGATAGAGTATACTACCAGATTAACAGCCACAATGCACTTTCTCCACTTT
GAAACAATTCTTTTCTAGGCCCTTATTATCCAGTGATCATAGGCTTTCCA
TTAAACCCATGCCGGCTAAGTGTTCTCTGAACACATTGGGTGGTAAGCCT
TTTGTGAGCGGATCCGCTATCATCTTCTCTGAAGGTAAATGCTCAAGACT
TATTAGATCATCCTGGATATATTCTTTCACAACATAATACTTCATGTCAA
TGTGCTTGGAAGCTTCACTTGACCTATTGTTGTGAGCATAATACACTGCG
GGCTCATTGTCGCAGTACATCTTGAGTGGTCTTTCAATGCCGTCAACCAC
TTTCAACCCGGGTATAAATTTTCGAAACCATCTTGCCTGCCCCGAGGCCT
CAAAACATGCTATAAACTCCGCATACATCGTGGAAGGAGCGGTAATACTT
TGCTTGGAGCTTTTCCACGAGACAGCTCCATGTGCTAGGGTGAAAACATA
ACCAGATGTGGATTTAAGATCACCCACACTACCCCCAAAATCTGAATCTG
AATACCCTTTAATCTCTAGGGACTCTGTTCTTCTATACGTTAGCATGAGG
CCTTTCGTTCCTTGCAAATAGCGCAGAGCTTTCTTTACCAATTTCCAATG
TTCTGGTCCTGGATTACTCTGAAATCTACCAAGTACCCCGGTAACAAAAG
CTAAGTCAGGGCGAGTACATACTTGAGCATACTGTAAGCTTCCGACAGCT
GAAGCATATGGAACCGCTTTCATTTGATCGATCTCATATTGGTTCCTGGG
ACATTGAAATTTCCCAAATCTATCGCCCTTGACTATAGGAGCAGGCGTAG
G
>bcontig231#LTR/Copia
TTGCTATAGATGTGGTTTGCATGGCCATTGGTCCAAAATATGTGAAACAC
CACAGAAGTATGTTGACATGTACAAAGACCTCAAAAAGAAGCTCGCTCAG
CATGAGGCTAACTTTGTTGAAGGCACGAAGCCAACAACAAACGCACCAAT
GGGCCAAGCATCACTTAGCAAATCCTCTGACCTGGAGTTGGAAGATGACC
TCATGAATGACGAGGAAGATGTGCATGGAGATTCTGCGTAGTCATGTAGA
CTATTATGAGTCAATTAGTTATCTTTGTAATAGGAGGGAAAAAATTAAAA
TTCCTCGAAGGAATTAGTTACTTTATGTAATCTCTCGAAGAGAAGACATT
TGCTTTTAATAAATCAGTTAGTGGATTTTTTTTATTCATTACTCTCTTGT
TTATACATTTCTTATGTATGAATTACAGCATTGTGAAGCAAAATGACTAT
GGATGAGGAGCTCTGTCTCGTAGACAGTTGCACCACTGCTACTATTTTAA
GGGACACTTGCTATTTCCAGACACTTCGAAAGTACACTGGAGATATTCTT
ACTGTCATTGACAATAAGAACAAGATTGTTGGCACAGGAAGGGCCACATT
TGTCCTACCAAATGGTACGCGGTTAACAATCCAAGAAGCTTTACTTTATC
CGGATTCAACTCGGACTTTAGTAAGCTTTAAGGACATCCGTAAAAATGGG
TTTCACGTAGAAACCAATGACGATGAAGGTGAAGAACGTCTTATTATTAC
CAAGAAAGAAGGCAATAAGAAGACCATTATTGAAAGTTGTCCGTCGATCA
AAGAAGGCTTGTACTACACGTACATTAAACCAAGCAAAGAATTTGCTACG
TTCAAGACCATCTTTACCAATCAAGAACCATATAGACTATGGCATGAC
>bcontig245#LTR/Copia
ACGGTACCGCAACGGCTCGTTGTCGTGGTACGCGTCGATGCGGTCCTCGT
CGTTGGAGAGCGGCGTCGCGAACTCCACCGGGTTCGGCTCGTCGTGGACC
GAAGTCGTCGGTGCCGGGCTCGGAGGAGTAGGTGCCGGTGTAGGCGTACG
AGGTGAAGCCGGAGGAGTCGATGTAGGAGGACTCGGCGGAGCTGGTGGTG
ATCCCGGAGCTGAGGGGGGCACGCTCGGTGAGGAAGAGCTGCCCGCTCCC
CCGGCTCTCTCGAAGTAGACGTACTCGACGGTGAAGTCGCTGGTGGTCGA
GGCCGTGCCGTCGTCCACCGCCTTGCCCCACGCCCAACCTCGCCCTTCGT
CGAACACAACATCACGCGCCACCCGCACGCGCCGTGTGGGAGGGTCGAGG
ATGCGGTAGCCCTTCGCGCCGTCGGCGTAGCCGATGAAGACGCCCGGCGT
ACTCCGGTCGTCGAGCTTGGAGACGCCGTGCAGCTCCTTCACGAACGCCA
AGCAGCCGAAGGTCCGGAGGAAGGCGACCGCCGGCTTGCGGCCATTCCAA
GCCTCATATGGCGTCATGCCATCGAGGCCCTTGGTCGGCGAGCGGTTGAG
GAGGTGAACTGCTGTCATCACCGCCTCTCCCCAGTAGATCGCCGGCATGC
CCCTCTGCTTGAGCAGGGCACGCGCCGTGGCCAGCACCGTCTGGTT
>bcontig26#LTR/Copia
CCCCGCCCCGCCCGGCCCGGCCCGGCGAGGCGAGGCGAGCGAGCGCGCGC
GTGCGGTTCGTCCTTATTCCTCTCATCCACATACTTGCAAGAGAAGGTGA
AGCAACCTTCTATTTAAGTAGGTACTCCTCCACCTAAACTAGCAATGTGG
TACTATAGGATTGCACTCCCACCATTCCCTAATGGGCCTTTGAGATTTTC
AGGAATAATTTAGGAATTTCCTAATGGGCCTAGCATTTAAAGCCCATAAT
TCCAACAATCCCCCACCAGATCTCAAAGTCCCATTTAAGACTTTGCCAGA
TCCTACTGCTGTTTGATATACCAGTGTTTCAATGGAGACTGTTAAGTTGA
ACTTCCATCTAGAACAATAAGCTACGCTCATTCACAACTTGAACAATGGA
CTATGCCTTGAATTGCAAGTTTTGTGCAAACAAGTTTCACTTAAAGCCGA
AACTGGTACTTGACCTCCAGTAGACTACCCCGCGGGTGGAGCATATAGGT
CGTACTCCCTGGTCTCTTCATGAGCTTAATAGAGATCACCCAAATCTCAC
AGATTGCGACCTTCCAACAATCGGACTCATATAGGTGTATTCTTTCAAGA
ATGTTCTGCAGCAAAACATCTTCGCTAATTAAAGCCAAAAGAATACATTA
AGGCATTTGCCAACCTGCCATGCAGAAAATGAGAGCAATGCATATTTACT
CGAGTGGGTTAGGTAAGGTACTCTCTAGTCATCCACTAGCTTGTTCTTCC
CAGATCCTAATTCACGGGATCTCCGATCACATAGGTTGGGTTACCGCTAT
GGAATAACTCATATGGGTCTCATACCCATCTCCTTAGATGCAACGTCTAT
CACATTACGTGATAGCCCCTTAGTAAACGGATCTGCCAGGTTCTTTGCCG
TTTGGATATAATCCAATGATATAACTCCGGAGTTTCTCATCTTCCTGACA
GACTTCAACCGTCTCTTAATGTGTCTTGAGGACTTATCATTATCCTTAGA
ACTATTCACCTTGACAATCACCGTTTGATTGTCACAGTTCATAAGGATTG
CCGGCACAGGTTTTTCAACAATAGGCAAATCCATCAAGAGCTCACGAAGC
CAATCGGCCTCAACGGTAGCTGTATCTAATGCTGTGAGTTCTGCTTCCAT
GGTTGACCTCGTTAAGATGGTCTGTTTGCATGACCTCCATGAAACAGCAG
CACCACCCAAAGTGAATATGTATCCACTTGTGGCATATATCTCATCTGCA
TCAGATATCCAGTTCGAATCACTATATCCCTCTAGTACCGCAGGATACCC
AGAATAGTGAAGCGAATAATTCATAGTGCCAACCAAATAGCGCATAACTC
TCTCAAGCGCATGCCAATGATCATCTCCCGGATTAGAAGTAAACCGGCTC
AGTTTGCTCACAGCATATGAGATATCAGGCCTCGTTGCACCAGCTAAGTA
CATGAGTGATCCAATGATTTGAGAGTATCTCAAC
>bcontig270#LTR/Copia
TGAAAGTGCATCTAGGCCTCCCTTGTGGGTTTTGGTGATAAATGACAAAG
GATTAAAGGACTAATGCTTTCATTGAGTATTCAAGCAGGAAATTTGATGA
AAGGAATGATAGACTACCCCTCAAAAATGAAAGGAAAAGAAAAAGAGGAG
ATTAGTGCTTAGCTAGGCTCAAATGTGCTTTATTAAAATTCATGAAATTG
AGTCTAGGTATGCCGAACTATCAAGAGGGGTGGAATGATGTTTTCATGCA
ATGTTTCAAGTGCTCAAGTACCCATATCCTAGCCACAAACCAAAATCTAG
AGGAATGAACCATGAAACTCAAACCAGTCCACAAAAGAACCTACAGTCAC
GGAACATCCGACAACCCACGGATGTTCCGCCAGGAAGTCTCTGTAACCGG
CTTTTCAAGTAGCGACGGAAGTTCCGGCACCTGACGGAACTTCCGCCGCT
GAGTAATATTCTCCACAGTTACTTTCTGACGGAAGTTCCGACGACCGACG
GAACTTCCGTCACTGAGCCTCGTCCAGTTACAGTTAGTTTGTGACGGATG
TTCCGTCACCTGACGGATGTTCCGTCACGACATGTTTTCCACTCCCAACG
GCTCTTTTTGGACCTCCACTATATATACCCCTTCCCATCCCGTGGGAAGA
GCTGCTGGTGCCATTCAAACACACACTCACATCCTCTAGCAACATAACTC
TCCCTCTCCATATTCCCTTGAGATTCAAGTCCAAGAGAGAGTGAGAAACA
TCAATCCAAGCTAGTGAGCATCAACCCCAACCTTGAGCACATCGAAGAAT
TGCTTAGCATCTCCAACACTTTTTACTCTTGGGGAGTCATCCCCTAGATC
GGCTAGGCGTCGCCCTAGAGCTTCCAATTTGTGGAAAGCTGTGGGAAGTT
TGTGAAGGTTGGATTCACCTCCGGAAGGAAACGAATCAAAGCAAGAAGAA
ACCCAAGCTTGACCTTTGTGGTGGCTTGGTGAGGATTAGGGTTGAAAGAG
ACCCGGCTCTTTGTGAGCTCCTCAACGGAGACGTAGGAACTTCATTTGTT
GAAGTGTCCGAACTTCGGTGAACAAATCTTTGTCTCTCGTGTTCTTGCTT
GTTCATAGTTGTTCATACTTGTTCTTCATATAAATCTTGCTAGATCTACT
TCACAAGTTTGTTGTAGCTTAATTCCTTCGGTGATCTGTTGCTATACTAC
ATTGTGCTACTTTCTATCCGAATAGAATCACTAGAACTGCTGCATAGGTT
GCAATTTAATTTCGATTATATTCCCTGTACCGGAAGTTCCGCCACCTGCC
GGAACATCCGTCACTCGACGGAAGTTCCGCCACCTGACGGAAGTTCCGTC
AAGTTTTAATTTCCGCTGCTAAGTGTATTTCAGGGAAAATTTATCAAGTT
GCCTATTCACCCCCCCCCCACTCAACTTTCAATTGGTATCAGAGCCGAGT
ACTCCATTTGAAGCTTAACCGCTTGGAGAAAAGATGGAGGCAACGCTTGG
TGAACCCGGAAGCTTGAAGAAGGCGAAGAGCAAGTCCAAGAAGACGATGG
AGCCGGCGTTCAAGGTGACCGACAACGCCGATGAAGAAGAAATCCTTGTA
GAAGATGGACAAACAAGTGATGAAGACCCCAAACATGAAGAGTCGGGCTC
CGAAGGTGACAAGTCACATGCTTCATCAAGAAGAAGCAAAAGGAGTCATC
ACTCAAGGAGAAGTGCTAGTTCACATGCCGTTCCTTTTAATTATGAAAGA
TTAAGCACTAACACCAACTTCACGGCTGTGCAAATGGGTAGAGCGCCTCA
ATTCAAT
>bcontig275#LTR/Copia
ATGGTCGATGACCGTTCAATAGTCGAGCAGGCTCATGAGATACAGTGCAT
GGTGAAGGAACTCGAACTCCTTAAGATTGTCGTTCCCGACAGATTTGTGG
CTGGAGGCATCATTGCCAAATTACCTCCTGCTTGGAGGGATTTCGCCACA
CAGCTCAAACACAAGAGGCAAGAGATTTCTGTTTCAGATTTAATTGCTTC
TCTTGATGTTGAGGAGAAATCTCGGGCTAAGGATGGACGTCCTAAAGGAG
TTGAGGGTCAGACCAGTGCCAGTGCCAATGTGGTACAGCAGCAGCAGCAT
CAGAAGTTCAACAAGGGCAAGGGCAAGAACAATAAGCCAAAACAGACCAC
TAACTTCAAGAAGAAGAAGAACAAGAAGAACGAGGGTTGCTTCGTGTGCG
GTGCTTCTGATCATTGGGCAAAGAAGTGTCCAAACCGCAAAGGAAGAAAA
CCTCAACAGGAGCAGAAGTCTGCGAACATGGTGACCATTGCTGGAAGTGG
AAATAGTGGGTACGGTTTACCTTCTGTTTTTTCAGTATTTCAATCTACAA
GTTGGTGGCTTGATACTGGTGCTAATGTTCATGTTTGTGCTGACGCTTCT
CTGTTTTCTTCTTACCAGGTCCAACGGGATTCTTCCGTCCTGATGGGAAA
TGGGTCACATGCTTCTGTTCATGGTGTTGGTACGGTCGATCTGAAGTTCA
CTTCGGGAAAGATCGTGCGGCTGAGGAACGTGCAGCATGTCCCTTCTATC
AACAAGAATCTAGTTAGTGGTTCCCTTTTGTGTAGGGATGGTTTTAGGCT
AGTGCTTGAGTCTAATAAACTTGTCGTTTCTAAGAGTGGACAATTTATTG
GTAAAGGCTATGATTGCGGAGGCTTGTTCCGTTTTTCCCTTTCAGATTTC
TGTAATAAGTCGGTGAACCATATTTCTGGTGGTATTGATGA
>bcontig302#LTR/Copia
TTTGATCTTGTTCACACAGATGTATGGGGCCCTGCTCCTTTTGTTGCTAC
AGGAGGTTATAAGTATTATATACTTTTTATAGATGATTTTTCTCGCCACA
CATGGATTTACTTTATGAAACATCGTAGTGAGGCTTTATCCATCTATAAG
ACTTTTACTGCTATGATTCGCACTCATTTTGACACTTCTATTCGTGTTTT
TCGTGCGGACTCTGCAGGAGAGTATCTTTCTGTAGCTCTTCGTCAGGTTC
TTTCTGAGCAAGGCACCCTTGCTCAGTTTTCTTGTCCTGGTGCTCATGCC
CAGAATGGTGTTGCTGAGCGCAAGCATCGCCACCTTCTTGAGTCTGCTCG
CGCTCTTATGCTTGCTTCTTGTGTTCCTCCTCATTTCTGGGCCGAGGCTG
TTTCTACTGCCAACTATTTGGTTAATATTCAGCCTTCATCGGCTCTTCAT
GGAGGAATTCCTTATGAGCGTCTGTGTGGCAAGTTGCCTGACTACTCTCG
CCTTCGTCTTTTTGGCTGTGTGTGCTATGTGCTTCTTGCACCTCGTGAGC
GCACTAAATTGACAGCTCAGTCTGTTGAGTGTGTTTTTCTTGGGTACAGT
GCTGAGCATAAGGGATATCGTTGTTGGGATCCAGCTGGTCGTCGCATGAG
GTTTTCTCGGGATGTCGTTTTTGACGAGTCACGTCCTTTCTACCCTCGTC
CCTCTTTGGATACCTCTTCTGCGTCTTTAGTTGACCCACTTTCCTTCTTG
ACTTTGCCTGATGCCTCTATTGTCAGCACACGCCCGGTGCCTCCTCCGCC
GGCATCTCCTCCATCGGTACCTTCTCCCATGGTATCTTCTTCACTGGCGC
CGTCTTCTTCCAGAGAGTCTTCTTCGGGTCCTTCTACTGATCCTGACTAC
TCTGTGAAGCCACCAGTCACACAGGTTTATACACGGCGTATTCATTCATC
CTCTGATGTGTCATCCTCTCTCGATGAGCCTTCCTCTCCTGTTGAGCCAT
CCCCTTTGATTGACACATCTCATTTAGAGGATTCTACACCTGAGCAGCCT
ATCAGACGTAGTGATCGTGTTCGTCATCGTCCTGATTTTTATTCTCCTTC
AGCCTACTCTACTACGGTTCTTTCTGAACCTATCTCTTATCGTGATGCTA
TTCTTCATCAGGAATGGCAGCATGCTATGGCTGAGGAGATTGCTGCTCTT
GAGCGTACAGGCACGTGGGACCTTGTTCCTCTTCCTGCACATGTTCGACC
TATCACCTGTAAGTGGGTCTATAAGGTTAAGACCCGCTCCGATGGTTCTC
TTGAGCGCTATAAGGCTCGTCTTGTGGCTCGCGGTTTTCAGCAGGAGTAT
GGCCGTGACTATGATGAGACCTTTGCGCCTGTTGCTCATATGACCACTGT
TCGCACTCTTCTTGCTGTGGCCTCTGTCCGTGAGTGGTCCATCTCTCAGC
TTGATGTCAAGAATGCCTTTCTTAATGGTGAGTTGCATGAGGAGGTGTAT
ATGCGTCCTCCACCTGGGTATTCTGTTCCTGAGGGCATGGTTTGTCGTCT
TCGTCGCTCACTTTATGGCCTTAAGCAGGCTCCTCGTGCTTGGTTTCAGC
GCTTTGCTTCTGTGGTCACTGCTGCTGGTTTTTCTGCCAGACATCATGAT
CCAGCACTATTTGTTCATACATCTGCTCGTGGACGGACTCTTCTCCTTCT
TTATGTTGATGATATGATCATTACGGGAGATGATCCAGAGTATATAGACT
TTGTCAAGGCGCGTCTCAGTGAGCAGTTTTTGATGTCTGATCTTGGTCCT
CTTCGTTACTTTCTTGGGATTGAGATTTCCTCTACACCAGAGGGGTTTTA
TCTATCTCAAGAAAAGTACATTCATGACCTTCTTGATCGTGCTGCTCTGA
CTGA
>bcontig309#LTR/Copia
CAACGTAGGGTTATTATCATGCATTTATTTTGCATTTCATTGTATATTAT
TACTAAGCTAAGTTTTATCTTATTTTCAGCGACGAACATCAATGCTGTTG
CTTCCTACCTTAGCAGCATTGAGAACCTCAATGGAGCAAACTTCCCAGAC
TGGAAGGGCAAGGTCACCACGTGCTTGGCATGGAATGACTTTGACGTCGC
GCTGAGGGAGGAGAAGCCCGCTGCTCCTGCTGCTGATGCTGCTGCTTCAC
CTGCTTATGAGAAGTGGGAAAAGTCCAACCGCATGGCTCTCATGGTCATG
ACCGGCACCATAAGTCCTGGAATCAGAGGTGCCATTCCCACTAAGAATGC
TGAGGGGATTGACTACACTGCCAAGGAGTTTCTCGCTAAGATTGAGGAGA
ACTTTAAGAGCTCCTCTAAGACTTATGCTAGCACCCTCATCATGAAGTTA
GTGTCCTCTCAGTACACTGGACAGACTGGCATAAGGGAGCACATTCTGAG
TATGTGTGACATGGCTCACAGGCTTAAGG
>bcontig314#LTR/Copia
GTTGAGGAGCATGGTAATGTCAACAAGTTTCATTGGATGACAGAGGGTCG
TTGGTTTGAGGTGAGCTACGCACAGTTTGCTAGAATTCTTGGATTTGGAA
GAAATGATGCAAACCGCCCACGTCTTCACTTGGCTTTAGCTCTAAAGGCA
GATAGGATGGGCTTCATGTATCCAAGCAACAAGCAAGGCAGCCTTGGACA
TACCACGGATTTGCTTCCCTTCTATGGCTATTTGAACCGGTTGTTTAGGA
AGACGCTCACCCCTAGAGAGGGTGATGCCACAGCCATTCCTTCCTACAAC
AAGAACATCCTTGCAGCTATGACTCGCGATCCTCCTCATGGTACTCCATT
CTCAGTGTTTGACTTCATATGGGAGGAGATCAAAATCATTGCAAACAATC
CTCTAAAGAGTTGTGGCTATGCACCATACATTATGCTTATGATTGAGAAG
GTCACCGGTGGCACTTTTGATTGTGAAATGAAGCATACATGCTTGAAGAT
GAAAGTAAATCTGAAAATGCCAGTTGTGGACAGCGGGACAGCAGCTCAAA
CTAATGGAACATCAACCTCAACAGGTCCTAGCAGCAGTGGAAGTAATAGG
GGCAGCGAATCTTCCTCTCCAATCAAGAAAATTCTAAATTTCTTTTTTGG
CATGTGTCGGTCTCAATATGATGCAGATGTGAAGGCACACCATGAGAGAA
AAGAAAGGAGAAAAATGAAAAGGAAAGTAAATCAAATAATCCAAAGAGAC
CATCCCGACATCCCTTCCTCTCCTATTGCAGAAAGTGAGGATA
>bcontig319#LTR/Copia
GAAATAGATAGATAGATATAGAACATCTTCTTCACACACTCCCCCTAAAT
TCTCTCCCCCTTTGGCATCAAGGCACCAAAAAGGAAAGGAAAGAAGGAGA
AAAAATAGAGAGAAGTGTGGATCACTCGGCCTCCTCAGACTCGGTTTCTT
CATCATCATGGGCAGGAGCAGCCGAAGAACTAGCTCCCATGGCTTCATTG
TAGGCCCTGTGAGCCTCCTCATACTCCTCCATAGGATTTGCAAACGCTGG
CGGTGCATCATCAACATCTGAGCTGTCAGGAGAACAAGGAATACTTTGTG
CACGGCACATGGTCTTGAGGCGGCGGGAATTCTTCTTGATCCTCTTCTTG
TTGTCATGAATCTCAACCGCATTTGCACGACACACATTGAAGATCCCCTT
GAAGAAGGAAAGGCTGGTGTCGGAGACCGTCTCGGGCTTGGACGGGCGGC
TGGAACGAGTGGAGTAAGAGGGAGCTGCTGCTGCTGTACGGGAAGATCCT
TCAAGTATGAGATCCTTGGGCTTCTTATAAGTCTTGACCCGCAGTGGCAG
ATGCTTGCAATCTTTGTTGAACTTCATTTGAGTCACATGCTCAATCATGT
ACATGATGTAGGGAGCATATGGGAAACTACGCCTTGGGTCCATGGATGCC
TTCCAAATCTCATCAAGAATCATGCCAAACACACAGAAATCCTCCTGCTC
AGGGCTCATGTAGAAAAGAATGGTCTTTGAGAGACCGGCAAGATCAGTGG
CATACCCTTCCTTAGGCACAAGAGTCTTCCTCATCATGCGATTCAGCACA
AAGTAGAAGGGTTTGAGACCCATTGT
>bcontig324#LTR/Copia
AAGGACAAGTATGATGCTTTCACCATGTCTTCTCATGAACTTATCAATGA
TGCATATTCTCGTTTGAACTTGATTGTAGAGGACATCAACTCTCTTGGAG
TGAAGGAGAAGATCGGAGATGGAGACTTGGTGCGCAAGATCATGAGGATA
CTTCCGAGGGAGAAGTATGGTGCACTCATCACGTGCCTCTTCAACACTCC
TCTCGGTGATCTCACCACTCACAAGCTACTTGGCAAGATCACCGCATTCG
AGAGTTACAACCTCGACAACAAGCCCGATGAGAAGCCGCTCAAGAACCTT
GCATTTGCGGCCGAGAGCATAAGCAAGAAGAAGGGCAAGAAGGTTGTCGC
TAAAGAGCCAAGTGATGATGAAGAAGAGGAACTTGATGAAGAAGAGCTCT
TGCAACTCCATCCCGAT
>bcontig334#LTR/Copia
CTTGAGCTTACATACCTTGCCAAGAGTCTGCTCATTCGCAAATCCAGGTG
GAATTTCCATATACACCTCCTCCTGCAAGTCACCATGAAGAAATGCATTC
TTCACATCCAGCTGATGAAGAGGCCAACCAAAGTTAGCTGCACATGAGAT
CAAGATCCTCACTGTACTCATTCTTGCCACAGGAGCAAAGGTTTCATCAT
AATCAATTCCATAAGTCTGACTATATCCTTTTGCAACCAATCTAGCTTTA
TACCTGTCCACCTTTCCTTCTGGGGTCTGTTTCACTGTGAAGACCCATTT
ACAACCCACTGCCTTCTTTCCTGTTGGAAGGCGAACAAGTTCCCATGTCT
TGTTCTTTTGAAGAGCACTCAACTCCTCCTTCATTGCATCCTTCCACTTT
GGATCCTGCTTAGCACACCTCCAGTCCTTCGGAATAGGCACTGCTTGTAA
AGATGCAATAAATGTCCTATATGCAGGTGAGACACTAGAATATGAAATGT
AATTGGCAATGTCAGACTCATCAAAACCATAACGAGGAGGAGGTTTTCCA
GCATTGGCTCTAGGATCTCTACGTTGTGCAAGAGG
>bcontig34#LTR/Copia
GCTCTAGGTGCTTGCTTAAGCCCATAGAGCGCCTTGTGAAGCTTAAATAC
ATGGTTAGGATACTTTGGGTCTTCAAAGCCCGGTGGTTGCTCCACATACA
CTTCTTCACTTATTGGCCCATTGAGGAAGGCACTTTTCACGTCCATTTGA
TGAAGCTTAAAATCATGGTGAGTAGCAAAGGCAAGTAATATACGAATTGA
CTCAAGCCTAGCTACGGGAGCATAAGTTTCACCAAAATCCAAACCTTCCA
CTTGTGAGTACCCTTTTGCAACAAGTCTCGCCTTGTTTCTTGTCACAACA
CCATACTCATCTTGCTTGTTGCGAAACACCCATTTGGTGCCCACAACATT
TTGCTTCGGTCTCTCCACCAATTCCCACACTTGATTCCTCTCGAAGTTGT
TCAACTCCTCTTGCATGGCCATCACCCAATCCGGATCCTCGAGTGCATCT
TCTACTCTAAGTGGCTCCAAAGAAGACACAAAAGAGTAATGTTGACAAAA
ATTTGCAACTCGAGTTCTAGTAGTTACCCCCTTTTCAATGTCGCCAATAA
TGTTCTCAACGGGGTGGTCTCTTTGTACATTGTGGCGCACTCTTGGATGA
GCCACTTGTCTTGTGTTGTTCTCTCCTTCTTCCTCTTCTTCATCTTGTTC
ATGGCCACCATCACTTGGAGCTTGATCTTGGACATGATCTTGATCTTGGT
CGTCACCTTGACCTTGATCACTTCCTTGACCTTGTTCTTGTGTCGGCGAT
GGTGTGCCTTGTGGTAGAGAAGAAGGTTGACCTTGATCTTCTTGCACTTC
TTGTGGTCTTATATCACCTATGGCCATTCTTCCTATTGCCTCATGTGGGG
CTTCTTCATTATCTATCACACTTGGATCAACTTGCTCCACTTGTGAGCCA
TTAGTTTCATCAAATGTCACATCACGCGTGACCTCAACACAACCATTGGT
TTTGTTGAAAACACGGTATGCCAAGACATTTGATCCATAACCAAGCAAGA
TCCCTTCATCGACCTTAGGAGCAAACTTTGAGGACTTGGGTTTCTTGTTA
AGAATAAAGCATTTGCTCCCAAAGACTCGAAAATATGAGACATTAGGGAC
ATTACCGGTGAGTAGCTCATAGGGTGTCTTTTGCAAGATTTGGTGGAGAA
ATAACCGGTTTGATGCATGGCATGCGGTGTTCACGGCCTCCGCCCAAAAG
CGGTCCGAAGTCTTGTACTCATCAAGCATTGTTCTTGCCATCTCAATGAG
TGTACGGTTCTTTCTCTCGGCCACCCCATTTTGTTGTGGAGTGTAGGGTG
CCGAGAATTCATGTTTGATGCCTTCTTCATCAAGGAACTCTTCAACTTGA
ATATTCTTGAATTCGGTCCCATTGTCACTTCTTATCTTCTTGATCTTGAC
TTCATGCTCATTTTGTGCTCTCCTCACAAACTTCTTGATTATCCCTTGCA
CTTCACTTTTATCATGCAAAAAGTATACCCAAGTGAAACGGGAATAATCA
TCAACAATTACTAAACCATATTTGTTACCACCAATGCTCAAGTAGGCTAT
TGGACCAAAAAGATCCATGTGTAACATTTCCAATGGCCTCTTGGTAGTCA
TCACATTTTTGGTGGGGTGAGGAGCTCCATGTTGCTTCCCGGCTTGGCAT
GCACTACAAATTCTATCTTTCTCAAAAGAAACATCGGTTAGTCCATGGAT
GTGACCGCCACTTTGGAGGTTTTTGAGATTTCTCATGCCAACATGGGCTA
GCCTACGGTGCCATAGCCACCCCATGCTAGACTTTGCCATTAAGCATGTA
TTAAGTTGGGTTTTATCCGATGAGAAATCCAAGAGATAAAGCCCTCCTTT
CAACACACCTCTAAAGGCAATTGAGTTATCACTCCTCTTGAACACGGTCA
CACCTTCGTTAGTAAAATAACAATTAAAGCCCTTCTCACAAAGTTGTGAG
ACCGACATCAAATTGAACTCTAATGAATCTACTAAGAGAACTTTAGAAAC
GGAATATTCGGGAGTGAGAGCAATTCTACCCATACCAAGTACTCCACCTT
TACCATCATCACCAAACGTGATCTCATCACATTCGGTTGTGTTCTCTTCA
AGTGACTCAAACATGTTCTTCTCTCCGGTCATATGGCTTGTGCATCCACT
ATCAAGCACCCAACTTGTTCCACCGGAGGAGTAGGCCTACAAAAAAAAAT
TAGGCTTTTGTTTTAGGTACCCAAATAGATTTGGGTCCTTTAGCATTAGT
GACAAGCATCTTCGGCACCCACACACATCTCTTAATCATGATGTTATGTG
CGCGAGGGCCAACATATTTAGCAACAACTTTGCCATATGAATTTCTAGTA
AGCACATAATCGGCATAAAAGGTGTCTTGAGAGGCATGCTCTTTCTTCTT
GTGCTTTGGTGCTTCACTTGTGTTCTTTGTGACATTGATGGTCTTGACTT
GCTCAATCTTGTTTACTTTCTTGATGCTCGTCTCCACCTTGTAAATCTTT
TTCTTGCCCAACACATAAGGTGGACCATGAGTATCCTTGACGGTGAAGCT
TGAATCTTTCTCATCACAAAGCTCACCACCATAGATAGTGATAGGTTGAA
GCCTATCAAAGCCATCTCTTGCCATCTTGAACCTCTTTTCTTTTTCACCT
TCACCTTCACCTATCATACCTTTATGGATGATGACATTCATCCTCTTGAC
TTGCCCTTTCAAAAGCTTCACCTCTTTCTTGTGGTTAGCATAAGCATTAA
AATCAACATTATGGCATTTTGCACAACCATTACTTGTGGAGGGATTGGTT
GGTGGAGTGGCATCTTTTGAAGACTTTGAGGAGCTAGACCAAAGAGCATC
AAATTGCACTTCAAGATTCTTATGGGCCTTAACTAGCCCACTATGTTTTT
CTTGAAGAGCAACATTTGAGCTCTTGAGACTCACAAAGGTCTCCTTGCTT
TTCGCAACTTCCTGGTCCAACCTTATCCTCTTTTCCTTCTCACATACCAT
GAGTTTATTGAGTTCAAGGTTTCTCTCCTTTTCAAGGATGAGCAATGCTT
CTTGTTTCTCAAGTAACTCATCTCTAGCAACCAATTCCTTCATAAGTTTC
TTAAACTTGGTGATAGCATTTTTATCAAAACCTTTGAGCAAGTTTTCACA
ATCACTATCATCATCATCACCACTATCACTAGAGCAAGCATCATCATCAC
TATCTTCAAGAGTAGAGGGAGTGACAACTTTGTTAGTTACCTTCCGACCC
TTGGCCATGAAGCACTTGTGGCTTGGTTTGTTGTCATCTTCATCATCGGT
GAGGCATGGAAATAATTTCTTGCTTGATGATGACTCTTTGTTAGCAAAGG
TAGCTATGCCTCCTTTGGAGGGAGCTTCATCACTTGAGCTACCTTCCGCT
ACATGCGCTTGACCGGAGTACTTCTTCTTGTATGACTTCTTATCCTTTTG
ATGGCTCTTTTCTTGTTTCTCTTCTTCTTCCTTGACGGGACAATTTGCAA
CAAAGTGCCCGGTCTTCTTGCACCAATAGCAAATTTTCCTTGAGCTTCTT
TTTCCTTTTGAGTCACGATCTTTTTTCATGAACTTCTTGAATTTCTTGAT
AAAGAGTGCAAGTTCTTCATCGGAGCTTTCTTCTTCTTCATCTTCACCAC
TTGAGCTTTCATGAATCGGTTCCTTGCTCTTCTTCTTGCTTGCCTTGAGT
GCTACTTCTTTGTTCTTGGAGTTGGCAACAAGTGTAGCTATTGACTTGAC
ATATTTGGCTTGCTCTTCCATGATCTCATGATTGATAATCATGCCAAGTA
CTTCGTCCGGTGACATCCTCTTGTAGTTTCTCATTTGCCGGATCATGGTG
ATTAGGGTGACATTTCTTGGTGAGAAAGCTCTAGTCAACAATTTGACCAC
TTCATGGTTGTTGTACTTGGTGCACCCATAGGCTTTGAGCTTGTTGAGCT
TGACCTTGAGGCGGTTGTACATTTGTTGAGGTGTCTCATCATCTTCCATC
ACAAATCGACCAAGTTCTCCTTCCAAGATTTCAATCTTGGCTAGTCTCAC
GGTGTCAACTCCTTCATGTGCCACTTGAAGAGTGTCCCAAATCTCCTTGG
CACTTGTCATACCACCCACACGCTCATACTCATCATCACTCAATGATGTG
AGAATCACGGCGGATGCTTGTGCATTCCGGTGCCAATCTTGTTCTTCTTC
TTGTGTAAGTTCATCATAGTCTTTGTGTTTCTTCAAACCTACACACACAA
CTCTCCAAATGCTTGGATGAAGCGAGATTAGATGCAACATCATGTTGTGC
CTCCATTTGGTGTAGTGCGTCCCATTGAATTGAGGCGCTCTACCCATTTG
CACAGCCGTGAAGTTGGTGTTAGTGCTTAATCTTTCATAACTGAAAGGAA
CGGCATTTAAATTTGCACTTCTCTTTGAGCGATTGCTCTTTCTTGATGCA
TGTGATCTTTCCTCTTCGACGGCATAGTCCTCTTGCTCAGATTCTTCACT
TGTTTCGGCATCTTCAACAAGCACTTCATCGTCAAGTTCATAGTCGATCA
GCTTTGGGTACTCACTCTTCTTCTTGGACTTGTTCTTCTTTTTCCTCAAG
CTCATGGGATCACCAAGAGTTGCCTCCATCTTTTCTCCAAGCGGTTAAGC
TTCAAACGGAGTACTCGGCTCTGATACCAATTGAAAGTTGCCTAGAGGGG
GGGTGAATAGGCAACACTAGAAATTTCTGTGAATTAAGACTTAATCAAAA
TATCAGCACGACCGGATGGTCCGGCTAAGAGACGGACACTCCGGACCTGG
GAGCACCGGAGTGTCCGGTTATGAGTCGGACTGTCCGGATAGACAATAAA
TCTTGCGGAATTAGAAATCTAAGCAGTTTCTAGCAATTCTACTTGAATCA
AAAGACTTGTATAGAGACTACTAAGTGAATCTACACAGCAGTTGCGGAAG
GAAACAAGTAGAAAAGTAGATCGAAGCAATATAGTGAACTATGAGCAATA
TGAACAAGAACAAGTATGAACAACAAGAACAAATGATATAAAGACAAATT
GACACAAGATTTGTTCCCGAAGTTCAGGCCCACAAAGTGCCCTACGTCTC
CGTTGAGGAGTCCACAAAGGACCGGGTTGCTCTCAAC
>bcontig6#LTR/Copia
GTTGAGGAGTCCACAAAGGACCGGGTTGCTCTCAACCCTTTTCCTCACTC
AAATGGTCACCAAGACGATTCGAGTTGCTCACTAGCAAATCCCTTGCGGG
AATGGGTAATACAAACTTCCCGGAGCTTCACCACACGAATTGGGAGCTTC
CGGGCAACCTCTAGCCGTCTAGGAGCACAAAGCTCCAAGAGTAACAAATG
AACCACGTGAGATCGATGCCACAAGAAGCTCAAGAGTGGAATGCTTGCTC
TCAACACAAATCTCTTGGTCTCTCACACTCCCTTGAGTGATTCACACAAA
TCTTTGGCTTTGGAGTGAGTAGAGAGTGAAGGGGAAAGCTTTTGGTCGTG
TTGTTGTGAGTGGAGACGAGAGGGGTGACCGTTGGAAGTGAAGGGGTATA
TATAGGGTCACCCAAAAAACTGACCGTTGTGCTGCTGGCTGACTCCTACC
GGACACTCCGGCTCATAGCCGGACAGTCCGGTCAGGACTTGGGATTTTGC
TGATTAGGCTTCTTCCGGACACTCCGGCTAATAGCCGGATAGTCCGGTGG
GGGTTCTCGGTTTGGGGATTTTGCTTATTAGGCTTCTGCCGGACACTCCG
GCTCATAGCCGGACAGTCCGGTGGGGGTTCTCGGTTTGGGGATTTTTGCT
TTTGGCTTCTGCCGGACACTCCGGCTCATAGCCGGACACTCCGGTGGGGG
TTCTCGGTTTGGGAATTTTTCATCACTTTTTCAAACGCATTTGTAAGTAG
TTTTGATTCAGCCAAGAGCTCTTGTGACACCTACAAACACGTAATTAACA
TCCCTCTTGATAGTACGACATTCCTATACTCAAATAAAATTCAAATAGTG
CTATTTTCCTTTATTGAGTACTTCGTGCCATTTCTTTTTAATTCTTGGAG
AGCTTGCAATCATCCCAATCATTTTGATATCCATTCCAATGCCTAGATCA
ATCATAATCTCAATCTTACAATCAAGCCCATTAGTTGTACATAAATCATA
GTACTCTAACAAGTCCATCACTAGGTTAAATGAACTTACAATCTCCCCCT
TTTTGGTGATTGATGACAAAAAAGTGAAAGAAACAAAAAGATAAAGTAAA
ATAGACGCTGGCACTTGACATCGTATAAACATCATCCTCCTCATCTTCAT
CTTCCTCTTCCTCTTCTTCCTCCTCTTCCTCTTCCGCTTCCTCTTCTACA
TGAGTAGCTTGTTCAGCTTGGAAAGGATCATAGCGGTCATCTTCATCCGA
AGGAAGATCGGGAAGGGGTGGTGGAGGGATGTAGGGAATGTTACTAGCTT
CACATATGTTGCGTTGATTTTGAGCAAAGTTCTCCCATTGTGCTCTAGAC
TCCTCACGATGCTCACGGATTTGAATTGCATTCTTGGTGCACTTGTGAAA
TATAGCCTTGAGAGCCCGAGCAATGAAAGAGGTCTTGCTAGGACGCTTGT
GACGAGACTCTCTAGTAGTAACACCAAGTGAGGTAGGAGCTGCTGCCGGT
TTGGGAGAAGGAGTGACCGATATCTTCCTCAAATGATATGAAGGATGCTT
CTTGTCCTTGGAAAACTTGACACCGGTGACATGATCAATCATTTTCATGA
TATAGGGAGCATATCCACAGCTGCGACTCCCATCAGTGGCGGTAGCATAG
ATCTGCCAAAAAATGAAGTCAAAGACACTAAAGCCACCCGCTGCACCCGG
CTTGTTTGACATGTACCAAAGGATGTTCCTTGACAGCCCCATGACACTAG
AAGAGTCACCATGCTTAGGAAGGAGTGTGAGCCGAAAGAGAGAGTTGAGA
TACTTGTAAAAAACCTTCATCCCTGCAGTCTTTCCAATCACTCCATCACG
GCGATACATGAAAGCAATCTGCCCATCATCAAGAGGCTGCTCACTAGCAA
TGCTCCTCTTCTCAAGATCATCATCGGAGAAGCCAAGAATATGGGCAAAG
TCATTGTAAGTCACTTCAAAGGAGTGACCTTCAGTCATCCAGTGCACAAC
AGTAGGAGTGGCATCATCATCTGTCTCCTCAATCCAATAAGTGGCATAGA
ATTGAGCAATCACTTCTTCATTCCAATCATAGTCGAAGCCCATAATGTGT
GACAGCCCCATATCATGACACTTAGTGATAACCCTGTTAAACATAGGATC
ATTCTGCCTTCCCATGTAGTCCCAATCAGTGTGCTTCATCTCTATGATAG
GATTCTTCTTGGGGCGGATTACCGTTTCATACCAAGAGAGTTGGAATTTA
GAGTGAAAACGGTAATCACCAATCCTAGGATCCTTCTCAAACGCAAAAGG
ATCAGTGCGACGAAGAGTAGGCAGGTCGTGTCTTCCCTTGCTGTAATCAA
CACATCTCAACCCATCATACCCTGAGAGCGAAACAATGCGGGCTGGCCTC
ATGCTTGGCCGCATTCCAGTGACCAAGGGTGGAGCTTCATTCGCATCACT
GTCAGCAGCTGGTCCCTTTCCCTTGCCTCTTTTGCTTGAGGCGGCTATGT
GTGGTGTAACGGTCCTCTTGGTTCCTTTCCTTGGATTGCCACCAACTTCA
CCACCACGTCTGCCATGGCCTGACATCTGCCACACAAACATACCAAGGAT
GAGGTGTAGATAGTAGAAGCAAAGGGTGGAATCAATGTGTAAAGGATTGG
ACGAATTCATGCAAACATAGTGTCTGGCGGAGTGTCCGGTTATGGGTCGG
ACAGTCCGGCAGCGGACAGTCCGGCTCATAGTCGGACAATCCGGCGGACC
CTAATTTTTCATGAAATCGTCGAATCTCCACAACTAGCCACGGGATTCCA
ACCAAACTTCTAGCATTGCTAATCCACCTCATATCCAACATTTTGACCGA
AGGAAATCCACTACAACGTCCGTAACGAAGAGATCAAAGAGAGGGGAGAA
CAAAGGTACCTTCAAGCACTTCCTCGGTTTCCCGGAGGAAAAACTTGGGG
GCACCGGAGTCTCCGACGATTGGAGGTCCTTTGAATCCTTTAGGGAGTCG
AATCCCGCTCCAAAACACCAAAAATCGACGATTTTGAGTGGAGGGAAGAG
AGGGAGCGGAGAGGGCAAGTCGGGCGCGGTAAAAGGAAGAAATGACCGGT
TGGGTCGGGTGAATTCCTTTTATAGGAGGTAACTGGCCGGACGGTCCGGC
TCATAACCGGACCTCCCGGTAGTTCCAGGTCCGGACACTCCGGCTCATAA
CCGGACTGTCCGGTCCTGTATGAACTCGCCCAAAGAGAGGTTTTTCAAGG
AAATTTGATAGACAAAGGTTGGACTTATAGGATATACTTATTGTATATGG
TCAGTAAGCATTCAACAAATCATAACTATGACCACATACAACAAGCTAGG
ATCAAAAGATCAAGAGCCACTCAAATAGTTTTGGAAAAAAAACAAAAAAT
CTTTACACTTTTCATTTTGATTTGCAATTCTCCAAAAATAGAAAATAACA
TTCAGATTTGCAACATTTTACTCCACATTAGAAGAATCAATGATATTTAG
CTCACTTCTAAGCTCACAAAAGCGCTTCTCATCTAGAGGCTTGGTGAAAA
TATCGGCAAGTTGGGCGTCGGTTCTTATGTAGCTTATTGTTATATCCCCC
TTGATAGCATGATCTCTCAAAAAGTGATGCCGGATATCTATGTGTTTGGT
CCTATTGTGGTCAACCGGGTTATGTGCAATGGCTATGGCACTCTCATTGT
CACATAGGAGAGGAACTTTGTTCATAGTGTAACCAAAGTCCTTTAGAGTT
TGCCGCATCCAAAGTAGTTGTGCACAACATCCTCCGGCTGCGACATACTC
CGCTTCGGCGGTGGAAAGAGCAACGGAATTTTGTTTCTTGGATGACCATG
ACACTAGGGATCTTCCCAAAAATTGGCAAGTCCCGGAGGTGCTCTTCCTA
TCCACCTTACATCCGGCATAGTCGGCATCGGAATAGCCAACTAACTTGAA
CTTGGAGCCCTTTGGATACCAAAGCCCTAGGTTGGGTGTGTGAACCAAAT
ATCGCATGATTCTTTTAACGGCCACCATGTGGCTCTCCTTAGGAGCGGAT
TGAAATCTTGCACACATGCACACACTAAGCATAATATCGGGCCTAGATGC
ACAAAGGTAAAGCAATGAACCTATCATGGAACGATATACCTTTTGATCCA
CGGGCTCACCTTTTGGATCAAGTTCAAGATGTCCATTTGTCTTCATTGGA
GTCTTGTTGGGCTTGGCTTTGTCCATGTCAAACTTCTTGAGCATATCTTG
AATGTACTTGGCTTGACATATGAACGTGCCCTCTTGGAGTTGCTTGACTT
GGAAACCTAGAAAGAACTTCAACTCCCCCATCATGGACATCTCAAACTTC
TTGATCATGATCTTGCTAAATGCTTCACAAAATTCTTCATTAGTAGAACC
AAATATAATATCATCGACATACACTTGGCACACAAAGATATCATTATCAA
TTTTCTTAGTGAAGAGAGTAGGATCAACTTTGCCAATAACAAAATCATTT
GCAATGAGATACCCCTTAAGGCATTCATACCATGCTCTAGGTGCTTG
>bcontig79#LTR/Copia
CGGCCTTGTCGTCGCCATCGCCAGCCATCGCCTAGGCTCGGAACCTTGCT
CTTGATGCCACTTGTTAGAACCTCGCCGGAGAGACAACGCCCAAGTCGCC
GGCGAGATCACCAGCACACACACACAACTCACGCGAACAAAAATGGCACA
CGGTCTTGTTGCTGCAAAATGAGGCAGCGTTTCCGGTGTCTATTCCCTTG
CTTATATAGACTATTACATGGAAAGAAATTAA
>bcontig80#LTR/Copia
TACAACGACTCATCTACAAAAGTAATAATGTCCTCACCAGTCTTAAGCAG
GTGCTTCAGAAACTGTGTGCAGTCTTTCTGATAATGTCCTTCTTGCTTGC
ACCACCTGCATTGGTTGGGGTTGACATTCTGCACACGGCTTGGTCCTTGC
TGATGATCAGAAGACTGTGGAGCTTTTCCCTTAGAGGGAGAGGAGTTGTT
CTTAGAGTTGGAACTTTGCCCCTTGCTAGGGAAGAAGTTCCTCTTCTTGT
TGTTGTTGTTGTTGTGCCTAAGGTAGTTTAGCTCAC
>bcontig88#LTR/Copia
TATAAGAACCGATGCCCAACTTGCCGATATATTCACCAAGCCTCTAGATG
AGAAGCGCTTTTGTGAGCTTAGAAGTGAATTGAATATCCTTGATTCTTCT
AATGTGGAATGAATTGTTGTACATCTTGTGTGAATTAAGTTTGTTTTCAA
AACTAGAAAATCTTGAAAATTGTATGTGCTTTTTGATCTTCAAAAGGATT
TGGATCTTGATCTGCTGATCATGTTGTTACACTTGTGAATATTGTTCTAC
TTGTTTTGATTGATGGCTATTCACAAGTGAAAACAACCCCACTGTCCAAC
ATCATTATCTTCTTCTGACGGAACATCCGTCATCCGACGGAACATCCGTC
GCTGTGTCCCTCGAGTCTTTGTCCAGTTCCAGTTACTTTCTGGCGGAACT
TCCGCCAGGCGCCGGAACATCCGTCAACCGACGGAACATCCGACGCCTGC
CGGAACTTCCGTCATCCGTCGGGTTTAACCCCCGGTGAAAGAAACTTACC
CCTTCATTCTTTCCTTTTCACTCTCACTCCTCACCAAACCAAACCCTAAC
TCTCCCAAGGCGATTTTGGGTTTCCACCGTGGATTTTCGCGGAGGATCCG
TGCAAGGGCTTCCCCAAGCGTCGGAACTTCCGTGAGAATCGTTGGATTCA
ACTTCCCGCTCTTCAATCCCTTGAAAAAGGTATTGTGGTGCTCTTGGCCC
GATCTCTCAATGCAAGAGGTTTCCTTCAAATCTTTTTGGATAGATTAGTT
CTCTAGTGACTAGTCTTTGATATCCT
>br_1065#LTR/Copia
CACTAGCGCTGTCCAACATTGATCGGGCAATCACTGATCCCCGCCCCATC
GAGCCTGCTGACCCTGTAAGGGGCGCTGAAGAGACTGAGGATGCATTCGA
TGCACGAGTGCGTGATCATGCACCCGTGAGAATGAAGTATGATGGGGAAA
AGATGATGTGGGAACAGTCGAACCGCAAGTGCTTGATGGTGATCAAGAGC
TCCATTGTGGAGAGTATAAGGGGAGCAATCCCAACATGCG
>br_1149#LTR/Copia
CGAGAAGACCATGTGAGGCTGCCAGAGAAAGTAAAACTCGAATCGTGGTC
ATACGAGCAACAGGTGAGTAAGTGTCAAAATAATCTTCACCTTCCTTCTA
TGAATATCCCTTAACCACAAGCCTTGCCTTATACTTCTCAATAGTACCAT
CAGGCCTAAGCTTTTTCTTGAACACCCATTTGCATCCTATGGGTTTGCAC
CCATAAGGACGTTCAACAAACTCCCAAGTACCATTAGAAAGTATAGAGTC
CATCTCACTATGGACAGCCTCTTTCCAATCATCTGCATTTGGAGATGCAA
ATGCCTCTGCAATGGTTCTAGGAGTATCATCCACAAGATACACAGTAAAA
TCATCACCAAAGGACTTTACAGTCCTCTGTCTCTTGCTCCTTCTAGGAGC
TTCACCGTCATTCTCCTCAGGAATTGACTCAAGTGTATGTTCAGCGTGTT
CAGATTGTGTGTCAGGTTCAGGTGTTATCTCAGGA
>br_1151#LTR/Copia
TAAGAAGAAAACAAAGAGATATCAGCACACACATGTACATTAGCCCCAGT
GTCAATCCACCACTCAGGTGCTTGACAAACAGAAAGAACTGTGGGTGCAG
AATTACCGTACCCAGAAGTTCCTCCAGTCTCGCTAACGACCATGTTTGCA
GATTTCTTCTCCTGCTTAATTTTGCGGTCTGGGCACGCACTTGCCCAATG
CTCAGAGCTCCCGCAAACAAAGCAGCCACCATCTTTGTTCTTTTTCTTCT
TAAAAGTGGTTGTTTGCTTAGGCCTCTCAGCCCCTTTCTTCTTCTTCTTT
GATGAGTTAACCTTTCGCACCATATTGGCACTTGAAGGTTCTCCTACGCT
CTTTCCACGTGTGTCTTTTGCTTTCGCCCTTTCCTCAACATCAAGAGTCC
CAATGAGTTCAGACACGCTAAACTCCTGTCTCTTATGTTTCAGTTGGGTA
GCAAAATCTCTCCAAGTAGGTGGCAACTTGGCGATGATACCGCCAGCCAC
AAACTTGTCAGGCAACACACATGGAAAC
>br_1211#LTR/Copia
GCAAGCGTGCAGCTGGTCGTGGTGGCATTCGCATTGAGGAACCAGCACGC
ACCATGAATGTGCCCCGTGGCACAACTATGCCATCAAGGTCTCGCGTGTT
CAAAGGCAAGAATGTTGGCCATTCTCGTGATGATGAATCCACTGAGGAAG
AAGGTGATGACATTATCCATGCTCAGATTCATGCACCGGAAGAGGATCCT
TATCACAATGAAAAGGATTACAAGAAGTATGCTCCTCAACTCAGAACAGC
TCGAGCACGTGATCCAAGTGCAGTAGAGAATAAGCAACCAGAAGATGAGC
GCTTTCACACTTGGTTTCAGCAGGACTACTACCTTTCCTTTGTGATCAAG
CATCCAAACAAAACCATCATTTCAGAGATGCAGTACATTGATTGGAAATA
CATGGAGGAGAAGGATGATCCGGTGTTCAATGACATCATCACTGCCTGCA
AGGCTAAGAAGGTGTATGACTTGATGGGTTTCCGATATCATTGGAATGCG
GAGATCATTTGCCAATTCTATTCCAC
>br_1254#LTR/Copia
ATTGCTATTATCAACTTTGGTCAGAAAATAACAACATCATAATTAATTCT
GAACAGCAATCTATGAATTAAAAAAAAATTCTCCCTTTGGTTCGAATTTA
AAA
>br_1266#LTR/Copia
AGACGTTGGGAACGAGGCACCTGCAGCAGAGGTACAGGCGCAAGATGCGC
CATTAGCAGCACCTCAACCGGTCCCCGAGCCTGTCGCGATCGAACCATTA
AGAAGATCAAGCAGGCAAAGGAAACCGGCTATTTCTGACATTTATGAGAC
ATATATAAGTGAGGATTTATATGATGTCGGAAAGATTAA
>br_1271#LTR/Copia
ACTGGAACTAGGTTCGGGTTGAACTGAGGTTTCGGGACTAGGTTCATGGA
GGAACTGAGGTCCTGGTGGTCGAGGATGTCATGCGAGACGTTCGGGCTAG
AGAACGGTGTACGTGAAGACTAGTCGATATGCGAGTGTGACTCGGTGTCG
ACGTCGGCGATGTGATCGTCAGATTGGCGAAGGCTTGTGAAGCTTCTGTC
CGGAGATGTG
>br_1280#LTR/Copia
GTGCGACGGGGGCGAAGGTTTCATCAAAATCCACTCCTTCAACTTGAGAA
TATCCCTTCGCCACGAGTCTTGCCTTGTTCCTTATGATTGCCCCTTTCTC
ATCTTGCTTGTTCTTGAACACCCATTTTTCTCCAATGACATTTGCTCTCT
TGGGGCGCTTCACCAATTTCCATACGTCGTTCCTGTTGAAGTTGTTGAGC
TCTTCTTGCATGGATAGCACCCACTTGTCATCTTGCAAAGCTTCATCTAT
AGTTCTTGGCTCTAGAGTAGACACAAAAGAGTAGTTAATGACCACATTAG
CACGATCGTCATTAACATAATTAGGCTTATATTGACTTCTTCGTGTCTTT
AACCCTTGAGAAGGGCTCCCAATAATAAGGTCACGTGAGTGATCCTTAGA
AATGGGGATACGCTTCTTTGGAGCTTCTTGTTGTGGAGGAGGAGGTGCCG
GTGAAGTGTCTTGAGCATCATGTGCGGCTTGCTCCTTGGAGATGTGCGTA
TCTTGTTGT
>br_1376#LTR/Copia
GTCCGGTGCACACCGGACAGTCCGGTGCCCCCTTCCGACCGTTGGCTCGG
CCACGTGTCGCGCGCGGATCGCGCGGCCGACCGTTGGCCCGGCCGACCGT
TGGCTCACCGGACAGTCCGGTGCACACCGGAC
>br_1377#LTR/Copia
GTCCTGAATAGAGTTCCCACAAAGGATAAAGAAATCACACCATTCGAGAA
ATGGCACAAGAAAAGATTAAATCTCTCATATTTGCGCACTTGGGGTTGTT
TGGCCATGGTAAATGTGCCAATTAATAAGAAGCGCAAACTAGGACCTAAA
ACTGTTGATTGTATCTTCTTGGGTTATGCTATGAACAGCGTGGGCTATAG
ATTTTTAGTAATAAAATCTGGAATACCTGACATGTTGGTCGGTACCATCT
TTGAGTCCAGAGACGCTACATTCTTTGAGAGTGAATTTTCTTACAAAATT
GCATCTAGCACATCTAGTCATGATTCTGAATTACCCCATGAGCATTTCAC
TCCGATAACACACAATGAGGAACCCCCTGCGCACATTCCTGAGGAGGATG
ACAATCTAGTCACCCGAAAGGGTAAGAGACAAAGAACTGCAAAGTCCTTT
GGAAATGACTTTATTGTGTACCTTGTGGATGACACTCCTAGAACCATTGA
AGAGGCACTTTCATCTCCCGATGCTGACCTTTGGAAG
>br_1462#LTR/Copia
GGGCGCAGGTGGGCGGAAGGTATAGAGCTCCCCGGAGCTATTGCACCTGA
CGATCACGTTCTTGGTAATGAGATCCTTCACAGAGAAACCAAAAGGGTCA
AATTCAACAGAACAATGATTATCAATGGTGAACTGACGAACAGAAATAAG
ATTCTTAATAATATTAGGAGAAACAAGAACA
>br_1499#LTR/Copia
GCATTAGCAACAGCACGGTACTCTGCCTCAGCACTGGAGCGAGAAACTGG
AGGCTGGCGCTTCGAAGACCAAGAAATAAGATTATCACCAAGAAAGACAG
CATATCCAGAAGTGGAGCGACGAGTATCGGGACAGCCAGCCCAATCAGCA
TCA
>br_1568#LTR/Copia
AAACTTCAAGAACCACATTCTTGAGGCTTGCTTTAACCCATAAATCGATT
TCTTTAGGCGGCATCCTAACTTTTCTTTTCCTTCCACGACAAAACCTTTC
GGTTGTGTCATGTAAAACTCTTTATCTATATCCCCATTTAGGAATGCCGT
CTTCACATCCATCTGATGCAACTCTAGATCAAAATGAGCCACAAGGGCCA
TAATGGTTCTAAAAGAATCTTTGCATGAAACTGGAGAAAAGGTCTCATGG
TAATCAATTCCTTCCTTTTGCGTATATCCTTTTGCCACAAGTCGCGCTTT
GAATTTCTCTATGTTCCCTTGAGAGTCATATTTGGTTTTGTAGACCCATT
TACAGCCTACTGGTTTGACTCCTTCAGGAATTTCCTTTAAGTCCCAAACA
TCATTGGCACTCATCGATTTCATTTCATCTTCCATGGCTTCTAGCCACTT
AGATGAATGCTCACTTCTCATGGCTTCTTCAAATGAGGTAGGGTCATCCA
CCATTTG
>br_1627#LTR/Copia
CAATCAGGCACATCTAGCCTTCTAAAAATTAGCAAACAAACTAGGGAAAG
CAAATCACTAAACAAGGAAGGCAAGGATTATTTCCTACAATCTCCTCCTA
AGCCTGGCCGTCCTGACTATCAACATTGACAAGGCCGATCCTCTGACGCA
GCTCATGAAACTTGGTCCTGCCGAGCGCTTTCGTTAGAATGTCACTCAGT
TGGTCTTCGCTTCTGATGAACTCCACATTGATCAGACCTTCCTCTAC
>br_1709#LTR/Copia
CATATAAACATCTTCTTCAAGAACTCCATGAAGAAAAGCATTTTGAACAT
CTAGCTGTCGCAAAGACCATCCATTAGAGACTGCTAGTGACAATATTAGT
CTAATTGTGGCCGCCTTGACTACAGGACTGAAAGTCTCTTCGTAGTCAAT
ACCATAACGTTGCTTAAACCTTTTAGCAACCAAACGAGCCTTGTACCGAT
CAATAGTATTTCTTTCAATATCTACTGGTGCTTCCATGTCTCATTGGACC
GATGCAATTGTGTCTTTTGGTCACTTTATTTTGGTTGAAGATCGCGGAGC
CTACTTCATTCAGTCAGACGCTTTTTGACAACAATTTAGAAAAGAGGGAT
GGTAGAAGTCCTTGCGAGGAAGAGCCAGACAGAAGACCAAGAAAGACGCC
AGAAGAACGGATTTACATATATATA
>br_1711#LTR/Copia
CTGATGGTGAGCCTCTCAGTGACCCTACTCGCTATCGCCATATTGTGGGG
AGTCTTGTTTATCTTGGTGTTACTCGTCCTGATATCTCGCATTCTGTGCA
TATACTGAGTCAGTTTGTTTCAGCTCCCACCCAGCTCCA
>br_1748#LTR/Copia
GTATACAACTCTGTTGGTGTCCATCAACATGAGGTTGACTTGCATTTACG
ACTGTGGAGGAAATCGTCCGTCGACGAGTGCTAGGAGCTACGTCCTGCTC
TTTGTTCCTCTCTTTCCTTGGACGCTTGTTAGAAGCATCTACAACCTGCT
TTAAAATGGCCATACTTCTCCCCCTCTT
>br_1893#LTR/Copia
TGTGATGCTTGTCAACAAGCTAAGAGTCACCAACTTCCGTTTCCCAAGTC
GTCTAGTGTGTCCAAAGCTCCTTTAGAACTTATTTTTTCAGATGTATGGG
G
>br_1902#LTR/Copia
CTTGGTCATCACGCAGGTGTCGCACAGTTGCTCGACGTGGTCGATCTCCG
GCATCCCGCGCACCATCTCGCCGCGCCCGAGCTTCTTGAGCCCCTCGAAG
TGGAGGTGGCCATAGCGCTCATGCCACCGCCACGCAACATCATCCCGGCG
AGCGGCGAGACAGAGAGGCTGCGCCACCTGCAGGTGCAGCACGTACAGCC
GGTTCCTTCCACGGCTCACCTTGGCGAGAAGCCTGCCGCGGCGGTCCCAG
ATCTGGAGCACACCGCGGTCAATCTCCACCTTCGAGCCATCCTCGTCGAG
CTGGCCGAGGCTGATGATGGAGTTCCGGAGCGCCGGGATGTAG
>br_1903#LTR/Copia
ATCTATGCAGCGGAAACATGAATAATCTGTAGTAAAAACTTAAACAGAAG
CATAATCACAATTATCTGGTCTCTGGAAAAATTATCACTTTGGTTCAAAT
TCAAACAGAGACGAAATCTATCAAAATTCATTCAAAAAACGCTTCTGGAA
AAGTTTAAACTAA
>br_2320#LTR/Copia
TTTATCAACTGGGTAGCATAAGTCTTTGAAGAGCCAGTGTACTGACTCTT
TATCTTCTCAAGGTACTCTGTGACAGTAGGACAGTCTGTGATTGACCCCA
TGATGGAGGCCTCTATAGTGTTCTTTACCACTGCCAAACACTTCTTGTTG
GCAGGGAACCAAGCAGCATAATCTACGTCATACTTGTCTTTACTCGCCTT
GTAGGCAAGCTCTCTGGCTTTCCAATCAGCATCTGTCTCATTTTCACCTC
TCTCTGGCTGCTCAGGAGCTGCAGGAACTGGTGCAGACAGCACCCAGTCA
AA
>br_2649#LTR/Copia
ACGCACAGACTGTGCGGAGGCAGTACGAGCAGCTTTGCTTCCACGACGGC
GAGTCGGTGGAGGATTTCGCCGCCAGGCTGGAGGGGATCGTGACCCAGCT
CACCGTCCTCGGTGACCCCGAGCCGCCGGCGAAGGTGGTGGAGCGGTACC
TCCGCGTTGTGCCGAAGCGGCTCAACCAGGTGGCGGTCTCAATCGAGACG
CTACTCGACATCGCCACGCTCACGGTGGACGACATCACGAGCTGGCTGAA
GGCGGCGGAAGCCCGCGGCCCCGCCGCGCCGAAGCCCAATTCGTCCACCC
AGC
>br_2655#LTR/Copia
GACCGATTCCTCCGCTCCTCCCGCGCCCTGATCGGAGGCGCACCAGCCGT
TCATTGGCTGTGGGCCCCCTCTCGCGCAGCGCCATATAAAAGAGAAGTGG
GGGCACCAGGGCACG
>br_2675#LTR/Copia
ACTGGAGAGAACTCATCAAGAAACTGATCAAGATCACCTTTTGTGGCATA
GTAAGGTTCAAACTCACGAAATGTCACATCCATACTCACAAACAAACGTC
GTTCAATAGGGCACCAACACTTATACCCTTTTTGAGTAGGAGAATACCCA
ACAAATATGCACTTGACTGCTCGAGGATCCAACTTACCCACCGAAGGTCG
ATG
>br_2689#LTR/Copia
ACCCGAAGCTTGTGGCCGCACTCCTTCTCCGCGGCGGCCTGAACGTGCTT
GATGGCGTCTGCAGCTGCCGCCTTCGTCGCGAGAAGGACGGCCCACATGT
ACCTTGAGGCATCGTCGACCAGTAGCAGGAAGAAGCGCCGGCCGCCCGGA
GTCGCTGGCGTGACAGGGCCGCAC
>br_2910#LTR/Copia
TCCTAGGCGTCCCCAGCGAGGCCCAATAATTCGGATCATATTCCAACAAA
CTCCACCTTGAGACGAATTCCATCTTGCAGCGAATGAAGTATCATCAATC
AACTCACTTCAATAATAAAGAACACCGAGCGCCAACAAGTCACTAGGACT
TAAACTTTAACACCAACCAAGCTTGAGCATAACTCAAACTTAGTAGTGGG
AACCGGCTTTGTCATCATATCAGCAGGATTATCATGAGT
>br_3018#LTR/Copia
AAGTATTCAAGGCCTCATGCTAAGTTAAAAGGAACAAGTGCTCTCAAATA
GTTGTGGGCACAAAGACAAAGTTTCTGCGAAATGTGTAAGGAAATCCACA
GTAGTTGCTAACATTCGCAGTTGGAGTTTTATTGTGGAAAAGCTCCAAAC
AAACAATAAGGTTTAAACAGTGATGAATACATTTTGAATAGCATGATATG
AGGCCACAAAGCAGGCACGTAATAAAATTCATATCCGGAGTTTAAGTTTT
CACTCCTGTGACAACAAGTCAAGTGTGATGCCAAACACATTGACGATTAA
GTA
>br_3105#LTR/Copia
GAACTGCACCAACTTTTGCAGCAAAGTGTTGAGACGGAGAGCAAAGTCAT
CAACGTCCTCACCTGGTTTGAAAGCCAGGCTCTCCCACTCCTTGCGGAGT
GCTTGTAGCGTCGACTTGCGGGCGCGGTCGCTGCCGATG
>br_3177#LTR/Copia
AAGTGCGTTCTCAGATGCTGATTGGGCAGGATGTCCAGATGATCGCAAGT
CCACTGGAGGGTTTGCAGTATTCTTGGGAGCTAATCTGATTTCTTGGAAT
GCTCGGAAGCAGGCAACTG
>br_3186#LTR/Copia
TTGATCTCCACCAGTTGGCCCAAAGGCCAATTGGGCCCTATCTCAGTGTC
CTGATCGGGGACACCCAGCCCATAGAAGGCTGGTGGGCCCCTGTCGCACA
GTGCCTA
>br_3370#LTR/Copia
AGCCTCACAAGGCTGCGGAGACGAGAAACTTAGAGGCATTAGAACTTATT
CATTCCGATCTATGTGAGATGAATGGCGAATTGACTAGAGGTGATAAAAG
ATACTTTATGACTCTTATAGATGATTGTACTAGATATTGCTATGTATTTC
TGCTGAAATCCAAAGATGAAGCTTTACATTACTTTAAAATCTATAAAGCT
GAAGTAGAAAACCAACTAGAGAGGAAGATTAAACGTTTAAGGTCTGACCG
TGGTGGAGAATAC
>br_3399#LTR/Copia
ACCAACGTCCCGCTCCATCTGGTTGGGTCTTCTTGAACAGTTCGTCGGCA
ACAAGGAACGACGGGCTCTCATCCTTGATGCTGAGTTCCGGACTTTCGAA
CAAGGAGATCTCTCAATCTCTGAGTATTGCCGCAAACTCAAGTCCATGGC
TGACGCCCTTGCCGACCTCGGCGAGCCCGTCCCGGACCGGACTCTAGTGC
TCAATGTTCTTCGGGGCCTGAACGAGAAATTCGCTCACATGGCG
>br_3422#LTR/Copia
GGTCCTGAAGAAATACAATATGCACAAATGCGGTGCCTCACCTGCTCCTA
TAGTCAAGGGCGACAAATATGGAGACTTTCAATGTCCAAAGAATCAGTAC
GAAAGAAATCAAATGAAATCGGTACCATACGCTTCAGCTGTCGGAAGCTT
ACA
>br_3441#LTR/Copia
CGCTCAGCTTCTTCCTCGGCGTCCACGTGCAGCGCACAAGATCCGGCTTC
TTCTTGTCTCAGGCTCAATATGCCGAGGACCTCCTACTCCGAGCCGGCAT
GCAAAACTGCAA
>br_3476#LTR/Copia
GTTTACCGATTGCAAATCTGCTCCCACGCCTTATGATCCTAGCATGCTAT
TAAGGAAGAACCAAGGAATAGCAAGAGATCAATTGAGATATTTCCAAATC
ATTGGCTCACTTATGTACCTGGCTAGTGCTACAAGGCCTGATATCTCTTT
TGCTGTGAGCAAATTGAGCCGGTTTGTGTCAAAACCGGGAGATGATCACT
GGCGAGCTCTTGAGAGAGTAATGCGCT
>br_3520#LTR/Copia
CCGCTTCTTCCTGCTTCTCGTCGACGACTTCTCGCGCTATCAGTGGCTTG
AGCTCCTCTCCTCCAAGAGTGATGCCGAGGCCGCCATCAAGAAGGTGCAG
GCGCTCGCCGAGAACCAGTGCGGACGCCGCCTGCGCGTGCTGCGCACGGA
CAATGGCGGCGAATTC
>br_3637#LTR/Copia
TCTATTGTGACAATATTAGTGCGGTGTATATGTCGACCAATCCGGTTCAA
CATCAACGCACCAAACATATCGAGATTGATATCCACTTCGTCCGGGAGAA
GGTTGCTGTTGGAGATGTCAGGGTGTTACATGTTCCCACCACTCAACAGT
ATGCTGATATCATCACCAAGGGACTGCCGACTCAGATCTTTCAGGATTTT
CGGTCCAGT
>br_3717#LTR/Copia
GAACAATGTTTTAATTGTCCCATCTCTTGTTCGTAATCTTCTTTCCGTAC
GACAATTTACACGTGACAATCTTTGTTCAATGGAATTTGACCCTTTTGGT
TTTTCTATCAAGGACCTCCGCACCCGGCGCACGATTCTTCGCTGCAATAG
TGACGGCGACCTCTACAC
>br_3962#LTR/Copia
ATAGCAGGCGCCACTCGGGGCTGCTGCAGCTCCACTTCTTGTGGTGCAAC
GTTTTCTATAGGCTCCTGAAGGACAGGTTCCTCATTCACATTTGTTGGCA
CCACATGAGAACTAACAACAGGTGCTGGCACCTCAGTGTCTTGC
>br_4106#LTR/Copia
CATGGCTGGTCAATGAGACAAATTGACATACAAAATGCCTTCTTACATGG
CATTCTCTCTGAAGAAGTTTATATGAAGCAGCCACAAGGTTTTGAAGATA
GCAAGAATCC
>br_4423#LTR/Copia
TTTCAATCTCCCCCTTTTTGGTGATTGATGACAACCTTGATTAAAGCTTA
CAAATGATATTCAAAGAAAGATTTTGAATGCAAACATGTAGAACAAGCTC
CCCCTTAATATGTGCATATTTGAATGAAATTCAAAAATTTGGCCTCAAAT
GCCATTTGCACATATAGAATGGAAAACATGAGACCTTTTCCTACATGT
>br_4498#LTR/Copia
AGAAACTGAACTTCAGGTTCAGAAAATAATTGATTTGCAACACATTGCAA
ACAATCTGCCAGATGCATTTACTGACAATAAAGGTGTCACAAAATCCTTG
AACCCTGCAAGGAATGCGCCGGAAAGAGTGGAGGTACCAAATAAAACCAC
TCAACTCCAGACCTCTGAAAAGAGGGGGAGAAGTACGACCA
>br_4862#LTR/Copia
TGACTACTCCCTGTTACATGTGTTTGGATGCGCCTGCTGGCCCAACCTTA
GAGCATATAATTCCAACAAATTGAATTTCAGAAGCAAGCAGTGTGTGTTC
TTGGGATATAGCTCTTCTCATAAAGGATACAAATGTTTTGATCGTAGTGC
AGGACGTG
>br_4913#LTR/Copia
AAAGAAAGGTTGGGAAAAGCTTTTGAGGTGAAGGACCTTGGACCACTTCG
ATATTTCCTTGGGATTGAAATTGCTAGGTCACCAAAAGGAATTGTTCTCT
CCCAGAGAAAGTATGTCCTTGATTTGCTGGCAGAAACAGGAATGCTAGGG
TGTCGCCCGTGTGGTTCACCTATTGATAGGAACCACCAAATATGCGCTGA
GTCAGGTGAACCAGTTGATAAGGAAAGATATCAAAGGCTAGTTGGTCGGT
TGATTTACCTTTGCCATACAAGACCTGATATTTCATATGCAGTGAGTGTG
GTGAGTAGGTACATGCATGATCCCAGAAGTGGACATATGGAGGTGGTTTA
TCAAATACTGA
>br_5074#LTR/Copia
GACTCCGTCCATCCTCACCATGTTTGCAAGCTGCGGAAGTCTCTCTATGG
CCTCAAACAAGCTCCCCGACCTGGTACCAGCGTTTTGCCACTCACGCTCG
TACTTTGGGATTCTCC
>br_5123#LTR/Copia
AGCGGTACGGCCACATACACTTCGACGCGCTCCGGCAGCTGGCGAAGAAG
GACATGGTCCGCGGCCTCCCCACGCTCGAGCACGCCGACCAATTCTGCGA
CACCTGCGTCCTCACCAAGCAGCG
>br_682#LTR/Copia
TCTACATCGACAATGGTTCTTGAGAATGGATCTTCCAGCGCTTCAGGCGC
AGGAACTTCCGCTGGGTATGTTCTTGATTTAATATTCAGTATGTTCATTG
TCATCACTTCTATCGCCTTATTGGAAAATTTATGGATTAAATTAACTAGA
AAATTGCCTAATTATTTAACAATCCAAAAACCTGATGTTAGGCATTTTTC
TGTTAGCGGTTTTGCTGCTGCATTAAAACCAAGCGCCTTTGATGGGACTT
TCTATAAGAGATGGCGTGCTCAGATGATCCTGTGGCTTACAGCAATGAAC
TGCTTTCACCCCGCGAATGGAAAGCCAGAACAGTTCACTCCAGAGGAGGA
GGATCGGTTCAATATGGCTGATAATCTGTTCAGAGGCGCGGTGGTTAGCG
CT
>br_69#LTR/Copia
AAGGCAGAGCGCATGATCCGCACTACGAACGATGTCGTTCGTACCCTACT
TCTACAGGCCTCCCTCCCGGCCCGCTTCTGGGCCGAGAGCCTACACACCG
CCACCTATCTCCTCAACCGTCTCCCTTCCACTGCCTCCCCTGCTCCCACT
CCCCACCACGCCCTTTTCGGCTCCCCTCCTAGATATGACCACCTCCGTGT
CTTCGGGTGCGCCTGCTACCCCAACACCTCTGCCACTGCTCCTCACAAGT
TGGCGCCCCGTTCGACCCGGTGTGTGTTTCTTGGGTACTCTCCGGAACAC
AAGGGGTATCGCTGCTATGACCTTACCTCTCGTCGGGTCCTTATCTCTCG
GCACGTCGTGTTTGATGAGACTGACTTTCCCTACTCCACCTCCACCACTC
CCTCTCTGGATCCCGAGATCGAGTCTGTGTTTCCGACTGACCCGGTGGCC
CAGTCACCTGTCTCTGTGTATCCTTTACCTGCAGGTCTTCAGGGCACCCC
GACCCCGAGTCGGCCGCGCTCGCGATCTCCGCCTCGCCCGACCCCGAGTC
GGCCGCGCCCGCGATCTCCGCCTCGCCCGACCCCGCCTCGGCCGCGCCCG
CGCCCTCCGCCTCCGCCGCCCCCGCCCCCGCCGCCCCCGACCCCGCCGCC
CCCGCCCCCGCCGCCCCCGCCTCCCCCGACCCCGCCCCCCCCGCCCCCG
>br_764#LTR/Copia
CGGGACACGGCGAGGTGGAGTTCTCCTCACCACCAAGTGAGGTCGACGAG
CTGCTAGACGCCGACCACGACGACGACGCGCCACTACGGTTCCGGAGGAT
CGACAACATCATCGGACCGGCGTCGCCGCGCGGCTTCGCACCGCGCGCAC
TGGTGGCCGAGGAGCTGCACATGGTGAGCTCCGACGAGCCCGCCTCGTTC
GCCGAGGCGGAACGCAGCCCGAGCTGGAGGGCAGCGATGATGGAGGAGAT
GACGGCGATCGACGACAACGAGACTTGGTCTCTCGCCGATCTCCCTCCGG
GCCGTCGTGCCATTGGCCTGAAGTGGGTCTTCAAGGTCAAGAGGGACGAG
CACGGGGCGGTGGCCAAGCACAAGGCGC
>br_854#LTR/Copia
AAAGAGAAGTATGATGGGGAAAATGCGGCGTGGTTCCAGGCGAACAACAA
GTGCTTGGTAGTGGTAAAGAACACTATAGAGGCGAGTATAATGGGAGCAA
TCCCAGCTTGCGCCACTGTAATAGAGTACCTTCAGAAGATAAAGAGTCAG
TACACTGGCTCTTCAAAGACTTATGCTACCCAGTTGATAAAAAAGCTAGT
CACAGAGAGGTACACAGGCGGTGGGATAAGAGAGCACATACATCGCATGG
TGAGCATCAACAACAAGCTTAAACCAATGGGCCTTGCATTCAAGGATGAT
CACATTGTCCATTTGGTTTTTGCTTCGCTGCCAAAGACTTTTGATACCTT
CATTGTGAACTACAACATGTCCCCAGAGAAGTGGAGCATAGAGGAGGCCA
TTGC
>br_973#LTR/Copia
GTAGAAGCAGAGAGGGCCCAGGTCGCTCATCTGGAAGGCGGCCTTCATCT
CATCCTTGAACGCCTCCACCTCCGCTTCCTTGGCGCCCGTGATCACCAAG
TCGTCGACGTAGACGCCCACCAGCAGGGCAGAGCCGCCGCAGCCCCGCCG
GTAGACGGCCGCCTCGTGCGGGCTTTGCTCGAAGCCCATCTCCTTGAGCG
TGCAATCCAGCTTGGCGTTCCACGCCCGCGGCGCCTGCCGCAGGCCGTAG
AGGGCCTTGC
>acontig10#DNA
AGGGGGTGTTCGTTTTCCCGGGTTTAAATTTTGGCCCTGTAACATTAAAG
AGAATATTGTCATTTAGGAGTATTAAATAAAGTCTAAATACAAAACCAAT
TCCAGAACCCCTGGTCTAATTCACGAGAGGAATCTAATGAGGGTAATTAA
GCCGTTATTAGAAGATTGTTACTGTAGCATCACTTTATCAAAACATGGCT
TAATTAGGCTCATTAGATTCCTCTCGAAAAATACCAGGTGTTCTGAAATT
GGTTTTGTAATTAAACTTTATTTAATACTCCTAAATGACAAAATTTTTTT
TATTTTGAAGCCTCTAAATTTTAACCGGGGGAAACGAACACCCCC
>acontig121#DNA
CTTGGGAACTTATCAATTTTTGTGATTTTCGAAAACAAAATTCCGGAGAT
TTCAAGCTTAACTTGGAACAAGATTATAGCAGCTCTTTTTACCATATCAT
CTCTCACAACAACTTAGGTTCAGTTCAAGCATATGCAACCCACAAGTTTC
AGGTTCTAAGCAAGTTTTATTTAGCCAACAAACTCAAAACTAGGAGAGTA
CTAAGTTATAAACTAGGCACAAGAGAGAAATAAAACAGAGCAACTATTCA
TCATCTCAACATAGAAAGACTAGAAACATTCTTACCGCGCAAAAAAAAGA
AACTAAACTACTTATTTTTGTTCTTTTTAGTTTTGTCATTTTTATTTTGT
TTTTCATATGAGAAGCAAGAACAAGCAAAAACAAAAGAAAATAAAAAGAT
ACAAGTTGCGATACATGATACCTTAGTGGGGGGGTGCTGCCCCCCC
>acontig146#DNA
ATATCCTCTGGTGTCTGCTCAGTATCAATATATTCGATAAACTCACACAG
AGACGGTGGGGACTGCAATGTAATGAATGTATTAGTAAGTACAAATTAAT
GGTGTAAGAAAAAAATAACGAAGTACAAGTACTTACTTTTGGTCTCCCTT
CAGAAAAATGAAGACGTTTCAAAGGTAAATCATATTGATAGTTGTTGCAC
ATCCAAAGCCTTTTGCCGTAGTCATCACCGAGAACGAGTGACTTCACTAA
CCTGCATGGAGTGCCACAAAGACACATAGGAGCGATCAAGCCATCTACGA
GAGGTAACGTCTCCTTGTTGTGGGGTGGCTCGGGGAACTCCATGACTAGC
TCTCTTTGAACCAGGCGATGGAGCGACCGGACTTTTGTAGGGGAACCAGT
CGCCCACCTGATGGGCGATAAAGGCTAGAATCGCCCTTTCAGTGGGCAAT
TGTCCCTTGTCGCCTTCTTGTAGGGCGACTAGCCTCCTGTCGCCCGACGC
TCGGGCGACTGGACCCCACATCGGCGCGCGCACATCCTTGTCGCCCGTCG
TAAGGGTTATTTGGGTGCTAGTCGCCCTTTTGTTGGGCGACAAGGCCTAA
TCGCCCTTTGGGTGGGCGACTAATTTTAAATCGCCCCTCCGTCGGGCGAA
TAGGCGACTAGTTCTACAAATTACAAAAACGGTCGGTTATTAATAAAAAT
ATAATAAAAAAATCGATTAAAAATAAAAAAAATTC
>acontig173#DNA
TTTCCCGAGTGCCATCACTATGCACTCGGGAAAAATTTTTTTTTCCATGT
TTTGGCAACCAAAATTTTTCCCTGTCACTTATACACTTCAGTGTACTTCA
TGTTCAAATTTGGTTAATTTCATGATCCGTTTACTAAATTTAGTAATTTA
TTTTCTTTAATTATATTTTTTGGAGATAAGTCAAAATTGAACTGCAAGTC
ACTCGAATAATGGAATCGAGGTAATGAAAAAATGATATTAATGTTACTGA
GTTGATCTTGACACCATGTACAGGAAATGAAATGAAATTTCAAAATTTTT
GTTCATGAAATATCATTTCGAGCGTGTGATCGATTTGTTTTAAAATT
>acontig182#DNA
CACTACAAGAAAAATGACTATTAGTCACCAAGGTACTTAGTCACTATATG
TGTATTATTGGTCACAATAGATATTTTGTCACCAACAAGCTTAGTCACAT
TTTGGTGGCTAAAATCTTGTCACTATATGTATATAGTGACCAATAATTAT
AAATGTTGGTCACTAAAA
>acontig199#DNA
GGTGACAGCGTCATCGACACAGCAAGTACTCCCACGCTCTCCCAGATTCG
AGCACGGACCGTTAGTGGTGGCCCGAGCATACGTCAACGACCGACCGCTA
CACAGGCCCTCCAGGTTATTACGGTTACATTCCTTGTTCATTTAATTTTT
TCATTTGATTAAATATTGCACTCGAGTTTAACATTTAATTCAATATTGCA
GGCCCAGCTTGAGGAAGAGAGGGCCAGACGGGAGCAGCTCGAGGCGACTT
TGGCGCAGCAGGTGCAGGCGCAGGTGCAGGCGCAG
>acontig228#DNA
CACTTGCACATCTTGATCTACGATTGTATGACTTGCTATCTCCATGGATC
CACTCTTTTGGTTTTGCAAAATATGAATGCAAGTATGCCTCATTTCATAT
CCTACCTTGAGCTCCACAAAGGCCTATTAGATGTAGGATGAGGCAACACA
CATGCCTTGGTGAGGAATAAAAACACCACTTGAGCGACTCGAGAGTATCA
CTTGAGGAACTTGGTTTTATTTGAATCTTTTTGAAAACCTCCGGAGAATA
AAAGCAAGACAAGGGATGAGAAAATAAATGCTCTATACACCGTTCTCTCT
CTCAACCACCCAAGGTGAAGTGAAAGGCAAAAGCCCCATAAGGACTAAGG
GGAAGGGTGAGTTACCATAGCCAACTTATTCAACTCAAGGATGAGTATCT
CTGTTATACACTTGGTACCTTTGAGAAGTAGGCATTGTAGCAACTCCTGA
TCAACAACCTAAAGTCCTACTACTTGCTCGGGACGAGCAAGGGGAAAGCT
TGGGGGAACTTGTTGACGGTCGTTACGGACCAATTTCGACCGTCAATTAG
CCCAATAAATAAGAAGGACTAGACATTTCTTACACGCATTTTATTTAGAA
ATAACCTACTTCCACATGTACCTCTAGATTTCAGTGTGCAGGTGGAATAA
AGGAGAAATCCAGGCCCCAAGGCGACAAATCAACACTTCTACAAAACGAC
GTTCGCCGCGGGAATGCAACTTCAAGACAAAAGGCCAAATTTCACCAAGT
CCAACACAACCAAGGCCAAATGCACCTGGATCAGAGACCAAGACCCAGAG
GGGAAGCCACCTGCCAAAGCCCAGCCCAGGAGGGGCCAGGCACAGGTCGG
CCGACCCCCCTGGTCAGGTCGGCCGACCTGGCAGGGTGGCCCCCTGGGCC
CATCTTTCTATGGCGGTTTGATACCGACCTCTGGAGGTCGGTTCCCCCTG
CATTAAATGCCACCGACCTGCGGAACCGCCTCCAGGAACCGACCTTCAAG
GATTATATAAGGAGGGGTACCCCCCTCCTTCCAAGACACACAATACACAA
GGATCATTCCCTCCTCTCCTCACACTAGAGCTTAAAGGCTTTTCTAGGTA
GTGCTAGGCTGAGTAGTGGGCTGCCCTATTGCTCCCAAGGTCTTGTGGAG
AATTGGGTATAGCTCTTGTATCCTCTCTTTGTAAGAC
>acontig22#DNA
CAGTTCAGTTGGGCTTCTGCTATCTTGGCAGTGACGTACCGAGGCCTTTG
TGACGCTTGCACAAAGACGGACCCGAATGCTACCCTCGGTGGTTGCCCAT
TGCTCCTCCAGATGTGGGCATACGAGCGATTTAGTATCGGACGTCCTCAC
ATGGACCTGTCGACTTACGGAGGAGTGTTCTACGGTGACAGCGAGGAAGA
CGGCCCAACCATGGGCTCCTTGTGGTGCCGACGTCGGGTTAGTTCTTCTC
ACTTCACGTACTTTTGTACACTATAATTTGATTTGTTACATCTAATTATT
TTTTCCTATTTCTATGCAGCCTACTTGGGCTAACCTACAGGTTCACAGGG
CTTATCCTGAGTACGTCTGGGAGTTCGACAGGATTCGAGGAGACGAGGAC
GTGCGCTGGACACCTTACAGCCCTGAGGACGTTGCTGCTCGAGCACCGGC
TGGGTTGTCGACGTTCTGCACAATCGACAGCGAGTACTGGCTTACGCGAA
AAGCCCTCGTCTTTGACATCTTCGTCGAGGAGTACTCACCTCACCGGGTG
ATGCGTCAGTTCGGTCGTCACCAGGCGTTCCCGTTGACCGTTCCCCGTGT
TGTTACGCCGTCAGCTCACTCGTAAGTTATTCAACTACATCTACTTAATT
TATAAAATATTTGATTTTTTCTGTCTAATTCCACTCTTTATGTAGTTACA
CACGGAAGGGACAGGCGGCAGGCACCGGGTGGTGGACACGTATGGAGCCG
TGGGTGGTACAGTGGGGCCAGGCGTTGGAGGACGTCATACAGGAGACGAG
GCCGTTCACCTCCGAGGCCTACGAGGACTACCTACGTTGGTACATTCCTC
GCACACGGACCAGGGTCACGCACACACCCACGGTGCCACAAAGCCACACC
CCGACCCTGAGAGACACGTACCCGACCCACAGGGACCAGACCTCGTCGCT
GGCGGTACAATCTTTACTAACTTATGTCTTTGAAATCATTTTCTGTTACA
TGTCAATACTCATTTTAAACTCGATGTCCTCTTAATAGATTGATCTAGCA
CAGCGGATCGCCGTGGAGTCCGGATCAGTTCTACAGCGCATGAGGCAGGG
CATTCAGCTTACCGGACACGAGATCTCCACAGCGATGAAGAGGATATACG
ACACCGCCACAGACATCGTCAAGCTCAACTCTTGCACTTCCTGTCGTCCA
CATACAGATGCCGTGCCACACCCCTCTCAGTCAGCACACAGGGCAGAGCG
ACCTAGGTTTCAGCAGCCGGCCTACACACCGACGGCCGCACCACCGCCTC
CTCGTCCTACGTTTGCAACAGGTCAAAATCTATATTATTTTTTAAATAAT
TATGTGTAATTAACAATCTGATTTTTCTTATTCTCATGTATGTCTCATTC
ATTATGCGCAGGCACATCATCTAGCGGTTGGCGCCCATCTGTTGATGCTG
CAGGCTCCTCTTCACAGATGCCACCCATGGCTCCAGGTAAGTTATATTAA
TAAAGTTCTTTCATAATATTTATTATTGTTAATGTTTGCATAACAACCAT
TTTGTTCTTATAGGCTCATGGATGGACGACTACGACTACGAGGAGGAGGA
CGAGGCCTCCAGACACCCTGACCGTTACAGCCGACGATCTCCGACGCCTT
TCGACTTCGAGGCGTATATGGCTGAGGGGCAGCAGGATACACTTCCTGCA
TCGCAGTTAGCTGGTGCACCACCACAGACACAGCCTACGCAGCACTACCA
GGACACACCACCTGCTGCAGTACTTCGTTCCACACGCCAGGTGGTTCCCC
CTTCGCCGTTGACGTACTCGGCCGGACACGTGAGGGCGGGTCGCAAGGCG
CCTAAGCCTGGCACTGTTAGGGGCATTCCCCCCAAGCGTGGCAGGAATTA
GCTCTTGTATCATTTGTGTGTCACATAGCTTTTATTTTGTACGATATGTA
CTCATGAACGATGTTTTATCAGTTTTCATGTTTGGTATTTATTAAGTTTG
TCATTCTAATTATCTTTTTTAGAATTCTTTTTTGAAATAATAGTATTTTA
AAAGAAAATTGTGAAACTGGGGTCCCTTTTGAGAAAATCGCAGAAATAGG
TGCAAGAGGGAGAAATATCCAAGCATTGGATGCTTTGCATGTAATAGGAC
GGACGACAACGATGTGACATTGGATGCTTTGTGCAGGT
>acontig247#DNA
GCTTAGACTTGGTGTGATGTATGCAACCCCGACAATGTAGCAACACGAGT
GGTGTGACTGTGCTCAAGTATAAGTAACACACATGTCAGGAGTAGAGGTT
GCATTAATGCGACACAAGGGGAGCTATCATGTAACTACTTATCATTTCCT
TTATGTGTAGCATTCACCAAGATTCTAGCATTTTTATTCAAATACGGGAG
TATTTTATTAATCGTTAGGAGATACTTACCTGGCGGTCCTCCCCAAGCTT
GAGTCTTTGCAAGACTTAAGCTTGTGTTGAATCGCTGATTTCCCGCGGGT
CCTCCCCAAGCTTGAGCCTTTGCAAGGTTCATGCTTGATTAGGCCGCTTC
CTGCATCCTTCTTGTACCTGCAAAAAGAATGAGGATGATACATGTGGCTA
GCCCCTAGTGGGCATTGCCGGGAATTATATTTTTGGTGTTTTCATGTTTT
ATAGTTTTTATTTTGTTTTTGAAATTAAAGCGCCTAGGCCTGGCTAAAGG
ATAACGATTGGGATGGCCTCCCCAATCGGAGGGCTCTCATTTTTACGTCT
TTGAGCTAGACGTTCTCCTTCTTGTTTAGCTCGATTGGACCTCACTCGCC
GGAGAATTTGGCGGTGTAGAGGTCTCTTCCTTCTTCCGCCACACTTTGGT
TGTCTTCTTGGTACTTGTGGCGGCGACCGTTGTTGTAGGCGCCAATGTTA
CACTCTCTTCTGTGGGTACCTTTGCTGCCCGTTTGTTCTTGGCACGCCTA
GCTCTCCTCCTTCTTAGCGACTTTGATTCGCTTGTTGCTTCTTGAGGTGC
TGGAGGTGCTTGAGGCGTCTTGGGCTGCTCAAGTACTTTCTTCGGACTTC
TCCAATAATTCGCTGGCCGTCTTTCCATTTCTCTTGCCAAGTAGTTTCTC
ATGTGTGTGATGAGTTTGTCTGGCTGCGGCATGGGTGGAGTGATTTCAAT
CTTCTCCACTTCTCTCGGGTCCCTTCCATAGAAGACCTTTACCTGATTGC
ACTGTTCAACCTTAGGCTTGAAGTTGAACGTCTCTTCTCTGTCGTTGTAA
TCCAGATGTATTTCTCCAGCCCCCACGTCGATGTTGGCGTTGGTGGCGCC
CAAGAATGGCCTCCCAAGGATGAGAGGCACCTTGTCATCCACCTCCATAT
CTAGCACAACAAAGTCCACGGGGACATAGAGACTCTTGATCTGGACAGGA
ACACTTTTGAGTATTCCATTGGGCGTGCGTCGTGATCCATCTGCAAGCTG
AATACTCATGCCCATTGCTGCGGGAGACATTCCACGCCTGATCCCTTTGT
AGATCGAGTATGGCATAATACTCACACTTGCTCCCACGTCGCACAGTGCC
CGTGAGAAACACCGCCCGTTTACCAAGCAGGGAATGCTCGGACATCCGGG
GTCCTTCTTCCTCATGTCCTCATACGATGGCAGAGTCTCATATTCTTCTT
CACATCTGATGGATATGGCATTTACCGTCTCCTTGGGGTTGATTTCTGGT
TGTCCCGGGAGTTTGCTTATTGCAGGCGGTTGTAATGCCGAGGCTATCTG
TGCAATCTGTGTCTCCAGCATCTTGTTGTGGCTCAGCTGATTCTGCAATG
CTGTGCTGAATGCCTCAAGCTGGGATGCTATGCTTTCCAAGGTCTTGTCA
GTAGAGATGAACTTTTTGCTGATCCCGTCATTGATCTTGACCTGGCCAAG
CACTAGATCCTTGATGGAGGGTTCATATCGAGAGAAATTCCCGTTACCGT
TGCTCCCTTGATTCTTGTTGAAGGAGAGGTCGGGCTTGGAGTTCCAGCCG
TAGTTGTTCTGGGGGCGGAATCCATTGCCATTGTTGAGGAACTTGCATTC
CTCATTGGCATTGGGGCAGTGAATTCCCAAGTGCCCCGTGTTTCCACACT
CTTCACACGTCATGCGGGAATCCGCAACCTGCAGATCTTGTGGAGTCTTC
ATCTTCTCGAGGACTTGATCAAGCTTGAGAGCAAGCATGTCCAAGGCCTC
CACTTGGTGCACTCCTCGTCCCTTGCTAGGGAGCACTTGGCGTTCGTCGT
GGCTTTGATTGGCCACGACCTTCTCGATCATCTTCTTAGCGTTAGTCACG
CTAAGGGAGAAGAAAGAACCGCCGGCTGAGGCGTCGAGGTGCTCCCGAGC
GGTGGGCTTCAGCCCATGGTAGAAGCTCTGTAGGAGCAGCCATTGCTCCA
TGCCGTGATGTGGGCATGCGAGCACATAGTCCTGCATCCTTGCCCAAGCT
TCGGAGAGGGACTCATCTGCGAGCTGTTGGAAGCCCGTGATCTTGTTGCG
CAGGGCGGTAGTCTTGCCCGGCGGGAAGAACTTGGCGAGGAAGGCATTTG
AGCATGCCTCCCAGGTGTTGAGGGCCTCCACATTGGCGTAGTACCACTGC
AGAGCCTTCCCCAATAGAGAGAATGGGAAGAGCTGCAAGCGAATCTCGTC
CTGAGATTGGTCCTTGCGTGCAAAGGTGTTGCACGTCATCAAGAACCGCT
GGAGGTGAGAGTTTGCATCCTCCGAAGGTTTGCCACAGAAAGGACTGGCC
AAGATCATGTTGAGCAAGGCCGGCTTGAGCTCGTAGTCCTTGTTGTTCAC
GCGCGGTAGGTGTCCCACGCGGATGTTCTCCATGTTCGGTGCGGAGAACT
CATGGATCGTCTTCTCTGCCGGCTCACCCATGGTGTTGTTGTTTGCGGTT
GAAGCGGAGGGGTTGAGAACCGGTGAGGAGGATCCTTCGACCGCCAGAGC
TTTTGACGATGTACGTGAGGAAGGAGGGGTGAGTCTTGCTCTCACCCTCC
TCAGAAACTGCTCTGGGTCGGAGTGGAAGTTGTCTGGTAGGTCGAAACCA
GTCATGCACGGTCCTGTTTAAAAGTCCACAACAAGAAAACAGGACAAGGG
TAAGCCCGCAAAAGTAAGTAAAGTTACTTCGCACAATAGTATTACAATGT
TATGTTTCAAAATCCTAGCTGCTACTTCCCCGGCAACGGCGCCAGAAATG
CTTGTTGGCGGTGATTATGCGTGTTATTAATTTTCCATTAATTCCGCAAG
CGCACGGAACACCATTGTAGCATTTCACCTTGGAGTATTCCAGGGTTATC
GTATTTATATTTCCGCAGGGAAGTAGAGCGGTAGGAAGTTGAATATTAAC
AAAGTGAATACATATTGTATGAAAATAACAATGCCTTACTTTACACGGGG
GTAAAAGGGGTACATGATATATGGGTGGCACTCACCATATAATCCAAGGA
TTAAAGAGAAAATAGAAGTTATGTTGGGAGAACAACGAGATAGAGACAAA
GATTCCTATGTGTTAATCTTACATCTATTTACTTCTAGCAATTAATTCTA
CAAGTTTACATACATTAGCAAGGTTATGCACACTCAAGTCATGTTGTTTC
GGAGCACGGTCATTATGCCGAGGTTGGTACTGAACCCCAATACTGCAGGT
TCCCCTCGGGAACTAACCGCTATTGAAAACCCGGTTAGGTTGCCTTTGAA
CGTGGCGGATTGCAAAGGCCTGGTCACGCCTGTCACGCGTGGGGCTACCG
TCCTCCGTAAAGACAAGCGCCAATCGTGCATAGGTATAGTTCTAAGCACC
GCGCTTACAACTATCCTAGAGAAACTACCCTTGATCGAGAGAATAGCCCA
ATCAAAGAATGTAAAACAGCTTTCACTAAGCACGAACTCCATATCGGCAA
AGCACTCACTCATACTACTTAGACACAATCACGAAACCCACAACAAGACT
CTAATGAGCACTAGCTTAACTAAGTAAATAAACTAAAATAGAAAAGAATT
ACTAAAAGAAATAAATAAAGAATAAACTAAATAATTATAGAAATAATTAA
ATAAATAATAAAAGAATAATTCTACTAGAGTTAAGATACAAGAACAATAC
CGAAACTCCGAGAAGACTTCCGGAACCTCGAGAAGAGCTCTCACTCTACT
CTACTCTACTCTAACTCCCAACTAAATAACTCTACTTCTACAAATGAGTA
ATGGATCTCTTGGATCAGTGAGGTGCGAATTGTTTCTGCAGACACCGGGG
CTATTTATAGGGTCATTAGGACCAGGGGGTCCTTATAGCGCAAGGTGGAG
TGGCGGGCCCGCCAAGGCAGGCCGGCCGGCCTAGTAGGGGGGCCGGCCGG
CCGTCCGATGTGGCGGTTCGCCACCGCCTCTCGTGTGGACGCCCCTGATC
GCCTCCTGGTGTCGGTTCGCAGGTCGGTTGCTTCGTGGGGGCGGCAGAAG
AGGAGTGAGGGCCAAGTTGAGGCCCACTCAGCCCACCAGACGGTATGTCG
GTGGATTCTGCCGCATGGGCTGTGATTTCTGCGAGTTTGAGCCCATTTCC
CGCCCCCTGGAGGAAGGCCGAGGCCTGTGGCCACCAAGTGGGGCCGGCCG
GCCTAAGGTGGGGCCGGCCGGCCTGCCTTTTCCTCGGTGCAGGCCCACTT
TATTCCAAAATTCACTCCTGCATCCAAAATACACCAAAACTCGTGGAAGT
ATGTTAATTCCTAACTACTATGCACAGAATCTTGGTGAGTACTAATTTAT
TGACCGATATGTTGACGGTGAAATCAGGAATTTTGCACCGTCAACAAACT
CCCCAAGCTTACCCTTTGCTCGTCCTCGAGCAAACAGCTCCGGGCACCGG
TGGATCAGGAGTTACAATGATAGCGCCCCAAGGGTAATAAGAATGCAACC
ACGTACTCCTTAAATGGTGGTAAAGATACAAGAGTACGGAATAACTACAA
GTGTTGCACAAGTATGGGGCGTGTATGCTTCACCTTGTCATATAGCTTTG
AAAACTAGAACAGCACTTTTGGACAAAACAATTCAAGCAGGTTTTCATCC
AGAGTTTTTATGTGCTGCAAGACAAGGTAAAAATTTTTCCTTTGTTTTGG
TCCACACTTCCCTTCCTTCTAGTGAGTCTATTCCTACTAAGCTTCACTCA
AATCCTACCTTCTACCAAATGGGGCTTGTATGTGGAGCTTGGTAAGGATA
TGCACATTTATCATGCGTATGTTGTAAAGCTAA
>acontig258#DNA
CACCTCCCCGCTGTTCTCCAAATACACGTCCTAACAAGGAGATTGTGTAT
CCGGAGAACAACGGGGAGATGGTGCCGAAACTCTGTCTCGGACAGAAGTA
GAGCACGAAAACTAACCCATCTACACATCCTCGGGCTGTCCAAAAAACGT
GGACAATTCGAAACAGATACGGCTATACATATGCAAAGAACTGCATATCT
CCAACCGTATCTATTTCAAACGGGAGACGCCTAACTAGGTTACGCGTGAC
CTACAAACATGAATGGAAAAAAAAGGACTTTTATGTCTCGCCTTGCTATC
CTGCAAAGTGACGAGTCAA
>acontig273#DNA
AGGCCAAATTTGCTGCTGGACACTGCGACTTCGTGAAATTGGCTGCTGGA
CACTGAAAAAAGTCGTTTTGGCTGCTAGACACTATCAAAACATAAAAATT
AGCTACTGGACACTATAACACAGGAGAAGGGTTATTGTGAATTTTTAATC
TAAATGTACATAGCACATGATGACTTGAAAATTTGCATAAGTATGTATTG
TCGCACTCTCTAACTATCTGTTTTTTTTCAAATTTTTTCTTGACTGTTTG
CATAGTTTATTCTAAAAAATAAATATTCTTCAAGTCGAAAAGTTATGAAA
ACAATAAAAAAAATTAAGAGAAAAAACATATAGTTAGAGAATGCAACAAT
AC
>acontig305#DNA
GACGTGTTTGGATACCCTGACTAGAGACTAGACTAGACTAATTTTAGTCA
CTTTTAGGGACTAAAGTTTCAAACAAAGAGAACTAAAAGAGACTAAAACT
AGTCAGGCTAGTTCTAGTAAAGGAGGAGGAGGCTAAAAGTTTTTAGTCTC
TAGTCACCTTACTAGTTTTAGTCAGAGTATCCAAACACCA
>acontig320#DNA
GCCATGGTGAGGCCGATCGTGTGCGACACGAGGTCGTCAGACCACGCATC
GACGAGGCTTTTGACGAGGATGCCGGGGTAGCAGACATGTTGAATGACTA
TGTAGAGGCACACAACTTCGAGGAAGGCTTCAGGGAGGAGGAGCCAGAGC
CAAGTGCAAAAGCGTATTATGACATGTTGGATGCGGCACAGAAACCCCTT
CACGGGCATACCAATGTTTCTCAACTGGATGCCATTGCGCGCCTAATGGC
CGTAAAGTCCCAGTTTAGCTTGAGTCAGCACGCCTTCGATGTTATGTTGA
CAGTTATTGCCAGCCTGCTTCCGGAAGGTCACATTCTGCCAAAGAACATG
TATGAGTCACAGAAACTACTTCGTGCACTTAAGATGCCATATGAGAAGAT
ACATGTCTGTCCGAAAGGATGCGTGTTATTCCGGAAAGAGCATGCGGAAG
CAATGTACTGTCCAAAGTGTTGGTCCTCACGGTACCTGGAGGTAGA
>acontig323#DNA
CTGTACGGAGCCTTCCTCCAGAGCGGCGACAACGACGAGCTCCTCTCTGG
ACGCGTCAGGGTCCCCGGACTCCCTCCCTATCGACCACCGCGTGCCGGAT
CCGACGACGGAAGGGCGCCACCCTACGCTCGGCAGCTGCACTTTGGCGGT
TCATCCTCGGCTCCAGCTGGTCGCGGAGGAGGACACCGTGGGGTCTTCCC
TGGCGGGTCGTCGTCAGGGTCAGCCGGCGGCGTTCGGCTGCAACCGAACT
CGGCCATCGCTCCACAGAGGGCACCGACGGCACGCAGGATTTGTTTGTGT
CATTTGAGAGCGAGAGGAGGCCACACAACAGCCGGCCACACCAAATCCTG
CTGGAAACAAGCTTTAAATCAGCCAAATGATTGAAAAAGTGTATTTATTG
CCAATCTAACCCTGTCATCCAAACACCTCTTTGGTTAGAGTTAGTTTAGA
GATAGAGTTAGAGTTAGTTTGTAACTCTAACTCTAACCGAGTTAGAGTAT
CCAAACAGGGCC
>acontig341#DNA
ATAGATGGCCAAATGGGCCGGCCAAAACGGGCGGGCACGAAGCACGCACA
TTTTGGCCCGGCCCAAGCACGGCACGGCCCAACAAACTTCGGGCCGGGCC
GGCACGGCACGAAGCAGCGGGCCGTGCTTGGGCCGAGGCGCAAGCCCAGC
GGGCGGCACGGCACGGCCCATCTAAGAAAATATTAAATATAATTTTATTT
TTATATGTATAACTAAGGTATTATGGTCT
>acontig50#DNA
GTGGTTGACAGGTATGTCAGATAAGATAATGTTTCAAATTTTTTATGGAG
AAGGGGATATTGTTCATGGGGTAGAGGGGGTTGATCTGTCTGGGTTTTCA
TCAGTTTATAGAGGAATCACAAGGGCAAATGAGAGGACAATTACTGGTGT
GCACAATTGGTTGATGCGGCTGTTTCAGCTTGACATAGACCAACACGGAC
TGAACCTGATGGGTATGGTCAGTCGTGCACGTGAGGGATTTTACTGGGAG
TTAGTGCCTTTAAATGCAACATCGACATGGAGGAAATATGTGGACAAAGC
TGTAGAACGTGGGTGGCCTCTTGTCCTCCTTGCTCAGGCATATCTGAAGG
AGGTGGTTGGTGGTGCAGACAAGGTGAATGAAGAGGAAGGCGAGACACAA
AATCAGACGGGTCAGAAAAATCCGTCATATGTGGAACCGACCGGTGAAGC
AGACGAAGGAGAACGGATAGAATACATAGTTGAGGAAATGAGGAGGGAGG
ACCAGGAATATGAGAATGTTCCTGAAGTTGACTCTTCAGACGACGAGAAT
GAGATTCCTATCCCAGCTGAGTGGAACAATCAAAATTTTGCAAATTTGGC
TATCAATGAAGGGTACTCTGTCCCATGGGAGTACCACGAGAATGAGGTAA
CAGAGGGAGCTTTGTACAAAGACAAAGAAGATGTGATGACTGCTGTGAAG
TACTGGTCTCTGTCGGTGAAGAGGTCCTTTGTGGTTGTCAAGTCAAGCAG
AAAACTGTATGACGTTAAGTGTGTGTTCACACAGTGTCCGTTCAGGGTGC
ATGCTTACGAGCAAAAGTGGAGTCTGTTCTGGAAATGCTCTATAGTGAAG
GATCATACATGTGAATTGGAAGAATTGGAAAAGTGCAATTCAGCTCTGAC
CTCCAAATTCATTGCTGATTACATGTATCCCAGAATTGTGGACAATATAA
GGTATGAGCCAAAATCTATAATCAACACTATAGAGGAGGATTTTAAGTAC
ACCATAAGCTACTCAAAGGCTTGGAAAGCGAAGCAGAAGGTGATAGAAAA
GAGATTTGGTTCATATGAAGCTTCTTATGAGAACCTGCCACAGTTGTTAG
AAGCCATAAGGCAGAGAAATGTTGGTACGTATTATGATATCATGGATTTG
CCAAATCAAAAAGAGACTGGGAAATTGATCCTTCACCGTGCATTCTTTGC
ATTGGGTCAATGCATCAAGGCATTTCGGCATTGCAGGCCTATTCTCTGCA
TAGACGGTACCTTCCTCACAGGAAAGTATAAAGGGCAGATTTTGACTGCC
ATTGGAGTCGATGGGAACAATCAAGTTGTACCAGTGGCATTTGCATTTGT
GGAGAGTGAGAACACAGATAGCTGGTATTGGTTTTTGGAGCGTGTAAAGC
TGGCAGTGGTTCAAGGAAGACCTAATGTTTGTGTCATACACGACCGACAT
CCAGGTTTGCTGAAGGCGATAATGGATATGCAACATGGTTCCGTTGAGCG
TGGTGTTCCAGCTCGTTGGCCTGACATACAATCCAGGTGGTGCATGAGGC
ACTTGGGTGCGAACTTTTTTAGACATTTCAAAAATAAGCATCTGATGAAC
ATGTTTAAAAGGTTATGCAACCAGAATCAACAGAGAAAGTTTAATGCAAT
GTGGCAGCGCCTTGATGAGTTGACAACAAAACAAACTGAAGAGTTGTCAA
ACAGGCCAAACCCTAACCCTGATGATAGGTTTGTTCCTCTTTGTGGTCTC
CCCACGGATGCCCCGAGGAACGTTGTCCGAAGATCAGGGTCATCTATTAG
GTGCTTTTCTGATTGGATTGAGCATGAGCCAAAGGAAAAGTGGTCATTGT
TGTACGATACAGATGGTTGTAGGTATGGAATAATGACATCAAACTTGGCA
GAGGTGTACAACTGGGTTATTCGTTGTTTGAGAGGATTGCCTCTTGTTGC
AATAATCGAGGGAATTTTGCATGGGACATGCAAGTACTTTCGTGAAAGAC
ATGCAGCTGCTTGCCACGCTATGGCCGACAATAGATTGATATTTTCATCA
TTCATGACAAGTTACATGGAGAAAAAAATTAAAAAGGCAAGTTTCCACCG
TGCTCGACCTATGGGCACAACAGAGAATCGTTTTGAGATTCTTTGTAGAG
ACAGGAGCCGTCGTGGTGGCAACCGCGAGAGGATAGTACAAGAGTGCATT
GTCCGCAATGAGTCATGCACATGCTCTTGTATGAAGCCAAAGCTCCTACA
CAGGCCATGCTCACATGTTATAGCAGCTTGTTCACTTACAAAATTGGCAC
CCAAGCATTATGTGTCGCAATATTTTTCAAAGGAGGTAGTCATGACAACA
TGGAATGCAGAGATCTATGGGTTTGCTATATTTGGCACATTCACAAACAA
TCCTGGTCGTAACTACTTACGTGGTCCTGATAAAGAAAAATTGAGGCAGA
AGCGTGGTCGTCGCAAGACACGGCGTATTAGAAATGATATGGACGAGTCT
GAGACAGGAAGACTGGAGGACAGATGTACAAAGTGTCATGGGACCGGACA
TACCTACAAGAAGTGCACCGGTAAAAAGACAACAGAGGGAGCAGCTGAAG
CAGGCCCTTCCGGGAATCCACAAGATGGTCGTCGTCCTCGTACACGCCGT
GGAGTACCAAGGATGGATGAAACAGCTCGTTGAAGCATTATTGTTGTTTA
CTCTAGGTTGATCCATGTTGTTGTATGTCAATTGTCAAGTAACGTCTTTA
ACGCGTTTCGTGTTGTCTCATGCGAACTAAGTTATTATGGACATTGTATT
TCGTATTGTAATGTATTGTGAGACTTTGAGTCGTAATGCGACTAGATTCC
TATAATGTGTATGTTATTTCCTGATTTTATAAGCAACGTGTATAG
>acontig60#DNA
TACTCCCTCCGTCCCTAAATATAGGTAGTTTTAGGTTTGGTCAAAGTCAA
TCTTTGATGATTTTGACCAACCATATCTATAAAAATAAAATATTTTAAAT
AAAAAGAATTACATATTATGATAGTTATTTTCATAGTGTATC
>acontig88#DNA
AAGTCCATTTTACTACCCTCAAGTATCCATGTAGTTCACTTAACCCCCTA
AACTAAGTTTTGGTCCATTTTACTCCCCCAAACTATTTAGATTGGTTCAA
TTCACCCCCTCATGAAATTTTTCTTTTTTGTATCTCTAGGTACACATCAT
GTTTGAGGGTCAAATTTCGTGAGATTATAGTTTAAAACATACCTTACGTT
AGAAAAATGTTTAAAAAATTTTTTTAAAAAAATTTGTATGTGAAAAGTAT
GCAATACAAATTAGATATATAAGATAGAATA
>ar_1132#DNA
ATGATTAGAAATTATGCGTTATTGAGAGTTAGAGTGAAGAAATGATTTGA
CATACGTATTTAGCCGCATACTCGTTGAGGCTAAGACTGCCCTGATGGTG
TGATGGACCTTGCATCAACAACCGACGCTGTCGGCAAGCCTCGTGCCTCT
CAGCCCAGTCCTCAGCGCACCACTTGTTCACCAAG
>ar_1146#DNA
CTGCACAAAGTACTCCCAGCAGTCCCTATGAGCGGCGCACCACCACAGAA
TCACCTACACGTCATTTGACCAAGTTAGATGTTAGTTATTATGAAACTAT
GAGAAGATCAAATTAAGCGTAATTAATTAAGTATAGAAAACATGAGAATC
CCAAATTACCTCCATGCATTGTTCTGCAGTCAGCCATATGGTTCGAGCCT
CCTTTTTGTCAATCCTCCTACCAAGAAATCTAGCGTGGTAGGTCCTCACG
GCCTGGACGCGCGCCTCGTGACGCATGTCCGTAATGAGTTTAGGACATGC
ATTGTACGCCTGGCGCGCCGCCCGGTCACTCCATTCCGGCTCGACCCTGA
AGAAATCCTGCAGATATATACTTTTATTATTTGAAGAATATCCAATGAAA
GAGATGTATTGACCAATTCAATGCAAACAAGACTTACCCACAGCTCTCCA
ACCACCCGGTCCGCCACGGTGCCAAAGTCTCTCTGATCCTCGT
>ar_1151#DNA
ACTTGTAGGTTGAGAAAAAAAAAAGACAAACTTCAATAAGGTGTACATTG
CACCAAATAAAATTGTTTGAGGGAGTAAAATGAGCCATCATTTTGTTTAG
GGTGTGAAACAGACAAACTGAATTGTTTAGGAGAGTAAAATAGACTTTTT
>ar_1232#DNA
CTGTCTGCACTGTTCCACTTTAGGCTTGAAGTTGAACGTCTCTTCCCTGC
CGTTGAAATCCAGATGTATTTCTCCGGCCCCCACGTCGATGTTGGCATTG
GTGGTGCTCAAGAATGGCCTCCCAAGGATGAGAGGGGTCTTGTCATCTAC
CTCCATATCCAGCACAACAAAGTCGACAGGGACGAAGAAGTTCCTTATTT
GAATGGGGACGTCTTCGGCTATCCCAGCAGGTTGGCGTACTGACTGATCT
GCAAGTTGTAAGCACATAGCCGTCGGGGTCAAGGGACAGTCCAACTTGTC
GTAAACCGCCTTCGGCATGACGCTGACGCTTGCACCCAAGTCACATAATG
CCTGTGAGAAGTGGT
>ar_1246#DNA
AGCTGTTTTAGGCAATGTACCGCTATTTGTGTTCATGTACAAATTAACCG
CTATCTCCCGCTATAGCCCGATTTAGCTCCGCTATTAGCTGTTTTAGAGA
CATGCCGCTAAACCCCTTAGCCCGCTATTTAAAACATT
>ar_1323#DNA
GGGCCTGTTTGGCATGGCTCCAGCTCTGAGATCCATGCAGGAGCTGGAGT
TTGTAAAATAGATTAAAATATTTTACATTATTAGTTTTAATCTCAAAAAA
AAAGAAAATAACTCAACAAAAGATCCTTAATTTATTTACAGCTCCAGCTC
CACGGATTTCTGGAGCTAGCTATGAGCAGCTCCAAGAACTCCACAAAATT
TTCTAGAGCTGGAGCCATGCCAAACACCCCCTAA
>ar_133#DNA
TACTCCCTCCGTTCTTTTTTATATGACACCGTTGACTTTTTTTTTTAACT
TTGACCATTATATATATTTATATAAATATTTTTTAAATGTGAAATGTATA
TGATTGGTTTAAACATCAATTGAAGATTAATGCAAAGATATACATTTAAT
TATTTAAATAAATATTTATAATTTATATTAATGGTCAAAGTTTAACAAAA
AAGTCAACGGTGTCATATAAAAAAGAACGGAGGGAGTA
>ar_1397#DNA
TCTAACTCTCAATAACGCATAATTTCTAATCATGTTTCTTTCCTCAGTCG
GCGGCTCATGGTGGTCAGCCTATCAACACCTTCGAGGCTTTTGCTTTGTC
CCACAAGGGCAAAGCGTCGGCGCCGATCCAGTACAACCCGGAGGACCCGC
CCGAGGCGTACAGCAATCCGACCGCCTATAGCCGCCTCAGTTCATACGCA
GAGATGGCAAAGGAGGTCTACGGGCAAGACTACGATCCGAGTTCACATGA
CCTCGATGGAGAAGTCGTGATGAGGGCGGG
>ar_1545#DNA
AGAACCTTTAGACATCTCTCAATAGAATAGCACCAACGGTTCTGCACAGG
CCCACCCATTCGTGCCTCATACGGGAGGTGCAAAATCATATGCTGCATCG
AAGTGAAGAAACCGGGTGGAAAGATTTTCTCCAACTTACAAAGCAACACA
GGAGCCATTTTTTCCATGTCTGCAATCACCGTCTTAGGTAACTCCTTAGC
ACAAAGCTGGCGGAAGAAATAGCTCAACTCTGCCAGCACTTGCCATACAT
GATCAGGGAGATAGTCTCGAACCAGCACCGGAAGAAGCAGCTCAAGCCAT
AT
>ar_1634#DNA
AAAAAACTTGTCGTTTTGAGGTTGTCTTAAGTCAAATTTTTAAACTTTGA
CTTTAAATATCTTTTTATACATTAAGTTTAGAAATGTAAAAATGATATGA
GTAGATTCATATTGAAATATGATTTCATAAAAGTACACTTTAGCTATATT
TTATAAATATTTTATAGCAAAAAGTATTAGTCAAAGTTATGTTTTA
>ar_1658#DNA
AATATTGTCGGATAATCCTATTTTGAGGTTCGGATTATCCGCTTTAATAT
TTCGGATAATCCATATCCGTCGGATTTTGCTACTCCCATATCCTAATCCG
CATCCGCATGCAACCGAATCGGATCGCAGCGGATTCACTAGGATATCTAA
AATCCCACTCCAAATCCTTAAAAATCGGATTCGGACCGGATCGGATCGAA
TAATTATCCACACCACTTTCACCCCTAC
>ar_1765#DNA
CTCCTCCATCTTCGCCTCCATCTCCTCCCGTAGCTGGGCCTACAATATTT
CATCCCAATGTTACAATGCAAAGCAAACATAAGATCAAATCAAAGAATGA
CGAATGAAACAAAAAGAAACTAACCTGGGATTGCTCAAACTGCATCTGTG
CAACGCTCTGACGTGGGCGTATGG
>ar_1778#DNA
CCTGTTGGGACTTGCTGGCTCGTTTGGCTCACGAGCGGCTCACGAGCCAG
CTCGAGCCAGCTCGTTAAACATAACGAGCTACAAAACTGGCTCGGCTCGT
TAGAAAAAGTGAACGAGCCGAGCCGAGCCAACGAGCCACGAGCTTTTCGT
CCAGCCCT
>ar_1796#DNA
TACCCTTATACTTCCCCGTCAAAAATGTAGCATCGACGGTCATAACGGGT
CTACAATGCTTAAATCCCTCCACGCATTGAGGGAAACACCAAAACACGCG
TTTGAGGACCGGCAACATCGATCCCTTCCCATCGCTACATTGCTTCCCTC
CATCATCAATGAAATATTTAGCTCCCGGACTGAAATGAGCAATGCCCCTT
AACAACCTTGGAACTATGTTGTACGACTCCTTCCAATCTCCCCATAGTTC
TGCCATGGCACATTGCTTTGCTCTCCATGCTTTGCTATATTTGACCTGAT
AACCGGTGAAGCCATGAATTGCCTCAATCAAGGATGACACCGTGATGTTG
GTGTCCGCCCACACCAATGCCGCAATGCGGAGGCCAAGG
>ar_1838#DNA
GCGTGCACTATCAATGACAGCTGCATGCTCCGAAAACTCTCCAATAGACT
TAAGCATCAAGTTGATTGTGTGAGCCACACATGGCTGCCATCTGATGGAG
TACTTCCTACTAATCATCTTACCAGCCTTCTTGTAGTTTGCACCATTGTC
AGTGATGATCTGCACAACATGTTCCGGGCCAAGTTCCTTCAACACTTTAA
CCATTTCCTGCAACATAGACAAATGAGACAACGGATTAGTTTATGGGATT
ATCACG
>ar_1842#DNA
TAACTCATTATCAAGTTGATTGCATAGTGTATTTTGGGTATAATCAAGTT
GATTTTATTTTTTCTGAAAATTAATGGTAATTTTGGGTAGTTTGGGTATA
ACCGAAGACCGAACCGAAATTTAGGTACCCAAAGTTGTCGGGTATCCAAA
TTTTTATTGTCATTTCGGGTAGCAATTCTAGATAACCGAAAATTGAAAAG
ACCGAAAGAAACGGGACCGAAACATCGGGTAG
>ar_1858#DNA
ATAGTGCGCCACTCTGGATATGTCAAGTTCTTATTGGTCGCTTCACCTCC
ACATCCGTATTGCCCTTGAAAAAGGCTGAGGGTCGATTCATTTTCGTCAA
CGTTTTAACGAGGAGGTGGATAATGCACACTCGGAAGGTTTTCAGAATAG
TATTTTGTTGT
>ar_1868#DNA
GGTGGTATTCAGAGGAACGTACTGGATTCGATTCTGGGCGCTGCTGCAGA
AGGAGGAAGAAAGATCCCGAATAAATATGGGGTGTCGTGTGCTTGAGACG
ACAGTCATGGAGATTTTTGCATCAAATGGCTGGTGCTTTAGTAATAGA
>ar_1934#DNA
CCTATCAATGCAACCGCCCAGTACATTTGCTACCTTCAAAACCGCATACA
AGACCTTGAGCGCGAACTTGAGGACGCAACACCAAAGCCAGAGCTCGTCA
TCGGCATCGAAGACGACGAGACGTACTGCTTTGATCCATTCTGCAGATGC
CCGCACCACAAATCAGGGCCAACCAATCCACCGCCGCCGCCGCCGCCACC
ACCACCGTACTATGGCGGTGGTAATGACTATAACTACTCACAGTCTGGGG
GACAATCGAACTACAGTCCTTGGGAGTAGAGTTTGCCTCAAAACCTGGTT
AATGT
>ar_1940#DNA
CGGGTTCGGGTTCTACTGAACCGCCTCCGAACCCGGTCTACCCGATGGGT
CAGGCTTTTTACCCGTTAGTATACCCATGGATACAACTTTTTATCCAAAC
CCGGCCCCTAATAGGAGAAAAAACCGTCGGGTCGCGGGTAACGGGCACCC
ATTGCCATCCCTA
>ar_2019#DNA
TGGCAATGGGTACCCATAACCCGATACCCGATGGGTTTTTCCTCTATTAG
GGTGTGGGTTTGGACCTATTTCTTGCCCCATGGGTCTGTTAATGGGGATT
TTTGTCACCCATTGGGTACCATGGGTATGGGGACATTCTCCTGCAACCCA
TACCCATTTACCCATGGGGCCCCACAAAATCTATGACACGTGGGTCCATC
AGAAGTATATAAATAAAA
>ar_2086#DNA
CCATTACCCGCATGGGGTCGGGTATGGAAGTAATTTCTTACCCGGTAACG
GATATGGTTATGGGGACGGGTATGAATTTCTCAGTCGGGTGTGGATGTGG
AATAGCCAAACCCGTGGTTAATTTACCCGTTGCCATCCCT
>ar_2120#DNA
GAGTGAAATGCACCAGAGGTACACAAACTTGTCAAGGTGTGTCAAATAGG
TACACAAACTCTTAAACTGGAGATTTAGGTACAAAAACTTGTTATGTGGT
GCACAGCAGGTCCAAAACAAAATCTGGGTCGTTTTGCCGCCGACGTGGCA
TGC
>ar_2194#DNA
ACCCTTGTCAGTATGACTCACTAAGCGAACATCGTAAACATATTCCCTTG
GGTCAAACAAACGCGCTTGTTGATTGGTAGACACCTTTCCTTCGGCCTCC
AACTGATCTGCGATCCCATCTCCCCATTTCTTACCCGCTCGTATGGCATT
CGTTGCATTCTGCCACCGTTCCACAAAATAAGCGTTGCACTTGTGAAACG
TGAATTCAATGATAGCTGCAACAGGCCTTGCTCTTATCGATTTAAGA
>ar_2200#DNA
CTTTTTGGCTGTCATCAAGCTCGTTTCGCAGTCTCTTCTTCTTCCGTCTG
CCCTTGCCCTTCAACAGCAACACGTCTGGAAGGTAGTCAAGACCATCATA
CTCAGGCCACTGCGTTGCATCAAGACACGGTTCAAATGTTCGCTCCCATG
TCCTTTGAGTGGCAGTTTTTAAGTAGTAAGGACTCATATAGTTTGGTGAC
TCGAAGTCAACGGCTCGCGATCGACATGCTGTGATGACATGTGAGCATGG
ATAATGAAGCAATTGAGGAGTCATGCAAGTGCATGTCACAGTGTCTCCTA
TCTCAACTCTGTACTGCCGACCACCGGACCTCTCAC
>ar_234#DNA
TACTCCCTCTGTCCCAAAATAGTTGTCACTGTTGACTTTTTTGACCTCTC
ATCTTATTCAATTTTTTTACGCAAATCTTATTTATTTTTTTACAATTTGT
TTTATCATTGAATATATTTTAATCATAACATATTTGTTTTTATATTTAAA
TAATTTTTTTGAATAAGACGAATGGTCAAACATGATGTCCAGTGACAACT
ATTTTGGGACGGAGGGAGTA
>ar_2398#DNA
TATTCAGTGGAATCGTGAAAACCCTTTTGAAAAACCTACTTAGAAGTTTT
AAAAAATTATGAAACTTAACATACATGTAGAAGACATGGTGAGAAACATG
CACACAAA
>ar_2489#DNA
TACACCTATAAATAATAATTCGGGTATTTTGGGTAGTTCGGGTACCCAAG
GGTACTACCCGAATTTGAACAATAAAATTCGGTTATCTAAGTCTAGTACC
AAAACAATTACCAAAAGACTGAAATTTCGGTTTTTACGGTCTCGGTCTCG
GTTTTTTC
>ar_2500#DNA
GAGTGCCCCAGGCACTCGGGAAAAGCCGTAAAACACTCGGGAAAGGATTT
CCCGAGTGTAGCACTCGGGAAAGCCCACTCGAGGTAAGTGGACTCGGGAA
ATGTCACCTTTCCCGAGTGTCTTTTTTCGGGCACTCGGGAAAGG
>ar_2576#DNA
ACTTGGCTCGTGAGCCTAACGAGCCAGCTCGATCTTCTAAATGAGTCGAG
CCGAGCTTTTCTTATAGCTCATTAGTTTAATGAGCCGAGCCGAGCCAGCT
CGTTATCAAAACGAGCTTTTGCGAGCCGAGCCTTAATGAGCCGAGCCGGC
TCGTTAGCCACCCCTA
>ar_2595#DNA
CTCCTCGCTCGGATCTCAGAGAGGGTGGGAGTAGAGGCCGTGTCCAGTGT
GCTGTCTCCAATCCCGTACCGGCCATGCTTCTTACCTCCAAACGCCCTCA
TGACGATCTCTCCATCAAGGTCC
>ar_2761#DNA
CTTACCCGTCATACCCGATAGGTACAAGTCTTTACCCATTTTCATACCCA
TAAATACAAAATGCGTTCCATACCCGTCCCAAATAGAGTATTTACCCATC
GAGTATCGGGTAACGGGTACCCATTGCCATC
>ar_2864#DNA
CAGGAAGCTAAAAATGAAAGGTACTTGGGCCTCTCGGTGTCAGTTGGTAA
ATCAAGAAAACGAACCTTTGAGTATATCAAGAAAAAGATTTGGACTCGTA
TACAAGGGTGGCAAGAGAAGTTGCTATCAAAAGCGGGGAAGGAGATTTTG
ATCAAGGCAGTAGCGCAGGTGATAGCGACTTACGCTATGTCGTGTTTTGA
TCTAACTAAAGGCTTATGTGATGAATTGAGTTCCATGATTAGTCGGTATT
GGTGGAGCCAACAAGATAAGGAGAATAAGATACATTGG
>ar_3076#DNA
CCTTTGCCACGCCTTCGCCGGGCTCTTCGCCGGCGACGAGCACCCACCAG
GTACGCCCGCCCCTTCTCTTCCCTTCTTCCTGCACGAAACGGAGCACCCC
CAAACCCTA
>ar_3123#DNA
GTATATCCAGGAGTGGAACATAGAGAATGCATGAGGCACTTATGGAAGAA
CATGAAGAAGCATTACAATGGTCCTTTGTTCTCTCACAATATGTGGGCAG
CAGCTAAAACATTCACAACTGAGAAGTACAACTACCATATGGGGAAGATA
GAGGAGAAGAGTCCAGATGCAATGGCATGGTTGGATGACCACCATCCATA
TATATGGACTAGAAGCAAATTTTCTGAACATTGCAAGGTAGATTACATCA
ACAACAACCTCTCTGAAT
>ar_3167#DNA
CTGGGACCGGTTAACCGAATTGCGGTTAACCGAACCGAACCGAACCGAAT
TAACCGAAAATCTCGGTTAATTCGGTGTTCGGTGTTCGGTTCGGTTTTCA
TTTCTCGACAGTTCGGTTTTCGGTGATCGGTTCGGTTGTCAACCTGTGTT
AACCGA
>ar_3227#DNA
CGGATTGCGGATTGTTCATGGCGTTGTATTCATCAATTGACATGACGTTA
ATTCATTGCGTAGCCAATAAGTGTGCCCTGAACTCACTCCAACTTTGATT
GTTCCAAGCATGGCTTGTTTGCCATTGTGAGAGCAACATGTTATAAAATT
CAGGCTCTACCCACTCATAGACCCATTTTTGTCGTGGTTGCTGATTCACT
TCAGGAATAGAGTATGAGTAATAATCATTTGAGGACAGACTAGCACCATA
TCCATAGTTACTTGAGTTATCACTTGATTCAGGAAGAGAGTAGTAGTGGT
AATCGTTAGAGTGTGAGGACTCACTCCCGTAGCCATAATGATGTTGCCTA
GTTGTGTCCCCCGGCCCCGGCATGGTTGTCCTCTGCGAGTTTAGAACGCC
ATGGTCTGTAT
>ar_326#DNA
GGGCGCGTTCGGCGTTTTAGAGTCTAAAATTTAGAGGGGTCTAAACAAAA
AAAATCTTGTCTTAAACAAAGTTTAATTACAAAACTAACTGCAGAACCCC
CGGTCTAAATCGCGAGACGAATCTAATGAGGGTAGTTAAGCCGTGATTAG
ACGATGGTTACTGTAGCATTACTGTAGCAAAACATAGATTAATTAGGCTC
ATTAGATTCGTCTCGTAAAGATGTACCCATCTGTAAAAAGGTTTTGTCAT
TAGACTTTATTTAGTACTCTTAAATAATAAGATTCTCTTTAATGCTAAAG
TTTAGAGGGCTCTAAACGGATACAACGAACGCGCCC
>ar_3307#DNA
CAATAGGAACTTGACATATCCAGAGTGGCGCACTATCATGCTGTATGTGC
TGACCAACCTAAAAGAAGTGGAAATGTACATCAAGTAAGTTATGAACAAA
TATCATAATTAGACATCTAAACCATTTATTCCACATCCAACCCACTTGTT
CCTCATTGCTACAGGGAATTTCTTGATGTATTCTGGCATGATGAAGTGCC
TCCTACCGCACATGAAGTCGATACCCTTCTTTGCAACGGTGCAGGAAATG
GGTCGCCCGATTTCATTTCTTGGTTCAGACGGAAGGTATTTAGCATTTTT
TTAGTATGACATTACAAGTTCCTCGTACGTGCGAATAATGTAGCTAACTA
TCC
>ar_3406#DNA
GTGCCACCATCTGAACCCCCAGTTAGAATATTCTTACAGTGCTTGCACTT
AGCATGAGTCTTCTTCTCCCGGCCATTTACCTGTGTGTAGACCGGATCGA
AGTCGTTCCAAGCTTCTGATGTCAACCTTCTTC
>ar_3407#DNA
GAAAAATATATCATGAATTTTTTTTCGTCATTTTCAATATAATATTGTAT
CTCAAGGATTACTTAATTATTAAATATCTCAGCCCATCAAAATAATGATA
AAAAAATATTTTATATTTTTATGACATGATTTACGATGTATACTATCATC
TCGCAAAATTTGAACATAATGACACACTTGTGCATGGAGAAATAAAAAAG
ACAAATTGTATTAGGGGGTATATTAAACCAACTGACATAGGTTAGGGGGT
GAAATGAACCAAAAAATAGTTTAGGGGGTTATGTAGACTTTGGCTATACT
TGA
>ar_3662#DNA
GGCTCTCGGCAAATAATATGTTTGCCGAGAGCCGTCTGCCTTGGCTCTCG
GCAAACTTTGGCGTTACCGGGTGCCTTTCTTTTGCCGAGAGCCGCCTCCC
TTGGCTCTCGGCAAACGGGTTTTTGCCGAGCGCCCGACATTTTGCTCTCG
GCAAACGTTTTGGCTCTCGGCATATAGCCGGTTTCCCATAGTG
>ar_397#DNA
TACTCCCTCCGTTTTTAAATTGATGTTGTCGTTGACTTTTTGAGTTACGT
TTGACCATTCTTCTTATTTTAAATATTAGTTAAAATTTATAAAATTATAT
GTTATATTTTTAATTTCTTTAATGATAAAACAAATCATAATAAAATATTT
GATAAATTTTAAAATATTTTGAATAAGACGAACGGTCAAACGTAACTCAA
AAAGTCAACGACAACATCAATTTAAAAACGGAGGGAGTA
>ar_4152#DNA
CGGGTGTAGTTACTCTCACTTTTAAAAAACCACCTTGGGTATGTATATAT
ACCCATTTATCATTTTAGGTATGTACACATACCCAAAATAAGATTTTTCA
AAGTGATAACCATAAAAAATTTTGAGTGGAGCTCACATTTTTTT
>ar_4277#DNA
ATGTCCAACCCTTCCTATTAATGTACTGAACAACCTTGTCAGTGTCAACT
GTCACTTCTACATGTGTCCCATCTATTGCACCTATGCAATTGTTGAATTG
TTCCTTGAACC
>ar_4371#DNA
TTTGATGGGCCATTAACGGGCCTTTGCGTGCCGCGGTTTACACGGGCCGT
GCCCGTGCCGCCCGTCGGGCCACGCCCTCGGCCCAAGCACGGCACGAAAA
GTTTTATCGGGCCGGC
>ar_4540#DNA
CTTCAGTGAAGAGGCTCTTATTTGTGCCTTCTCTCACCTGGTGGACAACA
AGGCTCAGGGTGATGCTTTTGTCAAGATGACTGAGCCTCACCGTGTTCTG
TGGCTAAGGACCTTCCTTGCCAAGCACTACTACGTCT
>ar_4760#DNA
GAGGACATACATCCACGAAAGGACAAAACCTGAGGCCAAAAACGAAAGAA
AAAAAAATTATTTGCCGAGAGCTGGACGAGGCCCTCGGCAAACGCGTTGT
TGCCGAG
>ar_4884#DNA
GTGCAGTACAAAGGCAAGCAGGAGCCGGCCTTGACGTGGGACCACTACAA
AGTCGCTCAGGATTTGCAAGATTCGGGTGGCAGGTGTTTTGCCCACAAGG
CAGAGCGGGTGATGATGGAGCTGTGGGTAAGTCTTCGTTGCACTACATTG
TCAATACATCGCTTTTACAGTACCCTAATATTGGATAATATTGAAGTAAT
GAAAATATGCATCGCGTCTTTATGCAGGATTTCTACAGATGCGAGCCAGG
CA
>ar_4960#DNA
ACTACACTGCTCAATTTTCATCGCATTTATTGTTTAATTATGTAACAATG
ACTGAATAGCTTGTGTTTACATGCAGGATTTCTACACGTGTGAGTCGGGG
TACGAGGATGAGGCTAAGGTTGTGGCTCACAACAAATGCCGTAAGCTCGT
GAAGGACATGCACTACGAGGCACAAGTTCAGTGCGTCATCAAC
>ar_5045#DNA
CCATGACACAGAGTCAAAAGCTTTAGCGACATCGACCTTGAATAGCAGAC
GGGGTTGCTTCTTCCTGTGAAGGGCCTTTGCTAGCCCCTGAACATATCTG
AAGTTGTCATAAATAAAGCGACCTTTAATGAAAGCACTCTGGTTATGCTT
GACTAACTGCGGAAGCAAGGGGGCAAGCCTATTAGCCAATCCTTTAGAAA
ACAGCTTCCCAAAACTATGAATCAGGCTTATGG
>ar_5429#DNA
GCTTAACGAACCAGCTCGCTCATATCGAGCCGAGCTAAGCCAGCATTCCA
GCTCGTTAATATAACGAGCCGAGCCGGTCAGCTCGTTATCCAGCTAGACC
GAGCCGAGGCAATAGTCGAGCCCTAGCCAC
>ar_645#DNA
TAGGGGCATTTGCATATGTGGTCCACTTTCAGATGCCAATTACGGATTCG
GTCCTGTTTTCTGGACTTTGCAAATTTGGTCCTGTTTTTTGAACTTGAAG
CTGCCGTCAGGTCCACTTTTTGGATGCCGTTTAGTAAAGAAGATTTTTGG
AATTAAAACAAATCAGAAAACGTTTGAGAAAAGAGGAAAAGACCATGCTG
CCCCTG
>ar_952#DNA
TGAATAAAATATAATTTAGTTGGTATAGAGGTTGAGATATAGAGGTTGAC
CGCTGCGGGAAAAGAAGATATAGAGATGAGAATCTTGATGACCAGGATAG
AATATTCTTTTTAGAGGTTGAAAATAGAGGTTCACCAGTGCAGATAGTCT
AA
>bcontig103#DNA
AAGAGAGAAATAAAGCAGAGCAACTATTCATCATCTCAACATAGAAAGAC
TAGAAACCTTCTTCCCGCGCAAAAAAAAAAACTAAACTAATTATTTTTGT
TCTTTTTAGTTTTGTCATTTTTATTTTGTTTTTCATATGAGAGGCAAGAA
CAAGCAAAAACAAGAGAAAATAAAAAGATACAAGTTGCGATACATGATAC
CTTAGTGGGGGGGGTGCTGCCCCCCCCCCCAACCTTGTTCTTGCTCATGG
GTTTTGTGGATCGAACCCCATGTGGCGAAAGTAAGCCAAAAGATTGGCTT
GTCCCTGCTCCGTCATGTTGGTGAGGTTGGCGAGCTGGGTGTCGGTGCGC
TCTTGCCACTGATGGGTTTGCAAGATGTGTTGGTTGAGCGCGTATTGGGT
GTCTTCCGTCGTGGTCTCGAGCCTTCCCATTTGTGCGGAGAGGTTGTTCA
TCTCTTGCTCAAAGTAGTAACCTTGAGCAGAAAATGAATGACGTCTCCCG
GCCATGGGTGTCGCACCGGAGTCGGAGGAGTGTTCCTCCCATTGCTGCTG
CGGAGTGAACATCCTTGGGCCATGTCCCGGGGCTTGCCACGCCGAGCCCC
CGGCCATGTGTGGTGGCGGGGCTGGGTACGCACCGGGAAAATACCCGGTG
TGACCATACCCCGGACCGCCATGAGCCATGGGCTGCGGTGTGGGCACCTC
GGAGCTTGATGGCTGCTCCGTCCTGCGCGTCCTCCTGCGAGAAGATGTAC
TCCTGCGTGCACTCTCCATTTCTTGGAGATCAATGGTTAGATTTTTGAAA
GTATACAAGCGAAGATCCGGGTTAGGTAACCGAAACTCGTTTGTATACCC
GACAAAATAAAATATGAGGGAATCATTTGGACCATTCTTAAGTGTATGAC
CACGAATGAGATAATCCTTGTTTATGAGCATGCGGGGTGTAGAAATATAG
TCAACATTAGCATCATGCAAAGCTCCCACTCCCGCAGCAATTCGTGTAAC
TAAAGAGGTGCATTCAATCGGTCCCAACATCCCAAAATTTTCTAACCATT
GATAAATCATGAATTTCACAGGAGAAATCTTAATCTTTTCAACCATAGCA
TAAAGAATTTTCATTTCATCCTCGCGCACAACTCGAATATCAGTTCTAGG
AAAAAGAGTGAAGCAAAGCCACATGTCCAAAAAGCGCAAAGTAGGGTGAT
GGATGTGATTAGTTCTAGGTTGCACGCAAGTTGAAAGACCCGTAATCCTT
TCCCAAAATGCAAGCTTTGAATAATCCGGAAGGGCACTATCAAAATCAAC
ATTGCAGCGAGTATTAAAGCCGAGTATCATGCTAAGGTCCTTCCATTTCA
AACGATATTCTTCCCGGAAAAACCGAAAAGTAATACCCTCATCTACTACT
CGTAGGGTGCATAAAAACTGAAGTGTAAGCAAGCGGGAACCCGGCTCATC
TACACTAGCAAAATCCTGCCACCCTATGGCCTTAAAAACTCGAGTAAATT
CAGCATCCATACCTATCTTTTGAAGCAACTCCGTGTCAAATGCTCGCGTA
GGAGCAAAGATACGGTTTTGAAGAAGCGCGTAGGCGTTCGTCTCGTACTC
GCCCACCAAGTCGAGGTCGGTGTCGGCGAGGAGACGATGCTCGACGTTGC
CCTCTTGCCCTTCTTCCTCGGCTCCATGTGGTGGACTTGGCGGTTGCTCG
ACCACGGGGCGCGCGCGGGTGCTTCGGCGTGAAGAGCTTGGACTTGAGCT
TGAACTTAGGGACCTCTTAAACGACTCGAACAGCCGCTTAGCGCCCGTCA
TGGCTGCACACAAAGAGAGCAAGAACACAAGAACAACAACTCCGAACGGG
TTATGTTAGGAAAATCAAATCGGCGAAACCGTCGGTTGTTCTTGTGAGCA
AGAAAATCGCAACTCGGGAAAATCAAACAAAACCAAATCAAATCACAAAC
TGAAAGAACACTAGGAGAGAAATTTTTCTGCAGAACTTTGAGGCAAACAC
GAAGTGAGAGCAAGAGAGAGCCTTGTGAGCAAGAGAGTGAAGTGAATGAG
GAATGAAATGAGTGTTTGTGAGGGGGAGAGAGCCCCGGGCCGGCCACCTC
AATTTATAGCACGAAATGTAGCCGTTTTTGAACGTTGGGAGGGGCAGGTG
ACCGTTGGCACAAAAGCCAACACGTGCAACGGTCACCCCAGGTCGGCCGA
CCTGTCAGGTGGGGTCGGCCGACCCCCTGCTGGGCCCACTTGTCCCCCCT
CTTGGCCCACAACACCCAACGGTCATATGGATGATGACTTTGAGTGCTAT
GTCCAGATATTCCTCAGAATGATGTGCTCAAAGGTTTTCCAAAGTAAAAA
GTTGCCTCAAAATTCAAATTTTGTAAATTTATTTGTAAAATGAGGTGTCA
GAAAAATTTCCAAAATGCAAACTTGTTTTTGTGTTTTAAATAGGGATACA
AGTGTCCAAATTTTCTCACCATAAGTAAGAAAAATTTGAACATAAAAGTT
TTTGGATTTTTGATTTTCAGAAAATGCATGGCGAGGGAAAAATCAAATAT
GCTGGCGGAAAAATCCAAATAATGAAATAAAAATTTTCTTGTGGTGAAAT
AAAATATGCAGGGTGGTTTTGAAGTTTTTAAATGCAAGTGGTGGTTTTGA
AAAGAAAAAAAATCAAAAAGGAATCAAAAGAAATGATAATGCCGATTAAC
CTGTCGGCCAGGGCTTCGCCGTTTTAAGTCTGGCGAGCGAGGACTTCTCC
ATTAATTTCATTCTTGTGGTGCTGGCCCTGTCCTTGGAGAAGAGGATGAA
GATGGCTGCACCTTCTTTACTTGCCACACTTGTTTGATCTTTGGCGGTGT
AGGTGGCTTCATAGTTTGAAGGACTGATTTCTTGGTCCAAAATCCCGGCC
TTGCTGTTGCAGGTTTCTTGGGTTGGTACCATGACGGGTTCTCACGTTTG
TCAATTTGCTTCCAAAAAGCAATGAGATTGTCCGTCTTTCTTGGAGTCAC
TTCAACTTCTTTGATGTTTGAGGGATTTGGCCCATACTTGATCTTGATCA
TTGAGCATTGTTCTTTTCGGGGTTGAAATTCGAACTTCTCCTCCTTCCCA
TTGATGTAGAGTCGGATTTCTCCGTCCCCAACATCAATTTGGGCCTTTGC
GGTGCTAAGGAAGGGACGTCCCAAGATGAGGGGCGTCTCCTTATCAATGT
CCATCTCTAGCACCACAAAGTCAACCGGAATGAAGTTGCCTCGGATTTTC
ACTGGAATGTCTTCGGCTATTCCCGCGGGGTAGCGGACAGAAGAATCTGC
CAACTGCAACCTCATTGGTGTAGGAGTCAAGGTTGTGTAGCTCAATCGAT
CGAAGACTTCTTTGGGCATAACGCTGACGCTTGCCCCAAGATCACATAAG
GCTTGATCGAAGTGATGTGCCCCAATAGAGCATGATATGGTGGGGCAGCC
AGGGTCCTTCTTCTTTTCTGGAAGCCGGTTGAGTATAGCTGCGCTACACT
CTTCTGTGAGTTTGACCATCTCTGTGTTGGGTAGATGTCTCTTGTTGTTG
AGGATGTCTTTGAGGTAACGTGCATATGTGGGAACTTGTACCATGTCCAT
CAAAGGCACGTTGACATGAATCTTCTGGATGACCTCGACAAAACGAGCAA
ACTGTTCATCCTCCTTTGGCTTCCTGTTTCTGTGTGGGAATGGCATGAAA
CTGGTGTCTTGAAATTCTATTGTATTCTTCCCATCACTTGTCCTTGGTTC
TTCTTCTTCTTTTTCTTTGATGTTAGAAGGGCCTTCTTCCTCTTGTTCAA
CCCTGTTCTTCTTTCCTGCATGGTTAGGATATGGCGGATCCCGAGTGGAC
TTTCCTCCCCTCGTGGTAACCGCATTAACATTTTCTAAAGAAGACTCGGG
TTGCCCCGGGATCTTCCCAGAATTAGAGGTAGGAACAAGAGCAGCAAGCT
GAGCAATTTGAGTTTCTATCATTTTATTAAAGCTCAGCTGATTTTTGAAA
GCAGAAGAAAAACCTTCTAATTGTGAATTTATATTTTCTAAAACTTTATC
ATTGGCAGCAAGCTTTTTGTTGATTGATTCATTAATTTTAGCTTGGCCAT
AAACCAAATCTTTCAAGGAAGGTTGATTATTGTTAAAGCCAGAAAAATTG
TTACCTCCTTGATATGTTGGTCGGTTTTGGTTATATCCTTGACCTCCATT
TGGACGATACCCGTTGTTGTTGTTCATGTAGAACACATCTTCTTGGGTGT
GGGGGCAATCCTTCCCCATATGGCCAGTGTTCCCGCATTCCTCACACGTC
ATGTGTGAGTCCAATGCACGAACACTACCATTCGAGTTGTGTTCATCCAA
ACGCTTCATGAAGAGGTCAAGTTTGGCGGACAGCATGTCCACCTCCTTGA
CAGGGTGAATGCCTTTTGAGCGTGTTTGGAGTCGATCATCGCTCCACCCT
TGATTGGAGACCATCTTCTCTATAAGATCTTTTGCTTGAGTCACGGTCTT
AGAGAAGAAAGCTCCACCAGCAGCGGCATCCATATGTCCACGGGCTGTTG
ATGTCAACCCGTTGTAGAAATGTTGAAGAATGAGCCATTCTTCCATCCCA
TGGTGTGGGCAGGCAGATATGTATTCTTGGAGCCTCTCCCATGCCTCGGG
TATGGATTCATTTGTTGCTTGCTGGAAACTTGAGATTCTTCCACGAAGGG
CATTGGTTTTGCCCATCGGGAAGAACTTGGCGAGGAACGCCGTAGAACAT
TTGTCCCAAGTGTCAATGCTTGCACGGTTGTTGTAGAACCACTGTTTCGC
CTTCCCAAGGAGGGAGAGGGGAAACAGGCGGAGTCTGATAGCATCTTGGT
TGACTCCGGCCGTGGCTGATGTGTTGCATATCTCTAGGAACTGTTGAAGA
TGAGAGTTGGCGTCCTCGGTGGCCTTCCCACAAAAGGGAATGGCCTGCAC
CATAGTGATGAGGCTGGACTTGATGTCAAGCCCTGCGGCACCAGCGTCGA
CATTGGGTCCAATGGGCACATTGGCGACGGAGGGCGCAGAGTAGTCACGA
AGGGTCCTGTCAGCCATAAGTGTTGAAGTTGATGGTGCGGAAGATGCGGG
CTCGCTTGTCGTGAGTTCTTGAGGGGAGACTACGACACGGGGTCGAGTCT
TCCTCACAAGAGACTCGGGATTATCAACGAAGTTGTTCGGCAAGTCGAAT
CCACGCATACACTATCCTGTTTTCACATCAAAGAGAAAACAGATCAAGGT
TAGCCTGCATGGGCAATGATTAAATCACATCAAGTGTAATCATGAACAAT
CATAGTATTCTTATTAACCAATGTCTTCCCCGGCAACGGCGCCAGAAATG
CTTGTTGGCGCCTCTTACGGTCACGCAGAAAAGCCACGACCCCGCGAGAC
GCCGGGGGTGATGGTTTTAGTCACTTGCACTATTTAAACAAATAATCCAC
ATCCAGTACAAGTACTAGATATGTATTATAAGGTATATCATGAATATCCG
CAAGCGGACGGATAACCCGTTGTAGCATTTCACCCGAGAGTATTCCAAGG
GTATCGTATTTATATTTTCCCAAAGGAAGACATGGTTGATAAGAGTACTC
GTGTTCATGGTATTACAAATGATAGATGATATAACCACATTCCAATGCAG
GGGTTAGATTCAATAGTTTGAGGATAGTGTGACACACACAAAGGTATTCC
ACTTCTCTAATAAAAGGCTAGAGACAATCCTAAGCAATGCTAAGTTAAAC
TAGTGAGCTACTACTCCAAAAGATACAACATTCATATAGCGTGCATAGCC
TCTACCTATCATCTAAGGTCATGCAAGCACAAGCAAGCGTCTATGCCTAG
GCAACTTCGGGAGATCCGGCTTACGCAGGGTCTGCCCCGCGACTCCGGCC
TTTTACGAACTCCTATGCCGTGCCCGAACGTGGAGGGTTCCTTTGGATGG
ACAGGGCTGTCACTTCCTGGCCACCTACCTCTACAAACCGTGGGACACGC
ACACACTCAAGGATGGATAGACAACCCCAGCACCATGCCGGCGTTACTAA
CCACAACTCTAGATCCCTCGAGGCACCCCAACCCTACGGATCGACATGGT
GGTAAATCTAGAGCACCTTTGCAGGACAATGAGCCCGATGCCTAATCATA
AGAACAACTAGCCTAACTAGCATAATCTAGAATAAAAGGAACAAGACTAG
CACTAAGTCATGCATAAGCGTTCGTCGCTCAAGAACGAGCGACGAACGAC
GAACAATCAAGTAAGTTCAAGAATAATCGATGATCAAGTATGAACGAACG
AAGAACGCTCGATATATGTTCATGAACAATCAACGATGAACGATGAACGA
ACGATGAACGAATATGAACGAACGACGAACGATCAAGCAAGATCATGATC
GAACTACTAAGCACATAACAACTATATGAGCGAATGTATTCCATAGATGA
ATAACAAGTCTTACAAAGAGAGGATACAAGAGCTATACCCAATTCTCCAC
AAGACCTTGGGAGCAATAGGGCAGCCCACTACTCAGCCTAGCACTACCTA
GAAAAGCCTCTAAGCTCTAGTGTGAGGAGAGGAGGGAATGATCCTTGTGT
ATTGTGTGTCTTGGAAGGAGGGGGGTACCCCTCCTTATATAATCCTTGAA
GGTCGGTTCCTGGAGGCGGTTCCGCAGGTCGGTGGCATTTAATGCAGGGG
GAACCGACCTCCAGAGGTCGGTTGCAAACCGCCATAGAAAGATGGGCCCA
GGGGGCCACCCTGCCAGGTCGGCCGACCTGACCAGGGGGGTCGGCCGACC
TGTGCCTGGCCCCTCCTGGGCTGGGCTTTGGCAGGTGGCTGCCCCTCTGG
GTCTTGGTCTCTGATCCAGGTGCACTTGGCCTTGGTTGTGTTGGACTTGG
TGAAATTTGGCCTTTTGTCTTGAAGTTGCATTCCCGCGGCGAACGTCGTT
TTGTAGAAGTTTTTATTAGTGGTCTTTGGTCATCTTTTGACCTGGATTTC
TCCCTTATTCCACCTGCACACTAAAATCTAGAGGTACATGTGGAAATAGG
TTATTTCTAAATAAAATGCGTGTAAGAAATGTCCAGTCCTTCTCATTTAT
TGAGCTAATTGACGGTCGAAATTGGTCCGTAACGACCGTCAACA
>bcontig113#DNA
TTAAAAAATACATAGCTTTCAAACCGAACATCCAAATGAAAAACCGATTC
CACCATCGTATTTCTCGTGACGAGATCTTCAAAACTAGACCCCACTTAAC
TATGTTTCGACAAAAAAAATCGACACTAGAAAAGTTGCTGCAACTTTTTC
TTTTGGTCGGCCAACTTTTTAATTTGTTCCTACAACTTTTCCGTTTGGTC
GTCCAACTTTTTCAATTGATGCTCCAACATTTCTATTTAGTTGTCCAATT
TTTTATTTGTTGTTCAAATTTTTTATTTGTTTT
>bcontig140#DNA
TCGGGTGGGATTAGGACCTATCTTCACCTATTAGACTGTATAAGTGAACG
GTAGATGCAAATGATTTATCTATTACTCGATGATATGTTAGAGGATGGAT
GACCGTGAGTGGATGTACACGGGCCGCCAAAGTCAGAGTTCATGGACTAA
GGAATGGATTAAAAAGACTCAAGGTTTCATGAACAAAGCATTTGCCAATG
TTAAAGGAAAGCCTCCTCAGACTTTCTGTCCATGTAGTGAATGTGAAAAC
CGTAAGAAGCAAACAAAGGTGGAAATGGGTAAACATCTCATAAAGCATGG
ATTCATGCCGGACTATAAACGGTGGACCAGCCATGGTGAGGCCGATCGTG
TGCGACACGAGGTCGTGAGACCACGCATCGATGAGGCTTTTGACGAGGAT
GCCGGGGTAGCAGACATGTTGAATGACTATGTAGAGGCACACAACTTCGA
GGAAGGCTTCAGGGAGGAGGAGCCAGAGCCAAGTGCAAAGGCGTACTATG
ATATGTTGGATGCGGCACAACAGCCCCTTCACGGGCATACCAATGTCTCT
CAACTGGATGCCATTG
>bcontig161#DNA
CGACAAGGATGTGCGCGCGCCGATGTGGGGTCCAGTCGCCCGAGCGTCGG
GCGACAGGAGGCTAGTCGCCCTACAAGAAGGCGACAAGGGACAATTGCCC
ACTGAAAGGGCGATTCTAGCCTTTATCGCCCATCAGGTGGGCGACTGGTT
CCCCTACAAAAGTCCGGTCGCTCCATCGCCTGTTTCAAAGAGAGCTAGTC
ATGGAGTTCCCCGAGCCACCCCACAACAAAAAGACGATACCTCTCGGAGA
TGGCTTGATCGCTCCTATGTGCCTCTGTGGCACTCCATGCAAACTAGTAA
AGTCACTCGTTCTCGGTGATGACTACGGCAAAAGGCTTTGGATGTGCAAC
AACTACCAATATGACTTACCTTTGCAACGTCTTTACTTTTCTGATGGGAG
ACCAAGGGTAACTACTTGTACTTCGTCATTATTTGCTTACACCATTGATT
CTTACTTACTAATACGTTCATAACATTGCAGTCCCCGCCGTCTCTGTGTG
AGTTCATCGAGTATGTTGACACTGAGCAGACATCAGAGGATATAGCCCAT
GTGTACCGTGTCGCTCAACGTGCAAGAAGGCATTGGCTTCATATGGAAGC
TGAGGAAAGGAGAGAGGAGGAACGCAGGAAGATGAGGCAGGAGGAAGATG
AGCGTCGACGCAAGTACGAAGCGGAACGTAAGCAAAGAGAGGAGGCGGAA
CGAAGGCGCAAACAAGAGGAAGATCGGCTTGCTTATGAGGCCCGCGAGGC
CGAAAGGGAGAGGATGCGCGAGAGAGCTCGCCGCGCTAGGGCAGCAGGTC
CGGATGCCTTCAGAAAGGGGAAATATCCCCGTTGCACTCAATAGACACTG
AGGATAAATAGATCTGAGGTTGGACGAGCTTCGCGAGAAAAGCAGAGGAG
GTTCGTCTAAGTCGAAAAGGGACGACGAGGGATACGCGTCGTTTCACCTA
GCCGATGATTAGTCTTTTGATTCCCATGTTGCTTATCAGCAATTGTGTGC
ACCAAATATGTCATTCCACCTCATAGAATACTACGTTCACTGTGAGTGAA
ATTTATTTCCCTAAGGCGTGTTAGGAGTAGATCGATGGACACGTAGCTTT
GTCATGTGCATCGAAACACGCCATTGTTCCCTCCTCATTGTATGTATGTT
GCGTCCTAAGTATGAATGTTGAAGCCGGGTTCTTCTGCTTTTATTATTTT
CATGTCCATTCGTTGTCTGGTTGCTATGAATGCGGACCAGTCCTTTACGT
ACATGCAAGTAATCGAGACAGGACCACAATAAAAAGCAGGCAGCGCATGC
GGCCCTTCTTTCGTTGTCACTGGTGGCAGGCAGCGTATGCAACTAATGGA
CGCAGGGCCACAATCAATCACTACACTCTGGTGCCAGACAGGACATCGCA
TGCACGACCACACACGACCACAGTAAAAGGAGGCAGCTCACCATGATTGC
ATCAGACAACGCGGAGCATCCTATGCTTCTCAATGATAAAACCATGGCGT
GTTCTTCTCCTTTCATCACTGCGTCAATGGCTTGCAATCAATGACTTTGC
AGGCAGGGTCACAATCACTGCATCCACAGCAACACGCAGGGCATCCAAGG
ACCATGTAGTCAAAAAAAGAAAGGTGACA
>bcontig205#DNA
CAGCCCAGTCCTCAGCGCACCACTTGTTCACCAAGACCTCCCAGCAGTCG
CTATGCGTTGCCATCCACCACGGAATCGCCTGCACATCATCAAGCATAGG
ACACATAAGAAGGTCAAATAAAACACAGTTAATCTCATAAAAGCGTGTTC
TATATTTACCTCCAAGTATTGTTCCTTCGTCAGGAAAGTCTTTACTGCAT
CCTTTCTCTTAACCTGACAAGTCTTCAAATCAATGATGGCCTGGTTGCGC
GCCTCGTACAACATGTCCTTCACAAGTTTGTGACACGCTGTACGTGCCAC
CTGCCGCGCCAGACCCTCGTATCCTTCTTCAATTCTGTAGAAATCCTGCA
TACAAACACGGTACGTCAAACTGTTA
>bcontig24#DNA
TCCTCGTAAGCCTCGGAGGTGAACGGCCTCGTCTCCTGTATGACGTCCTC
CAACGCCTGGCCCCACTGTACCACCCACGGCTCCAAACGTGTCCACCACA
CGGTGCCTGCCGCCTGCCCCTTCCGCGTGTAACTACATAAAGAGTGAAAT
AAAAAAAAAAAATAAAATATTTTATATAATTAAATAGATGTAGTTGAATA
ACTTACGAGTGAGCTGACGGTGGAACAACACGGGGAACGGTCAACGGGAA
CGCCTGGTGACGACCGAACTGACGCATCACCCGATGAGGTGAGTAGTCCT
CGACGAAGACGTCGAAGACGAGGGCTTTCCGCGTAAGCCAGTACTCGCTG
TCGATCGTGCAGAACGTCGACAACCCAGCCGGTGCTCGAGCAGCAACGTC
CTCAGGGCTGTAAGGTGTCCAGCGCACGTCCTCGTCTCCTCGAATCCTGT
CGAACTCCCAGACGTACTCAGGATAAGCCCTGTGAACCTGTAGGTTAGCC
CAAGTAGGCTGCATAGAAATAGAAAAAATTAATTAGATGTAAACAATCAA
ATTATAGTGTACAAAAGTACGTCAAGTGAGAAGAACTAACCCGACGTCGG
CACCACAAGGAGCCCATGGTTGGGCCGTCCTCCTCGCTGTCACCGTACAA
CACTCCTCCGTAAGTCGACAGGTCCATGTGAGGACGTCCGATGCTGAACC
GCTCGTACGTCCACATCTGGAGGAGCAAGGGGCAACCAGCGAGGATGGCG
TTCGGGTCCGCCTTTGTGCACGCGTCACAAAGACCTCGGTACGTAACTGC
CAAGATAGCAGACGCCCAACTGTACTGTGGAACAGCGTCAAGCGGTGCGT
CCGCAATCTCACGAGCAAAGGGGATCAGGTGCTTGCCCACAGAGTTTCCG
TGTGAACTTGTGAACATGATCCAACCAAACAACCAAAGGAGGTACGCCTC
CAAGTGCCTCGAGACAGTGGCCTCATCTGCCTCCGGGTGAATGTAGTCCG
CCTGCATGTCACCACACAAAAACAATTAGAAGGTATATGTATTAAAAATT
GAGCATGTAAATGAAATGTACGACATGATGCATCACTTTACCTGAAACTG
TAGTAGCCACTTCTTCGTTGGCCCGTGGTGCTGGTCACCAGGTAGAGTCC
GGTACGGTGGAGCACCTGGCGCACGAACGATACCCTCGAAGCGGGCAAGA
AGGTCGTGGCGCCAAGTGCCTGGCACGTCAGGAGAGGAGACCGCCTGACC
AGCAGTGCGTACTCCAAGCAAGAACGACACATCCTGAAGTGTCGGTGCCA
TCTCCCCACATGGAAAGTGGAAGGTGTGAGTCTCAGGCCTCCAGCGGTCC
ACTAGTGCAGCTAGCAGAGAACGGTCGTACGAGAACCGTCTGGCAGGATC
GGCCTGCTCGTCAGGCCCGGTGGCCTCAACAAGCCTACAAAGTGGTAGGA
GTCCAGCTACCTGTAACCTGCAAAAGTTAAAGTGATTAGTTTTGGACAAA
AAGATAAAACAAGTAAACAAAAAAATTAAACACATAATGATGCATACCTC
GGTATCCATCGATCGTCTAACCGCAACAACTCCAGAGGTACCCTCGGGCG
TAGAACAGGCAGCTCGGCTGCAGTAACAGCACTCAAGTAAGACCGGTGAC
GACGGTCCAAACCAGAGTCCAGTAACTCCAACTCAGCTCCACCCCCCGTC
ACCATACCTATACACGTTGCTAATAAAATCAGCAAATAACATGTACACAA
TAGGAAATATATAATAAGAGGAATCTAATAGCATTACACATCTCACACTA
CATTACAACAGGAAATAATAAGACTTCAACGAGCTGTT
>bcontig257#DNA
GCTCAAGAATGGCCTCCCAAGGATGAGAGGGGTCTTGTCATCTACCTCCA
TATCTAGCACAACAAAGTCGACAGGGACGAAGAAGTTCCTTATTTGAACG
GGGACGTCTTCGGCTATCCCAGCAGGTTGGCGTACTGACTGATCTGCAAG
TTGTAAGCACATAGCCGTCGGGGTCAAGGGACAGTCCAACTTGTCGTAAA
CCGCCTTCGGCATAACGCTGACGCTTGCACCCAAGTCACATAAGGCCTGT
GAGAAGTGATGGCTCCCAATTGAACACGATATGGTAGGACAGCCAGGGTC
CTTCTTCTTTTCTGGAAGCCTGGTCAAGATAGCTGCGCTACACTCTTCAG
TGAACTTGACCACTTCCATGGCCGGGATAGGGCGCTTGTTGTTGAGGATA
TCCCTGAAGTACCGTGTATAGGTGGGAACCTGCATGGCGTCAAGCAGGGG
GATGTGCACATAAATGTGCCTAATGGCCTCAACGAATTTATCAAAGCGCT
CATCAACGGTTAGCTTCTTCCTGCTGTGAGGGAAAGGCAGTATGGTTGTC
CCGAAATACTCATGAGGGGCTGCCTTGGGTAGATCTTGCTCTGCGGCTGG
AGGTTGCATCAATTCCTCAGCGGAGCTTTCTACTGTGGCCTCCTGTTGTT
TCTGAGTCTGCTCTTCAGGGATCTTCTTTTCAGGAACCTTCTTGGTGACT
TTCTCCTTAGGAGGAGGTTTGGTTGTCTTTCTCTCTGCGCCCTCGGGGTA
TGGTGGGTCCACCGTTCCACGTCCACCCCTGGTTGTTATTGCATTTACAA
TCTCCTTGGTGTTCGGAGGTTGTATTGTTGCAGCGATTTGTGCAATCTGT
GTCTCC
>bcontig321#DNA
GGCCCAGAGAAGTACTCAGGCCCAAGATTAATTGGGCCGGCAGTGCTCTG
ACTTTCGCAAAAATATCAAACGACCAGGCCTCTTGCCAACCATGCTGCGA
AAATTGAAGGAAAAAGTCGCCTCCCTCAACTATTGCCGGAGTCTGGATTT
CCTCCCTGTATTACAAAACCGGGTAGAACGACTCCCTAATCTCGTGAAAC
CGGTTGTTTTTCCTCCCTCGGCAGTTTTGGATGGCGGTTTTGTCCACCGT
GGCAGTAGGACCCACAGGTCAGATGCCACGTCATCGTCTTCCTCCCTTCT
CTTCCCCTTGCCATTTCGTCAAAC
>bcontig340#DNA
ATGGAGAAAACCTAAGGCGGATTTCGTCCTGACGAGGCACCAAAGGAAGG
AAGTACTAGAATGGTTCAAAACGTTAATGTTCCCTGATGGGTTTGCAGCG
AATCTGAGTAGGGGAGTGAACTTGACTACTATGCGAATCAACGGGGCCAA
GAGTCATG
>bcontig5#DNA
GCCATGCTGTGTGACCACTCTGGGCCCACACCAGCCATGCGCACCATGCC
TGCGCAACTGCGCCCACACGCGCCCGTGAAACCGCGAGAGTCGGCTCTGA
TACAACTGTAACGTCCCGCCTCCCCGAGGCCGGGCCCGCTTACGCCTGGC
AGCTCTCTAGGACATCAAGACTAACCCCACAGACCAACACATGTCTTTTC
TGCGCACTTTGTCCTCACTCGTGCGCACCCGGGAACGACTTCCCGGTCGG
TCACCCATCGCTCCAGGCCAAGCACGCTTAACCTCGGAGTTCTTTTGAGA
TGAGCTTCCGGAAAAGAAGTTGCAACTTGTTGACATGAGTATTCTATCAA
TCCTATTAAGCCTTGGGCCAGGATGTCACATACTCACCCCCTTAGAAGAC
CGACGTCCTCGTCGGTCAACCCCAATCCAGGAACGTCCCCTCTTGGCCAC
GTCCGTGCGTCCAGTGCCAGCGCATGTGCCATGCTGTGTGACCACTCTGG
GCCCACACCAGCCATGCGCCCCATGCCTGCGCAACTGCGCCCACACGCGC
CCGTGAAACCGCGAGGGTCGGCTCTGATACCATTTGTAACGTCCCGCCTC
CCCGAGGCCGGGCCCGCTTACGCCTGGCAGCTCTCTAGGACATCAAGACT
AACCCCACAGACCAACACATGTCTTTTCTGCGCACTT
>br_1013#DNA
ACCTGTTGCCGAGGAGCTCGTGGAGGCGGATGATGAGGTCCTCCTCCTCC
TCGGTGAAGTTGCCGCGCTTGAGGTCGGGCCGGAGGTAGTTGATCCACCG
GAGCCGGCAGCTCTTGCCGCA
>br_1094#DNA
GTTCATACAGCTACAGGGCTCAGCCCACCTAGATCAATAGCCCATATTGC
AGGGGATTGGCTTGGGAATATTAATTCAAACAAGCGAAAAATTATTCTAG
TGGGGGCAGCCGCCATGTGCTGGGCGATATGGCGATGTAGAAATGATATT
TGTTTTGATAATATGAAATATACATCGTTTATGCAGGCACTGTTCAGAGG
AGCATACTGGCTGCGGTACTGGGCGCTGCTGCAGCCTGAGGAGGTTCGAG
ACCACATAAGAGGGGTGAGCGCAGCATTGGAGGTGGCTGCAATGGAGCTA
TATGCCTCTCATGGGTGGAGATTTAATAATAGACT
>br_1249#DNA
AAAAAAAAAAAAATATATTCATGTGGGATCTTGTTTTGTTGCATTAATTG
TAAAAATCATCATGGTTCAAACGGATTTGAAAACAGAGTTACGGTTTAAG
AGAAAAA
>br_1330#DNA
CCAGCACACCATCAAGGCAACCTCACCCTTGACCAGTACGCGGATAGATG
GGTACGTGAATTCATTTCCTTGTTTGTAACGCTCAATTTTGCATAATTTC
TAATCATCTTTCTGTTTTCTTTCCAGTCGCCGGCGCATG
>br_1352#DNA
GATTCTTAAAATCTCATAATCTAGATTCTAGAATCTGGTGCATAATCTGC
CCTGTTTGGATCCCTTATAGCTTTTAAAATCTGGATTCTTAAAATCTAGG
TGGATCCAAACAGGCCCTAA
>br_1408#DNA
GGGTAGCGCAATCTACACCCTCAATTACAAAACCGGGAATCCCATACCCT
CAACTCCTTCTCTCACTTCAATTCACCTCCCTGGGCGGTTTTGAGAGTGG
TTTTGTCCT
>br_1509#DNA
AGAGTGAAATGCACCGGAGGTCCTTAAACTATTTCGAGTGTGTCATCCAG
GTCCATGAACTCTCAAACCGCACATCCAGGTCCTCAAACTATCAAAACCG
TTCACTGGCAGTCCATACCGGTTTTG
>br_1547#DNA
AGAGGACTCGGAAGACGAGTCTGATGTGGATGAGCCGCCACTTCCTTTTC
AGAAACCCACAGGCCGGCAGTGGGTTGAACTCACATTGAGGGACCGTAAG
TCATGCAAACATAATTTTCGTATGTGTCGCCGAGCCTTCCTAGACTTGCA
TGATATTTTAGTTGAAGAGTGTGGTCTGGAATCATCACATAATGTTGAGT
CAATTGAGGCATTAGGCATGTTTGTGTGGGCATGTGCAAACCGGAAGTCA
GCTAGGGGGATAGAGGACACCTTTCATAGATCCTTGGACACTATACATAG
GAAGATGGCTCATGTGGCAGATGTCATGCTCAGATTTGCTGATAGAGTAA
TTTGTCCCAAAGACCGAAGGTACCCAACAGTTAGTCCTAAGGTTGCAAAG
TGGTCACCTTTCTTTGATGGCTGCATTGGTGCTATAGATGGAACTCACAT
TAAAATTCGGCCAAAGAAGGCATCAC
>br_1602#DNA
CACATAGTAGACTCCAGCGGTGATCCAATTCCGCATCTCCTCAACCGGCA
TCCCAGCACAAAAATTCAGAAAGTCACGGTTTTGTGGGAGGCCTTGTTCT
TGCGGATGCCTTGCTAACTTCCTATCAACCAGGAAGTTGTTGACTGCACA
GCAAGCTATGATGATCTTCGACTGCGTACCACTTTTATAAAAAGGGATTC
CATCCAATATGTGCCACCTGCTCTTTATGACACCGAATGTCCTTTCAACC
ACATTGCGAATGCTCGCATGGTCATGGTTAAACTTCTCCTCCCAAGACGT
TGGCCCTACTTTCAGAAACTGTTGGAGATGGTACCTTGTATTCTTGTATG
GCGTCAAATATCCATGGGTCAATTTGTAGCCAGAATCCGCAGCATAGTAC
ATGCCTACAACACAGTTTCAACATATGCCATTAGTCATTGC
>br_1704#DNA
TGCATACTTTCATTTCACATTTTTTAAGAGTGCCACATCAGATTTAGAGT
TTTCACATGATAAATGAAATGACCTCTCTCAATGCATAATTTCATCTCAC
GGTTTCATAAGCAAAGCATAGCATTAAATTCTTGCATTGAGATTGGTCAA
AACATGTTGGGATGAAAGCTTTGGCTCTCAATGGGTCTTTCAATAAGCTT
TCATATATATGAAAGTGTGCCACACTCCTTTCATGAGGATGAAAGGAACT
TCTCCTCTTTCATATTAATTGATGTGTCATGTCATCTATTTTGCTAATGT
GGCATCTTATTTAAT
>br_1740#DNA
TTCGGGCCGTGTGTTTTGGGCCGACCCGAAGCACGAAGCATTTGGCCCGA
CACGAGCCCGGCCTGGCCCAAAAAATTCGGGCCCGTGCTGGCACGGCCCA
GGGTAAGGGCCGTGCTATGG
>br_2033#DNA
GACCATCCATTCAGAAGAGACGTAAAGAACTTTACAAAGGGTGTGGTGGT
TGATGATCCGCCGCCGCAGTTTTTGACGGGTGCCGCTGTTCTTGAGCAGT
TAGATGCGCTCCAAGCAAATGAAGGAGGTGATGGCTTTGTGGGATATGGT
GTGGTACATGCCTTCACTCAGAAGTGTGGCCTGTGGAGGCTCTCCTACAT
GAAGGACATTCTTCTTCCACATAATATTGATCTAATGCACACTGAA
>br_2094#DNA
CGTTTGGATGCAACACAGGAAAAACACAGGAATTAGAAGAGAGAGATAGA
CTCAAAGGAAACTTTCCAAGAGGTTGGACCTCTTGCTAAAATTCCTCCAA
AATTGCTATGGAGCAAGGCATTCCATAGGAATTT
>br_2164#DNA
GATGAAAGCAAAAACGGAATTTATCGGATAACCGGGGCTCGTTTTCGACT
TCTCCCGACCGTAGTAGCTGGAAATGAAATACCGAGAAAATGGAAACAAA
AGTGGAAATATTTGGTGGAAACAAAAATGAAAACGATTTTAGACTTTACC
GATCGTTTCCGAAAATTTCCGTTTTAAGCCGGAAATTAACGTTTATATTT
TACCGTTTTCAAACAAACAAATATATATATATATATAATATTTCAAATTA
AAATTGACAATAAATCAAGGTTAGTTTAATCATAATCTTAGCATTCCCTT
CCAACCTGCCAAAAAAGATCGCCTTCAC
>br_2460#DNA
TAGGGATGAAAACGGTCGGGAAACGGTCGGAAAAGGGCTAAATCGTTTTC
AGTTTCATTTTTTTTCTCGGTAGCGAAATCGATAGCGGTACTTGCGGAAA
CAAATACGGCGTCGGTATTACGGGAATATCGAAAATGAAATTACCACGAC
AGAAATATGCGGTATCGATCGAAAATCGATATTAAATGTCGGTAACACAA
ATCACAGTCGTGTATTAGCCAT
>br_2718#DNA
CGTAGTCCACGTACCATCCCGGCTTGTAGCCAGAGCCGTCGGACTTGATC
ACCATGTCGCACGGCTCCGACGGCATGCACGGGCCAGTGCCGCCGAACCT
GTCGAGGTTGCCCTTCTCGAAGTAGTCGTGGCCAGCGGACATCTCGCCCC
ATGACTCAAGGTTGGGGATCACCAGCGT
>br_276#DNA
AAAGAGAAAAAAAAAAAAAAAAAAAAAAAAAAATGACGTGGCATCTGACA
TGTGGGGCCCACTGTGCCACGTTGGACAAAACCGCCCTCAAAACCAGCCA
AGGAGGGAAAATGAACCGGGTTAAAGAGTTGAGGGAGTCAGGTTACCCGG
TTTTGTAATTGAAGGTGAAAATTGCGCTTCCCCCAATAGTTGAGGGAGGC
AAATTGGACTTTT
>br_2896#DNA
GGCCCGTGTAACACGGCTAGGGCCGTGCTTGGGCTTGAAGTGAAGGCCCG
TGTGCCGGCCCGGCCCGGTCCGTTTATTATAAAGGACGTGCCGTGCCTCT
CCCTCGGCGGCCCGAGCCCGGCCGGGCCCGTGCCGTG
>br_2899#DNA
CCTTGTTGCAAGGAACCACAACTTTTGAAACCAATTTCACAAAACCACAA
CTATTTGTGTCACTTGTTGCACAAAACCACAAGTTTTGGTCTTAGACCCA
CTTGTCATCCT
>br_2944#DNA
TGGAGGAATAACATAGGATTTTTGGAGGATTCGATTCCTATGGAATTTTT
CCTATATGCACCCTTTGGTTCACAGGAAAATAAAAGGAAAAATTCCATAG
GATTGCATTCCTTTGCTCGATTTCATAGGAAAAATAGCAAGAGGTCTGAC
CTCTT
>br_2945#DNA
GGCCCTGTTTGGATCCATGGGTTAGAGTTAGAATGGGTTAGAATAGGCCA
AACTAACCCTAAACTATCCAAACAGGAGGGTTAGAATAGGGTTAGATGTA
TCTAACCCCCCTAAAAGAACTATCCCACCAAATAGGTGTTGATTTGGGTT
GGAAGAGGTGGGGCCCACGAAAATCCAATCCACATGCCGCACGGGATCCC
TTCCTTTTCCACCGCAACCTTCGCTCCACCAACTCTGTTCGTTCGCCCCC
GATCCCCTTC
>br_3066#DNA
CTAAAAAATTCATTCAAACATTAGATTGGCCAAAAGAACGAAAATTTTGT
AACTTTGAGCTGTTTGCTGGCTGCCTCATTAAAAACCCTTTGGCCTAAGG
GAAAAAAGAGTACAACCCAGCTCACAGAGATGTTCATCATCACAAGCTAA
AAAAATAAGACACCTACATTACAAATAGATCACATCAGCTCTCAAAATGA
TATGACTACAA
>br_3081#DNA
GTTTGCCGCAGCCAGTTGACCACGCCACTTTGAAGTAAGTGCTGTGGAAT
CTATGCTCAGATATGGCCTACATCCATGAGTAAATCCAATCATACAAGGT
GCTAGGCAACAGAAAAATCTTGAGAAGTGAGTGGCATCTCCTTTCTTCAC
TGTATCGATCACAAC
>br_3275#DNA
ACATGGAAGCACTACAAGAGCGTGCCCGATGTTCCAGATCGGGATGGTAG
GGACTTCGGCACCTTGGCGGACCGGGTGGTGGGCGAGATGTGGGTAAGTC
TTCTTTGCATTGCATTGTT
>br_3530#DNA
GTACAGCAATCCGAGCGCCCATAGCCGCCTCAGTTCATACTCAGAGGTGG
CAAAGGAGGTCCATGGGCCAGACTTCGATCCGAGGTCACGCGACCTCGAT
GGAGAAGTCGTCATGAGGGCGGGAGGAGGCAAGAAGCATGGGCGGTACTA
TCTCGGTGACAGCGTCATCGACACGGCGAGTACTCCCACGCTCTCCCAGA
TTCGAGCACGGAGCGTTAGCGGTGGCCCGAGCATAC
>br_3615#DNA
GCCCCACAGCCAACGGGTCGGCGTTACCATTTGGCGGCCGGTGGACTTTT
CCCGAGTGTCTGGTTGGCCGGCACTCGGGAAAAGCCCTGCACTCGGGGCC
AATTAAGTTTTCCCGAGTGCCTTGGTGGCCGGCTCTCGAGAAAGGTTGCT
AGCGGGTCCCACATCCCACTGGTGG
>br_3875#DNA
CTGGATTTTGCCGAGAGAGTTTTGCCGACAGTTACTCCTGGCAAAATTTG
CCGGGGGCGTTTTGGGTTTTGCCGAGAGCGTTTCGCTCTCGGCAAACAAT
CTGTTTCCCGTAGTGA
>br_3976#DNA
TCTTGAACCCCTCCGTCTCCAAGATGGAACCGAGAATTTCAGGTGACGCT
CCAGCAATGAACTCGATGCACTTGGCTTTGAGCTGCGAGCACCCATGCTT
CTCAGCTAGAATCAGCGTTGTCGCCACCATGCCAGCATCGATGCCGAGGG
CGAGCCTGCGTTCGGACATCGCCTTGAGCCTGTCGAGCCCGTACCTGTCA
GCAGCTACAAGCAGATGTTGAGCCAATGCGGTGGCGGTCCCATGCTTCTC
GTCAAGCTCAGGCACCGTGTCAGTGTAGATGAAGCCAAGCATGGCCCTGA
ACACTGCAGTTTCCATTTCCTTCATCTCGATGCACCGCGAGGTCTTCTCC
CTCATCTCGGCAAACAACTCCACCTTGAAGACCGGAGACCTCGCGGCTAG
TATG
>br_4161#DNA
CGTACTGGTCAAGGGTGAGGTTACCTTGATGGTGTGCTGGGCCAGGCATC
ATCAAACGCCGTGCACGGCAAGCCTCGTGCCTCTCCTTCCACTCCGGGTC
ACACCACCTCTTCACA
>br_4220#DNA
GTATTTTCGATCACAACTATCGTCTTCCGACCGATATCGACATATTTTTG
TTCCGATAGTTTCGCTTTCGATATTCCGACATTTTCGGCTCCGTTTTCAT
TTTCGAGGTTACCGGTTTCGATTTCGTTTTCGACTAAATAATAAAGTTAG
AAAATGATAATGATATTTTTCGACCGTTTTC
>br_430#DNA
TCGGGCCGTGCCGTGCCAGCCCACGGGCTTCCCCCTCGGCCCGAGGCACG
GCACGAAATTAGTTAATCGTGCCGGGCCGGCCCGATTAGCCCGACAGCCC
GTTTAAATGTCAGCCTATTTAGTTTTTTTTTAAGAAATTTGATGTTAAAT
GGTCTAAAAATAGGTGCTAGTAAGGAGAATTGAACTTGAGACCTCATAGA
TAAGAAGGAATGCACTTACCACTAGACTAAGACTACTAGTTGTACACATA
AAAACTAAAAATATATTTAATAAAACTTAATCGGGCCGTGCCGTGCCGCC
CGTCGTGCCCACCCCTCGGCCCAAGCCCGGCCCG
>br_4593#DNA
GTTCTGCTAAACCACATCCTTACCCTTTATACCCGCTGGATAAGCTTTTT
CACCCATTAGTATACCCATGGATACAATTTTTCAACTAAATCCTTTCTCT
AATAGAAAAAATATCCATCAAGTCGCGGGTAATGGGTATCCATTGCCATC
C
>br_4645#DNA
AGTGAAATCTATGGGCGGTACCTGAACTTGCACCGCAGTCTAATCTAGGT
ACCTCTACTCTCAAAACGCGAATCTAGGTCTCTAAACTTGTTCCGGTGTA
TCATCTAGGTACCTAAACTCTTAA
>br_488#DNA
GGGCCGTGCCGGCCCGTAGCCCGCCTAGGGCCGTGCTTGGGCCGAGGCGC
AAGCCCGCCGTGCCGGCACGCCACGGCCCGTTTAGCGGCTGGCCCGTTCA
GCCCACTATGTGGCCCGTGTAGCACGGCACGGCCCGGC
>br_5218#DNA
TAGGGATGAAAACGGTCGGAAACGATCGGGAAATATCCTAAACCAGTTTC
GCTCGTATATTTTTCTTCCAGAATCGGAGCCGAAAACAATAATGTCGGAA
CTGGTATCGGCATCGGAGATAACGGTAACATCAAAAATGATATCATT
>br_5279#DNA
GGGTAAATCGGATTACCCGAAACCCGAACCCAAATTTTCGGGCACCCGAA
ATGTCGGGTAGTTCTTTTTTCGGGGCCAATCTCGGATAGAGGTTCTCAAA
ACCCGAATTTCAGAAAACCCGAATAACCCGACCCGATTTGTCGGGTTTAC
CCGAATGCCCAGGGCTA
>br_5616#DNA
TTTTTACCTACAGGTGAACTGTCGGCGTAGCTCTTAACTATCGGTAAAAC
TTTTCCCGACTGCTTCTACTGCCACTCTTTTCTATGTGTCGGTAGAACCT
TTGTCTACAGTCAAAGTGTCGGCAAAAG
>br_5644#DNA
TGACATGAGTATTCTATCAATCCTATTAAGCCTTGGGCCAGGATGTCACA
GAAACCGTCACGGAATGACAATTATATGATGACGTTATCGTCTTCCGTCA
CAGAATGACTTCAGCTATATTTTTTAGACCCGCCATGGCCCCAACAGTCA
>br_5703#DNA
CTTGTTGATATAAGTATTCTATCAATCCTATTAAACCTTAGGCCAGGATG
TTATAGGGAAAAGCTTAGGAATGGGCCCAGGCCTATGCGCGAGCCGCGCT
CTGTCCCGTGAAGCTCGCCTACTCCCCATGGTAATGCACGCTGATCACGT
TGCCCTTGGATG
>br_635#DNA
AGGGAATTTGGTGTTTTTACCCCTAGTTTCAAAGCTAATTGTGATTTTAC
CCCTTGTTTTTTAACTTTGCGATTTTACCCCTGGTTTTTCAAATTGAAGC
TTGACTTTGCCCCTACCAGAGGTAAAATCGCAATATTTTTATTGCGATTT
TACCCCTAGGAGGGGCAAACTTTGTCTTCATTTTGAAATTCCAGGGGTAA
AATCGCAAAGTTGAAAAACGAGAGGTAAAATCGCAATTAGATTTGAAACC
AGGGGTAAAAACACCAATGCCCCT
>br_74#DNA
GGGACGGGGAGCTCACCTAGGGCGACGGGAGCGAGCGGGGGTGGCCGGAA
GGTGGTCGGCGACGAGCGGCGGCGGCTGGCGGAGGTCCGGCGACGTCGCG
GGCGAGCTGCGGAGGACGAGGAGATGCACGAGCTGGCGCTAGAGCTTCAC
GGCGACGAGATGCAGCTCGGGGACCAGCAGGTTGACGACGAGGAGGGCCG
GAGGGTGGTCGGAGCGGGGAGCTCCTCGCGGCGGTGAAGACCGGCGGCGG
GGAAAACTCAAATCCGGCGACTCGGCTGCGAAAAGGAGAAAAGGGTGAGG
TCAGAGGGGTGCGCAAGCGCGTCATGTACCTCCAGGAGCGAGGAATCGAA
GCGAGGCTCACCGGAGACGGCGGAATCGACGGCGAGGTGGGGGGGTGCCG
CGGGCCGGACTTGGGGAAGA
>br_82#DNA
GGCTAAAATTTTAGCCATTGTAGCAAAATAACACTTAGAAGTATTAAATA
AAGTTTAATTACAAAACCTTTTTACAAATAGGGGCTAATTTTCGAGACGA
ATCTAACGAGCCTAATTAAGCTATGTTTCGCTACAGTGATGCTACAGTAA
CCATCTTCTAATTATGGCTTAATTACGGCATAATTACCCTCATTAGATTC
GTCTCGCAAATTAGCACAGGGTTCTGCAATTAGTTTTGTAATTAGACTTT
AATTAGTACTACTAAATGACAATATTCTAAATGGCTAAAATCTGGCTAAA
AAAACGAACAGGCCCTA
>br_888#DNA
TACTCCCTCCGTCCCAAAATACTTGGCGCTTTTGACTTTCAGACATCAAC
TTTGACCACTTGTCTTATTCAAATTTTTTGTGCAAACAATAAAACAAATA
TGTCATGGTTGAAGTATTTCAAATGTTTAAACAAATTATAAAAAAATAAA
TAATATTTGCAAAAAAAATTTGAATAAGACAAGCGGTCAAACGTGATGTC
TGAAAGTCAAAAACGCCAAGTATTTTGAGACAGAGGGAGTA
>br_902#DNA
TAATCGTGCCGGGCCGGCCCATTTAGCACGATGGGCCCATCTATAATGAT
GGCCCATCAAGGCTATATAGCTCTATTTTAGTGTTAAAATGGTGCAAAAT
GATAAGGGAGAGGAGATTTGAACCTAAGACCTCATGGATATAAAGCAAAT
GTCTTACCATTAGACTATAAAACCTTAGTTATACATATAAAAATAAAAAT
ATATTTAATATTTTTTTAGGCGGGCCGTGCCGTGCCGCCCACTGGGCTGG
AGCCTCGGCCCAAGCACGGCCCACTGCTTCGTGCCGTGCCGGCC
>br_925#DNA
CCCATACAGTTGTTGGCCCGTGTTCGTTATACCCCTCAATCTCCCTCCAG
GCGTCATCTTTCAACGACATAACATTTTCTTGTCGTTGATAATTCCTGAA
AACCCGGGGAGTAATATGTCTGTGTACATGGAGCCTTTGGTTGATGATTT
GGAACGTGCTTGGGAGGAAGGGGTATGGACATACGATAAAGCTACAAAGA
CAAACTTCAGAATGTATGTTTGGTACCAGTACTCTCTGCATGACATGCCG
GCGTATGGTTGTTTCTGTGGCTGGGGCGTTCACTCAAAGTTTCCATGCCC
AGTATGCAAGCATCTTGTGAGGTTCATTTGGTTGAAAAAGGGTGGCAAGT
TTTCTTCGTTCGACCAACACCGACAATTCCTCCCTCTTGACCATCCATTC
AGAAGAGACAAAAAGAACTTTACAAAAGGTGTCGAAGTTC
>acontig103#LTR/Gypsy
TGTAAGGGTAAACGATGTCGACCACATCGAAGGTGATGTCTTCTGTTCTT
GCATTCTCTCCTTCGCCGAAGGTTACCGGCAGATCAATTTTTCCAAGTGC
TTGGATTACCTTTCCAGTGAAACCGACCAGAGGTATCCCTGCTGGCTGCA
GTGTTTCGTTTTCAAGTTTCATTTTTCTGTATGTGGATGCGAAAAGGATA
TCCGCCGAACTCCCTCCGTCGATTAGTACTCTGAGTACATCGAAGCCCTT
TATGTTTGCTGTGATGACCAAAGGGTCTGAGTGAGGCTGATCGATGTCTC
TTGCATCTTCTGCTCCGAAGGTGATATTGACGTGGGACCACTTTGTCTTT
ACGAACGGGGCCCTTGATGTCACGTTGTGGACCCTTCGAATGTATTCTTT
CCTTGCTCTTCTGGAGTCCAATTGTTGAGTTGACCCTCCGGTGATGGCAT
TGATAGTTTGCCTTTGTGGTGCGTAGCTTGTTTCTGAGCTTCTTCCGCTG
TTCTGATGGTGTGTTTCTGGGGGAGGCGGCAGTGCTTGTAAGCTTTGGGG
CTGGGAGTAGTTGTACTGCTGAGTTTGATGCGAAGCCTCCCCTGGGTAGG
TGATAAGGTGATTGACAGATTGTGGATGGTATTGGGGCACCTGGTTTCTT
TGCGACCATCCTTCGCGATAAGTACTTGTATGCCTGATGGCCTTCCTTGC
CTCTCTATCTGCAATCCAATCCTGCTTGAACTGTTGAATGTCTCGGCATT
GCTTCGTCGTATGTCCTTTTCCTTCGCCATGCAATTCGCAGAACATTGCA
CGGGAGCTGGTTCTTTGATTATTTTCCCTGCCTCTATCTTCGCGGTCTCT
ATCATGGTTGGTTCGCTCTTTACCCCTTTCATCTTCCTTGGTTCTCTTTT
CATCGCCTCTCTCTTCTCTGTTTTCGAGATTATGAACCCTTCGGCTGCTG
TGGTCTCTTGAGTTGTCTCTGCTGTCTTCGTGCCTTCGGCTTCGATTTGT
TTCTTTTTCCTCCCTGTGCTTCTTCTCTTCTTTGAGTATCTGTGATTGTC
TTTTTTCATCTTCTTTCTTCCTTCGGAATTCATCGTCCGACCTTGCATAC
TTCTCGAAGGTGTCTAGGAGTGTGTACATGGTTTTGGGTCTCTTTCTTGT
TAGAGCAGAGTGGAAGGGACCAGCCCTCAGGCCTTCTGTCAGGGCATCGA
TGACAGTCGAAGGTCCTACGTCTTTTGCTCTTGACTTGATCTCCATGAAC
CTTTGCATGTATTCACGTAGGCCTTCGTCTGGCTTCTGCTTGCATGAGAA
GAGTCTTCCTTGATGAATTTCTGAAGCTTGGAATCCTTGGAAATTGTTTA
TGAATTCTCGTCTCAGCTCAGACCATGAATTGATGGAGCCTGGTTCGAGA
GTTGAGTACCATGTTTTTGCTACAC
>acontig105#LTR/Gypsy
ACACATAGAGCATGAAAAAAAAAGAAAGAAAAATGATAGCCATGTCTCGA
AAATACAAAATAAAGAGAGGTAAAACCCAATAGGAGTCGTCACATACAAA
CTTTTACACATCCATACACACACGCACATCTTGATCAAGATTGTATGACT
TGAATTCTCCATGGATCCACTCTTTTGGTTCAGCAAAATATGTGATACAA
GTATGCCTCTTTTATCCCTACCTTGAGCTCCACATACAAGCCTTAGAAGT
AGGAAAAGAGAGGCAACACAATGCCTTGGTGAGGAAAATACACTTTGAGC
GATCCGAGAGAGACAAAAGAGGAGCAAAAGGGATGTTGTGTTATTTTTCA
TAACTCTTTCAAAAACAAACCCAAGGTACTTAGTGGGTGAAAGCATGGTG
ACTTGAGTCATGAACCGTTCCACTTATCAATCATCCAAGAATACATGTTA
GCCACCATCATGTTCACAGGTGAAAAGGTGTGGCTTGTAATAGCTTGTGT
GCAGGTATCATTCACCTAAGGGAAGAGTTCCTCTCAGCTTATGCTCATAG
CTTTACTCGAGGACGAGCAAAGAGCTAAGTGTGGGGGATCTTGTTGACGG
TCCTTACGGTCCATTTTTACCGTCAACTTTATGCACCTTTTGGAACCTAA
CACCATCACCAAGGGTAGACATAGGGCTTATTTCTAACAAATTCCACTAG
TCTTGGTGAAATTATGAGTGCAGGTGCAATTCATATAAAAACAAGGGAAA
ACAGGCACTAAACATGGACTTCGCAATCGACGGATTTTCCCCGGACTAAA
GAATTTAGTCCAAAAGCCCAAAAACCACAGAACAAGGCCTCAAGACCAAA
CAATGCAAGTGGATTGGGCACATACACAGCCAGAGGAAGGAACCAGAGGA
AGCCCAGGCCCAGTGGGGCCCAGGCCAGGTCGGCCGACCCCACCGGGCAG
GTCGGCCGACCTGCCAGGGAGGCCCCCCTGGCCCAGTTTCCTCTGGCGGT
TCCCAACCGACCTCTGGAGGTCGGTTCCACCTGCATTTAATGCCACCGAC
GTCAGGAACCGCCTCAAAGTTGCCGACCTTCCAAGGCTATAAATAAAGGG
GTACCCCCCC
>acontig115#LTR/Gypsy
TTCACCCAGGCTGACCTACGCCCGATGGACTACCCTCACAAGGACGCATT
CGTCATCACCGCCAACTTACGCGGGACGGACGTCCGACGCGTCCTAATCG
ATGGCGGGAGTTCTGCAGACGTCCTGTTCATCGACGCCTTCAACCAACTG
GGCATCCCCCGCTCGGAGCTGAAAGCCTCCGAGAGCCCTCTCGTCAGCTT
CGGGGGAGAGCCAATCCACGCGCTCGGCAGCGTAAAGATCGCAGTCTCCT
TCGAGGGCCCCGAGGGAACGAGGACCGAAAGCATCACCTTCGACGTCGTC
GACATGCCATACCCTTACAACGCCATCTTCGGCAGAGGCCTCATCAACTC
CTTCAACGCCGCAACGCACCACGGCTATCTGTGCATGAAAATACCAGCGC
CGAATGGCAT
>acontig116#LTR/Gypsy
TTTTTTCCTCTTGCGAAGGTTTTTGTGTGTCGATGCTTGGGTAGATTAAG
CTTTTTTTAGCTTTCTTTTCCCTTCGACTCTTGTCTGTAGTCTCTGTATC
ATTTCTTGTGATACTTTGACTCAGACCGAGGTTGCACCAAGTGCTTTATT
GGTGTAACCTTCGATTTTTCTAGGCTTTTGCCTGATGTCAACTTTAAGCT
CGAGGCTTCGCTTCCAGGCTCTTTGCCTGATATCGATTTTGAGCTCGAGG
CTTCGGTTCTAGGCTTTTTGCCTGATATCGATTTTGAGCTCGAGGCTTCG
TTTCTAGGCTTTTTGCCTGATATCGATTTTGAGCTCGAGGCTTCGCTTTG
TCCCCTCAGGAAATTGCTCTGGAATTTTTTGAGGGTAAAAGATAATTAAA
AACTGTTACAATACTGGAAGGTGCCTCGTTAAAAAACCTCACACCCTTCG
CAGGGTTACCCTCGTGAGGAAAAAGAGCACACCTTCCGTGAGTTCTTAAT
GTTTTTACACATAGGAATCACTCATGCTACCAAGCAAATGCCCTTGGTAA
ACATGGCTCATGCATCTCTGGTACATCGTGGCTGAGTTTTTCAAGCCGAA
AATCTTGAATGGTTGGGCTTCGAGTTTGCTTCGGACGAGGTGGATGTTCT
TTCTTCCGGGGGTTTCGCCGCTTTCGATGCTTCTTGCTTGGAGCTGGTCC
CCGAGGACGCTTATCACAGAGATAGGTCCCGGAATCTTCATGCAGAGATA
GCCTTGATGTATGGCGGCTTCGAACTTGTTGATGGATCCTCTTCCGAAGA
TCGCATTGTAAGGGTAAACGATGTCGACCACGTCGAAGG
>acontig11#LTR/Gypsy
CGCCCCCTCCTTCCCCAAATCGCGCCGCCGCCGCCGTCCCAAATTCGAGC
CCGCAGACGCCGCGCCGCACCGAATCGAATCCACCCCCGGGTTCCCCGCG
ATCCACTCCCCCTTTCCCTCTTTTCCCCCGACAAAACCCGGCGGGATTTC
CATTTAATTCCGCGCGAGATCGCCGCCGCCGCCATTGCCGCACCTTCCAA
AATTCGCCGCGCCGCGCGAGCCCTAGCCCTCCCCTGGCCTATTTAAACCC
TGCCGCCGCACAGCCCCGCGCCCTCACCCACCCCGCCGCCAGGCTGCCTC
GCCGCCGAGCCGTCGCATCGAATTTCCTCTCCGTCGCCGGTGAGCTCCGC
CGCCGCTCGATGCCCCGCCGCCTCGGCCTTTCTCCCACCCTTCTGACCCC
CTCTAGCGCTTCGCAGGACCCCAAGGAAGCTTCTCGACCCCAACACGACG
AGCTTCCGCCACCGGAGCCCCGTCGCCGACGAGCTCGACCCCTTTCCGCC
GCCGATCGACGACGAGCTCCACCTTCCGCCCTTCCCCGACGTCGCGCGAA
CCCTCTGGTGAGATCCCCGTGCCCTCGCGATGCTCTCTGACCCTTCGCGG
CGAGCTTTAGGCCGCCGGAGCGCCGTCCCGGCCAACTCCGGCGAAGCTCC
GCCGCCGGCAGCGCCGCCCGGTCGCCGCCGACGACCAAAACCGGCCGGAT
CGCTCTGGGCCGTCGGTTTTGATTTGAACGGCCGAGATTAGATCTCAGCG
TACCCCTTCGCTGGCCAGTCACGCGTCGCCGCGTGGCATCACTTAAACCA
GTCAGCAGCCCAGTCAGCGCTTAGTCATCGCCCAGTCAGCAGCCACGTCA
GCCAGCCTTTACACAGTCAGCGTAGATTTATTTTAAATCCTAATTCTCTG
ATTTAGGTTTACAGTTTTACACTTAGACCCCTATACTTTCTATAAATTAT
TTTCTAGTCTTTAAATTTTACAGAAACACCCCTGTATTTTAATTAAATTA
TATTTTAGTCCACACCTTTTTACACCGAGACCCCTGTACCTTTCTGTAAT
TACGTTTTAGTCCCTGTTAGGTTCTGTAATTTACTTTTAAGCCCTTAGTA
CTTCAAAATGCTATAACTTTTGATCCGTAGCTCCGATTTAGGTCGTTCTT
GCGCCGTTTTTCTCATTAAAACATGCCCTTTCATGTCATTGCATTTACAT
GTTGGTTTGGTACTGTTGCATGCCGCTTATTGGTTGTGTATGCTTGATTG
TGTATGTGTGCGCGCGTACGACGAAATAGCGACAGAGCAAGAGCAGTGGC
CCGAAGATCTCCAGTACCAAGAGTTTGAGACCTTCGAGCAGCAACTCCCC
TTCAACGAAGGCAAGTGCCCTTGATGCATCTTGCGCCTATTTCTGAAATG
TTTTGTTTGCAAACTGCATGCTTATGTCAATATGATGGGATACCTATGCT
GTAGGGTTTACTAGCACTTGTTTACCTTTTCCTTGTCGCCTTAAACTAGT
ATTGCTAGGGTATGGGTAGATGTTGCTTAGCTTGCTTGAGTCTTGGGTTG
GGTTGCTTAATAACTTGTTAATTTTCTACTTAATGAATACTTGTCGGAAT
GTTTGGTTGAGTATAACTTTAGTATGAGGTAGGATCTAGGCAAGCGGTAT
GTTTGGATGGTGCAGTTGGCACATGTTTGGTTGGGTGGTATGCTTGCCTA
GACCCTAAGGACCGGTTCGTGGAGCGGCAACCCAGGACTACAGTGCCATC
ACAAGACTGTTATGGGAGCAGCTTGGCTAAGTAATTAGGTGTTCTTCCAG
TGCTGTGCGAGCCAGTGGCGGAGCGGGGAATGGGAGTCAAGAGGACTGCC
CTGGGATCTGAACGGCTCAAGAGGGGGCTTCTGGGGTGATGAGCTGCTAG
TTGGAGGGCTATCACTTATGGACGGGGGCGAAACCTAAGAGGGCGAGTGC
ACACTGGAAGACCCTTCGGAAAGGCCTCGTAGTGATCTCCTGGCCGCACA
CCTTCGGTAGTGTGTAAGTGGCTTGCAACCACGGGCAACAGGGAGATTCC
TAGTCCACCTGGCAACAGGGGACGAAATCACGACTTGTGGGTAAAGTGGC
GCGACCTCTGCAGAGAAGTAAAACTGTCATGACAGCCGTGCTCACGGTCA
AGAGCGGCCTGGAACCCTCACATGATTAGATGGATGGTTGGAAGGTGGAG
AAGGTTGATGGTCTGGATGGCTATATGGATGGTTCATGGTTGGTTGGTTT
GGTGTGGGCGGTTAGTTTTGGAACCTATGGGTTGGGTGGTTCAGCCTCAC
ACTTAGTAAATAAATAGGTTGCATTTTAAAGTTGTGAAAAAAAAACGTGC
TTTCTGCAATAAACCCTATAGCCTTCCTTGTCTTGCCTTCATGTCATCTG
TTTCCCCCACTTGCTGAGTACTCTATGTACTCACGGCTATCCCCCACCAT
ATCATTCAGCTACAGGAGAAGAAGGGGAGTATCCTCAGGACGATGGAGCG
GAGTACTAGGCGTGCGGTTCACCGGTCGATTGCCTGTGGAGTCTTGGGCG
CCTTCGCTATCTATTTACCTTCCGCTGCAATGTTTGTAATTTTCTTTTAG
ACCCAAGGGTCCTTTTGTAATAACGATACTTGTAATAATTCGGATATGGA
TGTACTTTGTTTACCATTTATGAAGTCACTGCTTGTGTGAAACTTGATCC
TGGCACACAAGCGGGAATCTGTTTTGCCTTTACAAAACAGGTGTGACAGA
AGTGGTATCAGAGCCATGTCGACCGCAGGACGCAAGCCTAGCTAGAAAGG
ACGTTCTTAGGACTATTTTCCTAAAATAAAACTATTTTACAAAAAAAATT
TTCTTTTTACTTCTTTCTTCTTTTTTTTTTCGTTACTTTTTCTTTGATTA
TTGTTTACTTACACTTCTTACTTTAAAAATTTTTTTTTAGATGGCACGCA
CTAAGCAGACCGCGCGCAAGTCCACTGGAGGACGCCTGAGGCCCCGTCGT
ACCCAGCCTCGGCAGGAGCCGCCGATCGTGGAGCAGGAAGTGACCCAGCC
AGCTGTACCGCTTCCTGACGCTCTGGAGGAGGAGGTACCTCCTGGTGCCC
CACAGGAGCAGGTGGTGCCACCGGAGGAGGCGCCACAGGAGGAGCCCGAG
GAGGACCCCGAGGAGGAGGACCCTGAGGAGGACCCCGAGGAGGAGGAGCC
CCGCGAGAAGGATGCACCGCAGGAGGAGATCGGGAACGAGCCCAGAGACC
ACTTCGCCTACGCGTACCGTTCCGACGGCACCGAGGGTGGCCGTACCGCG
GAGATGCTCAAGGATCTTCTACTAAGGGTCGACATCACCACTGAGCCCGT
GTATAATCTGAAGAAGGTGCCACGTACCTGTCGTGATGACTGGAGGGCCT
CCGTTCACATCTTCAATGGAGATGAGCTTCTGGGCATACATCACTCCCCC
ACCTGCAGGCTCCGTCGGAGCGAGGCTGTAGAGGACGCTGCTTGGGAGGC
CATCACCTACATCTGCAAGACCTATCGCCACAGGCTTGGGCACACCAGCT
TTTCCCTTTTTCCCCGCCGCAGGAGTGGTTCTTCGGTCCTCAGTTTCAGC
CAGGCGGGTGAGCACACCACTGTTCGCGCAGCAGCCAGAGGTCAGGACCT
GATTATAGACCTATCAGTCCGCCTGGATGCTTACCAGCAGGAGAACAACT
TCCTGCGCGATCGCCTCCTCAAGATGGAGAGTTTGGCCCGGGCTTATATG
AGGCTGCAGCGAGGAGAAGCTAGTGACCTCTACTCATCGGACCAGGACAC
TTGGACTGCCAACTCTCCAGCAAGATCCAACAAGAGGCCGCGCACTGGCA
GGACCCCACCCTCTAGCCCAGAGCCTAGCGAGGCTGGTTCCCGTGCTTAG
GTTTTGTCAGAATCCCATAATTTTAAGTTGTAATCAAACGTTTAGTATCG
ATCGGTTTGTTTTTCTTTATGGTTGTTGAACCTTCAGTTGAAATGTTTGG
TGTGCTTGATGTGAGCTGTGGGAGGCCTCGGCACTTGTCCACAGCCGCAT
CCCTTAGTTAATGCAATTATGAGTGAGATTTGCTTATTTACACCTTGATG
CATATAGTTTGGGCATCGTTTAATTATTAATTTCTTTCTCGCTACTATAC
CTATACTTACGCCTCCTACTTCTACCACCTATCAGATGGCAAACACAAGG
AACAACCAGAACAACAACAGCCAGAACAACAACAACAACAACAACAACAA
CAACAACAACAACAACAACAACAACGACCAGTTCCAGCAGTTTGAGCAGT
TAATGGTCATGCAAACCCAGCTCATGCAGACGGTGATGCAAGCGGTCAAC
AACATGCAGCAGTTAAACAACAACAACCCTCCCCCACAGCAGAACCAACA
GTCCAGGCTTGGAGAGTTCCAGAGGACCAAGCCACCCACGTTCTCCCATG
CTAAGGACCCAATGGAAGCTGAAGATTGGCTCAAGGCAGTAGAGAAGAAG
CTCAGGCTAGTCCAGTGCACCGACAGGGAGAAGGTGCTCTTTGCAGCTCA
CCAGCTCCATGGTGCTGCAGCTGATTGGTGGGATGCTTACTGCAATGCTC
ACGCGAATGAGGAGACCATCAACTGGGCTGAGTTTAGAGACAACTTCCGT
TCCCACCACGTGCCCAGAGGAGTCATGCTAGTGAAGAGGCAGCAGTTTCA
AGAGCTTAGACAAGGCAACCTGTCTGTGAGTGAATACCTCAATCAATTCA
CTCAGCTGTCTCGGTATGCACCAGAGGAGGTGAACACCGATGAGAAGAAG
CAATATCGGTTCATGAGGGGACTACAGAATGACATTCAGTATCAGCTCAT
CAACAACGACTATGCGACCTTCCAAAGGCTAGTGGACAAGGCTATCATGG
TAGAGCACAAGAGGAATGAGATGGAGAGGGACGCCAAGAGGAAGATGTCA
TTCCCGGGACAGTCTTCAGGCAGCAACACTCGCCCCCGCTTTGCACCACC
ACAAGGCCCAACCTACCGTGCTCCCATGCCAAACCAGCAGCCCACCTATC
CGCCACGCCCCAACCAGCAGATGCAACGCCCCAACCCACAAGCACCGCGC
CCCAATCCACAAGCCCCTCGCCCCGCTTACCAGCAAGCCACTCGCCAAGC
CCCACAGGTAGCTCCCCAGAACCAGAATAGGGTCGTCCCTGCTAATCCCA
ACCCCAATAAGCGTAGCTGCTTCCACTGTGGTCAAGATGGTCATTTCATC
GGCCAGTGCCCTCTGAAGAACAATGCACCCAGGCCGGCGCCAGCTCAGAA
CCAGACTGCACCCCCGCAAGGCAATCGTGGGCAGCAAAACTATGCTCGTG
GAAGAGTCAACCATGTCGCTACTGAGGATGCTCAACAAGCCGCAGATGTG
GTCCTCGGTATGTTCCTTGCCAACTCCAACCCCGCAACGGTTTTGTTTGA
TTCTGGAGCATCACATTCATTCATATCATCAGAACACGTTGCAAAATATA
ACCTACCCATAGCAGTTATGGGATGCACCATGATAGTTAGTTCTCCTGGA
GGAGATATACGAACCAAGCATGTATGCCCTAGGGTCAGCATTAAAATAAG
GGGGGTAGAATTCCTTGCCAACCTTATAGTCATAGACTCCAAGGGACTGG
ATATAATACTCGGAATGGACTGGCTAGGCAAGCATGATGGAGTTATCCAA
TGTGCAAGAAGGACAGTTCAACTGACTAGTGAGGAAGGGACCAAGGTTGA
GTATGAGGCAACAACTACCTCCGCAGTCAATGGGTCATTAAATCAGATGA
AGGGTACACCAATCGAGGAGATTCGAATTGTCTGCAACTACCCAGAGGTC
TTCCCCGAGGATTTGCCAGGTATGCCACCTGATCGTGACATAGAATTCAT
AATTGAGTTAGTACCTGGTACTGCACCTATATCCAAGCGGCCCTATAGAA
TGCCAGTCAATGAGTTGGTTGAGCTTAAGAAGCAATTACAAGAGCTGTTA
GAGAAGGGTTTTATACGCCCGAGTTCATCGCCGTGGGGAGCCCCTGTACT
ATTTGTTGAGAAGAAGGATGGAACTCTGAGG
>acontig120#LTR/Gypsy
TGGGGTGCAGCGGGTGGAAGAATCACAAACTAAAATCAAACACGAACTAA
AACCAGCAATAAAAACACGTCTAGGACACAAACTCAACACTACGGACTCT
GAAATCAAATTATGCAAAAAGGCTAAGCACGGCTTGGACAGGATGAACCC
TAGAACTAAATTTTTTTTTTGGCTTTTTCGTGGATGATAGGGTAAAGAAC
GAAACAAACTAAACTAAAGGGGGGCGAACCTTACGGTGCACCTGAAGCTC
TGATTCCACTTGATGTGAACAAGGGTTCCCGATCTTCCGAAAGGTTCTGA
TAACTCTCGATTTGGTGGAGACTTGACACACGTCGATCCGGCTTCAGAAC
AACACGTCCGAAACCCCGCAATCGCAGCACCACGTCTCCTCAGGTTATCA
ACCGGGGAAGCACGATTGACCTCGCCAAGAAGGCTTATCCTTGCCTGCGA
ATCGAAGAACACAAGCAAGAACACAGTAGAATGCAACCCAATTTGCTGAA
AACTGAATTAAGCTCACAAGTTGGGGTCTCACAAACCGATGAACGGCGAA
ACTGTCAAAGCAGAATAATCTAAGCAAAACCCAACCCTAACTTGGGCGGC
GGCTACTGCTAATATAGAGTTTAGGGGCGTGCAAGACCCCTGGACGCGCC
CCTAATGGGCTCCAACACGATACAAGCCCAAAGGCCAAATTACGGTGGCG
CAGCACCGAGACAGATTCTGGACGTCCACTTGTTTCGACGATTCCCGATG
ACTCCGGACGAATTTTGACATGAGACCGGAGCCATTGGAAAGGTTATCAA
ATTATCTTTCTGTCCATATGTAGAACGTCCAAAACCGAGCCCGTATGCGA
CCTGGGCGACCGTTTTAGTGCAGACTGCTCCTGGACTCCGAAACGGACTC
GAAGCCGACTTGGATTGGGCCTCCAACTTGACTTGGACGCCCTTGCTGGT
CTTCTCCGCCTCCAAGCTCCTCTCCCACCCCCTCCTGGTCTTCTCCATGG
TTCCTAATCATAATATAATCATTAGGTAGCAAATTATTCTCAACATTCAT
ATATAAAGAAATGTTTAGGAACGAGCTCACCTCTAAATTCAGTTGTCGTG
CGCGAGCTCTAGTGATTGGACCTTGTATGACCAGCGGAGGAGTAACATTT
GTATCCACAGTAGTGATGTCCTCATCATCCTCCCCCTCTTGAATCGGAGT
CGTCCTCGACTCAAGCTCATCTTCTTCTCCCAAATAAGGCTTCAAATCTG
CAATGTTAAAGGTGGGACTAACCCCAAACTCTGGAGGCAACTCAAGTTTA
TATGCATTATCATTAATCTTCTCAAGTATTTTGAAAGGACCAGCAGCTCT
AGGCATCAATTTAGACTTTCTCAAATCTGGAAATCGATCCTTTCTCAAAT
GCAACCAAACTAAATCCCCCACAGCAAGTTTAACTTCTTTTCTACCTTTA
CTACCAGCAATCCTATATTTCTCATTCATCTGTTCAATGTTGTGCTTAGT
TGTTTCATGCATCTTTACAATAAATTCAGCACGTTCCTTAGCATCAAGAT
GAACTCGCTCACTAGTAGGCAAAGGCAAAATATCAATAGGAGCACGGGGA
ATAAAACCATACACTACCTCAAAAGGACTTACCTTGGTGGTAGAATGTAT
AGCTCGATTATAAGCAAACTCCACATGAGGCAAACATTCTTCCCACATCT
TCAAATTCTTCTTCAAAACAGCTCGCAACATGGTGCCTAAAGTACGGTTC
ACCACCTCTGTTTGTCCATCAGTTTGTGGATGACAAGTGGTAGAAAATAA
CAATTTTGTACCCAACTTGTTCCACAAAGTACGCCAAAAGTGACTCAAGA
ACTTAGCATCACGATCTGAAACAATAGTAGAAGGCATACCATGCAAACGA
ACAATCTCTTTGAAAAAGAGGTCAGCAATATGAATAGCATCATCACTTTT
ATGACAAGGTATAAAATGAGCCATCTTAGAAAATCGATCCACCACAACAA
AAATACTATCCCTCCCCCTCTTAGTCCTAGGCAATCCCAAAACAAAATCC
ATAGAAATATCCGCCCAAGGAATAGAAGGAACAGGAAGAGGCAGATATAA
ACCATGTGGATTCAAGCGTGACTTAGCTTTTTGACAAGTAGTGCAGCGAC
TCACAAAGCGCTCAACATCTCTTCTCAACTGTGGCCAAAAGAAGTGTGTG
TTCAACACATCCGCCGTCTTCTTTGCACCAAAATGTCCCATCAATCCTCC
TCCATGCGCCTCCTGTAACAACAAAAGACGAACGGAACCAGCTGGAATGC
AAAGACGGTTAGCTCTAAACAAATATCCATGATTTAGCAAAAACTTATTC
AATGTACGACCCTCTTTACAATTCAGCAAGACATCTTTGAAATCAGCATC
AAAAGCATATTGTTCTTTAATTGATTCAAGCCCAAAAATACGACAATCAA
GTTGTGACAACATAGTGTACCGTCTAGACAAAGCATCAGC
>acontig129#LTR/Gypsy
TCTGAGGGATCCCAAACGGTCTCATTTTTCTCTGACGCTCTGCTCCAACG
TTCACACACTCATATCCCACTGATTTAGCTCCTGCTCTGCTACGGAAAAA
TCAGAATTATTCTTTCCATAAATTTCTCTATAAATGGAGGTGTTTTCCCT
TCATTTTCACTTGCACCTCTCCTCCACCATTGCTATCTTGCCCAAAGAAA
CTTTTGCCCATCACCATGGACAGTAGCATCCCAAGCATTGAGATTTCGAC
CACCACTAGCAAACTTTGCCGCATGCTTGATCTCGAAAACATCCTCGATC
CCATCTCCCCGTTCGATGAACAAGCCATGTTTGTCAATGATGCACCTCTC
GCCCTCGTGCCACCTCCACCAGCAGCAAAAGTGCCCTCTAAGAGCCTTCC
TACTAGCATGTCACCACGTCCCGGAAAGGGAAAAACCATTCCCAAGAAGC
CAAGCTACAATGAGGCCGAAAACTCTCTCCGTCCAGGGGAGAGGTATGTC
GGCACCCTCGCTACAAAGAGCGGGAACGTGGTGCACCACCAATACGAGGG
GCGCAACATGCCTAGCCCCGCCAAGAAGGCGGGCACTCGGTTCAAGATCA
CGGGAATTCGTGGTGGTGGAAAACAACTCCACCCGCCACTCACTTCGGAG
GAGAAGAGAGGCGTCCTCGAGTCCATAAGCACCACTCCCACTAAAAGAGT
GAGGAGGCATCTCTCCCCCTCTCCCATCAAGAGGGCAGGGGGGATGTACG
AAAGTGAGGAGGAAAAGACCCCGAAAAAGAGCCCTTATCAACGCCTCCTT
GCTAAGCACAACGATCTCCGCGACGCCCATGAACGCTTATGCGATGATGT
GGCGGAGATCAAAGACGCTCTTGCTGATATACGAGATGCCCAAGATGATC
ATCGCCGCAGCACCAACTCAAAGATCAAGCGTCTTTTCAAGGACGCGGGG
AAGGAAGACAAGTTCTACAACTAAAAACCTCCCGCGATTATCATTTCCCA
CGGCGCATTTTTAGTTTAATTTCATTTGCTTTCATCATTTAAATTTCCCT
CAAGATTGTAATGCGCCT
>acontig12#LTR/Gypsy
GCGGGGCGGCGGCGGCCGGCGCCGAATTGGGACGGCGGCGGCGGCGGGTG
TGGGGGGAGGGAGGGGGGGGGGGAGGAGGAAGAAAGGGGTGGGGCCCGCC
TGTCGGTGAGAGAGAGAGAGGGGAAGGGAAAGGCCGGTTGGGCCGGGAAG
AGAAATGGGTTTCGGCCCAGTTAGGTTTAGGAAATTCTTTTCTCTTTTCT
ATTTCGATTTCTTTCCCTCTTTTCTAAACAATTTCCATAAAATAATTTAG
GGATATTTCCCATGCAATAAATAATCCAAATAAAGGCAAAAATGCATAAA
AACATATGAAGTGATTTATGATGCATGAAAATGATGTGCACATTTTACAA
TTTAATTAAAGAAAATTTTTCCTAGGCTATTTATGTGACCTAGCTTTATT
AATTCTTGGCATTTTAATAAAATTGAAAAATGTGGGTGTTACAGACCTAC
CCCCCTTAAAATGAATCTCGCCCTCGAGATTCGGTCGCTTCGTCGAAGAG
ATGAGGGTAGTCGGCCTTCAGTTCCTCCTCGCGTTCCCATGTGGCTTCGT
CTGGTGAGTGATGTCTCCATTGCACTTTGCACATCCGTATCACTCGGTTC
CTTGTGACTCTTGCCAGGGTCTCCAAAATCTTGACTGGCTGCTCGGTATA
AGTAAGGTCGTCTTGAATGTCCACTTCTTCTAGAGGTAGTTGCTCTTCTG
GCACCCTTAGGCACTTCTTTAATTGCGACACATGGAACACATCGTGTACG
CCTGAGAGATGAGGCGGCAACTCTAGCTGGTATGCCACTTCTCCTTTCCG
TTCCAATATCTTGAAGGGGCCAATGAAGCGTGGGGACAACTTGCCTTTGA
CCCTGAAGCGACGGATACCCTTCATGGGAGAGACACGAAGGTATACGTGA
TCACCAACAGCAAAGAACAACGGTCGGCGTCTCCTGTCTGCATAGCTCTT
CTGCCGAGACTTGGCTGCCCTCAAGTTGGACTGAATGTGGCGAACTGTCT
CCTCTGCTTCAGCCACTAAATCTGGTGCGGGAGCGGCCCCCTCCTCAGGA
TCATCAGTCCCCCCTGCTGCTGCCCCTGGCTTGGCCTTGAAGATGACTCT
CTCGCCGGCCTCAACCCAATTAAGGGGAGTTCGACAACGACGTCCATACA
AAGCCTCAAACGGTGCCATCTTGATGCTCGCCTGGTAGCTGTTGTTGTAT
GAGAACTCTGCTAGGGGCAAACACTCATCCCAATACTTGCCATGAGTCAG
CACACAAGCGCGAAGCAAGTCCTCGAGAATCTGATTCACCCTCTCAGTCT
GCCCATCTGTCTGAGGGTGATAAGCTGCACCGCGAATCAAAGTGGTGCCC
AACGAAGCATGCAGCTGCTCCCAGAAACGAGAAACAAACACAGACCCTCG
ATCAGAAATGATGGTCTTGGGCACTCCATGTAAACAGAGGATCCGAGAGA
TGTACAACTCAGCATACTTCTTCACACTATAGCGGGTGTGCACTGGAATG
AAGTGAGCTGACTTGGTCAATCGATCGACAACCACCCAAATAGAATCATG
CTTCTGAGACGTGAGAGGCAACCCAACAATGAAATCCATGCTGATATCCT
CCCACTTCCAAGCAGGAACACTCAAGGGCTGAAGTAAACCTGCAGGCTTC
ACATATTCTGCCTTCACCCTCCTGCAAGTGTCGCACTCTGAAACGTACTG
TGCAACCTCCCGCTTCATGCGGGTCCACCAGAAACGACTCCTCAAATCCT
GGTACATCTTGTTACTGCCAGGGTGGATAGAATACTTGGACTTGTGCGCC
TCATCAAGAATCTTCCTGCGCAACTCAAAGTCCTTAGGAACCACTAATCT
GTTCCCAAACCAGAGAACTCCATCCTTGTCCTCTCTGAAACACTGGACTC
TGGCCTCACCAAGTCTGAGTCTCCTCTTGAGGTGATTCACCTTCTGATCT
GTCTTCTGCGCTGCCACAATCTCATCACGCAGAGTCGGCACAAGTGAGAT
ATTGGCCAAAGAGCCATAAGGATACACTCGAAGACTGGGCTCTGGCTCAG
TGTAAGGAGCAGCAATCAGATTATTGCAATGAGCCTTGCGACTCAAAGCA
TCAGCAACCACATTTGCTTTCCCTGGATGGTAGTGAATCTCCAGATCATA
ATCCTTGATCAGCTCTAACCATCTCCTCTGACGCATGTTCAGATCTGACT
GAGTGAAAATATACTTGAGACTCTTGTGATCTGTATAGATATGCACCAGA
TTTCCCAACAGATAATGCCGCCATACTTTCAGAGCAAGTACAACAGCTGC
AAGCTCAAGATCATGGGTAGGATAATGCTCTTCATGGCGCTTAAGCTGCC
GAGAGACATAGGCAATAACCCTGCCCTCCTGCATCAGCACACAACCAAGA
CCTGTACCGGAAGCATCACAATATACATCAAAGGGCTTGGTGATATCTGG
CTGAGCTAAAACTGGAGCTGTAGTGAGAAGCTTCTTCAAATTCTGGAATG
CGTCCTCACACTCTGGACTCCACACAAACTTCACATTCTTCTTCAGCAAC
TCAGTGATGGGCTTGGAGATCTTAGAGAAGTTCGGAATAAACCGACGGTA
GTAACCAGCCAAACCCAAAAAGCTGCGAATCTGAGAGACGGTCTTAGGTG
CATTCCAATCAAGAACATCCTGCACCTTGCTGGGATCAACAGCTATGCCC
TCTGCAGATATGACATGGCCCAGAAAAGGTACCTCAGTCATCCAGAACTC
ACACTTGCTAAACTTGGCATACAGCTGATGGTCTCGCAGACGCTGCAACA
CAATACGGAGGTGCTGCTCATGCTCCTCCTCAGTCTCTGAGTAAATCAAG
ATGTCGTCAATGAAAACCACGACAAACTTGTCCAGCTCTGGCATGAACAC
TGAGTTCATCAAGTACATGAAATAAGCAGGTGCATTAGTCAAACCGAAAG
ACATCACAAGATACTCATAGAGCCCATATCTGGTAGAGAAAGCAGTCTTC
GGAATATCCTCAGCACGAATCTTGATCTGATGATACCCAGAACGAAGATC
AATCTTAGAGAACACCTTGGCTCTAGCTAGCTGATCGAACAAGATATCAA
TGCGAGGCAAAGGATACTTGTTCTTGATAGTCACAGCATTCAGCGGTCGG
TAGTCAACACAAAGCCTGAGCCCCTGATCCTTCTTCTTCACAAACAAGGC
TGAACAACCCCAAGGTGAAGAGCTAGGACGAATAAAACCCTTGTCCAATA
ACTCCTTCAGCTGCTTCTTCAACTCTGCCAGCTCATTAGGAGGCATCTTG
TACGGCCTCCTAGAGATAGGTGCTGTACCGGGCTGCAAGTCAATACGGAA
CTCCACATCACGATCAGGTGGCATGCCTGGCAAATCATCTGGGAAGACAT
CGGGGTACTCGCACACCACGGGTATCACATCCAGACTCTTGCCAATGGCC
TGATGCACTGATGGTGTCGATGCGGTCAAGAGAGATAACTGAAGAGTGAC
TCTGCCATGCTCAGGAGAATCCAAGTGAACAGAGCGAAGAGCGGTGTCAA
GAATAGCCTTGTGAAACTTCATCCACCTCATACCCAGAATCACATCAATT
CCCTGCCCTTCCAGAACAATAAGATGGGCGGGAAAAATCTTGCCAGCCAA
CATAAGAGGAGCATTAGAGATAAACTGCCTGGTAAGAACACGACCTCCTG
GAGTACTGATCATATAAGGAACCTCCAAAGTAGATATCATAAGACCAAAA
CGACGAGTGCAAGCTAGACTGATAAAATCGTGAGAAGCACCAGAATCAAA
CAAAATAACCACGGGCTGACCACACAAAGAAAACGTACCAGCTAGAACCT
GCTCACCCTCTGGAACCTCCTCAGCAGTCGTGTAGTTGACGCGCCCTGTC
CTGACCTGCGCATTCCTGCCCTGAGAACGCTGCTGTCCTGCTGCCTGAAC
TGGAGCCATCTGCGCGCTGCCCTGCCTCGGGGGTGCACGACAGTCACGCG
CAAAGTGCCCAACCTGTCCACAGTTGAAGCACGGGAAACCTCTGCCTGCC
TGCTGCTGCTGCTGTGACCTGCCAGCAATCTGCTGCTGCTGGCGCTGCTG
CTGTGGTGGCCTCCGAGAGGTCTGCTGCTGCTGTGGGTGCTGCTGAGGAG
CACGAAACCTCTGCCCATCTGGGGCAGTGCAGACAAGACGGTACTTCGGC
GGGGCACTGCTGGACGGTCCCGCCGGAGCATTCCTCTTCCTCTTCTCCTC
CTGGTGCAGCCGGAGGGCATCCTCCAACACTATCGCTGAACTCACAAGAT
CCTCAAAGGTACCACTAGCGTGCAGAACAAGACGGTACTGGAGCTTGGTA
GACAACCCTCTCAGAAAGCAAGCCTTCTTCTTGGTGGGAGTGTCCACCTG
ATCAGGAGCGTAC
>acontig134#LTR/Gypsy
GCCGACGATGGGGTCGACGACCAAGGGGTATCGGCCCGGCCGGTGGACTC
GGTCGGGATGGTCGGAGCGATCGAAGGTGACCGCCGTGCCCGACCACTTG
AGGAATTCCGGGGTCGCCGGCTCGGCGGCGTACACTTCCCGGCGCTCGAC
CTTGCGCCGACGTTTGGGGAGGCAAGCGTCGAGCCCACCGAAGATCATGA
GGACCGCGTCGGTCTCGGGAAACGGGCGCTCGGGCTCGTCATCCCCCTCG
GCCTTCTTGGGGTCGGGACCCCTGGCGTCCGACCTCTTCTAAGTCCCGCC
GAGGAACTTGCGAAGGAGGCCGCAGTCCTTGTACAGGTGCTTGACGGGGT
ATGGATGATTCGGGCACGGCCCCTCGAGCATCTTCTCGAAATGGTCGGGG
GTCGCCTCATTGGCGGCCTTCTTGGGTTTGCGCTCGACCGCGGCCACCAG
CGAGGCTTCCTGTCGGTGCAGGTTGCCCTTCTTCTTCTTCTTCTTGCCCG
CGGGGGTCGAGGGTCCGACCCCGTCGGCCGCCTCGACCCTTTTGGCCTTC
GCGGCCGGACGCTCGAAGATGGCTCCGACCGCATCCTCCCCCGAGGCGTG
GCTCGTGGCGATGTCGAGGAGCTCTTTGGTGGGGGTAGGACACTTGCGCC
CCAGCTTGTGCACCAGGGACTTGTTCCGAGTCCCGGTTAAGAAGGCGCTG
ATGGCGTCGGCATCGACGACGTTGGGGAGAGAGTTGCGCATCCGGGAGAA
GCGGCGTATGTACTCGCGCAACGACTCGTCGGGCTTCTGCTTGCAGTTGC
GGAGGTCCCATGAGTTCCCGGGGCGCTCGTACGTCCCCTGGAAATTTCCC
TCGAAAACCTCTCGGAGGTCTGCCCAGCACTGGATGGAGCCCCTCGGAAG
GTGTTCCAGC
>acontig141#LTR/Gypsy
AACATCGCACTGATCGACACAAAAGAAGGTGGAGCCATCGGGACAAGAAA
GCAAGGTTTGGCCGAACCTTTGGTTCGATCAAATATCCTATGGTCCACTT
GGCCTCCACTTCACCCAAGGCGATGGTTTGCGCATTCTACCCCACTACTC
TATCTCCCCAATTCATGAGTTAAAACAATCTTTTGAGCCAATCACTAAAA
TTTAACTCATGAATAAAATAAACCTTGTTGTTCCCTCAACAAACATGCTT
CTAGATGGTTGGCCTGCATACTCTTTATTCCTCGCATCATCTTCTGCTGC
TTGTGAACACCAATCTCATAGGAACCCATGTTTATCTAAGTTGTTGGCGA
ATGTGATATGGTTGGATGAGATGAATCTTGCTTCTTCTGCATAGAGTGCT
TGGGTATTTATCTTGAAAAATTTAAAATCTATAGCTTCATGCTCCTCAAT
GATCTTATATTCCTACCAAAGCCATATGTTGATCACATTGCAAAACCTAC
ACACATATGCTACTTGTCATTGCAATGAGCTTTACCAAAATTGTGTGACC
CTAGTGAGAAACTTGTCATACTCTCTTGATCAAGATCACGTACACGATCC
ACCAAAAATGCTAAACTCCTACACTGGGAGTTAGCACACCACCAAAATAA
AGACACTCCTCACATTTATTTCATTTTACCTCTCTCTCAAACAAGCAAAA
GAGGGACATGGCTATGCAAAAGAAAAGAAGGCTCACAAAAGATGAGCAAT
GAAAAAAAAA
>acontig143#LTR/Gypsy
TATCTAGTATAGCTCCATGAAATTTCATCCAAGACATGCCTAAAATCAGA
TCTATTTCTTGATTTGTAAGCACGATGAAGTCTGCAGGATAAACTTTGGA
CTTTATCTCTAACGGAAGCTTACTTACTAATCGATCCGCCACTATTTGAC
CACCAGGAGAGTGAACAAGATAGGGAGATGTACTGATGCTGGTTGAAAGA
TGATACCTTTGTATGCATTTTTGACTCACAAAATTATGCGAAGCACCGGA
ATCAAAAAGAACTAGCACAGGTTGGCGGGAAAGTGAAAACGTACCCGTCA
ACACAGGTTCTCCCTGTGGGATATCTTCAACAGCAGTGTAATTCACATGA
GCCTTGCGAGGGGCAGGATTCTTCTGAGCATTAGAGGGCTGACTTTGCTG
CAAATTAGCTTTAGGTAACTTGCAATCCCGAGCAAAATGACCAGTGCGAC
CACAATTGAAACAAGTATTATTGTTTCCTGGTCGAATAGCAGGTTGAACT
CGTGGAGGTTGATTGTATTGTGGCTGAGTAGGTCCACGAGAAACATTCTG
CTGATAAGGAGGGCGATTAAACTGCTGTGACGGTGCCCTGAAACGTTGTC
CAGAAGGTGAAGTATACACCAGCCTATACTTAGGTGGTGGTCCAGAAGAA
GACTGAGAGGGAACTTTCCTCTTACGATCTTCATCCTCGACTTGGCGCAT
AGCATCTTCTTGAATAATAGCAGCGTTGACCAGGTCGTTGAAGGTGCCAG
TGGTCTGCCAAGTCAGACGTTCCTTCAACTTAGCATTCATGCCCCGGAGG
AAAGAAATCCTCTTCTTATCATCAGTATCCACATAGCCAGTGGCATACTG
AGAGAGATGATTAAAAGTTTCGGCATATTGGAGGACACCCCTCCCTCCTT
GTTTCAAATCTAGAAACTCTTGAAACTTCCTTTGCATAAGACCGGCAGGA
ATGAAGTGAGCACGGAATGCCGCTTTGAACTCATTCCATGGTACTTGATA
ATCAGCCGGAAAAGTAGCTTCGTAATTGGCCCACCAAGAGCTAGCAGGGC
CGATCAACTGTTGTGCAGCAAAAAGGGTCTTCTGCTGTTCAGTGCATTGT
AAAAGACCAAACTTACTTTCAGTGACCCTTAACCAATTATCAGCATCCAG
AGGTTCCTTGGCACGCTCGAATGTAGGAGGATGAGTTGCCAGAAAATCTG
TATAGGAACACTGCCTGGGCTGATCATGGTGAGCTTGACGTCCACCAGGA
CGGGAAGTGTTCTGCGCAATCTGACGGAGGAGTTCAGATTCTTCTGCACG
CGTTGCCAAGAGTGCAGCAATAGCCTCAGCCAAAGTGGAAGGCTCATTAT
TGGTATTCCTTTGCTGCGATCCCTCCGGAGTTTCGTTTCGGCGTGTATTC
ACCATTCTGCAAGGTTAGAAAATTTCTGCTCATTAATTTCTTCTCCATGA
TAATACCTTAGATACCATTTTGGGAGTAGTAGTGCAAAATATCGGATGGT
ATATATTGATAGACCGGCTTAAAAAAACCCCCCCATTTCCCTTAAGTCCT
CAAAACAGCAGAGTTACATGGTGGGGTGATAGATACATACGACGTGTCCT
AAGCACATCCACCGGTGTCAACAGCCAGCCAAGAGTTTGTGACACCAGCA
CTAAGCTACAAGTGGTTTAACAATACAGGAAGGCACCTACTGCTCACTAC
CTATGTTACAAAGATCTGAAACTATGTAAAGGTTCTTACTCCCTACTACT
ATGCTACAAGATGCTACATATATTACAAAGTAACCTTAGCATCTAGTTCC
CTAATCCACTCGGGGATATATGCTAGTGACCCTATAGCCCCTCTTCTGGA
AGGCCTCACGCATAGCAGCAGCGAGTTCCTCATACTCAGGAGCAACCCTC
AGAGTCGGGGCCGAGGAACCACAACTCTCAGCCTGAGAAGGCTCCGGCTC
TGGAGTCGGAAGATGCTCATAGTCCATTCCCGAGTTACCCTGAACTTCTT
CTGGCTGGTTAGCAGCGACAAAAGGAGGTTGAACAGCGGCTTGATGCTCT
AATAGCTGCTGATTATCATGCAGGACAGCCTCCATTTGGTCTTGGAGCTG
ATGTATAAAATTGTGGGCCATGGCGAGATGGTGCTCTAGAACATTTGCAT
TGTTCAAATAAAACTGAGCATCGTGGCGAGCTTGGTCTAGCTCTAACTGT
AGGACTTCTTTCTCATCACTTAATAACTCCACTTGCTCTGCATGTTCCTG
CTGCATGCTCGCTATCTGCGCCTCATATGCCTGCTGCATACTCACTATTT
GCGCTTCATGTTCCTGCTGCATGCTTACGATCTGTTCCTCCAGTTCCTGA
ATACGAGCAACTAGCATGTTGTTGTTTTCCGCAGCCATCTGCAAGGAGAA
GATTTGATAAATCAAAACTTGTCCCAACAGATATAAAAGGTACTCAACAA
AACATGAGTGCAAAATTACTAAAAGTAATTCACATTTTCTAGCTTCAAGG
AGCAATCCCAAAAGGAAACATTATAACGTGTTGATTTGGTATAG
>acontig149#LTR/Gypsy
CTCCGCAAGGAGACCCAACTCCGCAAGGAGATATACCTCTGCTACTCGAA
GCGCCAAGAACAAACAATGAGAGTCCAACACAAGTACCACCATCAGCTCC
GCAAGTGACCAATGTCCAGCGACCTCGAGAAGCAGCCAACAAGCAAGTTA
TCAACACATCAGAAACGATTCCCGAAGACACCGATACAGACTCCGAAGAC
CAAGACCCAATTCCGAACAATCGGAGAGTCAACTTCGAAATACCAGAGTC
GAGCACTGAGCGACAGATGAGAGCAAGAAGAATGGCCGAAGAGCAAGAAA
TCAGAGACCTGCTGAAGCTCCAGAAGCAATTGAAAAGACTTCAAGAAATC
AAGCAGTCTCGCGAAGAAGTCAACCGAAGCTCAAGTACCAGGGTCCAAAA
GCAAATACACGAAACCAGATCAGCAATAGAACAGCTGGAGCATGAATTGC
AGGAAATTGACACTATGCAGCAACGTCAGTATCACTTCACCGTACCAGAG
AGGAACAACCAAAGGACAACAGGAATAGTCGGTAAATTTGACAGAAATTC
CCCATTGTCCGAAGGTCTTCAACTCACCGGATGGCCACCTTCGTACAAAC
CAATACCCCTACCAAGATACAACGGCCGTTCAGACCCAAGGCAATTTCTG
ATGAGTTACGAAGCAGCCATATCTTCAGCAGGAGGGGATGACTCGGTCCT
GGCGAAGAAATTTGTCACCGCAGTCGAAGGCCCAGCACTAGATTGGTACT
CCACACTTCGCCCGGGCACCATATACTCTTGGGAAAACCTGAGGAACAAA
TTGTTACAGAATTTCCAAGGATT
>acontig152#LTR/Gypsy
GTTGTATGAGTATACAGTCATGTCCTTCGGATTGACCAATGCACCGGCCT
ATTTCATGTACCTTATGAACAAAGTGTTCATGGAGTACTTGGACAAGTTT
GTGGTTGTCTTTATTGATGATATCTTGGTATTCTCGAGGAATGAGGAAGA
GCATGAGGAACACTTGAGGCTAGTATTGGAGAAGCTCAAGGAGAACAAGC
TTTATGCCAAGCTTAGTAAATGTGAGTTTTGGTTGAAGGAAGTGGCCTTT
CTTGGTCATGTCATCTCTGAGGGAGGGGTATCTGTTGATCCAGGCAAGGT
GAAGGATGTTCTTGATTGGCAGCCACCTCAGAACGTAACAGATATCAAGA
GTTTTCTTGGGCTAGCAGGATACTACCGTCGGTTCATCAAGGACTTCTCC
AGGATTGCAAAGCCAATGACAGAGTTGTTAGGCAAGGGAAAGGAGTTCCA
ATGGTCTGAAGCCTGTCAAGCCAGCTTTGAAGAGTTGAAGAGAAGATTGA
CATCAGC
>acontig160#LTR/Gypsy
AGTCTGTACAGGATTATTATGGGGAACTTCAAAAGGGTTTGCAACGTTGC
ATGATAGTAGAGGACAATGAGGCTGCTATTTGTCGCTTTTATGCTGGTTT
GAGGCGTGACATTCAGGATATTATTGATTATAAGGAATTTCACACTGTCA
ACAAGTTGTTTCAGTTTGCTATGCTTGCAGAAAAGGAATTGCAGGGACGT
GAACAGAGGAATAAGACCAAGACCACTACTTATGTGCCACGCAGGCTGCC
ACCTTCGGGGCTGACCAAGCCCCCTCCTCCCAGGACGCCTCCACCAGCCA
CCACTACAGTTTCTGCACCTCCACCAGCCACCAAAACTATAGACTCTGCT
AAGAGTGTTTCGCCCGCCTCCACAGGACGCACTTCTGGAATTCAGTGCCA
CCGCTGCCATGGGATTGGACATGTGCAGCGGGATTGCCCAAGTCAGCGGG
CCTACATTGCTACAGATGATGGGGGATACATTAGCACCGCCGACAACGAA
GATGATGCTGATGACGGTGCCCAGGACGACCTTGTTCTTGGCGGTGGGAG
CCTCACGGGATACGTGACCGTCATTGTACAGCGTGTACTCAGCACGCAAA
TGGAGCATCCGGACAAGATCCAACGACACAACTTGTTTCAGACCTTCTTC
GTCATCAAGAACCGTCGTGCTCGTGTCATCATTGATGGAGGTAGCTGTAA
CAACTTGGTGAGTGTTGATTTGGTCAAGAAACTTGCTCTCCCTACTAGAC
CACACCCTCATCCATACTCTATTCAGTGGTTGAATGATTCCGGCAAAGCT
AAGGTAACACAAACATGCAGAGTTCATTTCTCTATTGGTGCATATGCTGA
TTATGTTGATTGTGATGTTGTACCTATGCAAGCTTGTTAACTTTTGTTGG
GTCGTCCTTGGGAATATGATAATGATGCTCTTCATCATGGTAGAAGTAAT
AAATACACTTTTGTGCATAAAGGAAATAACATTACTTTGCTGCCTCTGAC
ACCTAATGAGATTATACAAGCTGATAGAGAGCGTGCTGAAATGCTTAAGT
CTGAAAATTCTGCTAGTGTTGCTGCTGTTCCCCCTGCTATATCTGCTAAT
AATTCATCTAGTTCTCATGAGGGGATTAAACTAAAGGGTCATGTTATGCT
TGCTACAAAATCAGACCTTGCTGAAATTTCTGATGATGATACTTCCTATG
CCTTGATATGCAAACAAGCCTTGTATTCGCTTGAGGATATTGCTAGTTCT
TTGCCCCCTGCTGTTACTAACCTTTTGCAGGAGTATGAGGATATTTTTCC
AGCAGAGATACCTCCCGGACTGCCACCTATGAGAGGGATTGAGCATCAAA
TTGATTTGATTCCGGGTGCTACATTGCCCAACCGTGCTGCTTACAGGACC
AACCCCGAGGAGACTAAGGAAATTCAGCGACAAGTCCAAGAACTTTTGGA
CCGTGGGTATGTACGTGAAAGCCTTAGTCCTTGTGCCGTTCCTGTACTTT
TGGTTCCTAAGAAAGATGGTACTTGGCGTATGTGTGTTGATTGTAGAGCC
ATCAATAATATTACTATTCGATATCGTCATCCTATTCCTAGGTTAGATGA
CATGCTTGATGAGTTGTGTGGTTCTATAATTTTCACTAAGATTGATTTGC
GTAGTGGCTACCATCAAATTAGAATGAAACTTGGAGATGAATGGAAAACA
GCTTTTAAAACTAAATTTGGTTTGTATGAGTGGTTAGTGATGCCTTTTGG
TTTAACTAATGCACCTAGTACTTTCATGCGTTTGATGAATGAGGTTTTAC
GAGCTTTTATTGGCCATTTTGTGGTGGTTTACTTTGATGATATCTTGATT
TACAGCAAGTCAATGGATGAACATATGGATCATTTACGTGCTGTTTTTGA
TGCTTTACGAGATGCACGTTTATTTGCTAACCTTGAGAAGTGCACCTTTT
GCACCGATCGAGTCTCTTTTCTTGGCTATGTTGTTACTCCACAGGGTATT
GAGGTGGATGAGAAGAAAATTGAGGCCATTGAGAGCTGGCCACAGCCTCA
AACCATCACACAAGTTCGGAGTTTTATTGGTCTTGCAGGTTTTTATCGCC
GCTTTGTCAAAGATTTCAGCACCATCGCTGCACCGCTGCATGAGTTGACA
AAGAAGGGTGTTGTGTTTCATTGGGGAAAAGCACAAGAGGAGTCCTTCAA
CACTTTGAAGGACAAGCTTACACATGCACCGTTGCTGCAACTTCCAAACT
TTGGTAAGACTTTTGAGCTCGAATGTGATGCTAGTGGAGTTGGCATAGGT
GGTGTTTTAATGCAAAATGGTAAACCTGTTGCATACTTTAGTGAGAAAAT
AACTGGTCCTGTTTTGAATTACTCCACGTATGATAAAGAATTGTATGCTC
TTGTACGTTCTTTACAAACGTGGCGTCATTATTTATGGCCTAAAGAATTT
GTTATTCATTCTGATCATGAAGCACTTAAATATCTTCGCTCTCAAAATAA
TCTGAACCGTAGACATGCAAAATGGGTTGAATTTATTGAGACTTTTCCTT
ATATCATTAAGCATAAGAAAGGGAAGGATAATGTGATTGCGGATGCTTTG
TCTAGACGATATACT
>acontig180#LTR/Gypsy
GGTCATGGACAATCAAACCCGTCTCATGGAGATTATAGCCCAGGGACTTT
TGGACCGCACCACGGGCTCACAGAGTAAAATGTCTGAGTTCATGAGGCTC
CGGCCTCCCACCTTTGAAAGTGCAGAGGAAGATCCCCTCATAGCTGATGA
TTGGCTCAGGAATATCATCAAGAAGCTAGAGGTGGTTAATGCCAGCAACA
GAGAGAAAGTTCTTCTGGCATCTCACCAACTCATTGGAGCAGCAAGTGAA
TGGTGGGACAACTACCGCGAAGCTGCAGAAGAAGCTAATGCAATCACCTG
GGAAGAATTCAAAGAAGAATTCAGAAGGTATCACATCCCAGAAGGAATCA
TAGAAAGAAAGGCAGATGAATTCCGTTCTCGGAAGCAAGGAGCAATGACC
GTAAACCAATATATCAGAAAATTTATGAAGTTGGCACGTTATGCTCCAGA
GGATGTCAACACAGACAAGAAGAAGCAGGATCGCTTCAGGAAAGGACTCA
GTCCCCTTTTGAAGATGCAGTTGGTCACTCACATCTACCCAGACTTCAAC
ACTCTGATGAACCGTGCTATTCTTCTGGAGGATGCTCGTTCTCAC
>acontig192#LTR/Gypsy
ATTGGATACTCAGAGTAGGTTAAATCTGATTGGAGAGGTTCCATGTCTTC
CAAGACAATGTCAGTAGGAGGTTTGAGACATTTCTTAAGCTGCGACACAT
GGAAGACATCATGTACTCCTGATAGGTTGGCTGGTAATTGAAGCTTGTAC
GCCACTGGACCACATTTCTCCAGAATTAAAAATGGACCAATGTAACGTGG
CGCTAACTTCCCTTTAACCCCAAAACGTTGAACACCTTTCATAGGTGAGA
CTCGAAGATAAACATGATCACCCTGATCAAACGATAAAGGTCGACGTCTT
TGATTGGCATATTTTTCCTGACGACCCTTTGCAGCCTTAAGATTGGCTTG
AATGACTTTGACTTTTTCTTCGGCATCTTTTACAAAATCAGGGCGAAAAA
TTACCCTTTCTCCAGGTTCGGACCAGTTGAGAGGAGTTCTACAACTTCGT
CCATACAATGCCTCATATGGTGACATTTTTATACTCTCTTGATAACTGTT
ATTGTAGCAAAACTCAGCGAGAGGTAAATACTCATCCCAGTTACCACCAG
ATGTCAAGACACAGGCTCTAAGCATGTCTTCCAATATTTGATTGACACGC
TCAGTTTGTCCATCGGTAGGAGGATGATAAGCAGAACTACGAATTAGCGT
AGTATTCAAAGATGCATGAAGTTGTTCCCAGAAACGAGCAACAAATTGAG
AACCTCGATCTGAAATAATGGTTTTAGGCACACCATGAAGACAGAGAATT
CTTGCTATGTAGAGCTCTGCATATTGTCGAATCTTATAACAAGTATTGAC
CGGTATAAAATGTGCCGACTTTGTAAGCCTATCCACAATAACCCAAATCG
AGTCATGCTTACGAGAGGTGAGAGGAAGACCTACAATAAAATCCATGCTT
ATGTCTTCCCATTTCCAAGCAGGAATACTGAATGGTTGGAGCAAGCCGGC
TTTTCTTAAATGATCAGCTTTGACCCTTTTACATGTATCACACTCGTTAA
CATAACGAGCTACTTCCCTTTTCATTTTAATCCACCAAAAATTCTTTCTC
AAATCCTGGTACATTTTATTGCTACCCGGATGAATGGAATATTTGGAATG
GTGAGCTTCATCAAGAATTTTACGGCGCAAGCCGAAATCTCTGGGCACAA
CCAAACGGTTGTCAAACCACAGGACACCGTTGGTATCTTGCCGAAAGCAT
TGATCCTTACCAACTTTCATTCTTCGTTTGATGCGGGCTACATCATAATC
ATTCTTTTGAGCAGCTATTACTTCATCGCGGATAGAAGAGTAAATAGCCA
AATTGTGAATAACCAGATGGGGCATAACATGATGACTCGGCTCTGAAACA
TGGTCTCCAGTGCTGTATTGACAGTCCAGCATCAAATTATTGCAATGCAC
TTTACGACTTAGCGCATCAGCGACTACATTGGCTTTACCAGGATGATAAT
GAATTTCCAAGTCGTAGTCCTTAATTAACTCGAGCCATCTACGTTGTCTC
ATGTTCAGATCAGGTTGGGTAAAGATGTACTTGAGACTTTTGTGATCTGT
ATATATGTGCACCAAATTTCCAAGAAGATAATGGCGCCATATTTTCAATG
CAAGAACCACTGCAGCTAACTCCAAATCATGAGTTGGGTAATGCTCTTCA
TGCTTTCGCAATTGCCGTGAAGCATAAGCAATGACATGACCATCTTGCAT
GAGCACACAGCCTAGTCCTGCTCCAGAAGCATCACAATAAACATCAAAAG
GTTTAGTGGTGTCTGGCTGGACTAAAACTGGAGCGGTGGTTAACAATTCC
TTCAACTTCTGAAAAGCTTCTTCACAGCGATCATCCCATTTAAACTTCAC
ATCATTCTTCAATAACCTTGTGATAGGCTTTGACAATTGAGAGAAGTTTG
GAATGAACCGTCGATAATAACCAGCAAGTCCCAAAAAGCTTCGGACTTGA
GGAACCGACTTCGGCGATTTCCAATTCAACACATCCTGAACCTTGCTTGG
ATCAACGGAGATACCCTTTGCCGAAACCACATGACCAAGAAATGGTACAC
TGTCCAACCAAAATTCACACTTACTGAATTTGGCGAACAACTTGTGATCT
CGTAGGCGTTGGAGAACAATACGGAG
>acontig193#LTR/Gypsy
TGTGGGTATGCAGATGCTTTCTATTTATTGATCACTTTAGGGTGAAGATG
ATGAGATGCATATGATTGATTGATGGTGATTGCGTGCATATCTAATATGC
AAGCTTCTATATTATATCTATAAAAGAGCATGCATGAGTGCATGAGATGA
TGTGAACGGCGAGTGTACGTGTCTGTTGTACAATTGCATGTTTCGAGACT
TTACGTAGGCAGGAACCCACATAAAGGCTCATGCAGCATTGTACAAGGTG
CAAGGTGTGCCACATTAATTACTTAGGTTAGTTTTATTATTATCTTATGG
TGATTAGCTATAGATTACTTGCTAATTAAGATTAAGCTACTAGTTATTCG
TCATGAGCGTAGCACATGACGGTGGTACGTGCTCGTGATCATGCATGACA
TGAATGCACGATTGCAAAGGAAATCAACAAAGTCAAAGATTAAGAACAAA
TTGGCAATTAGAATAACAATAAAAAAATTATTCAAATAATACCCAAATAA
AAGAATAGCGATTGGGCTTGATAAGATTAAGCTTGATTGGGCGAGGATGG
ATCATGGCTAGGTTTGGAGTCGAATTCGGAATATAAAAGGTAACGACATT
TTAGGAGCAATACCGCATGACGATTTATCGTTAGCGGATAAATGAATGAA
TATGTGGTATAGGAACGGAGCGGGATGCATGTCATCATGAGGAAAGTACT
AGACGACTAGCTCCACAGAATTGGTTAGGTTTGGGTGAGCAACAATCGTG
ACATGCGAGTTTGACGTCGCACGATTGCCGATAAAAGGGGTATAATAGGA
GAGAGGTGGATTTTAGGACATTGATGATGTTTAGGTGTGATGTGGGGGTT
TCAAAAGTAGTACCATGATGTACTACGTGTTTTTACGAATCCGTGAGCGC
AAGAACCGCTCAAAACGGAGTTCGGAATAAAAAGATATGAACATTTAAAT
ATTGGACGGGCTTATTTAGAATTACAAAAAGATTCCAGGGGCTTAAATGT
AATTACAGAATAGGTCCAGGGACCTATTTGTAATTATGTAAAAGTTTGGG
GGTCCAGATGTAAAAAGATGAGGACCAAAACATAATTACAGAAAAGTTTA
GGGACCTCTCTGTAAAAAGGTAGGGCTTAAACATAATTACAGGAAAGCTC
GAGGGCTTATCTGTAAAATGTCAAGGTCTGGGGATTTTCCGGAATTTTGG
AATTATTTTTGTATAGGAAACTGATTTATTGCGTGGTGCTGACGCAATAA
AGGGAAAAGGATTTATTTCCTTTTGGAAAAACCGGTGGACTTAGTCCACA
GGACTCGTGGACCGGGGATGGGCGGCGGTCCACCGGTCCATGGTGGACCG
GGGCGTCGCGCGCGGCGGCGCTTGGGCGGGGCGCTCGCCGGCGACGCGTC
TGGTGGGTCAGGGGCGTTAGGAGCTCGTCGCGGAGGTGGAGCGCGCGACG
GGGAATCCGGGAATCTAGCGCATCGACGACAGGGTTGGCCGGAGTG
>acontig210#LTR/Gypsy
GGATGGAGCCTCTCGGAAGGTGTTCCAGCCAGGCTCGAGTGGAATCGGCG
AGGTAGAGCGGAAGGTTCCGAATGATGAACAGGTCGTCGTCTGTACCGCC
CGCTTGACACGCCAAGCGGTAATCCTCCAGCCAAGTGGCGGGATTGGAGT
CACCGGAGTACTTGGTGACATTGCCGGGAGCGCGATAGCGCTGTGGCACC
GGCGCGCGCAGGATCGCTTCACCGAACGCGCGCGGGCCGGGTGGCGGCGG
ACTCGGGCTCCGGTCTTCCTGGGGGTCGTACCGGCCGCCGCGCCTCGGGT
GATAGCCTTGATAAGGGGCTTCGCGCCTCTCATCGTGGCCTTGCGCGCGA
CGACGGGCGTCGAGGAGGACTCGGGCATCCCTGATGTCGCCGATGCGCTC
ATGGATCGGAGGAAGGTTCCGCCTCCCTTCCCCTTGCGGCGGCCCTTGCT
GCACGGACGGCTCGCCGTCGTGGCCACTTGCCGTTCGCGCCCCGGAACTC
TGGCCCCGGCGGCGCGACATGGAGCTCTCGGCTTGCTGGTCCGCGGCGAG
ACGGAGGAGGCTCTCGAGTTCCCGACGGTCCTCCTGGTCGGCGGGGGTCG
CCGGAGGCCGCATCCGTCGAAGGAGTGCCACCGCCGCAGCGATGTTCTGA
CTGGCCCGCGGGAAACGCGGGATGCCGCCGTTAGCGTCGTGGACAATTTG
GTGTTGAGCCCGTCGCGCCCGCGCGCGCGCTTGGTTCCGACGCTGCGCGA
GCGCGTTCTTGACCAGCTCGCGCTCCTGCCGAAGGAGCCGCTCGCGGTCC
TGAAGCTCACGCTCCCGCGCGAGAAGTTGTCGGAGGTCACGCTCGTTGTC
GGCGAGGGCGTTGGCGTCGGCCATTTCGACGTCGACGTTCGCCCCCGGCT
GGCCGGCTGGGGCCATCGGGTCGGGCTGCGGCGCAAGGACGCCCGCGCCG
TGCTCGATCAGCTCTGGGAGCGGCTGGGCTCCCACCGGATCGGGGATGTT
GTCGGCGCCGTCCTCGGCCTCATCCTCTTCCTCCTCTTCCTCGACGTCCT
CGACCCGCCCCTCAACGCCTCCCACCATGCAGCACTCCCGCGCGGGGTCA
AGAGTGCAATGGCTGAAGCACTCGCTGAGGAGGTCGGACTCGGAATCGGA
GTCAGGCTCAGGACGGGACCAGAGCGTGCGCACCAACGGCCATCCGCCGG
CCGCGGCCGGTAGCGCCGGCACCGGTACGACCGGATCTCGGCGCATCGCC
TCGGCCAGAGGCGTGTTCCCGTCCTCTGCCGGACCAAGGCGACGGCAGAG
CTCGCGCTGGAACTGGACCGCGACGGACCGCAGGCCATGAGGCAG
>acontig222#LTR/Gypsy
GAGCGACACGTGGCCGTCCCGTCCACGTGACCCAAGCACCCGTGGCGGAC
CACGCACGGACACGCCGACGCGTGGTCGCGCCAACCCCACCTGTAAGCGG
ACTCACCCCTTGGACTATAAAAGGGAAGCCACGCGCACGGGGAAAGGGAG
CGAAAACTCACAAGACTCATACACACAGTCTCACACACGCAATATTCAGA
GGCCTGGAGTCCTTCTCCTCCCTCACGAACTTTGTAGCCTTTCACCACGA
ACAGAAACAAAGATCCCTCTCGAACTGGACGTAGGGCTTCGATCGCCCGA
ACCAGTATAAACCGCCCTCTCCAAATTCCCTGAAATCCCATCAAGAACGA
GTGTCAAGCCCCCGAATACAAATTTACTTGTCGGCCGGTTTCACAACACC
GACAGTTGGCGCGCCAGGTAGGGGACCTCGTCGCGTTTGACATCTTTGGA
GATGGCGAGCCACGACATCGACTGGACTCCGGGGGCTCTCGTGCACTTCG
GGTCCCTGGAGTTCATCGTCACCGGTAGCAGGGGGCTTTCGCGCATCGAG
GCGCCGGCCCCCCCGCGGCGAAACCACACCTTCGCCGTGTCCGCGAGCGC
GGAGCTCGTGGGCATGGCGGGGTACGACAGCGACGTCGACGCCAGCAGCC
ACCATCCATCGCGGGAGTGCATGATGGTGGAAGTCGGAGGCACCAGCAAC
GCCGATGGCGCTGGCGTGGGAAACGACGAGATCCCGTCGGCAACGGTGAC
GGCGGCGGTCGCCAGACCTGCCGTCGGCGCGACGCCGCCACCGAAGGCGG
CGATCGCTGGAGTCGCAGCAAGAGCCTTGCCGCTTCCTGCCGTAGCAGGG
CGGCGAGAAACCCCCCCAGGGAGTCCGATGCCCGGGGAGGAGGACGACCT
GGAGCAGCTCCTCCAACGCCAACGCGAGGTCGCGGAGACCGAGCGGCAGC
TGAAAGACGAGCGCGAACGCCTCGAATGCGAGGTAGCGCGGCGCCGGGCA
CAGCGCGAGCAGGCGCGCGTGCGCGGGCGCGAAGCCCAGAGGCGGATTCT
GGACGACGCGAACCAGCTCGTACCCAGATACACCAGGCCGAGCCAGAACG
TCGCAGCGGCCGCGACGCTCTTGCGCGCGCTCCCGCAACCGGCCAACGAG
GACCAGCGAAGAATCCAGGAGGAGGTTATGGATCTCCTGGACCTGGCGGC
CGTCCAGCAGGCCGAGCGCGAGCAGAGTTCCGCCGCGCGGCGGAGGGAAT
CAAGTGCCTCCCACCGCACGCCGAGCAGGCGACGGGAGCAGCCCGAAGCC
TCCGCCCGCCCGACCGCTGAGCAAAGCGAGACGGACGAGGCGCCGGTCCG
TCGGAGGATAGGCGAGAACCGCGACGCCCGCGACACCCTGTCGGCGCGGC
GCCGCGAGCAGAACCGTGGCCCGAGGCGCGAAGCCGAGGACCATGGGTAC
GCCCCCCGGCGCGGCGGGCGATTCGATCCGGAGGAAGACAAACCACCGGT
CATGACTGGGCCCAGGGCGTTCGGTCCCGCCATCCTGCGGGCCCCCGTAC
CTCAACGCTTCCGGCCTCCCGGCAGCATCGCCAAGTACAACGGGGAGACG
AACCCCGCGCTGTGGTTGGAGGATTACCGCCTGGCATGCCAAGCCGGCGG
AGCCACCGACGAGCGGTTCATCATCCGCAACCTCCCCCTGTTCTTGGCCG
ACTCAGCCAGGACGTGGCTCGAACACCTCCCAGAGGGTTCGATTCGCAAT
TGGTGGGACCTCGAGGAGGTTTTCATCGGCAACTTCCAGGGCACATACAC
GCGCCCCGGGAACCCTTGGGATCTCCGGAACTGCCGGCAGAGAGCCGACG
AGTCCCTGAGGGACTACGTCAAGCGATTCTCCCGCAAATGCAACGCGCTG
CCCAACCTCGCCGACGCCGAGGTGATTTCCGCATTCATCGCCGGCACCAA
CAACGAGGCGCTCGTCCACGACCTCGGCCGCAACAGCCCTCGCACCGTCA
AGGAGCTGCTCGACGTGGCCACCAGCCATGCCTCCGGACAAGACGCGGTC
GACGCCCTCCTCCATCGAGCCAAGGGCAAGACGAAGCGGAACGAAAGCTC
CGGCGCGGGCCCGTCCGCCCCGCACGACAAGAAGCAGAAGCAGGGGAGAG
GCGGCGACCAGCACCGCCGCGACACCAACCTCGTCGCGACTGCCGAGCGC
AAGCAGAAGAAGCCGGCCGCCGACAACAACGGCAACAAGGGCCAGCACTT
CGAGAAGATGCTGGAGGCCTCGTGTCCCAACCACGGCCGCCCCGTCAACC
ATGCCCTCAAGGACTGCGGGCTCCTGCTGAAGTTCCTGGGCTCAAAGGCC
AGGAAGTCCGACCCCAAGAGTCCCGGACCCCGGAACGACGACGACAACGA
CAAGGAGGCGGGCGACGGTTTCCCACAAACCACCGGCTGCCTCATGATTT
TCGGAGGCGGCGGAGCGGGCTCCTCCAGGCGGCACCAGAAGCAGGAGCGA
CGGGAAGTGTACGCCGCCGAGCCGCCGACCCCGACCTACCGCAAGTGGTC
CGGGACGGCGATCACCTACGAC
>acontig225#LTR/Gypsy
ATCGCGCTCTCGCGCGTCGGCGTGGACCGCGCACGGAAGGCGACCGTGCA
GAAGCTGCACAAGGAGTGGGACCGTCTGGCTTTCAAGCCGGGCGAGGACA
TCGACGACTTCTCCCTCCGCCTCTCCGGCCTGATGCAGCAGATGGCGCGG
TACGGCGACGACGACGTTGACGAGGAGAAGGCCGTCGAGAAGTTCCTCCG
CGTCGTCCCCAAGAAGTACTCCCAGATCGCCCTCTCCATCGAGACGCTGA
TGGACCTCTCCGACCTGACGATCGAGGAGGTGACGGGGCGGCTCAAGGCC
GTCGACGACCGCGAGGAGGTGCCACCTGTCGCGCCGGCGACCAGAGGCAA
GCTGCTTCTCACCGAGGAGCAGTGGCGCGCTCGGCAGGGGGAGCGGAAGA
AGACGGAGGCTTCGGGGATGTCTTCTGGTCGCCCGCGTCGCCCACGCAGG
AGGGGCAAGGCGGCTCCACCTCGTGATGGCGCCGAGGGCGGCGG
>acontig231#LTR/Gypsy
AACCGATACTGCCTTTCTGGCCGATGGTCAAACCGGTATTGACTTTCTGG
ACGATGATCAAACCGGTAAGGCCTCTCTGGCTGCTGCAACCTTTCTTGCA
CAGAAACCCTCCTCCTCGACGGGCCTTCATGATCCATCGGCTCTCTAAAC
ACCACTCTGTCTCCACAACGCGGACACCCTTCCATTGGTGGTAGCTTCAT
CCCTCTCTCCCAACAGTACTGAAAGAAAGGACACTCCCAATGCGGATCAA
ACTGTTCACGCCGATCCTCTTCTTCTCTGTCCCTCTTCCGCTGGTACTTG
TCGACTATGCGTGAGGACCCTCCAAATTCCACCATGTTCACAGGAAACGG
GTGTTGGTCAATCTTCATGGTCTTCTTCTGATCATCAAACTTGATCCGAC
CTTGTTCAATAGCAGCTTGCACACTCTGTCTGAAAACCTTGCATTCATTG
GTGTGATGTGACGGAGAGTTATGCCACTTGCACCAACGCCTCTTCTTCAA
CTCCTCAGGTGGAGGCAGCACATGATTAGCCAGCAGATGGATTTGCTTCT
CCTGTAACAGCCAATCAAAAATCTTATCAAGCTTGTTGACGTCGAAGTCA
CACCTCTCCTCGACCACAGCCTTTTTGATGAAAGGACATGTTACAGGCTT
CCTGCTCCTGTTC
>acontig254#LTR/Gypsy
GTACGGGGCTCGCCGGAAAAAGTCGAGCTCGGCGCGAGCATGACGTGGGA
AGGAAGGACGACGACGCGACGGCTCAAGGAGGTCGGTTTGACGCGCGCGT
GAGCCTTGTGCAAGAACTGGAGCTCGGAATGACCGGGGCGGCAGAGGGAG
CACGCCGGTATGGGCAACGGCGCGAATCGCGCCGGCGCGGCTGGAGGAGG
ACGACGGGTGGCGGGACCCACCCGTCAGCGACAGAGAGAGGGAGAGTTGG
GCCGGAGCGAGTTGGGCCGAGAAAAGAAGGAACGGGCCGAGAGAAAAGGG
AATTGGGCCAGCTCGG
>acontig255#LTR/Gypsy
CCCAGCCCAGATGGGTCGAGCGCGTGGGCGAGCGCGAAGGGGGGAGAGGA
GAGGCGGCCGGAGACCGGCGTGAGAGAGGTGGAAATCCCGCGGCCTTCGT
GTTCGTCCCGCGCCCAGGTCGGGTGCGCTTGCAGTAGGGGGTTACAAGCG
TCCACGCGGGAGAGGGAGCGAGCGGCCCCACGAGAGCGCCTGTCCCGTCC
TC
>acontig256#LTR/Gypsy
CCGATAGTCAACAGTCAACGAGTTTTTTGTTAGCCGATTTTTTTTCCTCT
TGACTGTTTGCTCGACATCCGATTGTCGGCTACGCATCGGCCTGTTTCAC
CAGGCCGATGACCCAAGGAATTTAATGCTTTTTTATGTCTTTGTTAGTTT
GCAGAGAAAACTGACTGGCACGCTTCGGGAATTTCACCACGCGCAAGTTT
TGATCCTGCACTGGAGTGAAGCAGATCTCCCAGGTCACGTGTGAAGATTT
TGCATCAACACACTTTTTGGCACGCCCAGTGGGACACGATCGTTTGTTCA
AGATGTCAGGAGGAGACGATAGAACCAAAGTTGGTCCACACAATCTCGTC
CCTGTGACAGAGGAACTCTTGAGTGAACAACAGAAGGAAGAGCTACAGAA
GGCAATGGAAGAATACAAGCAGTTTTGCCTGGGTTCGTTCAAGAAG
>acontig25#LTR/Gypsy
CATGATGCATCGTGCATGATTCATACATCATGATTTTCATTGGAATTCTT
TTGGCTCTTAATTGGAGTTTAATTGGATCTTATCTGGTTCTTTTCCAATC
TTTATTTTCTTTCGCGGTAGTTTGTTTATACGGTTTTTCTTTATACGTTA
GTTTACGCGAGAAGCGAGGAAGATCTAGAAGAACTCAAGCTTCGAGGAAG
ATCTCGAAGAACTCAATCTTCAAGAAAGATCCAGAAGACACAAGCTTCGA
GGAAGGACTTGAAGACATCGACATCGACAAGAGCTCGAAGACCTAGAACT
CGAAGATTAGGAAAGCGTTTGTCAGGCAAGCTCTACATCTCCTTGATCAT
GATTGAACCTACTGTTTTCGCATCGCACCTATAGAGCCTGTTCTAGTAAT
ATGCATTACTTGTTATTTTACTACTTGTGTAGTTATGATCCTACTTGCTT
GCTGGTATAATGCCGCTTTATAGGCATAAATACCAGAATCCTTGATTACC
CTTGATTACCCCTCTCCTTGATAACCCTAGGACAGTTCCATCATTTCTAT
GATGGTACAATCTCCTTGCTAATAGATATGCTTAGGACCCCTCGAAATCT
TTCTACATTGCCACACCTCTCACACACTTGTTTTTCTAAAATGTGTTAAA
CGAGTTTGGTGGTGTGAGTAAAATCTTGGGAATGGGAGTAGCACAACCGT
GTTAGGTGATGATGATGGAGATGATGATGGGAACGGGTTGGACTGCGGGC
AAGACCACTCATGAGAAGATGTGGATAGTGTGATAGCCCACCAGTGTGGG
ATATGGTGCTTGCCCGGCCACATAAGGACCGGTTCTCTTGACCGTTAACC
TAATGATTTCGTACAACCACGGAACCAGTATGCGGATGGACTTATCCTCC
CTTCTGGGTGTCCTCTACACAATCCATCAGGAGGAGTAGATAACGGGGGA
CCAGGAGATGGCTCGGCACAGGGGAGCGAGTTACCCGTGGTTATGCTCGG
GGGAGTAAAGTAAACCGAAGCATACTCGGGGGAGTAGTAACCTGTCGTCT
GGATGCCACTGGGCGCTTCCCGCGGTGGAAAGTGTGGAGATACCTAGAAG
ATGGACTAAGCGTTATGCCACTCTCCGATCAAGAGTGCATAGCCCGTGGT
AAAACTGTACAACCTCTGCAGAGGATAACAATTCATCCGGATGGACGTTG
CCACGGCATATGGCACATTATGGTTACGCTCCTTGAGATTAGCCACCTCT
TTCTATCCTTGGCGTGTGAGTGGGTTGTAGTCAACCCGTGTTTTGGAAGT
GTGGCATGGATGCCGGGTCGGTACGATCCTTGTGATCAGAAGGCCCAATT
AAAATTTGGGAACTGGCGGGAAGGTATATACTCCCCCAGGGCCACCCAAC
TAAAATATTGACAATAAAACCTCCTGTTTTTATCTCTAATTCCTTGACCT
GCTTTAGTGAACCCTGCATAAAAATGGCTTTTCCGCAAATGAAACCCTAC
AGCCTTCTCCTTGCTAAAACCAAATATGCATCTATATTATACCCTTGTGT
AGCGTAGGGCTTGCTGAGTACCTTGTGTACTCACTGGCTTGCATTTGTGG
TTTTAGTCAGAGGAACCTTCGTAGGAAACGACGACGTTGGGTTTTCGTTC
TCCACTCAAGTCTGCTTGTGGTTGGGCCGTGTTTTCCGCTGTCTGCCTGC
CTCACCATTAGTCGGACGGACGGACTTGGATAGCT
>acontig268#LTR/Gypsy
GCATAGGCTATGGCGTGATGCTTCTTATCCTTGGTCTGTCCCAACACTGC
CCCAACGGCATAGTCACTTGCATCGCACATGATTTCGAATGGGAGTGTCC
AGTCTGGTGGCTGGATGATGGGGGCTGTAATCAAGGCTTGCTTCAGCTCT
ATGAATGCCTCCATACATTTGCTATCAAAGACGAAGGGTGCGTCTTTGGC
CAGCAGGCTGGTGAGAGGGCGTGCTTTCTTGGAGAAGTCCTTTATGAACC
TCCGGTAGAATCCTGCATGACCCAGGAAGCTTCGGATCCCCTTAATATTC
CTTGGGGGTGGAAGTGACTCAATTACTTCAATTTTCGCCTTGTCAACTTC
TATCCCTTTGGCGGAGATCTTGTGCCCCAGGACAATTCCCTCTGTTACCA
TAAAATGGCACTTCTCCCAGTTCAGAACCAAGTCTGCCTCCTTGCATTTC
TGAAGTACCTTCTCAAGGTTGTGGAGACATCTATCAAATGTTTCTCCATA
AACCGAGAAGTCATCCATAAAGACTTCCATGATCTTCGCGACCAAATCCG
AGAAGATTGCCAACATGCATCTCTGGAAAGAGGCAGGTGCGTTGCATAGA
CCAAAGGACATTCGCCGATAAGCGAACGTTCCATACGGGCAGGTGAAGGT
GGTCTTGTCTTGGTCATCAGGATGGATAGGAATCTGATGATATCCTGAAT
AACCGTCGAGGAAGCAAAAGAATGAATGCTTTGCCAACCGTTCAAGCATC
TCATCAATGAAGGGAAACGGGTAATGATCTTTCCGGGTAGCCTTATTCAG
CTTCCTGTAATCGATGCACATACGCCACCCTGTCACTGTACGCTGAGGGA
TCAACTCATTCTTCTCATTTTGCACAACAGTCATCCCTCCTTTCTT
>acontig274#LTR/Gypsy
TAAAGTACTCAGCAAGTGTGGGAATTATATGACATGTTTGGCTATAAACA
AGAAAGGCTCGACTCGGGTTTACTGCACTATGCAAACCTAGACTCAAAGC
ATCCTAATTACTAGGTGTGTCATCTCTCCAACAAAACTGAACCAACAAGG
AAAGAACTCATCGGATCCCAATCCGACTACCAACCAACCAGCCCGCGAAG
CCCCCCAATAATCATGAATAAGTCCAGGCCGCTCTTAACCGTGAGCACGG
CTGTCATGACAGTTTGAATCTCTGCAGAGTTCGCGCACGTTCCCCATGAG
TCGTGTTTCCCGTTTTGCTTCACACTTCCGGGGTGTGTAGCCAGAGTCAC
ACTACAAGGCCTTTCCAAGGATCCTCTCAACCTGTAGACACCCGCTAAGG
TTCCACCGCTAACAGCATATGGAGTCTATTTTACCTCCGCTGCAGAAGCC
CCCTCTGGCGCCAC
>acontig276#LTR/Gypsy
TACTATGTAGTTGACAATATTTGCATACCAGGGGTCGGTAGTTGTTACTT
TTAGTAACATGTCATCTCTCAGATAATCATTGATGGGCAATTCATCAGGA
TTCTCTACCCGCATTCGTGAGAGATGATCTGCCACGGTGTTCTCTACTCC
TTTTCTGTCCTTGATTTCCAAGTCAAATTCTTGGAGTAGTAGAATCCAGC
GGATAAGACGTGGCTTTGCATCCTTCTTAGTCAGAAGGTACTTGAGGGCA
GCATGATCTGTGTAGATTATGACCCTTGCTCCTACCAAGTATGATCTGAA
CTTATCAATGGCGTAGACCACAGCCAGAAGTTCCTTCTCAGTGGTGGCAT
AATTCAATTGTGGCCCTGTGAGAGTCTTACTAGCATAGGCTATGGCGTGA
TGCTTCTTATCCTTGGT
>acontig27#LTR/Gypsy
TATTTCAATCTTGTAGAGGGGAGCTACAAACGATGATGAGGGAGGAGTCT
CGTCCAGGCCTCTGAGAGCGTGGTGCTCTATGTTTGTGTGTGTGTGTCTC
TCCGCGCGACCCCCGTCGATGTGTTCCGGTCCTCCCTTTTATAGCTCAAG
GGATGATCCGGCTTACAGGTGGGGACGAGAGTCCACGTCGTGAGCGATGC
TACCACGCGTCACCCTGGTGGCATCCGGTCCGCCACCGAGGCTCTGGTCG
TGCGGCGTCCTGTCAGTACGGTCGGCGGGTAGGGAATCGATGCCTTCCCT
CGAACTGTGGTGGCTGTCCTGTCGGCGGCTTGGTCTCCTGCTCCTGTTCT
TGGCCATCATGAGGTTTGTACTAATGGCGCCGACTGCAACCGTCCCATTG
CTGTGCTCGAGATGTCGGGCGGCGCCTCGGGACGGGACGGTGCGCACTGT
GCAGGTCACATCGCGTTCCTGTGGATGAGCAAGTTCCCAGGCGTATTTAA
GGCAACCCAGCTACCTATCCTGTGCCTCTGTTCACCTTGTCGGTGAGAGG
GCTTCTCCGCGAAGCGATCCGAGTGCAGCTGGACTGGGAGTCGGGCGAGA
CGGAGATTGTGGACCCCGCTCCACTCGGGGTCGGCCGAGGCGGAGATTGT
GGACCCCGCCCGACTCGGGGTCGGGCGAGGCGGAGATTGTGGACCCCGCC
CGACTCGGGGTCGGGCGAGGCGGAGATTGTGGACCCCGCCCGACTCGGGG
TCGGGCGAGGCGGAGATTGTGGGCCCCGCCCGACTCGGGGTCGGGCGAGG
CGG
>acontig281#LTR/Gypsy
CCTCCCGGTTCAAGGCGCGCTGCGCCATGTCCTCCGGAAGGCCGCGCGGA
CGGGACTTACAACCCGGCAGCTCAAGCTGGGACAAGAAAACAAGAAGAGT
CAGAAAACAGCCACAAAATGGGGAAATAACAACGGAAAAAATACAGAAGG
TTTCACCAACTCACATATCCAACACAGCCGGGCTCGGGGATCGCCGGAGG
ATGGCCGGGAGGGGGGATACACAAACATGTCCTGATCAAAGATGAGGTTG
CCCTTGCCGCACGCCCGCGACATCACCTTCCCCAAATCGGAGTCGGACAT
CTCTCCGACCCCCTCCATGATAGTGCCGGTCAAATTCGCCCCGGGCACCA
TCTCCCACAGACGGAGCTCCCGACGCGAGAGCGGAAGCACCCAGCGCTTG
TAACAGAGCGCGAGGCAGCCAATGGTCCTGACGCCCCGGCGACGCAGATC
CTTCACGGCGTCAAAAAGGGACTCAAACTTCGCCCGCTTCTTGTCCCCAA
TGCCGTAGGTCCAAGCGTCGGGCGGGGTCT
>acontig288#LTR/Gypsy
GTCGATTGCGTCCGAGTCCGAGCAGATACACGATTCATGGTTTTTCCAAC
GAGGAATGGCATCGAGCCACCGGGCCCGGTCGAACGGACTCGGAAACTAG
ATGAATCGGGCTCTCGGATCTTATGAAGCCGACTCCAACCAGTCTCGAAT
CGGATCCCCGCTGAGGGCAAGCCGAGGCCATCACTCGGACACACCCGTTT
GTAACTTAAAACGAGCACCACGCATCGAACCATCGAGGAATGACGTGGCC
GGCTCACATCGTGCCTCGTCTGATCGAAAAGACGCGCGGGCGCGAACGAA
ACAAAAAGACGAAACGACCCCCGGACGGATCCAAGCGACGAGCGAGGACT
CGGGGGCTCGCTTTCGCAAATAGACGACAAATCGCTCAGTTTTTTAACCC
TCGGCGCAAGTATACTACTTACCCCGAGGCTCGGGGGCTACACCCGGCGG
GTGCGCTCGCGCGCACCCACCGGAAAATAAAAAGCACGAGGAAGTCTGAG
AATATGTCGAAAAAGCCTCGACGGCGACCATCTGCCCCTGGCCACCGCCA
AGGCTCGGGGGCTACTGTCGGATACCTAGATTAAGGTATCCTAACCAGGG
ATACTTTAATCACTATCATAGCCAGCTGATGGCTTCGGCTTAGGCACGTG
AAGGATACGAAAGTGGGGCCCGAAGCCTCCGCCTCGCCCGACCCCGAGTC
GGGCGGGGTCCACAACCTCCGCCTCGCCCGACCCCGAGTCGGGCGGGGTC
CACGACCTCCGCCTCGCCCGACCCCGAGTCGGGCGGGGCCCACAATCTCC
GCCTCGCCCGACCCCGAGTCGGGCGGGGCCCGCGATCTCCGCCTCGCCCG
ACCCCGAAGCGGACAGCTTCCCCGAGAAGCCTTCCGTCTGACAAGAGGAC
AGGCAGTTGAACCGACTTAACTCCGCCTGCGAATCTACAGGGGCGCGACA
CGACCTGCACCGCGCCTCTCGTCCCGTCCTGAGGCGCGCCCTGACGTCTC
GAGCGTACCAACGGAGCGGACGCGCCATCATCACCGGCCGCCTGACATCT
CGAGCGTAGCGGCAGAGTGGTTACGCCATCATCACCGCTACAGTCGCGAT
GGCGTAAGACAGGAACGGAGACCAAGTTGACGACAAGACGGCTGCTACAG
CGAGACTACAGTGAGAAAGAGGACATCGGTTCCCGGTTTGGCCACTGTGC
TGACAGGACGCCGCACGACCGGAACTTCCGAGGCGGACCCGGCATGCGCG
GAGCGACGCGTGGCCGCCCTGCTCACAAGCCTGAAGCCCCGTCCCCACTT
GTAAGCGGGTCTTTCCCTTGAACTATAAAAGGGAAACCCCCGCGCCCCGC
AGGGGGGGAGGATCGATCGAACACACTCACACACACAGGCTTGGAGCAAC
ACTCCTCCCTCGCCGTCGTTTGTAGCTCCTCTCTACAGACGAGAAACACG
AACCTCACCCGAAACTGGACGTAGGGCACCGTTGGCCCGAACCAGTATAA
ATCTCTCTCTCCACGAATCCCTCAAACGAAAAACCTCGCCATCAAAGAGA
GCCGTCGAGCCCCCGATTTACAAATTTTACTTGTCGGCCGGTTTCATAAC
ACCGACA
>acontig290#LTR/Gypsy
AACGGCGCGTTTCCCACGACGGTTCTCCACAGGCGTAATTTGCGGCCACG
ATTTGAAGTCGTGCGATAAGGGGGGGTGCTCGGTACCTGCATCCAGTTAA
ATCGCGCGACAGCGGACGTGCGCGAAACGAGACGCAGCGGGGCCGCAGAT
GTGGCGGCTATATAAAGGGAAAGGAGGGGCGGATCCTGTTACCTTTTTCT
CACCTAGCGCTCCCCCGTCCCCGTTCCATCCGTCGCTTCGCATTCACACC
GCCGCTCTATCTTCCTCGCCGCGCTCGCCGGCCAGATCTCTTTCTCACCT
TCCAAGTTAGCCGCCGCGCACCTCTCATCCACGTCTCGCCATGGCTGATT
GGGGGCGATCGAGCTGCACCCACGCGTCCCTCGAGGGCCTGGTCGCGCGC
GGGCTCCTGATGCCCCGTACGGAGGCGTGGGAGTGGCTGGTGCCTCAGGA
CGAGACCCAGCCGGCGCCGCCGGACGGCTACGTCGTCTCGTTCCGCCACT
TCCACGTGCGCGGCCTCGGAGTGCCGCCTCATCCTTTTCTTCGCGGCGTC
CTCCA
>acontig297#LTR/Gypsy
GTCTCACCGATAAACCTTGCTCTGATTACCAACTGATGTGGACGGGGGTG
GGTTTTGCAGCGGATCTTTCGGTGAGAGAAGGGGGATAACTTCGATTTGG
ATGGAGAGACGTTCACGGCCCGACTACAACCAGCAAGGATGCGTCTTAGC
GACCGATACACCAACTCCAGCGGCTGTTTGCGATCTTGTGGAGCACAATC
AACCAAACCACTAGGGTAATTCCTGCAAGCAATCGAAGAACAAGCAAGAA
CAAGATAAACAAGTCACTCGATAACAAAGGTGGGGTTCTGAATCAAGTAG
TCCGGGCGGTTTCGACAACTCGCGCGTCTACAAGGAAGTAGCAATGGCTA
AACTTACATCAATCAAAACCCAACTGTAAATTGGCGGCTATGGGGGTATA
TGAGAGGGGTAGAGGACGACCAGGACCTGGTGGGGGTCGTGCCTCAACCC
TAGGACGCGCCCCTATTGGGCCCAACTTGATACAAGCCCAAAGGCCAAAT
ATCGGCGACGCAGCACCGAGACAGATTCTGGACGTCAACTTGTTTCGACG
ATTCCCGACGACTCCGGATGAATTTAGGCATGAGACCGG
>acontig301#LTR/Gypsy
AGGATGAGTTGCTCATTAGTTTTTCCTTTATGCTTGTCATATAATTATTT
ATCTAATGTGATCAATTAATTCGCTTTATGCAAAATGTCTTTCTATTGCC
ATATCCTTGTCCAAAGCTAAATGCATCTTCCATTGTTCAGGAGCGACGAC
TCCTTGTGTAAGTCTTGCTGAGTACCTCTGTACTCACGGTGCTATGTTTA
AGTTTTTGCAGGTGAGGACGAGTACGTGTATGGCTACTTCTACCCCGCCG
AGGGCGGTGATGGGCAGGAGTAGTTGGTTGTGGTTGTGCTAACCCTGATG
GTGTTTGTGGGC
>acontig302#LTR/Gypsy
CAGCTAATGCAACCCATATGGCCATTTTATCAATGGGGCATCGATATAGT
TGGAAAATTACCAGCAGCTCCAGGAAACCTTCAATACACCTTCGCCGCAA
TGGACTACTTCTCAAAGTGGATCGAATTCAGAGCAGTAGCCTCGATCACT
TCAGAAAACATGAAAAAATTCGTCTGGCAAACAATAATCTGCAGATATGG
AGTACCAAGAAAAATAGTAGTTGACAATGGGAAACAGTTCGACAGTTATC
TATTCATGGAATTCTGCGAATCATTGGGGATAAACCTTCGCTTCGCATCA
TTATACC
>acontig306#LTR/Gypsy
TCTGTTGTTCCTGGTGAGAAGATATCAGCCGATTCGCTCTTCTACTGGTT
CAAACTCTTCTACTATGGTTTTCGCACAAAAGCCACCATATGGTTCCCAT
ACCAGGACATGATGGAATTCACTGTCCCTTCCTCTTTCCGTCCAGACGAA
CCAGTAACAGACGAACAATCGGCTGCCCATTTGTTGGCCTACATCAGACC
CTGCATCCTTCCCACGGGCATAGCCTCTGGCCGACACACCAGGCCCTCTT
ACGAGTTCTATCACCCATCGGTCATCGCTCGTCAGCTCGGTTTAGGCCAA
CTCCCCATCAAGCTCTTCTTCATCGGCCTAGT
>acontig30#LTR/Gypsy
TTCCTGCTCTGAGGACGCTGCTGTCCTGCTGCCTGAACGGGGCCCCTCTG
CGCGTTGTGCTGCCTCGGGGGAGCACGGCAGTCACGCGCGAAGTGCCCAA
CCTGTCCACAGTTGAAGCACGGGGAACCTCTGCCTGCTGGCCGCTGCTGC
TGCTGCTGAGGTCTGCCAGCCTGCTGCTGCTGCTGCTGAGGTCTCTGACC
GCCCTGCTGCTGGTGCGGCTGTGGTGCCCGGAACCGCTGCCCATTTGGGG
CAGTGTAGATCATCCTGAACTTCGGCGAGCCACTGCTGGACGGGCCCGCC
GGAGCCTTCCTCTTCCTCTTCTCCTCCTGGTGGAGTCTAAGTGCGTCCTC
CAGCATGATCGCTGAACTGACCAAGTCCTCAAAGGTACCAGCGGTGGCTA
GTGCAAGCCTGGACTGAAGCTTCGTAGACAACCCTCTCAGAAAACTGGCC
TTCTTCTTCGCGGGAGTGTCAACCTGGTCGGGAGCGTACTGAGCCAAGTG
GTTGAACACCTGGGCGTACTCGAACACGGACCTGCTCCCCTGCCTGAGGT
CCAGGAACTCCCTGAGCTTCCTCTGCACGATGCCTGGCGGAACGTGGAAA
GAGCGGAACGCGTCCCGGAACTGTGCCCAGGGCACCTGCTGACCGGCCGG
AAGAGTGGCGAGGTGAGTGGCCCACCATCCCCCAGCCGACCCCTGCAACT
GCTGCGCTGCGAACAGGGTCTTCTGCACCTCTGTGCAGCCCTCAAGGAGT
CCAAACTTGGACTCGGTGGTGCGCAACCAGCTCTCTGCCTCCATCGGGTC
TCTGGACCCCGAGAAAACTGGCGGGTGCGTCGCCAGAAAGTCAGCGTAAG
TACAGCCCTGCTGACGGCGACGACCGCCCTGGTTGCCGCCCTGATTGGCG
ACCGCGTTGGCGAGCTGCTGCAGAATCGCGTTCTGGTTCGCCATCACCTC
CGCCAAAGTCCGGTGAGGCGGCGAAGGAGGTCGGCGACGCGGCGGCATCC
TGCCAAATTTAAACATCATTGTCAGCTCCAATATACAAAGATATTATGCT
GGCCGAAGTAATTGACAGGAAGTAAATAACCGCAGAGAACAAAACGTGAC
CCAAATCAACAGATAGATCCATTCAAAGCATTAATCAAGTCTTACGGAGC
ATTACACATAGTTCCACAATACATCATGGTCATGCATACAAAGAGAAGCC
ATCACACAGCCCTAGCGGCTTCCCACATGCTACAACAATCAAACTAACAT
GCTTCTTAGACAATGCTTCCTAAGGATCTATCCAACAACTGGCACGCTCA
CGCGTCCCTGGAACGTGCGCGTCGAGACGAAGTAGTGTCCCCAGCCTCTG
AAGGGATCCACTCAGTGCTCATCTCGGAAACTGCGGCCTCGTCCTCCACT
GGAGGTACAACAGCTGCCGCTGCAACCTGCTCCTGTAGGTTCACGATCTG
GTGCTGCAGAAAGAACACCTGATCCTGAAGCTGGTCCCTCTGAGTACGTG
CGGCGTCTCTCTGGGCGAGTGCAGTGGTCAGGTCGCCCAACACGTTACCC
ATCTGGGCCTCACGGTCAGCGTGGACGGCACGCTCGTGTGCCAACTGCCC
GGCAGTCTGGTCCCTCTGAGCAGTGAGCACAGAAGCGGCGCGCTCCCACT
GTGAGATGCTGGCGTCGCGCAGGTCCAAGGACTCTGACAGAGTCTCAACA
CGACCCAGTGTCCTCCCATAAGCGCGATCGACAGTTTCCAGAACTCTGTA
CATCTCCGACAAGTACCTGGCCATAGAAGGTAGCTGCGCTGGAACAACCG
GGAGCGTGCCACGGTCAGCCAAACGCAGACGCCTCCTGAACTGAGGGTGG
GTCGCACTGCCAGTAGGAAACAAACTCAGCAGTGTGGCGTCTAGGTCCTT
GTTGGGGTGCATCTCGCAGAACCTCACCATCGCCTGAAGAGCAACACGGT
TCAGGGTGTCGTCAAAGTCCTGACCAAAACCCTGAAGCGACCAGTGGGAC
CAAGTAGGCCTCACGGGGTGTGCGGGGATGTCCACCCACATCGCGCAGCG
AGAAAGGCCGTAGATCTGGCTGACAGTCCCACGGTACCGAGGAGGGTCGG
TGTAGCCAAGCGACTGCAACGCTGTCCAAAACAGCGTGGGAAACCCCTCG
TGGTAAAGACCATCCGTGTGCAGGCTGCCATCCTCGTTGAGCTGGCAAAA
CGGGTAGTCATCGGGATCGGCCATCTGCGCGAAACGATAAGTGAAACGTG
AGAAACTCCTCGAGGAAACGACCATGCTAGTCAAGGAATAACATGGTAGG
ACTGCAACGCGAAAATAACGATTTCAACGTACAGCCCAAAGAAAACAAGA
CAAAAAACGATTGAACAAGAAAAGGGCGAAAATCCTCATCGACTGCGAGC
AGCAATCACTAAAACAAAAACTGACACTTCTGGAGACGTCAAAAGTATCT
GGTCCGAAAAGCAAAGTTGTAGAAAACTTCGAGATCTTTCCAGAGAGTAC
TAGAACACCAAAAACGGAGCAGCAGAACTCGAGATATCGAATTTTGAAGT
TGGTAGACAGAATCTGGAAAAACTGGCCGAGACAGAAACAGAGGTGAATT
TGGTCGACGGTTTTGAGGGTGTTAGG
>acontig315#LTR/Gypsy
CGGTCCTCAATCGACACAGACAGGGCTACCGCACACAAGACCTCCATGTC
CTGCTGCAAACCTACACATCCCCGTCCGGTCTCCAATTATCATCATCATG
TGAGAAAAAACAACAAACAATTTTTCCAAAAAGAGCCCTATAGCTCGCGA
GTAGTGTTCCGCACCACTCGACTTCTACCGATGACTCACATTAAGCATAG
CATAAAGTAACGAACGGCTGAACATACCCACCCATAGGAATACATACGGA
TACATGCAACTAAAGTTTCAATCAACTCCTAAATACCTAATGCACATAAC
ACGACTCCATCGATACATGTGACAAAGCAAAATATTTCGAAAAAGGTTGA
GATGCACCGGGGCTTGCCTTGGGGCTGCTGGTTAGCACACTCCGTCACGC
TCACGTCAGCTCCGGGCTCCTCGGTCACGACCTCCAAGTCCTCGAGTACG
GCGTCGGTTCCTAAATGAATGCAATTATGTGTACAAGGTTAACAAGAGGG
TTCATGGAACTTCCTTGATAAATACGACATGGTTTTGATGTGGCCAACTA
ACTTAGAAGAATACTCAAAAAGAATTTTACACTTTTGTCTGAAGTATTTC
CTAAAAAGAGTTAAAGGAGTTTCTAAAGTTTTTCAACGATCGAAACAAGG
ATTTTATTTCGAAATTCATTTAACCTTATTCTGGAAGATGAATATTTTAT
ATCAATTTTTCAGTGGAACACTATAACCTTGGACAGTGACATATCCAAAG
TTTGGTGCCAAAATATACAGGATTAAAATATGAAAAATGATTTAAGTGGA
AACTTGAAATGGATATAACTCCAGAAATAGGGTGACTTACAAGAAGCTGT
TTGGTGAGAGGTT
>acontig318#LTR/Gypsy
TGTTTCCTTTCTCCATCACTGGCGAAGCAGCTCACTGGTACTATCTGCAT
GTGAGTGAAGCAGAAGGAGACTGGTACACTCTCAGGAAGCTCTTCTGCCT
CCACTACTTCCCCCTCTCAAGGGTTATCGCTCTTCGCAAGAAGATCATTA
CCTTCGAGCAGGGAAAAGAAGAGCCATTAGGAGCTGCCTGGCACCGTTTC
CTCTCCCACACTCAAGAAGGGCCAGATCTGGGAATTCCATCAGCCATCCT
CCTTCAACACTTCGCTGCAGGACTCAGCCCGCAAGGTCGTAACTTCTTAG
ATGCGGCCTCAGGAGGTTCATTCCTATACAAGACAACAACAGAAGGGTTT
GAGGTACTGAAAAAGATTCTCAGTAATCTGAATGCTTATGAAGCATGCGC
AGCTGAACCTTCAAAAGAAGAAATTCAAGCTGTTTCACAAGCACCCGCAG
TCAGTCCACCAGAAAAGGAGGAAGAAACATGCGTGGAAACACCACACATT
GAACCACCACCAGTGGAAGAAGCCCCAGAAGCAGCCCAAGAACCAGAACC
TGCTCCAGAACCTATTAAAGAGCCCAAGCGGGACGCAGAGCAAGAGTTCT
TCTTCGATTGCCCAACGAATCCAAGACTCTTCCAAGAAGAAACACTTCTC
GCAGAAGGGCATAACCAAGTCGAGTCCATTCTCCCCATCATACCATATGA
GGAGGATGTTGACTTGTCAAAATTTGGTGATACACGGAACTACCCAGTCG
AGAAGAATGGCTGCTTGGATAAGGCTGAGCTGGATAGGATTGATTGGGAA
GATAGGACGGAATACGATGAAAGGCTGCATCAATTGTCCGCTATCTTCAG
TGAAGAATGGCTCCAAGAAGCAGAATGCACGGGAGAAATAGTAAAGCTAC
ATTCAAAACCCGG
>acontig319#LTR/Gypsy
CAAATTGACAGTACACAAAAGCCCGAAGTAATTCAAGAAACCAATAGTCA
CAGAGGAGGAAGAAATGGCAGAGGAAGAGGAAGAGGGCGCTCGAAGAACC
AAGAGCCCAGAAAACCTTTCTGCCTGTTCCACGGTCTAGACATGGGGCAC
ACATCAAAAGAATGCCCCGAAACCAAAAAAGTCCTCGAAGAAATGAAGGC
AAAAACAACGCCTCCGGAGAACCAAAGAGTGGTGAACCATACTACACCCG
CTACGCATTGGCCAAACCCTTCGCCCTATCCCCAGTACCAACCTACTTTC
CCACAATACTATCA
>acontig331#LTR/Gypsy
CCTCCCAAGTAGTAGGTAATTCGTTGCTAAGAGCTAACCCATTCCACCAG
ACAATTGCAAAGTCCTTAAACTCACTAGTAGCTTGTCGAACTCTATGTTG
CTCAGGAACAAGATGGGCATTAAATTTTTGTTCTACCGTCATCTCCCAAT
CTAAGTAACCATCAGCATCATATTTGCCCGAGAAAGAAGGAATTGTTAAC
TTGATCTTAGCATAAGGATCATCAGGGGGACGGTTGTTCTGACCTTGGTT
ACCCATACCTTGGGTATTGTGGCGAAGGCGATGTCGCAGTCTCTCTTCGC
GATCGTCAGCTTGAATGGTGGCAATGGTTGTCTCCAGCTCGTCTATCTTG
CCAAAGATGCTGGACATGCGTTTGTCCAGTCTCTCCACGTCGTGGGTGAA
CTGTTGTTGAGCTTTTCCAAGGTTGAGGCCGTTGATGGTGTCGGTGACCG
CCTTGGCAACCTCTTCAGCAACCTTTTCAGCGATGGTTTCTTTCAGCTTG
TCCATAGCAGCTTGGAGCTGAGCTTGGCTGACACACTCGTTGAAGTCTTT
TGGGCTCTTATCTCCTCCATCCTCATCCCCTTTACCTGAACCTGCCATGG
CAACAAAGCAGAGAAAACACAGAGAAGCACAATAGAAAGTAAGGGTTATC
CCTATAAGCTACTGTATATGTGGAGGCTCTCTCGAAGCAAAAGGGCAGAT
TCAACTCAAGTTCTTACAAGGTTCTACTAAGCAAAACAGAGGATACCTAG
AAGAAGTGATCCGACGATTGCGAGGTAGAAACCTGTGCTGTTCAGAAGAG
ATATGTGGAGCTAGGAAGGCCAAATATGTGAGTGGCACACAATTCAATAA
CAGATAGTAATGCTGAATAAATGTCCAAAGCACTGGTCCTAGTTGCTGGT
ATACTCGTATCCAATTCCAGAAGTGAACAACAAGGAGCAGAGAACAAGAA
TCAGCAAAAGGAACAAGGCAGAACAGCAAGCTTCAGGCAATGACAGACTC
TGGGTGCCCTATGTGCCTCCTGTGGCTGTTTTTCAAGCGTCACTAATGAC
GGACTAGTAGAAATCACGAATTTTTCTTTTTTCCTTTATTTTTTTTATAT
TTTTTTCCCAACCAGGAGCACAAGAATAGGAACACCACAAAGTATCAGCT
CAAACGGAGTTAAGATGCGGCCTACAGAAAATCAAGAGCGATCACTGAAA
ACCGGAAATTTTCTTCAACAATTTTTTTAATTATCTTCCCGATTTTTTTT
CGGGAGTTTGAGAAAGGCAACTGGCCTTTGGCGAGTTGGTTTGGCCCTTT
TGGAGCTGGGAAGCTGCTGTTTTTTTTTGAGAATTTTTCGAGCACCGAGC
GAAAAGTTATGCCTGTTTTACTGAAGGTACCTCAAGTTATGGTTTCCAAA
AAGGCAAAACTCAAATCGGGTGGGGCGAAACGAAATCCGATGATGCAGCG
GATGTATGAGTGTGATGGGTGGATGTATATGAATCAAAGCAGCACTAAGA
TATGGTGGAAACAGTGAACCAAAAATCAGGGTGTGGTGGG
>acontig335#LTR/Gypsy
GATTGAAGCCTGCAAAAACCACGAAATATGAAAACAAGAAACCAAAACAA
AATAAAAAAGAGAGGAGAGAAAAAACATTCAAAAGTAGCGAAGGACAAAG
AAGAACCATACAAGGATCTGACATCGGAGAAGGAAAAATTGGCATGCGAA
AGCCAAACTTATTTCTACCGAAAGAAGAAGGCCTCCAACCATGACGAGCA
AGAGGACTAACTCCAGCAGCGAAGCATTCTTCCAAAATATCACGAAGGGT
CATCCTTTGACTAACCCTTCCAAAGGCCTCTAAGCATCGGGAAATAGAAG
GATTCCTCAAAGGATCAGAATTATTAGTAATCCACACACCTTCGGGCGCT
CAAGTACAAAAGTCAATGGCCAAAAACTTATAATAAAACCAGTCTTTCAC
CCATTCCCCAAAACGGGGAGGATCGAAGCTACCAAGAGGAGCCAAAAACC
CCTCCCTGGATTCAAATTCAACAACGCCGAAGCAAGGGCTAAGACGATTC
TTATGATCATAACAAGGAAAATGCTTAGCCTGATACACATGATAGAAAGC
ATGAGGCTCAGGGTTCAACCCTTCGCTAATGCAAGCCCAAGCGAAAGCAG
ACATGGTCGCAACAGCAACAGGAGTAAGATGATGAAGCTGAAGATGATAC
AAGGAAAGAA
>acontig336#LTR/Gypsy
ATCTTGTCTGGGTTAGCTTCGATTCCTTTGACAGAAACCAAACATCCCAG
CACTTTTCCTTTTGAAACTCCGAAGACACACTTTTCTGGGTTGAGCTTCA
GGTTTGCCTGTCTGAACTTCACGAAGGTTGAGGCTAAATCGCCGATGTGA
TTCTCCCTTTTGTTACTCTTGACAACTATGTCATCAACATAAGCCAGTAC
TGTTTTTCCTACTAGCTCTTTAAGCACTTCCTTGGTCATTCTGCAGAAAG
GTGGACCTGCATTTTTGAGGCCTTCGGACATTCTGACGAAGCAGAAAGTT
CCGAAGGGAGTGATGAAACTTGTTTTTGCTTCGTCCTCCCTTCTCATGAA
GATTTAATGCTAACCGGAGAAACAATCAAGTAGGGACAGCAACTCTACAT
CCGCGGCTCCATCCACCACTTTGTCAATTCTTGGCAGAGGGAAGTCGTCC
TTCGGA
>acontig338#LTR/Gypsy
GCATGCCTAGAACATCGCTTCTCCACCTTCAAGTACTCCTCGATGTCTTC
ATTCACTGAGCAACAAACAAAAGGTGGTTTTGGGTCCGCGTGAGTACATA
GAGTACTCAGCAAGTAGAGGAAAGTATGACATGTTGGCTAAAAACAAGAA
AGGCTAATAGGGGTTTATTTGCATAAATGCGGTTGAGTAAAACATTTAAT
AAAAAAAAGCACCTATTTACTAAATGATATATATCTCCAAACGGCCAAGG
TTACTCCACCTTGACAAGATAAAGGGTTCCAACCACCCTGTACGTCTCTA
CAGGTTACTCCACCTGTACCCAACAACGTTACCCCACTGTGATTTCCCAT
CCATCCATCATCCCTAACTAATCGTGTGAGGGTCCATGCCGCTCTTGACC
GTGAGCACGGCTGTCACGACAATTTTCACTCTGCAGAGGTTGTACACATT
TCCCCACGAGTTGTGATTCCATCCCCTGTTGCCAGGTGGACTAAAGTCTC
CTTTATGCCGTGTCGGCCAAACACATGCACACTTCCTTAGGTGTGCGGCC
AGGAGATCACAACAAGGCTTTTCCACAGCTTCCTCCAGTCTGTACGTGCC
CACTAGGATTCGCCCATAGGGGAAGTAACCCTTAACCCCTAGAGACCCCC
TCTTGTGCCAGATGGTTCCGAGGAGTACCCCTCCTGTCCCCACACATCTC
TCTCCCGACGATTCCGGCGTACCCCGCCTTCCTCGCACCACCGTTTGGCA
CGCACAAAACTGGTCTCCACAATGTAATACGCCAGGCCGCGCCCATTCTT
GGACTCGTGGCTGTACGGTTTTCATGGGTGGTCGCTCCACGAACCGGTCC
TTAGATTTAGATGATCAACAAAACCAAGGGACTGCCGGTAACCCCAGCAC
AGTCCCCGAGCTGCCGGTAACCCCAGCACAGCTCCCATACCATAATCACC
CAAATCCCTAGCTCCATTCATGTTGCTAAAGAATTCCCATTTAACCCTCA
TGTGACAGAAGTTCAATTAATCAAGTT
>acontig347#LTR/Gypsy
CTTGGTTGTCCACTTTTACGGTCACATGGTTCTGGTTGTCCATTGAGTTA
AAGACTGCTGCTCACAGACACTTCTTGGTTGAAGCTCTTCTTCACGAGAT
TAGGGAAGCAAGAGAAGTTTTTAATAGAGAAAGAGAAGGTTCTATGGAAA
TTTTTGCAAATAGTTTTGAAAATAGTCTTTTTTTAACGCGTCTAATCCTA
GGTTTTCGTCCTACAGTCAAGTATTGCTCTGATACCACTCTGTCATACCC
CAATTTCTGGAGCATGTTGTGCATCATGTATCAGTCCCTGGATCAGTAGC
TGATACGCACAAGAACACAGATATGGTAATCAAAAGCATACTTCGTATAG
GTAATAATATATAATACCTGAGATAATCACCTTTAGTGGCGGTTCGACAA
GGATGCTGAACTATCCAAGTCCGTCCGACCGACTAATGGTGAAGCAGACA
ATCAGCGGAAACACGGCCCAAGCCTACAAGCAGACTTGAGTGCGAACGAA
AACCAAACGCCGTCGTCTCTTACGAAAGCTTCTCTCACTAAAAACGTTAA
GAGCAAACCGTGAGTACATAATGTACTCAGCAAACCCTAACACAAGGGGT
AAATACATGCAGGGGTGTAACCAAGGATGAGGCTGGAGGCTCGGTGTATC
GGCGGAAAGCCAATTTTTATGCAGGGGTTGATTTTGAAAGCAAAACCAGT
TCGCAAACTAAGTCAGGTATTATTGATTAAGTATAGTGGGGTTGTTTGGC
CCTGGGGGAGATGCGTCCATTCCCGCCAGTTCCCAAATTTTATGCTGGCC
GGAAACCAGCGCACGGCTCCAAACCGGTGTATTCCGAAAACACA
>acontig34#LTR/Gypsy
GTATGATGTTTACGAGCTTGATTTGCTTTTCAGACGTCTTTATAGATGGC
GAAGTTAAAGTCTCGAAAAAAACGTCCGGTGGCAAAGGTTCTCTTCTCGA
AGCTGCTCTTGCTAAGGCGTCTGCTTCGTGATTATCGCTTCGCTCAAGAT
GGACGCAAGAGTATCCTCTGAAATGTTTCTCGGTGCTTCGGATTAGCTCC
AGGTACTTGATCAGCTCTGGGTCTCTTGCCGTGAAAGTTTTGTCGATGTG
GCTCTGGATGACTTTGGAGTCGGTCTGGATAACAAAGTTGAGGACGCCCA
AAGCTCTTAGCTTTCTCAGTGCTAGTAATACTGCTTCGTATTCTGCGATG
TTGTTTGTGCATTTATCGGTTTCCTTGTTGAATTCAAGCCTGACAGCGTA
TCTGAGTTTGATGCCCGAAGGGGAGGTGAGAACTGCCGCAGCCCCAGCCC
CTAGATGACCCCATGCACCGTCGCATTTGATTTGCCAGGGCTCTTCGAAG
ACGGGACCTTCGGTGTATGAGCTGGGCTCGGTCCAGTCTGCGATGAAATC
CGCGAGGACTTGACCGTTGATCGCACTTCGGCTTTCGAAGTCAACAACAT
GTTCAGATAGTTCAGCTGCCCATTTGGAGATTCTTCCCGAAGCTTCTCTG
TTACCGAACATTTCTGACAGAGGCTGATTTGTGAGTACTTTGATTGTATG
AGCTTCGAAATAATGTCTCAATTTTCTTGAAGACATGATGACTGCGTAGG
CAATTTTTTCTAGCTCTGAGTAGAATAATTTTGATCCGGACAGGGCTTCG
GAGACATAATAGACCGGGACTTGCATCTTTACTTCGATTCCTTTGTTGTT
TGTCTTCGTTTGGGATTGGACCAGGGCTGCACTCACTGCTCTGTGAGATG
CGGCCACATACAGGTACAAGGTTTCTTTTGCCTTCGGGCTAGCGAAAGCT
GTCATTTCTTTCAGATACTTCTTTAGGTCCGCGAAGGCTTTTCTTTGACT
TTCTCCCCACTCGAATTTTCCGGAGCCTTTTAGCACTTGAAAGAATGGAA
GACTTCTTTCTGCTGATCTTGAGATGAACCTGTTGAGCGCTGCGATTCTT
CCGGTGAGTTTTTGCACATCTTTGATGGAAGAGGGCTCTTTCATGTTGAT
GATGGCGTTTATCTTGTCGGGGTTAGCCTCTATGCCCTTGATTGATACTA
GGCAACCGAGGACTTTACCCTTAGATACTCCGAAGACGCACTTTTCTGGG
TTTAACTTGAGGTTTGCTTGCCTGAACTTGGCGAAGGTTTAAGCCAAGTG
GGATATATGATCGCTCCGTTTATCGCTTTTTACGACGATGTCATCGACAT
AAACGAGGACAATTGTACCTTCCATTTCTTGCAGTACTTCCGTGGTCATT
CTGCAGAAAGTTGGGCCTGCATTCTTCAACCCTTCGGGCATTCTCACGAA
GCAAAATGTTCCGAATGGAGTGATGAAGCTTGTTTTTTCTTCGTCTTCCT
TTCTCATGAAGATTTGGTGGTAGCCAGAAAAACAATCCAGCAGTGAAAGC
AATTCGGCTTCGGCTGCGGCATCTACTATTTTGTCGATGCGAGGCAGGGG
GAAATCATCTTTTGGGCATGCTTTGTTTAGGTCTGTGAAGTCTACACACA
TTCTCCATTTTCCGTTCTTCTTTTTCACTGGGACTGTATTAGCTAGCCAA
GTGGGGTATTTGACTTCTCTGATGACTCCGGCATCAAGGAGCCTTTGAAC
TTCGGCTTTTACTGCCGCGACTCTGTCATCTGACATTTTCCTTAGTTTCT
GCTTCTTCGGTTTGATCTTCGGGTCGATGTCTAGCTTATGCTCGATTGTT
TGTCTGCTTACGCCTTGCAGGTCTTTTGATGACCATGCGAAGACGTCCTT
GTTTTTGCGGAGCAAGTCCACTAGTTCTTCTTCTTCGTTCTTCGGGAGAA
GGTCACTTATTATGACTTCTTGGTCTAGGATGAGGTTGTCGAGCAGTACT
CTTTTTGTCCCATCATGCTGGATGATGCGAGGGTCTTCTTTGTCGAGCAG
CTTTTCTGGTACCAAATGCTTGAACCTCTCTTTTTTGTCTGGGTCTTCGC
TGACAACATACACATTCTTTTGCCCTGGGGTTACTCCCTTTTCGATGTTC
CTTGCTTCTTGCTGATCCCCGAAGACTGTAATGACTCCCTTCGGCGCGGG
CATTTTCATGACTAGGAATGAATTCCTGATGGCAATGTCGAAGGTGTTGA
TGACGCCCCTGCCGAAGATAGCGTTGTATGGGTAATTCATTTCCACCACA
TCGAATGTTACATATTCGGTTCTTGGGTTTGACATATCTCCGAAGGACAC
TGGAAGGGAGATTTTGCCCAGGGGATTGATTCTTTTTCCCCCGAAGCCGT
ACAAGGGTGTGTCTGTGGGTTCGAGGAGTTTCCTGTCCAACTTTAGACGA
TCGAAAGTACTGGCAAAAAGGATGTCCGAAGAAGCCCCGTTGTCGACCAG
TATTTTGGTGACATCCCATCCGTAGATGTTTGTTTTGATGACCATGGCAT
CATTGTGTGGGTAAATCTTGAGATCACACCGTGATAGGTCTTCTTCGGTG
AAAGTTATTGGTACGTGAGACCACTTCGTCTTTCTGACTGGGGCTGCGTT
GAAGATTGTGTTTACTGCTCTGAAGTAATCTTTTCGTTGTCTCTTTGACT
CGAAGTCCGTCGAAGACCCACCGGTGATTGGGAGTATGGTGCCGTATGAT
GGCAATGGATCTGCGGATGTGTGGTGAGTTGACTCCGGCTTTGGTGGAAT
GCTTGCTATTGGCGGTGGTGGTGGTAACTCTTCTCGTGTCGAGTAATTTT
GCGAAGGTGGTGGTAACATCTTCGGGATGTGGTTTACTTGAGGCATTGGT
GAGAAGTTGTTTGGTTGGAAGCTCGAAGGCTGGGGTATTGTGCTTTGATA
ATGCTGATGATAAACTGGAGCGAACTGCGGATATGCAGGATTGTATTGCG
GAGATGGTTGCCAGTTGGAGTTTCCGGAGGTATTGTTGACAACTCGAGGT
GGAGCTGCGGGTTGTTCCTTTGTCTTCATTCTTTCAAGGACTGTCTTAGT
TTCGGGACACTCTTTTGAGGTGTGCCCTTGGTCAGGCCCATGGAAAATGC
AATAAGGTTTGCGAGGCTCTTGATTTCTCCCTTTGCCACGGCTTCTTCCT
CTTCCGTTTCTTCCTCCTCTGTAACTATTGGACTCCGGAGGTGTTTCAGT
TTTTTGGTTGTCGATCTGGTTGATGTATTGAGCTTGTTGTTCATCTCTGT
TTCGCCTTCTCGAAGTGTTCCAGTCTTGTTGGCTTCGTTGATTGTTTGAC
TTCATAGCTTGCTTTTGGTTGTTTTCTACTGCTTTTCTCCTTCGATAATC
AGCGTCAGCTTTGCTGTATTTCTCTAGCTCTGCGTACAGGTCTTGTATTG
TTGCTGGGGTGTTCATTGTCAAATGCGTTGAACAGGGTCCAGCCCGAAGC
CCAGCTATTGCCGCATCAATTGCGGAGCTGTCTTCTACTTCTGGTGCCTG
AGATCTTAGTTCTACGAATCTTCGGAAATAATCCTGAAGTGGCTCCCGCT
CTCCTTGAACGCAGGCTCGTAGCTCTTGAGCTGAGATAGTCTTGCGTAGG
AAGCCTTGAAAGTTTTGAGTTAACTTGTCCCTTAGGTTTTCCCACGAGTA
TATTGTACCCGGGCGAAGGGTGGAGTACCAATCCAACGCTGGGCCTTCGA
GTGCGGTGATAAGCTTTTTGGCTAGGACGATGTCGTTTCCACCGGCCGAA
GAGATTGCAGCTTCGTAGCTCATGAGAAATTGTCTTGGGTCGAAGCGACC
ATTGTATCTTGGGAGAGGTATTGGCTTGTAAGATGCAGGCCATCGGGTAA
GTTGAATGCCTTCGGACAATGGTGAATTTTTGTCAAACTTGCTAATTATC
CCTTCGGGTCTTGAGGTGTTGGAGGATGGCCTTGATGTTCTTCGGATCGT
TCGGTCTTGATGTTCGGCAAATGGCTCTTGCATTCCCAGCAGTTCTTCTT
CTAGTTGTGCGATTGAGGCCTTCGCTTCTTCAATCCTGCTTTGGAGGCTT
GTTCTTGAATGTTGGTTAGCATCTTCAAGGCGGGCGCTTCGTATCTCTCG
GAGCCTTCTCAATTGTTTCTGCAACTTGAGGAGGGCTCTATATTCTTGCT
CTTCGTCTTCGCATGTTGGTCTCTCCTGTCTGGCATTGCTGGCCTCCGGG
TTGTCAAAGTTGACCCTTCGGGTATTGTCGAACTGACCCCAGTCTTCGTC
TGTGTCGGTATCTGTATCTTCTGCGAAGGTTGGTTCTTCCGCTGGTACGA
CCTGCTTGTTGGCTGCCTCTCTAGCGCGGTTTGCTTCGCCGCTAGGGGCA
TTGTTGTTGGTTTGGGCTTCCCCGATGCGAAGGGGGATTTCGCCTTGTGG
TGTCCTCGCTGCAGTTGATCTTGTGGTTGGTCCATCAGGTGGCTGCGGCT
GCGGGGGTAGCGTTGGGTCTTCTTCCGAAGCCCCTTGCGCGACCCTCGCC
TTTTTAGGTGGCATAAGGGCTTGTTCTTCGTGCTAAAACCACGGTGGGCG
CCAAATGTTGGGCTTCTCCTCGAAGAAGACCCAGCACCGGGTTAAACACG
AAGACAAATGCAGCGAGGATAAAGAAAGGCTTCGTGAAAGAGTGCTTGCA
CAACACGAAGCCTACTTCATTATCATGACAGTCATGTCACATCACAGAAA
ACCTTCCCCCCTCTCCAGTGCACGGGAGGGGCTATTTATACCATGATCAG
GGATTACAATTTGATGCCTAAACTACCCCTGATCACAGAGAATAATGTAC
AGAATATTCGGTACAAAAATGTCCGGAGGGCATGGTCGTCTTTTGGCGTC
GTCTTGTTGAGGGTTCACCAAAAACCCTAGCCGCTGACGTGCCCTTCCTC
ATTGCCGCTCCGGGCCCACTTGCAGGCCTCCGGTGAGGGCGGAGCGCCCC
GCCGCATTTGCCCGAAGCCCTTCTCCGTCAGTTGCCCGAAGACCTTCGGG
CCCGCGGTCCACACTTCGCGCCCAGCGTCAAGTCCTGCGGGGGAAAAGAC
ACACGATAACAAGAAGAGTCATCAGCCTACATGATGAAAACCTTCGGGTG
AGTTGTAGAAAGGGGTATCGGGTTCGAAGCCCGCTCCGTGGATCCCCAAC
AGTAGCCCCTCGTGGGCGAGGTTCAACGCCGATGAGCCGAACCCTCGAAG
AAAAATCGGAAACCGACGGAGCCGAACCCGGAAAAACTTCCCTCGCTCAT
TGGGGTTGATGCTGGCAGTAGAGCGCGAAGACAAAAAGGTTTTGTCCGAA
GACCGGTGTCGTGGGGGGTGCCACGT
>acontig354#LTR/Gypsy
CGTGCCCGTCTCTCCAGAGGTGTTCAACAAGTTCTTATTCAATGGAAAGA
TCAGCCATCAACGGATACTTCTTGGGAGGATGTTTCTACGATTCGTCGCT
TGTATCCTTCGTTACAGCTCGAGGACGAGCTGTTTCAGCAGGCGGGGAGA
GATGTTAAGGTCGGCATCACCTATAGCAGGCGCAAGGACCAGGCCAAGGA
GGTGGCCGGCTAGGTGATTAGGATAGGTGGGCCATGGGTCCACTAGTTTT
CTTATTGTTCAAGTAATCTTGTACTGAGAGGTCAAGTTACCCCCTCTATA
TATATAGAGGGGAATTCTATCAATAAAGTTAAGCAGGGATTAAGGGTCAA
ACCCTAATTCCTCTCCCTCTCTCACAGCCGCCGCCGCCCCCTCTCCTGCT
GCCGCGCCTCCCTCTCCCCTC
>acontig356#LTR/Gypsy
TCCATGAAACTGTTATCAAGTTTGGGTTTAGTAAGAATATAGAGGACAAT
TGCATTTATGCAAAGTTTAAGAATGGGAAATTTATTTTCCTTATCCTGTA
TGTGGATGATATCCTACTAGCTAGTAGTGACTTGAATCTACTTCAGGAGA
CGAAAAAGTTCTTGTCCTCGAATTTTGATATGAAAGATCTTGGTGAAGCA
ACATTCGTTTTAGGAATTGAGATTCACCGAGATAGAAGAAAAGGGGTATT
AGGACTCTCGCAGAAGACATACCTAGAAAAGGTTTTAAGAAAATATGGTA
TGCATGCAAGTAAACCTACGCCTGCTCCTATAGTCAAGGGCGATAAATTT
GGGAAATTTCAATGTCCCAGGAACCAATATGAGATCGATCAAATGAAAGC
GGTTCCATATGCTTCAGCTGTCGGAAGCTTACAGTATGCTCAAGTATGTA
CTCGCCCTGACTTAGCTTTTGTTACCGGGGTACTTGGAAGATTTCAGAGT
AATCCAGGACTAGAACACTGGAAGATGGTTAAGAAGGCCTTGCGATATTT
GCAGGGAACTAAAGGCCTCATGCTAACGTATAGAAGAACTGATTCCCTAG
AGATTAAAGGGTATTCAGATTCAGATTTTGGGGG
>acontig357#LTR/Gypsy
ATTTGTTCCTTCTTACTATGCACGTGACATGATGAATAAAATGCAACAAT
TGAGACAGGGAACTAAAAGTGTAGAAGAATATTATCAGGAATTACAAATG
GGCATGTTGCGTTGTAACATAGAGGAGAAGGAAGACCTTGCTATGTCTAG
ATTTTTGGGTGGTCTAAACCGTGAAATTCAGGACATTCTTGCTTATAAAG
AGTACGCTAACTTAACCCGTTTGTTTCATCTTGCTTGTCATGCTGAAAGG
GAAGTGCAGGGACGACGTGCTAGTACCAAAACTAATTTTTCTGCAGGGAA
GACTTCTTCATTTCAGCCACGCTCTACTACTACACCGACTGCACGTGCTC
CTGCGCCGTCCTCATCACCGAGTAGGGCAGCACCTTCTCCTGCTAGCGAG
AAGCCTCATGCCACTCCCGCTAATTCAGCAGCAAAGCCTTCCCAAAAGCC
TGCTGCTAGTGC
>acontig38#LTR/Gypsy
TGTTGGCGTTACGTATGCATAATAAAATATTTCTATTCCGCAAGCGCACG
GAACACCGTTGTAGCATTTCACCCGGAAGTATTCCAAGGGTATCGTATTT
ATATTTATCCACAGGGAAGCAGGCTAAGAATATCGTGAATTAACAAAGAA
ACATCTATTATTTATAACTTGCAAACTAGACCAAAGCAGGGGTACAGATG
TGTGAGATGTGTGTGGTACTCAGGAATAACATCCATTGATATAGATAACA
AGGAATTAGCAATTAGTTGGGAAGAAAAACGAGCAGAAGGTATCAGTTAG
CCTAGGGGTTAGCATTTAGTTTCATGATAGTCTACAACTATTTACTTAAG
CTTTCATTACAGATACATTCAAGTGCGTCGGGGCACGGCCTCCACCAAAA
CACGCAACCCGATAATTAGGTTCAACGTATCCTGACAGCGGACCGAGTCT
AGGCCCTACACACTCAACCCGAACGTGGTGGACTACAGAGACCGGTGCAT
CTGTCACATACACTCGCGGCTACCACATCATCCCGTGGGGTTGAGGGCAA
ACTCACGTCTAGAATAATTCCTTGAACCATACAAGCAACTATTCTAAATA
ACTTACTCCTAGCTAAAAGAGCAAGCCACCCATGCATAATAAAATCTATG
TGAATTGTGTAAGCATATGGTGGTGCAAACAACTCATGGAGATAAAAGCT
ATCATGCATAGACATGGATCCAACACAAGAATTTCTCGATAATAATTACT
TAAATAAATAAATATAAACTAAAAGGAAAACTAAATAAAATAAATAAAAA
AATAATTCTTATTAAAGAAAATCTAACAAAAGGAAAGATACAAGAGAACT
TTACCGACTTTCGAAGAAAACTCCGGAACTCCGAGCGAAGCTCTCACTTC
TACTCTAACTCCCATGACTAAAACACTAATCCTATTCTAAACTACAAAAG
TGGAATGCTTCTTCCATGAGGTACACTTAGAACCGGCGGGGAGAGCTCCT
ATTTATAGCCCAACTTGAGGTAGAGTGGCGGGTACGTCAAGTAGGCGAAA
GATTGAGGCGGTTGCGCGAAAAGGTAGGCCGGCCGGCCCCACCTTAGGCC
GGCCGGCCCTCCTTGCCCTTGGATGGCCACCGCCTTCCGCGTGAACGCTC
TAGATCATCTCCCAAGGTCGGTTCCGAAGTCGGTTGATGTCTGG
>acontig3#LTR/Gypsy
CACACCACAAGACACAAGACTCTACAGCAAAGCCTCACTCCAATCCTTAG
GCCAAGAGCCTCTTGTATTCTAGTAGAATAGGAGAGAGGGCAAGGGAGAG
ATAGGAGTGTTCCTCCCCTTTTTAGTGGAGGCTTAGTTCCTTTTCTTTTA
CCTTGGCGTGTAAACACTTTTAGTGATTATACGTGGTGATTATTTATCTA
GTGAGCAATATTACTTTTCTAGGCGTAATTCTTGTTATACTTGTTTACGG
GATCATCGCTCCGCAAGGAGTGCTCTAGCTTTCTGAAATCGGTACCAGGC
CGGGGCTAGAGTAGTGATCAATAGCATAGACGTGGTGTCTAGGCTAGAGG
TTGCCTTTGTTTGCTGTGTGCCCCACGGTTTGTAGAGGTAGGTGGACAGG
AAGTGACAGCCCTGTCCGCCCAAAGGAACCCTCCACGTTCGGGTACATCG
TAGAGCTACAGGTCGGAGTGGCTTGGCAGACCAGGCCTAAGCCGGCGCCC
GAAGTAGACAAGTAGAGCTTGAGTTCGTCTATCCATAGGGATAACTAGAT
AATAGTCACCCTCTCAATCCTAATTTACTAGTTGTCTTGGTTGTCCTTGG
GTAAAACTAACCTTGCTGCAGAATAACTCCGTTCCTTGGGGAAAACAAAT
ACGATACCTTGGAATACTCCCGGGTGAAGTGCTACAACGGTATTCCGTGC
GCTTGCGGAATTTATCCGTGCCGTAAGAAATACCAACAAGCATTTCTGGC
GCCGTTGCCGGGGAACGGTTGTTATCTCTGTTGCGAATCAGGTTTGCCCT
CGTAATCTATCTTACTTACCGTTCTGTTTTTATTTTCCTTAAATTCAAAA
TTTCATAAAAACATTTCATGGAGCCACAACCCACCATCCAATCATTCTCT
ACTCCACGGGGCGAGCTCTTAGAGCCACCATCATCATCACAACCCATTTC
TTCATCTGGCTATGAGTTTTCCCCCGATTACATTTCAATGATAAGAGGTT
TATCCTTTTCGGGTTTTAAAAATGAAAATCCTTATGAACACTTGCGAGAG
TTTGAGCATTTGTGTTCATGCCGATTGATCCATGGCATGACACAAGAAAC
GTTGAAGTGGAAGTTGTTTCCCTTCTCTCTCAATGAGAAGGCGAAGCAAT
GGTACACTTACACCGCTAAGAGAGTGAACGGTGATTGGAAAGAATTGCGA
AACAAATTTTGTCTAGCATTCTTTCCCGTATCTCGTATCACTTCTCTACG
AGCGGAAATAATTAACTTTCGGCAAGAAGAAGAGGAAACCTTAAGTGCGT
CTTGGATCAGGTTCTGTTCATTAACAGATTCCGGACCAGAATTGTTGCTC
CCCGAACCGGTTTTATTGCAACACTTTTATTCGGGACTGAGCAGCAATAC
CGCACTTTATCTTGACACGGCCGCGGGTGGATCTTTTTCTCATAAGACCA
TAGCGGAAGCACACGAACTTTTGGATCGAATTGTGGAAAACACACCTTTT
TCCGCTGACTTACCAGTTGAGCCGGAGTCAAAAGATGAGGAACTCGTTGT
GCAAGAAACACAACAATTGGTGCCTACAATGGTAGACCCAACACTCGAGT
CCTCATCTAACATAAGAACAATGATAGAGGAAGATGAACCTCTTGAGTTC
CCTTTTGAGTTCGAGGAAGAAATTTTTGAAAATTTTGGGAACACCTCGAA
TTACACATGGGTAAAGACGCCACCTCCTTCTCCTCCCGATCCTCCTAATG
ACCCTTTTCATAAGGAGGATATGACGGAGAATCATGGGAAAACCGCTTTC
ACCACCACCACCACTCAAAATCCTTTGGTGAATCCTCATCACAATCATGA
ACCACTCGAGCAAGTGAAGTTCATATCACAAACCCGATCGCTCGAGCCTT
CCTTATATGAGGAGACAAAGTTTCCCACCCATGAAGAGGATGAGTTAGAA
GAAACTCTTCACCCTTTTGAACCATCCTCTTCACCATTTGAGCCCTCTTC
CTCTGGCTTTACATACACCATGTTTATCAATGATCCAAAACCTTTTGAAA
ATCTTTCGGCCGAGGAATCTTCTGAGGCATCAACTCTGGAGTTTGACCCT
CTAGATGAGCATGGAAGCCTCTTTCTTAAAATCCCACAAAGTACATGCTC
ATATGACACACCTCCAGAGTCCACCACTATTAGTGCCACAACCATGT
>acontig43#LTR/Gypsy
CCTAGTAGCTTTAGATTTCTCGTTCGATTGACTGGTGACTTAGGCCGCTC
CTAGCCGCCGGGGCGTCAGAGTCCCGAGTCAATAAGTCGGATCGGCCGAG
TGATCACTGGCGGCCCAGGTTCCGTCCAAGTCAGACCCGCACTTTGGGAT
TTTCGTGTAAGTTCCACAGCCGTCGGCATGTTCGGGGCTTACACGGCCTT
TTTTGCACACCCGCCGGGTGTAGCCCCCGACTCTGGGGAGTCGGGGATCG
GCGGCCGGCAAATTCGGTCTTATTTGTCATTTGTCGAAAAAGCGAGTTCT
CCTTTTTATTATATTAACAGCTTTTACAATAGACGAAAAGGAAGCGTATT
TAAGGGTAAAAACGACGTAGCTGCTCGATATTCCATGCGTTGGCGAGCAC
GCGTCCGTCAACGCCCTTGAGCTTGTACGTTCCAGGACGGAGCAACTCGG
CGACAGTGTAAGGCCCTTCCCACGGCGGGGTCAGCTTGTGCCGACCCTGA
TTCCCCTGCAAAAGACGAAGAACAAGGTCGCCGACCTTAAAAGCGCGACT
TTTGATTCTCCGTTCGCGGTAGCGGCGAAAGAGAAAGAAGTCGATTGTAA
GTTTTATCGTGGTCGCGAAGACCGGTTTCGGCGTCCGACCCATTTTAAAG
TCAAAGTGAATCGGTCGCGAGTTGCGTTCGAGACAAGGCCGGTTCGCGCT
GTCGAGTGAAGGGACCGTAGCCGCGGAGGCGTAGGCTTTCACCGTTCAAC
CGTTGCAACCCGGTTCGACTTGTCACAACTGACTTTCTCACTTTGTCGTT
AAAAAAGGGTCGGGATCGGGTGTTTAGAAAAAACTGCTCGACGTACAGCC
CTAGCAGCCCCCGAGTGAGATACTTATGCGAAAGTACTCGGAAGAACCCT
TAAAGGACGGGCCTCACATGAGGGCTAGGATTCTCTAAACAGGCGCATTT
CAATTCTGAGAAATGAAAAGCAGAGAGCATAAATACGTAAGGTACAAGTG
ACGTATCTGTTCAACGGTTCATGCCCTTTTCGGCCGTCGGCTCTGTCACC
CGATGTTACCATGGGTGGCGTCGCGATCGTCGGTGTCGCGGCTGGCAGAG
TCATGGTAGTCGTCGGAGTCGTGGTGGTGCGAGTCGCCGCCTCCCCTCGG
CTTCTACTTCTTGTCGTGTGGGACGGACGGACCCGCGCCGGAGCTCTCGT
CCCGCTTCGTCTTGCCTTTGGTCCGGTGAAGGAGGGCATCGACCGCGTCC
TCACCGGAGGCGTGGCTGGCGGCTACGTCGAGCAGCTCCTTGACGGAACG
AGGGCTGTTGCGGCCCAACTCATGGATGAGCCCCTCGTTGTGGGTGCCCG
CTATGAACGCGGAAATCACCTCGGCGTCAGCGAGGTTTGGCAGCGTGTTA
CGCTGCCGGGAGAACCGTTTGACGTAGTTCCTCAAGGATTCG
>acontig47#LTR/Gypsy
AAAGTTTTTGATCACTTTGAAATCTTTCCAAAGAGTACTTAAGGACCAAA
AACGGACAAGCGGAACTCGAGATATCAATTTTTGAAGTTGGTAGACAGAA
TCTGGAAAAACTGGCCGAGACAAAAACAGGGGTGGCTTTGGTCGACGGTT
TTGAGGTTGTTAGAAGCAGAATTTCGTAAGAATGTCTGAAGAGGAATTAA
AGTTCAAGTTGTAAGCTTTCCAGATTGTATTTGTTCACGATTTTTGGCCA
AACAGATTGGAAGTTATGAATTTTTGAAGTTCATAAGTCAGCAGATTCGA
AAGTTAGCTGAAATTTGTGAAAGTCTTTTAGATGCATGCATGCACGTCCT
ATAACGTCCTCACAAAATAAAAGATTGCCCAAAATATATTAGGCCGTAGA
CAGCGGTGGTAACTAAGTCGCACTCAACAAACGTTTCTACACGATTTACG
CGCGTGTTAGTGTACCTGCAGAAAAACACACAACGCCCACCTCAAACAAC
CTACACAGGTGGCGTACCAAACAGAAATGTAATGCATGGCTCATAACATA
CTGTCGCCTCCACAAAACTCACGAACTCGATGGTTCGTGCCAGAATCTCC
ATCACCTCCGAGCTCACCCTCGGGTACCCAAATGAGCCATGCATGTTACT
TACCTTCTTACCTTGTCGTCGGTGCGTCGTTACAGAAAATTAACAATCAA
CTCCTATTACCACCTTAACTCTAACATCCTTATAATGGGCTTTCGTTCCT
CACTCGCAACGTGGTTAGTTTTTCGAAAATAGGCCATTTATATGTTGTAC
TGTCCCAACACGGCTCTGATACCAGCTGTAGCGTCACCGCTAAACGCAGG
ATCGAGTCGGTCTGTGCCGATGAACGGACACAACAGTACACCACATAAAG
AGCACAAATTTAAATCTTAAAGTTATTACATTAATCCAATTAAAACATCG
AGTAGCACAGCGGAAGACTAAAAAAAAAAAAAAAAACATCAATCCGACGA
AACAAGATACAAAAACACACGCACTCACGATACAGGAATCCGCATCACAA
GCCCGATGATGCGAACTCAGCTGGAGATCACTCATCCAGCTCCCAGTGAA
CCGTCCAGCCCGTAGGAGGCTGTCCGTCCCACTGACCACCTCCACCTGCA
GAGTCAGGAACAAAGGTACTACCTGCACAAAACATCATAGAGCCAAAGCC
TGAGCAACTAATACTCAGCAAGTCTTACCCGTCAAAATTGGCTAACTACA
GCCGACTCCTAGCATGCAAGGCTACAAAACGGGTAAGCTGACACACGCGC
ATAAAAGCAGCTCTATATATTCAATCTTTATTTTTATAATTTAACTATCC
AATTAAATACCAATCAAATATAAAAGTAGACATAAAATAAAACATCAATT
TAACAATACAGTAATATAAAAAGAAATAAATAATAAAAAAAACAAAACAA
CATCATCATCCAATAATCACACTACGAGGTGACTCAGTGAACAAGGGGGT
GCTCATATCCGAGAGCGGCGGCATCGATGTACATCCTGCAGGAGAAAACC
TGACCACACGACGCACACGCGCAAAAGCCGCATGCGGCAACCTTTCGCGC
TGGTCCCCCTAGAGCTAGCTGAATCCGACTCCTCCCGAGAAAGGACCCTC
CCGCACGGTCCCCGTCCCAGACGTACGCCCCGATTGGGAGGCATCCCTTC
TCTCCCAAGTGCCATGATAGAAAGAGCAAGCAACCCCCGAAAAACAGGGC
AACACAGGCTACTACGGTTACTAGGCCCATAAAACACTAGCATGTGATCA
GTACGTTCGAACTTGCTCAACAGGGCCAACAACGAACGGTCCTCAATCGA
CACAGACGGGGCTACCACCGTGAAGGCCCAGCCTTCTCCATCCATCCTAC
ACAAACAATTCCCCGTCCGGTCTGCAACAATCCTAAATCCTGCTAGTACA
ATCCAGGGTAAATCCTAAAAATGCGAGTGGGACCTACCACTCGACTTCTA
CCGTTCGCTAGCCACTACGCCTAGCAAGCTCTAAAGTTAAACCAAGACCA
CAGCTACAAAAATAGGACACAAGGTAGGATAAGAAGGGAATCCTAATGCA
ATTCTATGGTGTCACATCAACTCCTAATAAACCTAATGCACAAACAATTA
CTAGCCCCAAACAAGTGATAAATAGAAAACTCTAAAATAGGAAGGCATGC
ACCGGGGCTTGCCTGGCTCAAGAGCAGCTATAGCGTCAGCGGTGTCAGGC
TGCTGCTCCTCCTCCTGCGGCTGCTCCTCCTCCGGCAGCTGGAAGTCCAG
CGGCTCCGGAGTCGTCTCTGAGACTACACGTTATGACAAGGCAATGTGTA
AATTAGATGCAATGAAAATATGATGCAAAAAAAATTTAATTATTTAACAG
GACAGTCGTTTACACTATAAGTGCAAACGATTTAACTTTTATTTTCAGTA
TTTCCTTCATTGACTCTTAATTAAGTTGTTTTACTTAATTAACTTTAAGT
TGATTAATCAAGGAAAGGAACTTCGAAAATTAATTTAGGTCCAGTGGCAT
TTTTCTGGTGAAGAGTGCCACTGAAAGTGATTTACTGTGAAGTTTGATGA
TTTATTGCATTCTGGATTATTTATAATAATTTAAACAATGCAGAACACGA
TTTAAATCATAAGTAAATATTTAAACATTATATGACAG
>acontig4#LTR/Gypsy
TCCGATCGTCGCGATCGAGACTAGCTGGAGTCGGCCTCATTACAATCCGA
GGGCCTGTCCTTCGCGATTGACGACCCCTTTCGATTGGGGTACGTGGGCT
CGGTGCCCTCCCTTAGCGGGAAATCAGGATCATGGCCTTTAGACTCGGAC
TCGGACGCCATCGACAGAGGCCCATTGTGCTACGTTGCACGGGTTCTGGT
CGCTGGGGACCCCTCTTTGACGGCCCCTCACTTAACTTTTGCCCAAGAGC
GGGTGTTCGAACCCTTTCGCGGGGCCACCCTTCGAACTCCTGGGCCGGAA
TCTGGGCCGTCGGGGCGTTTTCATCCCCTAGCCGTAATTTACCTGTGGGC
CTGATGGGATTCCAAGCCCATCTGGCCCGTCATCGCGCGCCGTCGAGGCG
CGACGGTTCTCCTTCCATGATGGCGCGCATCCCGCGGCAGTTCGCAACCA
GCGTAATCCACGGGCACGATCCAAGGTAGTGGCATCATGGGGTGGATTAA
GGCGGCTTCACCCGCGCCTGTACCTGGCTTAAAGACGCAAAACGGCAAAG
GAGCGGGAAACGAGGCGCCACAGAGTCGCTGGACGCGACGGTTATTTAAA
GGGAAAAGAAAGGGAGGAGAGTCCCATTACCTTGCCCTCACCTAGCCATC
GCGCCTCCTCGCCTTCCGCAGCCATCCGCGCTTGCTCTCTCGCTCCGCCT
TCCTCGCCGCACCCGCCGCCCAAACCCTTCTCCCGCTGCGCACCACCGCC
GCCGCGCATTCCTCATCTGGGCTCGCCATGGCGGATTGGGGGAAGTCCAG
CTGCACCCACGCATCACTCGAGAGCCTCGTCGCGCGCGGGCTTCTGATGC
CGCGGACGGAGGCGATGGAGTGGGTGGTGCCTGGGAACGAGGCCACGCCG
GCGCCGCCGGACGGCTACATCGTCTCGTTTCGCCATTTCCACGAGCGCGG
CTTCGGGATGCCGCCGCACCCTTTCCTTCGCGGTCTCCTCCACCACTACG
AGCTTGAGCTGCAGCACCTCAACCCCAACTCCATCCAGCACATCGCCGCC
TTCGTCGCCCTGTGCGAGGGCTATCTGGGGATCCGCCCCCATTTCCTCCT
CTTCAAGCACTTCTTCACCTGCCTGATCCAGAACAAGAAGAAGGCGGATG
GGACTTACTGCGCAGTCCCCATCGGCTGTGCTAGCTTTCGGCTTCGGAGC
GGCCGGGCGCGGGAGTACGTCACCTTCTCCGTCACCGATTCCAACAGGGG
GTGGCACGAGCAGTGGTTCTACCTCAAGAACTCCGCGTCCGCGCCTCTCC
CCGAGTTCTCCGGGCGCGTCATCGAGCGAGCGCCCGAGAAGTGGAGCTAT
GGGGTGGCTCGGAACGACAAGAAGAGGCTGGCCGAGCTCCTGGAGGCGAT
AGTGACGCTCGCCAAGTCCGGAGTCACGGGAGCCGGGATCGTCGGCGCGT
ATCACTCGCGCCGACTCGCGCCGCTTCAAGCTCGGGCTCTCCACATGTGG
GAGATGAGCGGCGACTACGCCTGGCAGGGCACCTGCATGGTGGACCCTCG
GGCAGAGCCGCGGATTTCGGGCCGGGAGTTGAAGGCCCGGTTATCCGAGG
CGATGGGGAGGTCGGCTATGGACTGGGATCAGTTCCAATATCCGATCCCG
GGTCATCCGCCAATGCTCCCCGAAGACGGGGCTATTACCTTCGTGAGTTC
TTCGATCCTTGTTTTGGCTCGAATTCGAGCGTAGGTCCCTTTCATCTTCC
ATCCTTTGTTTTTGCTCACCTTTCTTCGCGAATTTCAGCCCCACCTCTGC
TACACTCCTTCTCCCGCTCCACTGCCCGAAGACAACATTATCCGGGCGGC
CAACAGGGAGCGGGCGGAGCAAGCCAAGGCCCGGAAGGACAAGGAGAAGG
CCAAGAAGCTTGGTCGGGCCAAGAGGCGGGAGGAGAGGACAGTGCATCGC
CGCCGCGGCCACGTTATCTCCGATGACGATGATGAGGACGACGACAGCGA
GGAGGGAGATGACGACGACGACCTGTCCTTCATCGACGAACTCGTCACGG
AGGACATCGACCCGAGGCCTGACGTCGCCGGGTCGTCTAGGAGCGCCCCT
CGTGGGGGTGTCGGCGGCGAGCCAATGTCGTCGGCTTCGGCCGCCGCGGT
GGAGTCGACCGTGGTGACCGTGACGCCCACGGCAACGGTGGCGCGGACGA
GTCCGTCCGCGCTGGTGGGAGGGTCGGAGGCGCCGCCCTCGACGACGACG
ACCATCGAGGAGACCTCCGCGGCCTCGGCGACCGCACCAGTCCAGGCGCC
GGCGATGAGGTCCCCCGCTGCCTCCGCGACAACGACGCCGGCGACCCAAT
CGGGCCCGGCGAGCGTGGCGCCAGCCGCCGAGGCGGCGCCCACACCGAGC
GGCGAGGCGTCAAGGGCCGCAGCTCCTGCGTCGAGCGGCGAGGCATCGAA
GGCTGCGGCTCCCGCGCCGAGCGGCGAGGCGTCGGAGGCCGCGGC
>acontig55#LTR/Gypsy
ATACATAGGTGAGTGATCAAGATGAGGCAAATTTTAGTTCAGAAAATTAA
GAATGCCATGATGCAACATTTTTTTTTCAACCTAATTATTCGTTCCTCAC
CAAAAAGAAAATAATGCCATTATATCGGCATACGTAATTTCGGTGACACA
TTCGTCTCTCAACCGTGTTAGACTACCAAACGGTGTGACCTCTAACGTGG
TTAGGGTACCTGCATAAACTTCACAAACAACAAAAAGGCCATGACATCAA
GTGACACCATGCCTAGCAAAAACAACAAAATGGCCATGCGATCAACGATC
CATGCCTCCCAGCAAAAACAACAAAAAGGCTGTGCGGTCAACGACCCACG
CCCACCACATTTCCTTACCTCTTCATATCGCGCCGACATTTCAGAAAGAA
AAAGAAACAATCATTTCAATCAAGACTCTGTCACCTGCATCTAACATCCT
TATATGGGCTTATACTAACGTACTCCTCACCGTACATCGCAGTTTTCAAA
ATACGGCGTTAAAGTGTTTGTATTATCTTGAACCAGCTCTGATACCAGCT
CTAACAGTCCGATCCACAGGATCTTTGTCCCACGGTGCTGTTTAAGCAGA
CACGAGATAATACCAACACTTTGCGATACAATTTACATTATTTTTATTAC
AAGATGGATTCAGAGTACAGCGGACATATTACAAAGTAGCGGAAGCGTAA
ACGACGAGTTCAAAACACGTTTGATACACGAGAGTTTAACTAACTCTCAC
GGTATAGCAAGAGTAATAATCCGAGCCCATCCGGATTATCACAGTAGCAA
CAAGCATTACTGCGGCGGCACATCGGACTCCCACTGGGCAGTCCATCCTT
CGGGGACTTGCACGTCCCACGGCAGTACACCTTCAGGAAGCTCAACATCT
GTACCAAAAGAAAAAAACAACGGCACAAAGCCTGAGTACTAATTACTCAG
CAAGACTTAACCGTCAAATAACTCTAGACATGCAAGGCTGACATAGGAGG
GTTCATTTTTAAAGGACTCGCACTTAAGCATAACTAATTCTTGCTAGCAA
CTTTTAGCCATCTTTTATCTTCATTATCAAACAAGAAGACAAGTGAGCTT
AACTACCTTCAAGCATCAGTAAAACATGTAATTTAAGCAGGATCCAAATA
TCATAATAGACTTTCTTTCAACTCCTATAACCATCATCCATATTCATCAT
TCTTATATGTGTGCTACGTGATGACTCAATTCACAAGCGGGTACTCATTA
CTGCGAGGGACAGCGATTGCAATCGATTTATACCAGCTGGCAAAAACCCG
AGATACACGACATATATGCACCAACGAAGGTCATATATGGCAACCTTTCA
CAAGACAGTAAACACCAAGGCAGGGTCCAGTCTCACGAGTTGGGCAGCCG
TCCCACTACCGTCATAGCCTGAACCTGCCCAACTACGCCCAGCGTGTCTT
TCGACCAGTGTACTGGGTACCAACCAACGATGCCACCGTACATGCTACAT
CAGTTTACTAGTCCCCATACAACTAGTATGCACTCGGTACTGTTCAATGC
TTGATCAAGGGGCCAACAACGAATCGGTCCTTAATCGACTAGGCAGGGCT
ACTGTAGCCAACACCTCCATGTGCTGCTACAACCTATACATGCATATTCC
ATCCTGCCCGGTCTCAACCATCCAAAAACATTCTCATCATTCTCTTGGGG
AATCATCTTTTAATTATCATCATCAGACCATAGTCGATACTAATCATAGT
CTTAAGCATAGCAATTTCTATCGCGCACTAGTATAGACACTTAGCAATAA
TAGGTCATTTGGGAGCATGCAAGTGGGTTTCACTCAACTCCTATAACCTA
AGTGCACAAATCATCCTAGACACACTAGCATTTTGTTATCTAGAAATCAA
AAGTTTTGCAAAGGTCAGGATGCACCGGGGCTTGCCTTGATTTTCAACCG
CTAAGTTAGTCACTTCAGCTTCGCGGTCCTGCGAGGTAGTATCCTGCTGA
ATATCCTCCTCGACTTCTCCTTGCTCGTTACCTAAGCATGCATCAATGTC
CAATGGAAATAAACATACAATATAGTCGACATGATATGCATGGAATGATT
TGGATGTGAATTTCTTCCATAATGATACATATAGTTCTGATTTGATGATT
TTGGATTAATGTGAATTATTTCCTTCATTGACTCCCATGAAGCATTGTTA
CTATTTGAATTAATTATTAAGAAGATGACAAGTTTATCAAAGAGAAAATA
ATAACTAAAGTTTATTACAGATATAACTATCATGGGTCATCTATATGAAC
AGGGTATATCATCAGGAGAAAATGAAGCCCTAATTCACCTTTTTCTGAAT
TATATTCAATTTACTATGAATTATTTGATATATAGCTTACAAAATTCATA
CAAGGTGTACCATACAGAACCAAGGGTTATGGTTTGCACCACTGCTTAGA
GTATCTCAAGAGGATTCTAACACACCTGAGTTTCCATTTTTATCATGCCT
AGATTATTTATTATGAATTAATCATTGTTTAACTTACAACATTTATTCTG
AGAAACCTATGTCTGAACATTGCTGCACAAGCACACCACTGGATAGAGCT
ACTCCAGAGGAACACAACAAAATTTGGTTTACAATTTTTGAACATCTAGA
ACTTCAGTTATCGATTTTTGAAGTTTGAATGAATTTTGAGGAAGTTCGAC
TTATTTACAGAATTGCCACTCGTTCAAACTAAAACAGAGCAGCGCTCTGG
CGCGCTCGGCGCGCACGGCGGCGAGATTTGGCGAGGCTCGCCGACGGCGT
AGAGACGACGGCGACGTGCATGCGCTACTGCTATAGCACCAGTGAACCCT
AGGCTACACGCGTGACAAGGTGGCGAGGACAGAGACTCACCGGAGAAGGC
TAGCACCGTGCGAGGGCGGAGACGAGGACGTCGGGTCGGCGGCGAATGGC
GGCGAGAGGACTGGGAGCTGTACAGGGCACGAGAAGGCACCAAACTTGGT
CAGTGATTGCGCATGAAGATCATGAAGACGCTGACCAAAGGAATCGAGCA
ATAGCTCACCGCAGACGACGAATCCCGGCGAGAACTCGATTAGGTTTAGG
CGGACCTCGTCGGAGAAGAACGCCGATTCCGACCAAAAGAGTTGGGGTCG
ACGTCTATGTGCTACGGGAATGAGAAGAGGGGGTCTTGGCGGTTCTTTTG
CAGTTGGGGGCTCGGGTTGAGGTGGTCGGAGACGATGGGGAGCTGGAGCT
CAACCCGGGGCAGCCATGGCGGCTCCGCTCGGCGATTGAGCAGGAGAGAG
CGAGAGGAACTGAGGGAAAAGCGACGGGGGAAGGAGAAGAAGGAGTGGGA
CGGCGTGAAGCCTATCCAGGGGCGGCGCGGGGTGAAGCAGGCAGGCGAGC
AGCTGC
>acontig56#LTR/Gypsy
GCCCGAGCGCCAAAGTACTCGTTGAAAACGAAGCCCCAAAAGCGAAAAAG
GTTGTCGTTCCCGAGAATCTTCGACACCAAACGAAAAGTAGCACGCGTAG
CACAAATCCTACCATTCTGGTAGCACAAAGGTTCAACAGCAGCCTCCTCT
TCGGAGACCTGCACACAGTACCGCACTTCCAAATCACAACCTGTTTTAAA
TTACAACACAAAATAAAGTTCTGGCGTCCCCGAAGCCCTAAGCATCTCGG
CCTGCATCAACCTTCGCAGCGGGAGCCATGGGGGTAGCAGAGCGAGAACG
AGGAGCGGAGGAAGCTTCCGGAGCAGCTGCACCCTTGGCCTTCTTCGCCT
TCCCTTGCTCGTCGGCCGATGAAGGGTTCGAAGACGAAGCAGGACCTCCA
GAGTCCTTCCTCTTTTTCTCCTTAGCCTGCGAAGACTCAGGAGTTTTCTC
AAAGCAATAAAAAATTTCAGGAGAAGCACTAAAAATCTTCGAAGCCCATA
CCTCCTTGACGCGAGAGACAGCACTAGAACAGGCGGCCGCGGAGCCATGC
TTGCTCCAGTAGAACCTCCAAAAACGTTTAGCAACAACGCCAACGTCCTT
GTCCGCAGTGTTAGGGTCAGCACCCTCTATGGCTTCGGGAGGGACGGTGG
ACATGCCAACCTCGCGAAAATCACCAACCTTCCTCTTCGCGAGAATATCC
AGCAACGCGTAGAGGCAAGTCTTGGCCCCATGATCGCACATGTTGCTCAC
CAAGCCGGGCACGGACTGGAGTTCCTTCTCGACCCAGGACATGAATGAAC
CGAGGTTCAAGTCATCTCCCGCGGGAAGAGGACGAGGCTGACGGCCATAG
CGAGCAAGTAGCTCCGAGTAAGCATGATGCAAACCCGAAGCCCCCGACTT
CAGATGTTCGGCCTCCGTTTTCAAAGTCTCCTCCAGGGCGGCCTTGCGAT
CCTCAACTTTCTCCAGCGCTGCCGCATGTTTCCTTTCGATATCCTTCTTG
TAGGCAGCGAAGGAGTCAGTTTTCTCCTGGAGATCCTTCTTCAAACGGGC
GATCTCCTCCTCGAAGCTGGCCTCCTTCGTCTCCCAGCAATTCTTCTCTT
CGCGAAGCGCGGCGAGTTCAGCAGAGACGCTTCCACGGCCCACCTCAACC
TCCAGCTTCTTCCGGAGCACCTGAGACGCCTGCGTAATCTGATAAGAAAA
CGAAGTATAAGCCATATCCAATAGCCCAGCAAGATAAACGAAGGAAAAGT
CAATCAAAACACTTACCAACTGACCTTGCCGAAGCAACAACTCGGCAAGG
TTAGGAGCGGAGTTCGCCTCCAGCGTGGTCCGAAGCTCTACACAAGCGAA
ACTTATATGAGAACAAAAATCCGTATCGAAGTATAAAATAGCGCGAAGGA
ACCAAAGCCAAAAGTCTAAGACCTTCGGGATCATATTCCCTCAAGCCATC
CGTCAGCGATAGTAAAACTTCGAGAAAGCGATCGTCCTTTGTAGCCCCAT
ACGAGCTCCCTGCATCAGAGCTCGAGTCGGAGTCATCACCCGAAGACGAC
GGAGCATCAGAGCTTTCCGAACCGCTTGAGCTCCCTGCTTCCTCTGAACG
CTCCAAGCCGGTCGAGCCCAGCACATCATCCTCAATCATGTCCTCGACAC
TTCGGCCCAGCTCCATGCCCACCGTCTCCTCGACATCAACACGAAGACTG
CTGGCGCCATCCAGCAATTCCTCAGTGTCCGAGAGATCTATCACGGGAAT
CCCGTCCCGGTCTTCGGAGAGCGCCTCCAATTCAGGAGAGCCAGGCGCGT
TCCCCGAACCCACGACTCCGCCAGCCACGGACTCATCCCCACCACGAGAA
CCCGAAGCAAATTCAGTTTGTCCCGAAGCCAAGGGGGCACTCGACCCGCC
TCGACCAGCATCCGAAGCCCCGGAGCCTTTCGATCCCCGTGACACCACCA
TCTTGCGCTTCCGGCGCTCAGCCAACATAGTGCTCGTCGCAGCGACAGCA
CCTGCTTTCTGCGACCGCGAAGTAGCCCGAGACCGACCACGCCCAGCACC
TGAACCCGAAGATCCAGCGCCAATGGCGGGACCTTCGGGTTTCGTTTCCC
AGCCTCTCATCTTGATATAGCAGGTAGTGGAAATCTCAGGCGTCTCCCCC
TTCTTGAGCCGTTTCCTGCCCAGAGGCACAACGTGATTGCCATAAGTGAT
CTTCAGCGAATCGAAGATCCGATTGATGCGGCCCTTCGGGAGCAGACCGT
GCTCCACGTCATACTCTTCGCCAGCGCTGAACGGATCACATAGCAGATTG
GCGCATTCCTCGACCATCTCCACAAACTGCAATGGTCTAAGACCTTCGGG
CTTCTTAAGCCCATTGAACACAGGGCGGCGGTAAGTGAGCTTGCGCCCAC
CGAGCTTAACTTTCTCGCTCCCATCCGGCTTCCAGCCACCTGCCACAGGC
CAAATACCAGCGGCGATAAACTCCTCCACTGCGGTGCGGCCACTGATGAT
CTTACAAGCCCTCTTGAAAGCATCGCAGCAGGGCTGAAAGGTGTTGCCGC
GGCCAGTATAATCAGGAGAGAAAATGGGCTCCGCCGGAACAAGAGAACTG
GCCAACGGGTAGCAAACACCCCCATCATCCTTCTCCCCTTCGGGTACCTC
AGCATAGAACCAGTAATCAACCCAATCATTGTCCCAGCGGTTCCTCGAAG
CAGGAATCAAAGCAACCTTCTTGATCTTCGATTTCTTGCCGAAGCTTCGC
GGCTGGAAAGTGCAAACCCCATATTGAAGAAGAAAGACATCGTCGTCGTA
GTACACTTTCTTGTTCTGCAAGTGACAGCTATAGAAGCGCAAAAAGGCTT
CGTAGTTGACCTTCGCGTTGAATGTCCTCACAGCCCAGATAAACTTCGAC
AGTTGCACGAAGGCGTTTGGCGTCAGGTGATGTAACTGAATGCCATAAGC
CCCAAGCACCCGCTGAAGTATGAAGAGAGCTGGAAACCGAAGCCCAGCCT
CGAAAAAATCCCGAAAGACAATCGCCTCATTCGGCCTGGGCTGCGGAATC
TCCTCATCGCCCGGATAGCGGGCTCTACCAGCCTCGAAGTACCCCCTGTC
AACGTACCTAGCAAGCTCGGCCTCGTCGACCCGAGAGCGGTTCAAACGAT
AAGTCTTGTCAATAACTGCAGGCGTACGAATCCGGTGATCAGTAACCTTC
GAAGAATCACCACAACCAGAAGCACCCTGCCCTTCTGCAGCCGAAGACCC
AGCGCCAACGCTGGCCCTAAAGCGTTTTTTCCCGAAGTCCCCAGCATAAG
CGCTCTCGATATAAATCTCATAATCCCTATTAGCCCCAAAATTCTTACCT
TTAACAGGGATCGAAGCGTCCGCATCATCCGCCAAGGGTTTCTCAAGCGG
AATCTCCTCCGAAGCTTTTCGGCCTCCGGAATTGCCCCCTTCGGCAGACA
CTAGCACCTCAGGCTCGCGTCTAACGGAGACATCCTCCGGATCACGACGA
TCAACCTCGCCTCGGGGCAAGGAGTCCAGCAACTCCTCCGACCCATCATC
TCCGAGGGACATCGCACCCTCCTGACTAAAAGCCACCTCTTCGCCAGACG
CAGCCGCCTCCTCGTCAATGAGACTCGCAGTTTGCTTCGTCCTAGCCATC
AGCGACACCTAAAAGCTGTACGAAGACCAAACTCATAAGAATCGCCGCGA
AGCGCACAAATACAAAACACGAAGAGTGGACACCAACGAACCTCGAATCG
GTGACGAAGACCGAGAAGCTCACCAAGCAGAAAAGCTAAAGCAAAAGCAG
AAGCAACAGCGAAAACCCGAAGACCAGAAAAAATCAAGAGGTGAGCGCGG
AAAATGACCCGCCCTCTCCCCTCCTTATATAGGGGGGTAAAAACCCGGGC
AGTTAATGCCCCCCGGAAAACCGCGTGTGCGGTAAAGATTCAGTTTTTAA
CAGCCAACGTGGCACTC
>acontig6#LTR/Gypsy
GCGCCCGCGCCGAGCGGCGAGGCGTCGGAGGCTGCGGCTCCCACGCCGAG
CGGCGAGGCGTCGAAGGCTGCGGCTCCCGCGCCGAGCGGCGAGGCGGCGT
CCACACCGAGCGGCGAGGCGTCAAGGGCTGCGGCTCCCCCACCGAGCGCC
CCATCGCCGGGCAAGCGGGCGCGGGACGAGACGGGGTCGGCGTCCGGCCC
TCCCCTGAAACGTCAGCCGTTCCGGTGAGTCTTCGAGCAACGTCCGACTT
CTTTTTGGCTTTCTTATTCTTCCTGCTGACTCGCGTCGCTTGCAGTCGCG
CATTGCAGGTCGCCCCACCCAAGAGGCTGCTTGTGTCCGCGCAAGGTCCT
GGGGGGCCGCCGCCTCCGGTGTCGGGGCCATTGACAGGCGTGCCGGCGGG
ACCGTCTTCCACTGCGGCTGGGGTGACGGAAAGCGCGACGGCGCCCCAGA
CGGGTCCGACGGCCTCGGCGGTCGCCACGGTGACGGTGGGGACCCACTCC
GCTTTGTTCCCTCCGCCGGGGCCCCAGTCGGGGTCTGCTGCGCTGCCGCA
GCGAACGGTCCCGAGCTCGTCCGCGGAGGAGGGGATCCTGCGCGTTTTGG
GACCTCAAGGACAAGTGCAGTCCTTCAACGAGTCGGCGGAGCGGCAGCAC
TGGGGGGCGCTCCACCAAAATCGGGCCAACATTACGAAGGCCTTGGAGAC
GGCGCTCCAGCTGCTCAAGGCGTCAGAGGCCCCGGCTCAGGTGAGCGCTT
GTCTGCTCCTTCGCGGAGTCTTAATTTTTTGGGGTGCTCACAGCCTTTCG
CTCTTTCAGAAGCTGGATGAGGCGAGTCGGGCGAAGTCGAGGTGCATCCG
CTTCCAGGAGAGCGAGCGGGTGCGCCTTGACGCAGAAGCGCGGGCCGTAG
CGGAGCAGACCGCGCAAGCCATGCGTGAGGCCACTCAGGCCAAGGAAGCA
CGAGCCGAGGCAGTGGCGAGGTTGACCGCTGCCGATGACGCTCGAAAGGC
GGCCGAGGCGCGACTGGCCGAGGTCGTACGGAGGGCCGAGGCGGCGGAGA
GGAGGGCCGAGGCAGCGGAGAAGAGGGCCGACGCGGCTGAGGCCGAGGTG
ATCGCCGAGCGAGACCTTCGGGCGACAAGCGCTCAGCTGATCGGCCAGTT
CACCAACCGGGTGTCCGCGTTGGAGGGCGAGATCACCGGTAGGCTTTTTT
CTCCTGCCTTCCTCTGGCTCTTCCTTTTCTAGATGTCGTATCTCGTAACT
TTGCTTCTTTTGCCCCTTTTAGCACTCAAGGCAGGTTTGGAGGCGGTCCG
GAACGAGAACACTCGGCTGGACCAACTCCGCATTGGCGCCGAGCTTCTCG
TCAACGAGCTGCAGGTGCCCCAACCGGCCGGCACGGACACCTTGGAGGCG
CGCCTGCTCTCCATCACGAACCGCTTCGGCACTCTTCGTCGTGAGAGCTT
TGAGACCGGAGTCTTTTGGACTCTGGTGATGGAGCAGACGCATTACGGCG
ACTCTCTTGACCTCGAGGCTCTTCAGCTCGGTATGGTACCCGGCTACACG
GACGAGGAGATCGAGGCGATGAAGAAGAAGGCTGCTCCTGTGGCGGCGAA
GCTCGCCGAGCTTCTTACCTCTTCTGCTTTCCCTCCGCAGTCGCCTCCTA
GAGCAGAGTAGGGTATCTCTGTAGATTTGTTAGTCGAGTCGGCCAAGTGG
CCTTGAAGTAAATGTAAAAACTCGTTTGAACTTTGTATGGAAACAAGTCG
TTGCTTTGATATTTCGTTCGAAATTTTAGGTGTTTTTCCCTTTCGTGACT
TCTTTCTCTTTCGGATCGCCCTGGTGCTCTAGATTTCTCATTCGGTTGAC
CGACGACTCAGGCCGCTCCTAGCCGCAGAGGCGTCAGAGTCCCGAGTCAA
TCAGTCGGACCGGCCGAGTGGTCGTCAGCGTTTAGGTTCCGTCCGAGTCA
GACCCGCACTATGGGATTTTCGTGTAAATTCCGCAGCCGTCAGCGTGCTC
GGGATTTACACGGCCTCTTTTGCACACCCGCCGGGTGTAGCCCCCGACTC
TGGGGAGTCGGGGATCGGCGGCCGGCAAATTCGGACTTATTTACCAGTCA
TTAAAAAGACAGAAAGGAACGGACTTTCTTTTTGTTCTGTTTGCAGGTTT
GGGTACGGAAAGAGATCAAAAAGCTTAAACGAAAGCGAGCTAAGGGTAGA
AACGACGTAGCTGCTCGATGTTCCATGCGTTGCTGAGCACGCGTCCGTCG
GCGTCCTGGAGCTTGTACGTTCCTGGTCGGAGCACCTCAGCTACAGTGTA
GGGCCCTTCCCACGGTGGGGTCAGCTTGTGACGCCCTTGATTCCCCTGCA
AAAGACGAAGGACGAGGTCGCCGGGCTCGAAAGCACGGCTCTTGATCTTC
CGGTCGTGGTAACGGCGCAAAGCTTGTTGGTATTTGGCCGAGTGTAGGAG
CGCGGCTTCTCTTGTTTCGTCGATTTGGTCGAGCGCGTCCTCGAGGTAGC
GCTTATTGAGATCTGGGTCGAAGGCCTGCACGCGTGGGGCGCCATACTCC
AGATCCGTAGGCAAGACGGCTTCAGCTCCGTACACCATGAAAAACGGCGT
GTAGCCCGTGGCACGACTCGGCGTCGTCCTTAGGCTCCACAACACCGCGT
CGAGCTCCTTTGCCCATCTCCCGGCGAACTTTTTGAGCTTGTTGAATATC
CGGGGTTTAAGTCCTTGGAGGACCATGCCATTTGCTCGCTCACACTGCCC
GTTCGTTTGGGGGTGCGCGACGGCTGACCAATCAACTCGGATGCTCCACT
GGTCGCAAAAGTTTAGGAATTTCTTCCCCGTAAACTGCGTGCCATTATCG
GTGATGATGGTGTTGGGCACGCCAAACCGATGTACGATGTCAGTAAAGAA
CCTGACGGCTTGCTCCGAGTCAATCTTGCCTATTGGTCTGGCCTCTATCC
ACTTGGAAAATTTGTCCACGGCGACAAGCAGGTGGGTGTAGCCTCCTGGT
GCTTTTTTGAATGGGCCGACCAGGTCCAGGCCCCATACGGCAAAAGGCCA
TGTGATGGGGATGGTTTGCAGGGACTGGGCCGGCTGATGCGTCTTGCGCG
CGTAGTGCTGGCACCCTTCGCAGGTGCGCACCACTTGCTCAGCGTCGGCG
ATTGCGGTTGGCCAGTAGAAGCCATGCCGAAATGCGTTGCCGACGAGACT
CCGCGGCGCGGCATGATGGCCGCATGTCCCACCATGGATGTCCTGGAGCA
GCCGTCTGCCCTCGTCGAGAGGGATACACCGTTGGAGTACACCTGTGTGC
CCCTTTTTGTATAGTTCGTCTCCGACGACGACAAACGTTTTTGCGCGTCG
GGCGAGTCGGCGAGCCTCTGTGAGGTCGGGGGGCAGTTTCTGTCGTAGGA
GATAATCAAGAAAGGGCTGCCGCCAGTCCTCCGCGGACGCTGGCGCAGCC
CCCGAGTCCTTTTCGGGATTGGGGGTCGGGTCGGCCAAACCCGCTGAGTT
ACTGTTTACGCCGAGCTCGACGATCATGACCTTCGCGGCCTCGGTCGGCG
TTGGCCCTTGCTCCTGCTCTGCTGGTTCGGCCACCGTTGGATCCTTGATC
GACGGATGGTCCAAGTCACAGGCGAAAACGCCTGTTGGCACTGGCTCTCG
GTTGGATCCCATCTTGGCTAATGAGTCTGCTACTTCGTTGTCCCGCCGAA
GGACGTGTTTAACTTGGAAGCCGTCGAACTTCTCCTCAAGGCGACGAATT
TCAGCACAATATGCGGCCATCTTTGGGTTGGTGCAGGT
>acontig76#LTR/Gypsy
CTCCCTACCAGGCTCGGGGGCTACACCCGGCGGGTGCGCTCGCGCGCACC
CACCCCGACTCAAGCCAAAGGCTAGATGGAGCTCAAGCACGCATAGCCAG
CGGTACAATCCCGAGCGCGACGCAAAAGCGTCCCGCACGGGACTCGGGGG
CTACTGTCGGATACCTAAAACTAGGTACCCGCGGTTACCTCTTTAAACAC
GATAACCACCGCTTAATTACAAGGCCCAGCAGAACATGTCGATAACACAG
ATAAAGGCCAGAGGAAACGTGCAGGCCCAGCAACCAAAAAGGGATCCCGC
CCCAGCTCAGCAAACAGGCTTGGAAGCGGTCCCCGACTCCCCCGTCACGT
GCTTCGACCCCCAGGAGGGCGGGGCGGAGACCTCCGCCTCGTCCGACCCC
CGCCCCCCGACCCTCGGGGGTCGGGGAAAGATCTCCGCCTCGCCCGACCC
CCGCTCCCCGACCCTCGGGGGTCGG
>ar_1101#LTR/Gypsy
ATCCCAACATGCGCCACCGCAGTAGAGTACCTCCAGAAAGTGGAGAGTCA
GTTCACTGGCTATTCAAAGTATTATGCAACTACTCTTATCAAGAGGCTAG
TCAATGAGAGGTACACTGGAGGTGGTGTAAGAGAGCACATCTTGAAGATG
AGCAACTGGGCAGCTAAGCTTGGCACCATGAACATCCCGCTGCCTCCTGA
TTTTGTTGTTCATTTGGTGTTTGCTTCGCTGCCCAAGGAGTTTGAGGCCT
TTGAGGTCAACTACAACCAGCAGAAAGAGAAGTGGACTATGGAGGAGCTT
ATTGCACAATGTGTACAAGAGGAGGAGAGGAAC
>ar_1183#LTR/Gypsy
CACTCCAAGACTACACCCGATGCTTTGTGCACTTGAAGTGCCAGGCCGAA
GACGTACCAGACAACATAATCATCGAAGCTGTCACTCAAGGAATGAAGCT
AGGACCAGCTCGGTCTGAGATCTGTCGGACGGAGCCGAAGACCTGCACCC
ACATGCTCCAGATACTGGAGGGGCACGTGAGAGCCGACGAGGATTTTCGA
CGCGAGAAGGAAGCGCGAGCACACCAGAAGAAGAGCGACCGAAGCAAGCG
CAACAGCGACCGAAGTGATGACAGATCCGAAGACCACCGAAGCAGCCGAT
CCCGCCGTCGTGAAATCGACAACATCGGCCGGTCCAGGGATCAAAGCCCG
GCAGCAAGGGACCATCGGTCCAGCAAGTCCAACTCGC
>ar_1206#LTR/Gypsy
GCTACAGCGACAGCGACCACGCCGGCGACATCGACAACAGCAAGAGCACG
AGCGGCACACTCTTCTTCCTCGGCAAGTGCCTGGTTAGCTGGCAGTCGCT
CAAGCAGCAGGTGGTGGCTCAGTCCAGCTGTGAGGCAGAGTACATCGCCG
CCAACTCAGCCTCGACTCAAGGTCTCTGGTTAGCTCGGCTACTTGGCGAT
CTTCTTGGTCGAGACGCCGAGGCAGTGGACCTTCGGGTGGACAGCAAGTC
TGCACTCGCCCTGGCGAAGAACCCCGTCTTCCACGAGCGAAGCAAGCACA
TCCGAGTCAAGTACCACTTCATCCGGAGCTGCTTGGAAGAGGGAAGCATC
AAGACCAGCTACATCAACACCAAGGACCAGCTCGCCGATCTACTTACCAA
GTCACTTGGAAGGATTAAGTTTCAGGAGCTTCGTTCTAGAATCGGGATGG
TC
>ar_1337#LTR/Gypsy
GATCGTTGCCATCTCCTCTGGTGATGAAGACGAAGAAACTGACGCCTCCC
GTCAGACAAGGTTCCTTCCAGGTGGCCGCGTCCCCCCGAAGCGTGGTGGC
GTGGCCAGCCGAACCAGGAGCCGCACTCGCCAGGACTAGGCCCCTCCGGT
TCCATCATCACAAACCTGCTGAGCAAACATTTAAACAGTTGTAAGGATCC
TACTACCCTTCCCGGATCCATCTTTTGACACCATAATTCTCCCTTGCCCA
GTCTGGGTACGTGATGGAATATCTTGTAACCTTTATTTTTTCTCCTAAAG
GCGATATGACCAGTTATCGGATCGGCTGAGTCAATATCGGCTCAATGTAA
TCTGTGAACCATCAATCCTTGTACTGTTCCTTAAGAATTAATCCAGACGC
TTGGATAATATTTCTTCAAATATTTTCCATTCAATGCCCGCTCAAATTTC
TGTCCATCTAAATGCTCCAATATGTATGCA
>ar_1449#LTR/Gypsy
GTGGTTGCAATGGAAGTGGATTCTACATTGGAGCGAGACATCAAGGAAGG
TCAGCTCAAGGACGAGAAGATACTAGAGATCAAGCAAAAGATCAAGAATG
GCAAAGCACCAGAGTTCTTAGAAGATGAACAAGGTGTAGTGTGGTACAAG
AAGAGGCTTTGTGTGCCGGATGTCAAGGAGATCAGGGAATTGATACTACG
GGAGGCTCATGATTCAGCTTACTCCATTCACCCCGGAAGCTCCAAGATGT
ATCAAGACCTCAAGAGCCAGTATTGGTGGTACGGCATGAAGAGAGATGTG
GCCGAGTATGTTG
>ar_1494#LTR/Gypsy
GCTCGATCCCCAAATATGCCTCACACAACGTAATGAATCCCGCGATATGA
CCAATCGAATCGGGATCAAGATGATGTAGCTCGATTTGGTAGTAGTAGAG
GAGGCCACGAAAGAAAGGATGGGCCGGCAT
>ar_1527#LTR/Gypsy
GTGTAGCAGAGTGCTACGTGTCTAGCGGAGGAGAGCTAGCGCCCTAAGTA
CATGCCGTCGTGGCAGCCGGAGAGGTTTTGGCACCCTGCTGGTGTGATGT
CGTGGCTGTCGGAGG
>ar_1551#LTR/Gypsy
CCTATGCAAGCTTGTCATCTTTTGTTAGGTAGACCTTGGGAACATGATAA
AGATGCTACGCACCATGGAAGAAGCAATAGATATTCGTTTGTGCATAAAG
GGGAGAAAATTACTTTGGTTCCTTTGACCCCTGCTGAAATTGTAGAGGCA
GATAGAGAGCCTGCTGCTAGTTTGAATAATGATAAATCTGAAAATCAGCA
AGTTGCTAATTCTCTTTTCCCACCTAAAAGTGATAAGTCTACAACTAGTT
CTAAGGACGAGGGAATTAAATTGAAGGGTGCTGTTATGCTTGCTACAAAA
GGTGACCTTGCTGAAATTTAACATGATGATGTTTGCTATGCTTTGATATG
CAAGGATGCTTTATTTTCACTTGATGATATTGCTGCTAGTTCGTTGCACC
CTGCTGTTACTAACCTTTTGCAGGAGTATGAGGACATTTTTCC
>ar_1572#LTR/Gypsy
GGAACAAGAAGGAAAGGAAAGGGTGATTTTCTACTTGAGTAGAAAATTGA
TTGATGCTGAAACCAGGTATCCCGATATTGAGAAGTTATGCTTATGCTTA
TACTTTTCGTGTACAAAGTTGAGGCATTATTTGTTGTCTAGTGAATGCAC
AGTGGTGTGTCAAGCCGATGTGGTAAAACATATACTATCGGCTCCAGTGC
TGAAGGGGCGTCTTGGGAAGTGGATGTTGGCGCTAGCAGAGTTTGATCTG
AGGTATGAGTCGCCCAAAGCTGTGAAGGCCCAGGTATTGGCAGATTTAAT
TGTTGAGCATGGTGATTTCAGTCAAGGGTTGGTTGAGCCGATGCCTTGGA
CTTTATTTTTTGATGGGTCTATTTGCAAGCCTGGTTGTGGAATTGGGATG
TTGATTATTTCACCTTAGGGGGCAAGCTATGAATTTTCGTTTGCTGTTGA
AGATCATACTAACAACCAGGCAGAGTATCA
>ar_1609#LTR/Gypsy
CTGTCAGCCTCACTCTGTCGAGTGGCACAGCAGTCGGAGCGGCGCAGGCG
GCGCTGTCCTTCTGTCAGGCCGGTCAGTGGAGCGGCGAAGTGACTGCGGT
CACTTCGGCTCTG
>ar_1636#LTR/Gypsy
AAAAAAAATCACACACAAATGTGGAATTTCTCCCTAACAACACCGCGCGG
AATGTAAAAAAGAAATAACTGCGGGCGTGCCAGTGTACTAAAGTACACAA
AGTAAA
>ar_1716#LTR/Gypsy
CGCCGGCGGCGAGAACTCCGGTAAGCAGCCGCCGCGCGCACGCGCCCCGG
TCCACCATGGACCCGTGGACCGCAGCCCCGTCCCGGTCCACGGCTCTCGT
GGACTCGGTCTACACCATTTCCAACAGAAAAATAAATCCAAAATCCCTGG
AAATTCCCAGCCCTGGACATTTTACAGATAAGCCCCCAAGGTTATCTGTA
ATTATGTGTCGGTCCTGTCTTTTTACACAAAAGACCCTAAACTTTTCTGT
AATTACCTTTTAGCCCATAACCTTTTACACAGAGACCCCCAAACTTTTTA
GTAATTATAGATAAGTCCCTGTAC
>ar_1740#LTR/Gypsy
GGACATATCTTGACCGAAGAAGGAGTGTCAGTCGACCCATCCAAGGTTGA
AGCCGTCACCAATTGGAAGCAACCAACCAATGTGACAGAAGTCAGAAGTT
TCATTGGTTTGGCAGGCTACTACCGAAGATTCATCGAAGGATTTTCCAAG
ATAGCCAGGCCTATGACAGCTTTGACTCAGAAATGCAAGGAATTTAAGTG
GACAGATGCTTGTGAAAGAAGTTTCCAAGAGTTAAAGAAGAGGTTGACAA
CAGCTCCCGTGTTAACCTTACAAGACATCCACCGAGACTTCGTCGTATAC
>ar_1745#LTR/Gypsy
CTCATGGACCGACGAGGCCATGGATGACGCCGACGCCAACACCTACATCA
CCATCAACACACATGCACGGAGAACGCGAAGCGAAGACCGAAGACGACGA
CCACGCAGCTTAATCGGAGGTGTTCCACGAGTAGGACTCGTGGATGTAAT
TAACTAGGAGCTTTCCGAGGCCCTAGGAACCAAGAAGACCACATCGCCGG
AGTTAGATGGCCGCCAGCAGGCTATGGAGCGCATTGTTTGTGGGAACCTT
TTTTTTTATTGTAAAATATAAATAAA
>ar_1775#LTR/Gypsy
CTGGGTGAAGGTGATCGGCACATGTGACCACCGGCATCTTGCCAGTGGTG
GATGTGCAGCCACATGATTGACGCGCCTGACGAAGTCCCGACGCTGGCGC
TTCGAAGCGTAAGGCTGGCTTGAACCGCCGATGATGGCCATGATGACGTT
GCGCCCGGAGCGATACGGGTTGTGATCTGGAGGTGGGGGTAGCGTTTCCC
CTCCGGCAGCCCCTTGCGTTACGTGGTTGATTCCTCGGGCTGCTTCGGCG
TCTTGGCGTT
>ar_1812#LTR/Gypsy
GCACCAGTACTTCTCCCTATATGGTTCACTCTCCTGGTGGTAAAATAGTG
GCTAATCAAATAGTAAATAAAATTCCGTTGGAAATGAATCACAAAATTTA
TCCTACTGAGTTCATCATGCTTAAAAACCAAGTGATAGACTTGATTTTAG
GCATGTCTTGGATGAAATTTCATGGAGCTATACTAGATATTGCAGCTCGC
ATAGTTCATTTAAACTCTCCCATCCATGGTCGCGACTCGATTCTCTTGTG
TTCTGATCCACCTCATGACCTCGTCGTCCATCATTTGGAGAGAAAATCTT
TGGAGGATATTCCTGTTGTTCGGGAATTCCCTGATGTATTTCCGGATGAT
ATATCTGGCCTACCCCCTGATCGTGAGGTTGAATTCAAAATTGAGTTGCA
ACCGGGTACGGCTCCAATCTCTCGTCGACCCTACAAGATGGCGCCAAAAG
AATTGGCCGAAATGAAAACTCAAATAAAAGAGCTACTTGAGAAGGGTTTT
ATTCGTCCGAGTTCTTCGCCATGGGGCTGTCC
>ar_1881#LTR/Gypsy
GAGGCAGCAGCCTCAACATCATCTACGCCGAGACCCTCGGGCTCCTGCGG
ATCGATCTGTCCTCGGTCCGGGCAGGCGCGGCGCCTTTTCACGGGATCAT
CCCCGGGAAACGCGTCCA
>ar_1884#LTR/Gypsy
GGCAGCGAGGCGGCCTGTGAACCTTTGTAGCTCTTTGGGCGTCTTCGGTG
GTTCCATGTCGGTGATGGCCTTGATTTTCTCTGGGTTCGGTTCTATGCCT
TTCTTGGAGACCA
>ar_1911#LTR/Gypsy
TCGCCTGGGAGCGCGAGCGCACAGAGGCGGATGCCCTTGCACGCCGGGTG
GCCGAGGCGGAGCACTACATGCTCCTCTCCGCCGGTCCGCAGCCCGTCGT
CCCCGTCGCCGACACCACCGCTTCGTCTTCCCGCCCGCCTCCGCCCGCTG
GTCCCGCTCCCGGCCTCGCCGCGGGTGATCCGATGGTCGCCCAGCTTCAC
CTCCAGGCCGTGGGCGTCCAGAACCTCCGCGCCC
>ar_1921#LTR/Gypsy
GTGGCCGTGGACAAGTTCTCGAAATGGATCGAGGCCCGACCCCTCGCCCA
GATAAAATCAGCCCAAGCGGTGATCTTCTTCCGAGACATCGTCCACCGAT
TTGGAGTCCCGAACTCCATCATCACGGACAACGGTACCCAATTCACCGGT
CGGGAATTCTTAGAATTCTGCGATGACTTCCACATCAGGGTCG
>ar_1937#LTR/Gypsy
GGGACTCCGCAAAGCGAAGGCCCTAGGCGCAAGAAGAGTGCTCATCAGCA
CAGACTCCGAAATAGTAGCAAACCAAGTTGAAAACAATTACAAGACGAAG
GACCCAGAACTGATAAAGTATCATAAAGCGGTCATCAAAATGCAAAAATA
TTTCAAAGGTTTCACTGCGAAAAGTCTAAAGAGAAACCTAAACCAAGAAG
CAGATGCTGTAGCGAAGGCCGC
>ar_1948#LTR/Gypsy
GATGCACAGCTTGGAGAAAAACCCCTGGGGGTACAGGTGTGCGGCTGGAG
CCTTTGTTAGCTAGCTCATCAGCCTTGGAGTTGAATTCCCGTCCCACAAA
GGAGCACTCTAGCCCGTCGAAATTGGCCTCCAGCTTGCGCACTTTCTGTA
GGTATGCTTGCATCGTCTCGTCGACACAGTCCCACTCCTTGTTGACTTGC
TTGATCACCAGCATGGAGTCGCCCTTCGCCTTAAGTTGGCGCCGAGTGAC
TCGGCAATCTTAAGCCTGTGGATGAGGGCTTCGTACTCGGCAGCATTGTT
GGACGCCTTGAAGTGTAGCTGCAACACGTACGACAGTTCGTCTCCTTGCG
GCGAGATGAGGAGGACGCCTGCTCCTGCTCTGGTGAGCTGAAGCGATCCG
TCTAAAAACAATGTCCATGACTC
>ar_2004#LTR/Gypsy
GGCCGACAGGCTTCACTCCTTTCCGCCTACTCTTCGGCGCCGAGGCAATG
ACCCCAGAAGAAATCAGAGCCGGCTCCCACCGCGCAACCAGGCCCCTGTC
GAATGACGAAGATGTCGCCAAAGACCTACTCAAAGAAACAAGACTCCAAG
CTGTGGCTAACCTCAAAAAATATACAGCAGAAATGGAGCACCAATACAAT
CGGGGAGTCAACCCTCGGCACTTCACCCCGGGGGACCTTGTGCTCAAACG
CAACATCCACCCCTCAAGCGTCGGCAAGCTGAACAGCAAATGGGAGGGCC
CCTTCATCATAAGCAACTCCATCCGCCCCCGAGCCTACCATCTGGTAGAG
CTCGACGGCACCCCAGTTCCAAGAACA
>ar_2054#LTR/Gypsy
AATACATATTCACCCAGCCAGATTTGAACCTTAGGCAGCGCCGGTGGTTG
GAGCTGATTAAGGACTATGATTTGGGAATCAACTATCACCCAGGGAAGGC
CAATGTAGTTGCAGATGCGCTAAGTCGGAGATCTCATCTGAACATGCTGT
CTATTCAGGAGCTGCCGACGGAATTGTGCCACGAGTTTGGAAGGCTCAAT
CTAGGATGGGTATCCAACACTAAAGTGGTTGCAATGGAAGTGGATTCTAC
ATTGGAG
>ar_2097#LTR/Gypsy
ATGTACCAAGATGTACTTGGATTTAAAACAGAAGTACTGGTGGACTGGCA
TGAAGAGAGATATTGCAGAGTTTATAGCCAGATGCGACATATGTCAGAGA
GTGAAAGCAGAACACCAAAGACCTGCGGGATTACTGCAACCACTGCATGT
CCCAGTGTGGAAGTGGGATGAAATCAGCATGGATTTTATCGTGGGACTGC
CCAGGACCCAAAAAGGAAATGACTCAATATGGGTCATAGTAGACCGCTTG
ACTAAAGTGGCACATTTCATACCCGTCAAGGCGGGCTACAGAGGGGACAA
GTATGCTCAGCTTTATGTAGACAACATCCTTAAGCTACATGGAGTCCCGA
GCAGGATAGTATCCGAT
>ar_2134#LTR/Gypsy
TTGTATCTGTGACGACAAGTCCTTATACATTGATCCAGGGCCCCTGTTCT
TACCCTCCTCGATTGTGTCGATTAGTCCTTTCGAATCGAGTGTTTGAACC
TCTCTTGTGATTCGCTTCAATTCATATTTGCAATTTCAGATTGCGTGTTT
ACACTTTCTTGCTTGCGTTCTCGATTCGTCTGCAGGAAAAGCCTTATTGG
CGAGGTCAATCAAGTTGTGCTTGGTTGATAACCAACGGAGCAGTGGTGTA
GCGGTTGCAGGGTTCGAATCGTGTTGATTTGAAACCGGATCGTCAACGTC
GAGTTCTCCAATTATCGAGTTTACCTCTACCTCTCGGAAGATCGGGCCTA
GTC
>ar_2161#LTR/Gypsy
GCCTCTGGGCCACTAGCCGACCCCTAACGAATGGGGCACGGGCGTCCACT
CGGATTACCCGTTAGCAACTCACTGGAGACACCATGTTCGGCGCCCTCCG
AGGGCAACATGGCGCTTTCCCCCCTCCTCCTTGCGGAAAGGCGACGAAGG
GGCGTAT
>ar_2279#LTR/Gypsy
TATCTTGCACTCGTCGTTTGGACCTTATGCCTTCTTCTATGGAGACCCCA
TACTTGATCAGTACTCCAGGAGGCCGTGTTGTCACTCGTCAGTGTGGTTG
CAAGGCCCCTCTTAATCTCGCTGGGAACATCTACCCGACCCATCTCATTG
TCTTGGACGGTCAGGGTTTAGATGTCATTCGTGGGATGAGCTGGATGAAG
TTTCACAGGGCTGTTCTTGATGTTTCTTGTCGTTCAGTTAACTTAGATTC
TCCTGTTCATGGCAAGGTCACTCTCCAGTTATCTCCGTTGACCACATCGG
GACCATCCGTGCATCAGGCTGTTGGCAAGAGTTTGGATACGATACCTGTG
GTGTGCGAG
>ar_2337#LTR/Gypsy
GGACTGCCGGCAGCCCAAGCGGCGCGGCGCGGCCCACATGGCCCAAGCAG
AGGAGGAGGAGGAACCCGCGCTGTTCCTGGCCCATGCGAGCCCAGAGGTT
GGGCCCGTGGAAGAAACAGGGCAAGGCGGAAATTTTTCCCCTGTCCCGCC
GCGCTCCGCGCCGCCGCTCACCTCTCTGCTCCACATCGACGAGCCGCGCG
CGCACGTCTTCCTCGGCGACGGCTCCGACGGCAACAAGCTGCAGGGATGG
TACCTCGACAGCGGCGCCACGCACCACATGACCGGGCGGCTCGAG
>ar_2353#LTR/Gypsy
CACAACCCATACTGGCTGTGAAACATGTCATCATCGAAGACAACCTTCTT
ATTCTGAAGGTGGCAACGAAAGAAGCGAACAAAGGAATCAACACTGAGCT
TCGCATCTTGAGTGCGAACCGCCCAGATGAACTTGGACAGCTGCACGAAG
GAGTTGGGAGCAAGATGGTGAATTTGCAGCCCGAAGCGCTGCAACACACG
CTCCAGAAAGCGATAAGACGGGAGTCGAAGTCCCGCCTCGAAATAATCTC
TGAACACCACAGCTTCGTTGTGACGGGGTTGTGGAGTGATTTCATCTTCG
GGAGCACGACCTTGTCCAGACAGAAAATAACCGCGTCGAGAGAACTCTTC
GACCATAGCTT
>ar_2581#LTR/Gypsy
GTCTTGCTGTACTTGGTGATGAAACCTTTCCAGCCACCAATGCCTTTGGC
AGTGAAATTGTGAGTGGTTTCAATTGATAGATTGCCAGGAGAAAAGGAAG
TAGTGACGTCAAGATCGGTCAGCATGGTTACATCCATGAGAGAGGGACCC
ATCGGACCGTGGCCAAAGGTGAAAGCGTTCAAAGTATCGGACCAAAAATG
AGAAGAAGTGATGAGTA
>ar_2768#LTR/Gypsy
TTGTACCATAAGGTGCCCTGGTTATCCACTCGAAATCCGGGGGCCTTATC
CTACCCTGTCATTTCTTTGAGCTTATTTATTTCTTCATCTGTCTCCTGAG
CCGTTCTTATTTGCTTCTCTAAAGTTGGCTCCACACACAAGGCATTTAGT
CTGCCTGGCTTAGCAAAATGCAGATTTAATTTTTTAAACTCTGCTTTTAG
CTCAGGGTGTCGCCTTTGCATCTTAATCCCATTATTTTGAGACTTGCGGC
TCAACGCATCCGCTACCACATTAGCTTTTCCAGGATGGTAGTGGATTTCC
AGATCATAATCCTTTATCAATTCCAACCATCTTCTCTGTCTGAGATTTAA
TTCTGACTGAGTGAAAATATACTTTAGACTCTTATGGTCCGTAT
>ar_2795#LTR/Gypsy
CTACAACAACGCCAAATGCTACTACCTCTCAGAAGCTACCTGCTGGGCCA
ATCACGCGGGCTCGCGCCAAGGAATTAAACTTCGTCATGCTGCTGAAGAA
TGAAGGGCCAGAAGAATAAAAGCTAAAGCGACACAGGCGTGTGGTCCAGG
GCGACACCCACAATCTAGGCCGCGCGCCCCCCTGGCCGCGCGCCCACTTT
CCT
>ar_2865#LTR/Gypsy
GTGCATTGCCAAAATTACATAAAAATCCATCGCTATCCAAGCGAGATACA
CTTATTAAATTTCTACGCAAAGAGGGAACATAAAGAACATCTCGAAGACG
AAGTACAAAGCCATTATTCAACTTTAAGGGTAGATCTCCTATGGCTTCAA
CGTCAGCTTCAAGTCCATTAGCAACTCTAATGCTTCTTTCTCCTCTTTGA
AGGATCCTCTTCATATGGAGTCCCTGTTTAGAATTAGTAACATGAGTAGT
TGCACCAGAATCTATCCACCATGTGGACTTAGCAAAACTTAAATACAACG
ACTCATCTACAAATGTAATAATGTCCTCACCAGTCTTAAGCAGGTGCCTC
AGAAACTGTGGGCAATCCTTCTGATAATGCCCTTCTAACTTGCACCACCT
GCATTGGTTGGGGTTGACATTCTGCACACGGCTTGGTCCTTG
>ar_2976#LTR/Gypsy
TCATCTTGCGGCAGTAGTCGGACACGGACAGGTCCCCTTGCACAAAGTTG
TGGAACTCGGCGTCAAGGTGGAGCACGCGGGACTCGCGGTTGCCGAGGAA
CTGCCGCTCAATGCCAAGCCATGCAGAGCGGGCGGTGGTGCCGC
>ar_3023#LTR/Gypsy
ACTTGATGTCGTATGCTGCCAGCTCGACGGCCCATTTGGCGATGTTGTCG
GTGGCGTTGCGGTTTCCGAAGACGTCCTTCAGCGGGAACGACGTGGGCAC
CGTGATCTGGTGCCCCTCGAAGTATCGCCGCAGCTTCCGAGAGGCCATTA
GGACGGCCAGGGCCACCTTGGTGACGACATTGTAATTGAG
>ar_3063#LTR/Gypsy
AGGCCCGGAGCATATCACCTCTGCGACCAGGAAGGCAACAAGCTACCACA
TCCCTGGAACGCGAACAACCTGAAGAAGTACTTCGTCTGAAAGTTGTAAG
GGGCTTCGCAGAAATATAAGCGAAGACCTCATTTCTTTTTGATAATTTCA
TAGAATTTACTTTTCTCAAAGGGCTCATACTCTTTTCCTCACAAGGGAAC
CCCAATCTGGGGGTGAGGTTTTTAATGAGGTGAGACCCAGTGTAACCTAC
GCTAAATAAATGCAATATCTTCCCCAAAAGCATTGTCAAGTTCTAGTCGA
TGCGAACATCTTCGTGACGTTCGCCATATCTCCGGAGAAAAACCCTGAAG
TTAAACCTGCGCTAAGT
>ar_3082#LTR/Gypsy
TCTCTGGGTACCATCCTTCTTAGGAACAAAGATAACAGGGGCTCCCCAAG
GCGATGCACTAGGACGGATATAACCCTTATCTAATAACTCTTGTATTTGT
TCCTTAAGTTCAGCTAGTTGATTAGCAGCCATTCTATATGGTCTCTTATA
AATAGGAGCAGTACCAGGAATTAATTCAATAACAAACTCAATGTCGCCGT
CCGGTGGCATACCTGGAAATTCCTCTGGAAAGACATCAGGAAACTCGCTA
ACAACTCTGATCTCTTGAATAGTCCCGGCCTCAAGCTGGTTCAACACAAT
ACGGTTGGCTGCCCCTTTGTCAGTGAGGAGGGGTTCAGCAACATATTC
>ar_315#LTR/Gypsy
TGAGGAGGTGCTGATTGTGTGATAGCCCACCAGTGTGGGATATGGTGCTT
GCCCGGCCATATAAGGACCGGTTCTCTAGACCGTTAACCTAATGATTCTC
GTACAACCACGGAACCTGAATGGGAAGGACTTATCCTACCTTCACGGTAC
TCTGGCAAATGCCACCTGGAGGCCAGTCGAGGCAACGGAAGCTCAGGAAA
AGACACTGGAAACGTACCAGTTGTCCGGCTCGCGGAACCCGGTATCAGTT
ACGGGATTGCCGCCTGTCCTGTTATGTGTTACAGGATCCTGTTATCAGTT
AACAGGAGCACGACGTACCCAGTGTACAGTGCCAGTGTGACCTTCATGTC
ACTAGCCCCTGAGTGTGATTCCGTGGTGGAATTGTTAGACTACTCGGGAA
GTTGGAATAAACGTTGCGTACCTCCTTGCAAAGGGTGCGTAGCCCGTGGG
AAAAGATGTACAACCTCTGCAGAGGATAACAATTCATCCGGATGGACGTT
GTCACGGCATATGACACATTATGGTTGCGCTCCTTGAGATTAGCCACCTC
TCTGATTCCCTTGGCGTGTGAGTGGGTTGTAGTCAGCCCGTGTTTTGGAA
GTGTGGCAAAGATGCCGGGTCGGTACGATCCTTGTGATCAGAAGGCCCAA
TTAAAACTTAGGAACTGGCGGGAATG
>ar_3380#LTR/Gypsy
GTACGAGAAGCGCGCTCTGATCCTCGCCGAGCACTCCCAGCTGCAGCCCA
AGTCGACAGCACGTTCTACGTCGACTACCCGCTTCGTCTCTTCGACGCCG
GCGCCCAAGGCGCCATTGGGCGCCCCGTCGGGGACCACCTTGGAGGGCGC
CACAGGAGATGGCGCCGTTGCTGCTTCCCCTTCTTCCCCAAACCGCATGG
TGAAGCGGTTGTCGGCCGAGGAGATGGCCGAACGTCGTCGCCAAAATTTA
TGCTTCAATTGCGACGAGAAGTTCCACAAGGGTCATCGCTGCAAGCACCT
CTTCTACATCGAGGTGCTCGACGACCTGATCGAGTTTGAGGG
>ar_3442#LTR/Gypsy
CCAGTCTACAGGACAGCAGAGAAGGAGCAACCAATCCTTCGGACGTGGCA
GAATCAACCATATTGATGCCCAGGAAGCAGAGGAAGCACCGGATGTTGTA
CTCGGTGAGTACCTCGTCAACTCAACACTCGCAACAGTACTGTTTGATTC
TGGTGCATCGCATTCATTCATCGCCTCAAAGTTTGTGGATAAACATGGTT
GGCCAACTGTTTTGCCAAAACAACCCCTAGTAACCCGTTCTCCTGGAGCG
GAGATTAAATGCACCTTGGGAGGCCCATGGGTTAAAATCCTTTTAAGTGG
GGTAGAGTTCCTAGCGAACCGAGTAGTCTTACAGTCCTGTGGGATAGACG
TTATCCTGGGAATGGACTGGCTGAGTAAGCACAAAGGCAATATTGTCTGT
GACA
>ar_3481#LTR/Gypsy
CTATACGGCGTGATTGCGTGGGCTAGCTTCGTTGGTACGTGGAAGGGCGA
TTGTCTCGGTAGTTCGTCGCGTGTGAAAACTCGCGGTGCACTGCCTCTTC
ATCAGGTCACGGATCAATAGTTATCAAGTTTTTGTTGGATCCTTCGAGAA
GATCGGGCCACAAAGGTTGCTCTCGCGTAATCCGTAC
>ar_3585#LTR/Gypsy
TCGTGTTCCCGACGCTCGAGTCCACGTTGAACAGCTTGGCCAAGCCGAAG
TCCGAGATCTTGGGGTTCATGTCCTTGTCCAGCAAGATGTTGCTGGCCTT
GAGGTCCCGGTGGATGATCGTCAGCCTCGAG
>ar_3591#LTR/Gypsy
CTACCTGCATGGTCAGCCGCAAGCAATGCAAGTGTATCATCATCGTAATC
ACTAGCTGAAGAATACTCACCATCATTTTTGACGATCATAACACGCTTGC
TTGGACAGTCACGCATAACATGCCCAAAGCCCTTGCACCGATGACATTGT
ACATC
>ar_3771#LTR/Gypsy
TCTTCTCACTTACCGCCGCGGAAGCAACAAAATTAGTTGAGAAGGTAGCT
ACCGGTGAAGGGTGGAGACCACACCCTCAACAGAAAGAGAAGCCTTCCAA
CATCACCCTAGAAGGGAAGCATAAAGGGAGAAGGCTTCGCACAAGCGCTT
TGAAAAGACAACTACAACCCCAACACGAGAAGTTGTTTGCATCCTCATCT
CCGGGATCAAGCACCAAGTCGCCAAGCTAAACACAATGGAGAGAAGTCTT
GCTCATTGGACTTAAAACGATGATGCCCTTGCCAAAGGTAAATTGGTAGT
TATCTCATATTTGATTTCCAT
>ar_3885#LTR/Gypsy
AATTGTTTTAAGTTTGAAAATTTTTTAGAAATTCATATTTTAGGGTTTAT
CGTCATGGTCCAAAAATGCGGGTGCTACAAACCTACCCCACTTAAACAGA
ATCTCGTCCTCGAGATTCCGACTCGCTCTCGAACAGATACGGAAACTCTT
TCTTAAGGTCGTCTTCTCGTTCCCATGTGGCTTCTGCCTCTGTATGA
>ar_3951#LTR/Gypsy
GGACATGAATCATACAGATACAACCAACACTCCTCTAATAGACATGCAAG
TTTCAATCACAAGAGCTAGAGCACGACAGGCAGCTTTATCGGTGAGCTCG
TTTGTCATGCCTTCTTCATATAGTTTTGAGAATATATT
>ar_3993#LTR/Gypsy
CACCACGACTATCTGTGCATGAAGATACCAGCGCCGAATGGCATCATCAC
CATCTACGGGGACCAGCTCGCGGAAAGACGCATCGAGCACGGCCAGGCGC
CGGGA
>ar_4013#LTR/Gypsy
GCAGATGCTGTAGCGAAGGCCGCCGCCAAGGGCGAAGGTCTCCCCCCTGA
CGTCTTCTTCGAAACACTAGACAAGTCAACCGCCGAAGAGTCAACAAGAA
AAGTTCACCACCTTTTTCAGCTATGGGAGGATTGGAGGGCTCCAATAATA
GCCCACCTCAATAACCAGTATGAACCTCAAGACGAAGCCGAAGCAAAAAG
AATAGCACAAAAGGCAAAAAACTACAAATTAATCGAAGGACAATT
>ar_4100#LTR/Gypsy
CCTTTATAGCATCCAACACTTTGGGCTCAAAATTCCTGCCAGGCTGTTTG
TAAGGACGATACCCGGGCTTGATTGGTAGCCGATGTTCCACTATCGAACG
GCTAAGTCCAGGCATCTCATGATAATCCCATGCAAAACAATCTCGATACT
CTTTTAATAAATTTATTAATTTGGCTCTGAAATCTTTACACAACTTTTTA
CTAATAAAAGTCGGCC
>ar_4265#LTR/Gypsy
GTGGTCACTACAAGACGGATTGTCCCAAGTACTTAAAGATGATCATGAAA
AAGAACGGTGAGAACATTATTTCATTTGTAAATGAATCCTTGTATATAGA
TTATTCGAAATCTACTTGGTGGATTGATTCAGGAGCAACTATTCATGTTG
CAAATTCTTTACAGGGATTCCTTTCAACGAGAACCACTCAAAGAAGCGAA
AGGCAAATTAAGGTTGCCAATGGAGTCGAAGCAGATG
>ar_4394#LTR/Gypsy
CGTAGCATAATGAGTGGCGGCGAAAGCCCCGGCGTGCGGCTCGGCTCCCG
CCATCCAAAAGGCCCACTCAAAGATACCAAGTCGGGCAATGGCGTTGGGA
GTCATCTGCTGGATCTCCAGCCCGAAGAGGTCGAGGACGTCGCCGACGAA
GGACGAACACGGCATCCGAAGGCCAGCGACAAACAGACACTGGTACAGGA
CAACGTACCCAGCC
>ar_4522#LTR/Gypsy
CTTAACTCACTAAGCAGATTTATCCCAAAACTGGCAGAGCGAAGCAATCC
CATCTTCAAGGCGCTCCGAGCGAAGGAAAAATTCCAATAGGGACCCGATC
AACAAGAAGCCTTCGAAAACATAAAAAGAGCTCTC
>ar_4607#LTR/Gypsy
CGCATATGCGTGTATGGATTTTCAATGTCCTCCCCACAGAATACAGATTC
CCGAACTAGTGATATCAGCTCAAGACGAATCTCATAGCTTTGAGCTGTAA
TTGGTTCAGA
>ar_493#LTR/Gypsy
ACCCCTCCTGGGCAGCGAGAGCGAGGAGGATGCGGATGGACTCAATCCGA
GCCACGGGCGCGAATGCGTCGTCGTAGTCGATCCCTTCCTGCTGGACGAA
GCCGCGCGCGACCAGCCTCGCCTTGTGCTTGATCACCTCGCCCGCCTCAT
TCTTCTTGAGCTTGAACACCCATTTCAGGGTGATCGGGCGGTGACCGGCC
GGCAGGTCGACGAGCTCCCACGTTCGGTTGTGCTCGACGGCGTCCATCTC
CTGCTGCATCGCCGCGCGCCAGGCCTCGTCGCCTTCAGCTTCCGCAAACG
AGCAAGGCTCGCCGGTGTGCGTCAGGTGCAGCTCGGCGTCGACGTTCCGC
TGCACAAAACCAGGCGCCGGCGGCTCGGCGAGGATGTCGTCG
>ar_4959#LTR/Gypsy
TACAAGAAAGGAGTATCCAAACCTCTCCTTCGGTGCCTCTCTGCCGAAGA
AGGCAAGGAGCTGCTTCGAAACATACACGAGGGACTATGCTCGTCTCACA
TCGCACCTCGGGCCCTAGTCGCCAAAGCCTTTAGGCACGGCTTCTACTGG
CCAACAGCAGCTCGAGACGCCGAAG
>ar_512#LTR/Gypsy
AAACCCCATACAGCGAATGGCCAGGTGATGGGGATGGTTTGCAGGGCCTG
AGCCGGCAGATGAGTCTTGCGCGCATAGTGCTGGCACCCTTCGCAGGTGC
GCACCATTTGCTGGGCGTCGGCCACCGCAGTCGGCCAGTAGAAACCATGT
CGGAAAGCGTTGCCGACTAGGCTTCGGGGCGCGGCATGGTGGCCGCAGGT
TCCGCCGTGAATGTCTTGGAGCAGCTGCCTACCCTCGCCGAGAGGGATAC
AGCGTTGAAGAACCCCGGAATGTCCTTTTTTGTATAACTCGTCGCCGACC
ACCACAAACGCCTTGGCGCGCCGGGCTAGCCGGCGGGCCTCGGTGTGATC
AGACGGGAGCTGTTGTCGCAGTAAGTAGTTAAGGAATGGTTGTCTCCAGT
CGGGATCAGCCGCCGAGTCCTCTGTGGTGTTATGACAAGGGTCGGCCGGA
GCCCCCGAGTCGCTGCCGCGCTCGACGACCAAGGCCTCGTTGGCCTTAGT
CGGAGGCGGCTCTTCCTCTTGTACTGCAGGTTCAGTC
>ar_583#LTR/Gypsy
GGTGTAGCCCCCGAGCCTGGAAGGGAGTGAGGCACTCGCTTTCAGGCTGA
GGCAGCGCATCTTGATGACTGTTTAGTCACGAGAATCCTGTGCAAGATCG
GGGATCTTCTCGCCCAGTCGGGTCTTGCAGATGATGATTCGGTGGGTGCG
CGCGAGCGCACCCGCCGGGTGTAGCCCCCGAGCCTGGGCGGGAGTGGTTC
ACTCGCGTCCAGGCTTAGAGTTACATACTCGGACTGGTCCGATGCCTGCC
GGTGCTCGTTGGCTGTTTGGTTCACGAGGATTCTGTTCATCGCGCCGGAC
TTCGCGCCCTTGTTTCTTTCCGGGATGGCCCTCGTTGGTTTGGGAATCTA
GTCAGGTTTCCGCAGCCCGTGACTACTTTTTCGGGCTTTCGCGCCCTTGT
GCGTGTGTCCCGCGGTTTTATCCACCCTCGTGCCCCGGCCTATAAATGGA
GGAGTTTCCTCCCCTCGTTTCGCCAAGCTTAAGAGTACTAAGGAAGATTG
CGGGACACTCGGGCTTGGATGCGAGAGCTGGCTCTCCCTGCCTGATCTCC
CC
>ar_6128#LTR/Gypsy
GTGTAAAACCCTACGTCCTGCTTGTCTGATATTGCTCAAATATTGTTGTG
CTGTTTCTCATGTACAAAGCATCCCCTTTTATAGCCCAAAGAGAGGCTGG
ACCCGTTCATGGGCCGTTACAAAGGAGCGTGG
>ar_757#LTR/Gypsy
TGTCGGAGATGCGGGAGAGGGCGGCGACATCGGCGTAAATGCCGTGTTTC
ACGCCGGCCGGTCGGCGGCGGCGGCAGCGGCGCGAGGTTGACGACGGGGT
GGGCCCCACTCCTCAGCCTCACGCGGCGGGTCAGAGCGGGCCGGCGCTAG
CTGGGCCGAGGCGCGCGGACGGCGCGGCCCAGAGGCCGGGAGCGGGAAAG
AGAGAAGTAGGGCCGGCGCGGGAAAAGGGGAAAAAGGCGGCCCGGTTGGA
GAAAAAGGTTTAATCTTTTCTAGATTTCGATTTTTGAAAGAATTTAAACT
GATTTGAATTCAAATTTGAATTTGGATTGGAACACTCACTCAAACAATTA
AAATAAAGGCAATAAAATAGCAAATATGCACATGAGTGTTTCATGCATGG
TTTTAATTTCGAGAAAAATTTTATTCGATCCCTAATTGAGTCTATTTAAT
TATTTTAAATTGGGAAATTTTGAAAGTCCGTATTTTAGGGTTTATCGTCA
TGGCCAAAAATTGCGGGTGCTACA
>ar_954#LTR/Gypsy
GATGAAGGCGTTATGGACTACTTCGATGAGGAGTACTACTAGGCGTGCAA
TTCCCCAGTCGACTGCCTGTGTGTTTGGGAGTCTTCCGCTGTCGTTTATT
TAGTCCTTTGAGACAATTTATTCAGATATTGTAATAATGGTACGATGATA
CGATGTAATAATGGCACTGGCTTATACTGTTTATTTCACTTTTGTCCTAT
ATGTGTGAAACTTGTTCCTGGGCACACATATAGATGAGCATTCAGTTTTG
GCCTTAAAACTGGGTGTGACAAAGTGGTATCAGAGCCGTGTTGACTGTAG
GACGCAAGCCTAGTTAGACATGGTCGTTTTCTAAGGTTATTTGCTTATAT
CAAACTTATTTTCATAAAAACTATTGTTTCTCACTATGGTTCTTTGTTTA
TACTTCAAAATTTTATTTATATTCAAATCACCTTTACTTGTTTATTTATA
CCATACCTTGCTGCACTTTTTCCTTCTCCTTGCTCTACTACCCCTTGTTT
TCTCTCCTACTCACTTGCTTTACTACCGTCCAGTCTTTTTATAAAATTTT
GCTTTACTGATACTCCCCTTGTTTCAAATTTTAGTGATGGCACGTTCGAA
GCTCACTGCTCGCAAGCG
>bcontig10#LTR/Gypsy
ACTCCAACAGTACGGGCCGTAACTCCAACAGTGCAGGTAACCACTCCACA
AGGACGCTACAGAAGACAAACAGTGCACGGACACCCTTGCCGCCGTGGAC
TGCGGCCACCGTCATCACCACCGACCGGAGAAGAAGGCGAAGGAGAAGGA
GGCCCCGGTCCCGTGCCTTGCGGCCGAGCGACAGCGAGCCGCCCACCTTT
TCTCTTTTTCAGATTTCTTCTTCTCTTTCCCTAGATTTTTACTTTTCCCC
CAAGACTGTAATCGGCCAGTCTTCCCTTGGAAAGTATAAAAGGGAAGACT
GGCCCACCAAGCAAGCAAGCCAAAGCAGAACTCACACTTCCATCCTTCTC
GCTCTCGCAGCTCTGGCGAGGACGAGCACACACACACACAACACTTAGAG
ACTTGGGAGCCTCTCCCTCTCTCGAAAAGCTTGTAACCCCTACTACGAGC
AACACGAATCGAACCCACTGCTGGACGTAGGGCCTCGAGAGCCCGAACCA
GGATAATCCTCGTGTTCATCCCTTCCATTTTCCCCAACGAGATCACACCC
TCCAAAGCGTGCAGTCTAAATTTACTCGTCGGCCAGATTTCCCAACGCCG
ACAGTTGGCGCGCCAGGTAGGGGACCTCTGCGCGCTTTGGAGCTGACCTC
GCCGTCTCCGACGATGGCGCGGAAGCCTTCTCGCAGCGCTCGCGGGTCCG
CCCGTCGCGCGGCCCGCGACGCCGTCGCTGCGAGCGTGAGCGGGTTGCTA
CCCACTCCGCTCTTCCCTCCGCACCAGACCATCCGGTTTGGGAGCCTGGA
CTTCGAGGCCGACTACACCGGCCGCCTGCAGCTGATGCGGGACTACCCAC
CTCTCCACGTGGGAGGACCGCTCACGTCCCGTCCCCGGCTGGCCCGGGAC
ATGGACGGGACCGAGCTCGAGGTGCGCATGGAGGTGCACTTCGGGCCGAA
CCCACGACCTGAGGAGTACCGCCACGCGCAGTACGCCCTCACCTCCGCGG
CGGCCAACCTGCACGGCTGGCCACCTCGCCCGCCGGAGGAAGAGTTCTGG
GGGCGCCCCGACAGGCTCCCTCCCACGATGCGGTACGCGATCGAATGGCT
GCAAAGCTGGATCGCCGCCAACCTACCGTCGACCGCCCCGGGGGCGGACC
CATGCCCGAGATCGGTGTGGTGCGCGTCTTGTCGACCTCGCGACCCGCCA
TCCCTGCAGGTGGCGCGCACGCGAACGCCCCCATCCGACCTCGGCATGAT
CATCGCGAACGCCGTCATCCCGCGCGAGCAGAGTTGCCACGGCCTGCCGT
GTCGGGTCGAGGCGTACCTCGGCTCCGAGCCGCGCGCGTCGGAGTGCCGG
CGTGTCTTCTACGCGCTGGCGAACATCCTGGTGCAGCTCGAGGGCTGGGG
GCACCTCCCGCCAGAATCAGAGTTCTGGCGCCCCGAGGTTCCCCTGCCTC
ACGGTCTGCGCTCCGTCGCGGTCCAGTTCCAGCGCGAGCTCCGCCATCGC
CTTGGCCCGGCAGAGAACGGGAACACGCCTCTGGCCGAGGCGATGCGTCG
AGATCCAGTCGTACCGGTGCCGGCGCTACCGGCCGCGGCCGGCGGATGGC
CGTTGGTGCGCACGCTCCGGTCCCGTCCGGAGCCAGACTCTGATTCCGAG
TCCGACCTCCTCAGCGAGTGCTTCAGCCATTGCACTCTCGACCCCGCGCG
GGAGTGCTGCATGGTGGGAGGCGTTGAGGGGCAGGTCGAGGACGTCGAGG
AAGAGGAGGAAGAGGACGAGGCCGAGGACGGCGCCGACAACAACCCCGAC
CCGGTGGGAGCCCAGCCGCTCCCAGAGCTGATCGAGCACGGCGCGGGCAT
CCTTGCGCCGCAGCCCGACCCGATGGCCCCAGCCGGCCAGCCGGGGGCGA
ACGCCGACATCGAAATGGCCGACGCCAACGCTCTCGCCGACAACGAGCGC
GACCTCCGACAACTCCTCGCGCGGGAGCGTGAGCTTCAGGACCGCGAGCG
GCTCCTTCGGCAGGAGCGCGAGCTGGTCAAGAACGCGCTCGCGCAGCGTC
GGAAC
>bcontig112#LTR/Gypsy
CCCTTTGTAGCCTTGCATAATAGGAGTCGGCTGTAGTTAGCCACGTTGGC
GGGTAAGTCTTGCTGAGTATTAGTTGCTCAGGCTTTGCCTTGTTGTTGTT
TATTGCAGGTAGTGTTTTCGTCCCTGACTATGCAGGTGGCGAAGGCCAGT
GGGACGGTCAGCCCCCTCGGGGTGGGTCGATCCACTGGGAGCTGGACGAG
TGAGTCCCAGCTGAGGTCGCATCATCGGGCTTGTGATGCGGACTCGAGTC
CCGTGAGAGCGACTTCTGTATCGTTAGTTTCCTTAGTTGTTTCGTCAGGA
CTTGTTCTGTCGCTAAGACTTCCGCTGTGCTACTCGTGTTTTAAATTGAA
TTGATGTAATCACTTTAAGACTTGAATTTGTGCTATTTATGTGCTGTACT
GTTGTGTCCGTTCACCGGCACAGACCGACTCGATCCTGCGATTAGCGGAG
ACGCTACAGCTGGTATCAGAGCCGTGTTGGGACAGTACAACATATAAATG
GCCTATTTTCGAAAAACTAACCACGTTGCGAGTGAGGAACGAAAGCCCAT
TATAAGGATGTTAGAGTTAAGGTGGTAATAGGAGTTGATTGTTAATTTTC
TGTAACGACGCACCGACGACAAGGTAAGAAGGTAAGTAACATGCATGGCT
CATTTGGGTACCCGAGGGTGAGCTCGGAGGTGATGGAGATTCTGGCACGA
ACCATCGAGTTCGTGAGTTTTGTGGAGGCGACAGTATGTTATGAGCCATG
CATTACATTTCTGTTTGGTACGCCACCTGTGTAGGTTGTTTGAGGTGGGC
GTTGTGTGTTTTTCTGCAGGTACACTAACACGCGCGTAAATCGTGTAGAA
ACGTTTGTTGAGTGCGACTTAGTTACCACCACTGTCTACGGCCTAATATA
TTTGGGGAAATCTTTTATTTTGTGAGGACGTTATAGGACGTGCATGCATG
CATCTAAAAGACTTTCACAAATTTCAGCTAACTTTCGAATCTGCTGACTT
ATGAACTTCAAAAATTCATAACTTCCAATCTGTTTGGCCAAAAATCTTGA
ACAAACACAATCTGGAAAGCTTACAACTTGAACTTTAATTCCTCTTCAGA
CATTCCTACGAAATTCTGCCCCTAACACCCTTAATACTGTCGATCAAAGA
TCCCCTGTTTTTCTGTTCGCCCAGTTTTTCCAGATTCCGAGTGCCAACTT
CAAAAACCCATAGCTCCAAAACCGTTTGGCCAAAAATTACAAATAAATAC
TTTTTGGAAAGCTTACAACGTGAGCAAAAACTTTGTTTCAGACTTGAAAT
TGCGATCCCGCCACTATCACCTCCAAACCCGTCGACCAAGTGAAGTTAAG
TTTCAACCTTGACCAGTGTTTCCAGATTCTGTCTACCAACTTCAAAAATC
GATATCTCGAGTTCTGCTTATCCGTTTTTGGTGTTCTAGTACTCATTGGA
AAGATCTCGAAGTTTTCTACAACTTTGCTGTTCAGACCTGATGCTTTTGA
CATCTCCAGAAGTGCCAGTTTTCGTTTTAGTAACTGCTGCTCGAAGTCAA
GACAGATTCCAGTCGGTTATTTTGACGGACGGTTGAACCTTTGTTTTTGC
TTGAATGGCTGTGTGTAGTTACTTGCTACGACCGTCCAGAAGTTCTTTAC
CATGTTATGACTTTTGTTTACCATGGTCTTGCTGTTTGAAGGAGTTTGTG
ATGTTTTAATTGCAACTCTCCATAAATTGGATGCGTATGGCCTTTCTTGC
ATTTAAATTCTGCCATGTTAAGGGATCAAAGAGCTAATAATGATCTTTGC
TTGGCAGAATGCCGCCGCGTCGCGAGCCACCGCCGCCGCCCCCGCACATG
CTTGCGGAAGCGATGGCAAACCAGACAGAGCTGCTGAGGACTATTGCTCA
GGCCGTCACTCAGCAGGGTCAGCAGCCGGGCTGCACATATGCAGATTTCC
TGGCAACCCTTCCGCCAGTCTTCTCGGGGTCTACAGATCCGATAGAGGCG
GATAACTGGCTGCGCACTATCGAGTCCAAGTTCGGGCTCCTTCCAGACTG
TACAGAGGTGCAGAAGACGCTGTTTGCGGCACAGCAGCTTCAGGGGTCGG
CTGGAGGATGGTGGGCCACTCACCTTGCCACTCTTCCGGCCGGTCAGCAG
GTGCCATGGGCACAGTTCAGGGAGGCTTTCCGCTCCTTCCACGTTCCGCC
AGGCATCTTGCAGAGGAAGCACAGAGAGTTCCTGGACCTCAGACAGGGAG
GCAGGAATGTGTT
>bcontig124#LTR/Gypsy
CACCCGGTTTTAAGGCCAAAACCGAATGCTCATCTATATGTGTGCCCAGG
AACAAGTTTCACACATATAGGACAAAAGTGAAATAAACAGTATAAGCCAA
TGCCATTATTACATCGTATCATCGTAACATTATTACAATATCTGAATAAA
TTGTCTCAAAGGACTAAATAAACGACAGCGGAAGACTCCCAAACACACAG
GCAGTCGACTGGGGAAATGCACGCCTAGTAGTACTCCTCATCCAAGTAGT
CCATAACGCCTTCATCTTCTGAGCAGCATGACAAAACATGGTGGGGAATA
GCAAGAGTGAGTACATGTCGTACTCCGCAAGTGTGGGAAAGTATATGCAA
TGCAAGCTTATAACAAGAAAGGCTGACATAAGGTAAATTGCAAAAATAAG
CACCCTAAACCAACGTTAAAGCATTACTGAATTACTAAGCGAATATTACC
CCAACATAATTAATTAAGCACTACAAGGTACCCCCTTGTAGCAAAAGGGT
AACCGCCCAAAACCATACAACAAGTTACCCACTTGCAGTAATCAAATGAC
GATCCACCCCACCCATCAATCCAAGCACCGCTGTCATGACAGTTTAACTT
CTCTGCAGAGGTGCACAACTTTACCCACAGGGTGGTGATTTCGTCCCCTG
TTGCCAGGTGGACTAAAGCCTCCATTTTGCCACTTCACACTACCAACGGT
GTGAGGCCAAGAGATCACCACATGGTCTTTCAAA
>bcontig125#LTR/Gypsy
CGACATGGCTAAAGCAAAGCAAGCAAAAGCGAACACCTCCGACGCTCAAC
GCGCAGAAAGCGAAGCGGAAAATGAAAGGCTCTTAAAGGAAGCGGAAGCC
AGAACAGCGAGAGAGCAAGAGGAACGGGACAAAGCCGCACGAGCAGAAGA
GATGGCGAGGGCAGAAGAAGAATCAAGAAAAGAGGAAGCATTAAGAGCCA
TCCAACTAAGCAAGACTGGGACATCCCAAGCAGCGAACCCTGACCAGGAG
GACAACGAAGGCGCTGACAAAGAAACCCTAAGCCTCGCCGAAAGGCTTCG
CGTCATACAGCAAGAAAGAGAGGAAAGAGAAAAGAAGCTGGCTGTCATTG
AAAAAACATCGAAGCTCAAGATCGAGATGCTCGAGAAGATAAAACAAGCC
CAAGAGGAAATCAATGCGATGGACGATAAGATGAACAAGTACAACGAAGA
GATGGAGAACTTGAAGAAACAAGAACAAGATGCACATCACAAACCTCGAA
AGCCTGCCGAGAACAAGATAGTGCACGAAGTAAGCAGCACCACCAAGGAC
CACCAGTCATACATCATATACAATGAAAACTCCCCCCTCAGCGAAGAGTT
ACAGAGCGAACCATGGCCCATCAACTTCAAGATGCCAAAGATAAAGGCAT
ATCAAGGAAAGACTTGCCCAAGGGAATTTCTAATGTCCTTCGAAGCCGCA
GTAGAATCCGGAGGAGGATCAAATTCAACATACGCGAAGGCATTAGTAAT
GGCAGTCGAGGGTGTAGCAAAGACATGGTACTCAACCCTAGAACCAGGCT
CCATCAATTCATGGTCCGAGCTGAGACGAGAATTCATAAACAATTTCCAA
GGATTCCAAGCTTCAGAAATCCATCAAGGAAGACTCTTCTCATGCAAGCA
GAAACCAGACGAAGGCCTACGTGAATACATGCAAAGGTTCATGGAGATCA
AGTCAAGAGCAAAAGACGTAGGACCTTCGACTGTCATCGATGCCCTGACA
GAAGGCCTGAGGGCTGGCCCCTTTCACTCCGCTCTAACAAGAAAGAGACC
CAAAA
>bcontig128#LTR/Gypsy
TTAGGCCCTGTTTGGATCCTTTAGCTGGCTAATTTTAGCCAACTAAAATA
TTAGCCAGCTAATTTTTTAGCCAACTAATTTTAGAAGGTATTTGTTTGGA
TCCCTGACTAATGTCTCTGGCTTTTGTACTTTTCTTGCCTTTTTTTTGTG
TTTCTTGCCTTTTTTTATATGTTTAGTCGATTTTAGTAGCTTTGAGGTGA
CTAGAGGCTAAAAGTTTAGAAGAGGGTGGGCTAAAAGTTTAGGAGATTTT
AGGAGGTCATGTTTGGATGCAAAGTGACTAAAATTAGCCAGCTAAAAGTT
TAGGAGGTGGATCCAAACAGGGCCT
>bcontig129#LTR/Gypsy
TTTTGAGCCTAGGCTTCGCTTTGTCCCCCAGGAAATTGCTCTGGAATTTT
TTGAGGGTAAAATATTATAAAAAAGTGTTACAATCCTGGAAGGTGCCTCG
TTAAAAAACCTCACACCCTTCGCAGGGTTACCCTCGTGAGGAAAAAGAGC
ACACCCTCCGTGAGTTCTTAATGTTTTTACACATAGGAGTCACTCATGCT
ACCAAGCAAATGCCCTTGGTAAACATGGCTCATGCATCTCTGATACATCA
TGGCTGAGTTTTCCAAGCCGAGAATCTTGAAGGGTTGAGCTTCGGGTATG
CTTCGAACGAGGTGGATGTTTTTTCGTCCGGGAGTTTCGCCACTTTCGAT
GCTTCTTGCTTGGAGCTGGTCTCCGAGGACGCTTATCACGGAGATAGGTC
CCGGAATCTTCATGCAGAGATAGCCTTGATGAATGGCGGCTTCGAATTTG
TTAATGGATCCCCTTCCGAAGATCGCATTGTAAGGGTAAACAATGTCGAC
CACGTCGAAGGTAACGTCTTCTGTTCTTGCATTTTCTCCTTCGCCGAAGG
TTACAGGCAGATCAATTTTTCCAAGCGCTTGGATGACCTTTCCAGTGAAG
CCGACCAAAGGTATTCCTGCTGGCTGTAGTGTTTCATTTTCAAGTTTCAT
CTTTCTGTATGTGGATGCGAAAAGGATATCCGCCGAACTCCCTCCGTCAA
TCAGCACTCTGAGTACATCGAAGCCCTTTATGTTTGCTGTGATGACCAAC
GGGTCCGAGTGAGGCTGATCGATGTCTCTTGCATCTTCTGCTCCGAAGGT
GATATTGACGTGAGACCACTTTGTCTTTACGAAGGGTGCCCTTGATGTCA
CGTTGTGGACCCTTCGAATGTATTCTTTCCTTGCTCTTCTGGAATCCAAC
TGTTGAGTTGACCCTCCGGTGATGGCATTGATGGTTTGCCTTTGTGGTGC
GTAGCTTGTTTCTGAGCTTCTTCCGCTGTTCTGATGGTGTGTTTCCGGAG
GAGGGGGAAGTGCTTGTAAGCTTTGAGGCTGGGTGTAGTTGTACTGCTGG
GTTTGATGTGAAGCCTCCCCTGGGTAGGTGATAAGGTGATTGACAGATTG
TGGGTGGTATTGAGGCGTCTGGTTTCTTTGCGGCCATCCTTCGCGGTAAG
TACTTGTATGCCTGATGGCCTTTCTTGCCTCTCTATCTGCAATCCAATCT
TGCTTGAACTGTTGAATGTCCCGGCATTGCTTCGTCGTATGTCCTTTTCC
TTCGCCATGCAATTCGCAGAACATTGCACGGGAGCTGGTTCTTTGATTGT
TTTCCCTGCCTCTTTCTTCGCGGTCTCTATCATGGTTGGTTCGCTCTTTA
CCCTTTTCATCCTCCTTGGTTCTCTTCTCATCGCCTCTCTCATCTCTGTG
TTCGAGGTTATGGACCCTTCGGTTGGTGTGATCTCTTGAACTGTCTCTGT
TATCTTCGTGCCTTCGGCTTCGATTTGTTTCTTTTTCCTCCCTGTGCTTC
TTCTCTTCTTTGAGTATTTGTGATTGTCTTTTTTCATCTTCTTTCTTCCT
TCGGAATTCATCGTCCGACCTTGCATATTTTTCGAAGGTGTCCATGAGTG
TGTACATGGTTTTGGGTCGCTTTCTTGTTAGAGCGGAGTG
>bcontig13#LTR/Gypsy
CGCACCAGATCTGGGCCGAACCACACGGGATCCAGCCAATCAGATCCAAG
GCCACACGAGGGGCCACAAAGGCGGCCACACGCGATCCCGCGCAGTCACA
CGAGATCCGTAATCTGTGACTCGGCGTGCGCCAGCCGGAGCAACGCCGGC
GTGCGGCGGCGCGGCTCGCCGGAGTGGGTTTTCGGCGGCGCTTGGGAGAA
CGGTGAGTACAGGGGGCTTCTACGCTCGATGGGGAATCCACTGGTGGAGC
AGGAAGTCGACGGCGGCGAGCGGAACTGGTCGGCGGCGAGCGGCGGAGCT
CGAGGGGAAAAAGCGACGACGCGAGCGAGCTACAGAGGGAGAGGGAAAGG
ACGACCGGGCGCTAGAGGTTCACCTTGAAGAGATCTAGCCCATGGCTGAG
CTCGTTGACGAAGAGGAGCGACAGAGAGTGGTCAGCGCTGGGAGCTCCTC
GCGGCGGTGAAGACCGGCGGCGGGGAAAACTCAAATCCGGCGACACGGCT
GCGAAAAGGAAACGAGGGTGAGGTCCGAGGGGTGCGCAAGAGGGTTATTT
AGCTCCAGGAGCGCGGGATTAGAGCGAGGCTCACCGAAGACGGCGGAATC
GACGGCGAGGTGCGGTGGTGCAGCGAGCCGGAGTTGGGGAAGAACCCAAA
TCCCGCGCGCACCCGGCACGGAAACGCGACGATGAGCTCGGCTCTAGCTT
CCCGAAGCCATGGCGTACCCACTTGAGCTCGAAGCTGGCCCGGAGCTGGC
TCAACGGCGGCGAATCGTCGGCGAGAGCGTGAGCGCAGCAATGCCGGCTA
GGGTTGCGGGCGCTTAGGAGCGAGGGAGAAGCGGGGAATGGCACGGCGAC
GCGTTCGGACAGGCGAGGCTCTCCTTTTGTCGCCCGCGGCGCGGTCGGAG
CGGGCCCGGACGCCGCGGAGGCGAGCCGTACGCCGTCGGCCACGCGGCGG
ACGACCTCCGACGGGTTCAGCGAGAGAGGAGAGGCTGACAGGCGGGCCCC
ACGGCATCTTTCGATTTTTCCGAATTATTCAAACCAGAAATTTCCCCAAA
CTTTGAGCTGATGTTTGTGCTAGCAAATGATCTCCAAAAATGATGAAACC
AGTTGCAAACGAAAGATCTTGATCTCCTCTTTCCAGTGATATAACATGCA
CACCTCAATTCGCAAAGGAATTCAAATGACAGAAAATCAAAGTTAGGCAC
TTTTGGAACTTTGGGGATTTATTTGAGCATCAAAACGAATTTCAAAAATC
GCCAAAAATTCTCCAAAATTCTCATTTGACATGGGCTATCTCCAGGAATT
TTTGTTGGCTCAAGTTGTTACAGAAAATTTTGAGTTTCTTCACAGACATG
GGTTTGAACTTGTTTGAATTTTAAATTTCGAATTTTGAATTTGATCTGTT
TTCTTTGCTTTTTGTGTTTGATTTGCACTGAATTGAATTGCAGTGACACG
GGGTGTCACAGCCCTCCCCCCTTAAAAGAATCTCGTCCCGAGATTAAGGA
AGAAGGAAGAAAGACGAAAAACGATGATCGAAAACAAAAAGGAACCAAAA
CTTAAAAACTCACCTCGACGGTAGAAAACCCGGAAAGTGAGAGTTTAGAA
ACTCCTCTGTCTCCCAAGTGGCCTCAGCCTCAGAGTGGTTGGTCCACTGC
ACCTTATAGAACTTGGTAGTGCTTTTGCGAGTGACTCGGTCCTTCTGATC
AACAATCTTGATGGGCTGCTCGGCATAGGTCAGATCGGGCTCAAGCTGCT
GCAAATCACTGACTGCCACAACTGCGGGGACCTTCAAGCACTTCTTCAGC
TGAGATACATGGAACACATTGTGAACCCCAGAGAGATTGGGTGGCAACTC
CAAACGGTAAGCAACAGGTCCACACCTCTCAGATATCTGAAACGGTCCAA
TGTACCGGGGTGCTAACTTCCCTCTGACACCGAACCGACGTACACCCTTC
ATGGGAGAGACACGAAGGTATACGTGATCACCAACAGGAAAGACCAACGG
TCGGCGTCTCTTATCTGCATAGCTCTTCTGCCGAGACTTGGCTGCTCTCA
AGTTGGACTGAATCTGGCGAACTGTCTCCTCTGCTGCAGCCACTAAATCT
GGCGTGGGAGTGGCACTCTCCTCAGACTTATCAGTCCCCCCTGCTGCAGC
CTCTGGCTTTGCCTTGAAGATGACTCTCTCGCCGGCCTCAACCCAATTAA
GGGGAGTCCGACAACGACGTCCATACAAAGCCTCAAACGGTGCCATCTTG
ATGCTCGCCTGGTAGCTGTTGTTGTATGAGAACTCTGCTAGTGGCAAGCA
CTCATCCCAATCCTTGCCGTGAGTCAGCACACAAGCACGAAGCAAGTCCT
CCAGAATCTGATTCACCCTCTCAGTCTGCCCATCTGTCTGAGGGTGATAA
GCTGCACTGCGAATCAAAGTGGTGCCCAACGAAGCATGCAGCTGCTCCCA
GAAACGAGAAACAAACACAGACCCACGATCAGAAATGATGGTCTTGGGCA
CTCCATGCAAACAGAGAATCCGAGAGATGTACAACTCAGCATACTTCTTC
ACACTATAGCGGGTGTGCACTGGAATGAAGTGAGCTGACTTGGTCAATCG
ATCGACAACCACCCAAATAGAATCATGCTTCTGAGACGTGAGAGGCAACC
CAACAATGAAATCCATGCTGATATCCTCCCACTTCCAAGCAGGAACACTC
AAGGGCTGAAGTAAACCTGCAGGCTTCACATATTCTGCCTTCACCCTCCT
GCAAGTGTCGCACTCTGAAACGTACTGTGCAACCTCCCGCTTCATGCGGG
TCCACCAGAAGCGACTCCTCAAATCCTGGTACATCTTGTTACTGCCAGGA
TGAATAGAATACTTGGACGTGTGCGCCTCATCAAGAATCTTCCTGCGCAA
CTCAAAGTCCTTGGGAACCACTAATCTGTTCCCAAACCAGAGAACTCCAT
CACTGTCCTCTCTGAAACACTGCACTCTGGCCTCACCAAGTCTGAGTCTC
CTCTTGAGGTGATTCACCTTCTGATCTGTCTTCTGCGCTGCCACAATCTC
ATCACGCAGGGAAGGAACAAGTGTGATGTTAGCCAAGGAGCCATAAGGGT
ACACTCGAAGACTCGGCTCTGGCTCAGTGTAAGGGGCAGCAATCAGATTA
TTGCAATGAGCCTTGCGACTCAAAGCATCAGCAACCAC
>bcontig157#LTR/Gypsy
TTCTTTTCTTAAGCATTGATATGGGTAGGTTGTGTTTATCAATGTAAGCA
GCAGATATGAATGAATGAGATGCTCCAGAATCAAATAACACAATTGCATT
GCGATCGTTGGCAAGAAACATACCGAGAACAACATCTGGGGCCTCCTGAG
CATCCTCCAAAGACACATGGTTGACACGAGGACGAGTCTGACTCTGCTTG
GCGGGGGTTGGTGCGGCATTGGCATTGCGGTTAGGAGCAGAAACGGTACC
TTGTGCTGAATTCTGATCTGGGCGCTTGTTTGGGCACCTGTTGGCATAAT
GTCCGGGGTCACCACACACAAAGCAAACACCTGGAACTCCAGTGTTCTGC
GCCTGGTTGGTCCTCTGTGGGGCAGACTGAGCGGTGCGAGG
>bcontig165#LTR/Gypsy
AGGTTACTTCGCCCGTGCTTGCATAGCTGTCAATTTGCATGCGTATCAAA
GTGTCTTTGAAGATGATATTCTCTGAGCTTCCACTATCGACCATGATTCT
GCGAACCATGTATCCTTCGATGTCCGTCTTGATCACGAAGGCGTCTGTGT
GTGGATAGTCGGAGACTCTGATATCGTCTGAAGTGAAATGGATGGTTGAA
TGTTTCCATTCCTGTTGTTCCGTTCTTGCCCTCGCAGTCTTTGCTTGGCG
ATGGTCTTGCTTTCTTTTCATCGTGGGTTCGGCCCACGGACGGCGCCAAA
TGTTGGGGGATCGAAGGTCGTGGTGTGACGTGTCGAAGCCCTCCAACGTG
TTGTTGATGATGTTTAGCTTGTTCTGGGTTGTCGAAGGTGGTCGCGTCCT
CCGGATCGACTCGGCGAAGCCCTCCTGATGCTCGGGGTCGCAGGTCGAAG
GAGGCGATGCTGGCGAAGCCCTCTTCTTGGCTCGAAGGCGTCGATCGAAG
GTTGTCTTGATCAGGTTCCCTGCAGTCCAGAGTGTGCGAAGCCCTCCTTG
GCCCGCGATGCCGGGCGAAGGGGTTGAGCGTTCAGAGAGAG
>bcontig170#LTR/Gypsy
TTAACTTCTTTTCTACCTTTACTACCAGCAATCCTATATTTCTCATTCAT
TTGTTCAATGTTGTGCTTAGTTGTCTCATGCATCTTTACAATAAAATCAG
CACGTTCCTTAGCATCAAGATGAACTCGCTCAAGAGTAGGCAAAGGCAAA
ATATCAATAGGAGCACGGGGAATGAAACCATACACTACCTCAAAAGGACT
TACCTTCGTTGTCGAATGTGTGGCACGGTTATATGCAAACTCCACATGAG
GCAAACATTCTTCCCACATCTTCAAATTCTTCTTCAAAACAGCCCGCAAC
ATGGTTCCTAAAGTACGGTTCACAACCTCTGTTTGTCCATCAGTTTGTGG
ATGACAAGTGGTAGAAAATAACAATTTTGTACCCAACTTGTTCCACAAAG
TACGCCAAAAGTGACTCAAGAACTTAGCATCACGATCTGAAACAATAGTA
GAAGGCATACCATGCAAACGAACAATCTCTTTGAAAAAGAGGTCAGCAAT
ATGAATAGCATCATCACTTTTATGACAAGGTATAAAATGTGCCATCTTAG
AAAATCGATCCACCACAACAAAAATGCTATCCCTCCCCCTCTTAGTCCTA
GGCAATCCCAAAACAAAATCCATAGAAATATCCGCCCAAGGAATAGAAGG
AACAGGAAGAGGCATATATAAACCATGTGGATTCAAGCGAGACTTAGCTT
TTTGACATGTAGTGCAGCGAGCAACAAAACGCTCAACATCCCTCCTCAAC
TGTGGCCAAAAAAAATGAGTGGCCAAAACATCCGCCGTCTTCTTAGCACC
AAAATGCCCCATCAATCCTCCTCCATGCGCCTCCTGCAACAACAAAAGAC
GAACGGAACCAACTGGAATGCATAGACGGTTAGCTCTAAACAAATACCCA
TTATTCAGCACAAACTTGTTCCATGCACGACCTTCTTTACAATTCAGCAA
CACATCTCTAAAATCAGCATCAAAAGCATATTGTTCTTTAATTGATTCAA
GCCCAAAAATACGACAATCAAGTTGAGACAACAAAGTATACCGTCTAGAC
AAAGCATCAGCAATCACATTATCCTTCCCTTTCTTATGCTTAATGATATA
AGGAAAAGTCTCAATAAATTCAACCCATTTAGCATGTCTACGGTTCAGAT
TATTTTGAGAGCGAAGATACTTAAGTGATTCATGATCAGAATGAATAACA
AATTCTTTAGGCCATAAATAATGACGCCACGTTTGTAAAGAACGTACAAG
AGCATACAATTCCTTATCATACGTAGAGTAATTCAGAACAGGACCAGTTA
TCTTCTCACTAAAGTAAGCAACAGGTTTACCATCTTGCATCAAAACACCA
CCAATACCAATTCCACTAGCATCACATTCAAGCTCAAAAGTCTTACCAAA
ATCAGGAAGTTGCAGCAACGGTGCATGTGTAAGCTTGTCCTTCAAAGAGC
TAAAGGACTCCTCTTGTGCTTTTCCCCAATGAAACACAACACCCTTCTTT
GTCAACTCATGCAGCGGTGCAGCGATGGTGCTGAAATCCTTCACAAAGCG
GCGATAAAAACTTGCAAGGCCAACAAAACTCCGAACTTGTGTGATGGTTT
GGGGCACCGGCCAGCTGTCAATGGCCTCAATTTTCTTCTCATCCACCTCA
ATACCCTGTGGAGTAACAACATAGCCAAGAAAAGAGACTCGATCGGTGCA
AAAGGTGCACTTCTCAAGGTTACCAAATAAACGTGCATCTCTCAAAGCAT
TAAAAACAGCACGTAAATGATCCAAATGTTCATCCATAGACTTGCTAAAA
ATCAAGATATCATCAAAGTAGACTACCACAAATTTGCCAATGAAAGCCCG
TAAAACCTCATTCATCAAACGCATGAAAGTACTAGGTGCATTAGTTAAAC
CAAAAGGCATGACCAACCACTCATACAATCCAAATTTAGTTTTAAAAGCT
GTTTTCCATTCATCTCCAAGTTTCATTCTAATTTGATGGTAACCACTACG
CAAATCAATCTTAGAGAAAATGATAGAACCACATAACTCATCAAGCATGT
CATCTAGCCTAGGAATAGGATGACGATACCGAATAGTAATATTATTAATG
GCTCTACAATCAACACACATACGCCAAGTACCATCTTTCTTAGGAACCAA
AAGTACAGGAACGGCACAAGGACTAAGGCTTTCTCGCACATACCCGCGGT
CCAAAAGGTCTTGGACTTGTCGCTGAATTTCCTTAGTCTCCTCGGGGTTG
GTCCTATAAGCAGCACGGTTGGGCAAGGTAGCTCCCGGAATCAAATCAAT
TTGATGCTCAATACCTCTCAAAGGTGGCAGTCCGGGAGGGATCTCAGCTG
GAAAAACATCCTCATACTCCTGCAAAAGGTTAGCGACAACAGGAGGCAAA
GAACTAGCAATATCCTCAAGCGAATACAAGGCTTGTTTGCATATCAAGAC
ATAGCAAGTATCATCATCAGAAATTTCAGCAAGGTCTGATTTTGTAGCAA
GCATAACATGACCCTTTAGTTTAATCCCCTCATGAGAACTAGATGAAGTA
TTAGCAGATATAGCAGGGGGAACAGCAGCAACACTAGCAAAATTTTCAGA
CGTAAGCATTTCAGCACGCTCCCTATCAGCTTGTATAATCTCATTAGGTG
TCAGAGGCAGCAAAGTAATGTTATTTCCTTTATGCACAAAAGTGTATTTA
TTACTTCTACCATGATGAAGAGCATCATTATCATATTCCCAAGGACGACC
CAACAAAAGTGAACAAGCTTGCATAGGTACAACATCACAATCAACATAAT
CAGCATATGCACCAAGAGAGAAATGAACTCTGCATGTTTGTGTTACCTTA
GCTTTGCCGGAATCATTCAACCACTGAATAGAGTATGGATGAGGGTGTGG
TCTAGTAGGGAGAGCAAGTTTCTTGACCAAATCAACACTCACCAAGTTGT
TACAGCTACCTCCA
>bcontig17#LTR/Gypsy
CCTTAAGATCACATCCCGCATCTTCTTTATGTCTGGTACACAAATTCGTC
GTCCCAACCATAATGTGCCTTGCTCATCCTCGGTAAAATCTGTAGCTACA
CCTTCTTTTATAAGCCTCCTGATCTCATTCAGCTTTTCATCCTCAAGTTG
GCCCTTTCGGATCTCCTGCTCCAGTGTCCACTCTGCTTCCATAATTCCCA
TCTCATGCACAAACGCCAGATGGAGACGCTCGAAGACTCGGCTCTGGCTC
TGTGTAAGGAGCAGCAATCAGATTATTGCAATGAGCCTTGCGACTCAAAG
CATCAGCAACCACATTTGCCTTCCCTGGATGGTAGTGAATCTCCAGATCA
TAGTCCTTGATCAGCTCTAACCATCTCCTCTGACGCATGTTCAGATCTGA
CTGAGTGAAAATATACTTGAGACTCTTGTGATCTGTATAGATATGCACCA
GATTTCCCAACAGATAATGCCGCCATACTTTCAGAGCAAGTACAACAGCT
GCTAGCTCAAGATCATGGGTGGGATAATGCTCCTCATGGCGCTTAAGCTG
CCGAGAGACATAAGCAATAACCCTGCCCTCCTGCATCAGCACACAACCAA
GACCGGTACCTGAAGCATCACAATACACATCAAAGGGCTTGGTGATATCT
GGCTGAGCTAAAACTGGAGCTGTAGTGAGAAGCTTCTTCAAATTCTGGAA
TGCCTCCTCACACTCTGCACTCCACACAAACTTCACATTCTTCTTCAGCA
ACTCAGTCATGGGCTTGGAGATCTTAGAGAAATTCGGAATAAACCGACGG
TAATAACCAGCCAAACCCAAAAAGCTGCGAATCTGAGAGACAGTCTTAGG
TGCATTCCAATCAAGAACATCCTGCACCTTGCTGGGATCAACAGCTATGC
CCTCTGCAGATATGACATGGCCCAGAAAAGGTACCTCAGTCATCCAGAAC
TCACACTTGCTAAACTTGGCATACAGCTGATGGTCTCGCAGACGCTGCAA
CACAATACGGAGGTGCTGCTCATGCTCCTCCTCAGTCTCTGAATAAATCA
AGATGTCATCAATGAAAACCACGACAAACTTGTCCAGCTCTGGCATAAAA
ACCGAGTTCATCAAGTACATGAAATAAGCAGGCGCATTAGTCAAACCGAA
AGACATCACCAGGTACTCATAGAGCCCATATCTGGTAGAGAAAGCAGTCT
TCGGAATATCCTCTGCGCGAATCTTGATCTGATGATACCCAGAACGAAGA
TCAATCTTAGAGAACACCTTGGCTCTAGCTAGCTGATCGAACAAGATATC
AATGCGAGGCAAAGGATACTTGTTCTTAATAGTCACAGCATTCAGCGGTC
TGTAGTCGACACAAAGCCTGAGCCCCTGATCTTTCTTCTTCACAAACAAG
GCTGAACAACCCCAAGGTGAAGAGCTAGGACGAATAAAACCCTTGTCCAA
TAACTCCTTCAGCTGCTTCTTCAATTCTGCCAGCTCATTAGGAGGCATCT
TGTACGGCCTCCTAGAGATAGGTGCTGTACCTGGCTGCAAGTCAATACGG
AACTCCACATCTCGATCTGGTGGCATGCCTGGCAAATCATCTGGGAAGAC
ATCGGGGTACTCGCGCACCACGGGTATCACATCCAGACTCTTGCCAATGG
CCTGATGCACTGATGGTCTCGATGCGGTCAAGAGAGATAACTGAAGAGTG
ACTCTGCCATGCTCAGGAGAATCCAAGTGAACAGAACGAAGAGAGATATC
AAGAATAGCCTTGTGGAACTTCATCCACCTCATACCAAGAATCACATCAA
TTCCCTGCCCTTCCAGAACAATAAGATGGGCGGGAAAAATCTTGCCAGCC
AACATAAGAGGAGCATTAGAGATAAACTGCCTGGTAAGAACACGACCTCC
TGGAGTACTGATCATATAAGGAACCTCCATAGTAGATATCATAAGACCAG
AACGACGAGTGCAAGCTAGACTGATAAAATCGTGAGAAGCACCAGAATCA
AACAAGATAACCACGGGCTGTCCACACAAAGAAAACGTACCAGCTAGAAC
CTGCTCACCCTCTGGAACCTCCTCTGCAGTGGTGTAGTTGACGCGCCCTG
TCCTGGCCTGCGCGTTCCTGCCCTGAGGACGCTGCTGTCCTGCTGCCTGA
ACGGGGCCCCTCTGCGCGTTGTGCTGCCTCGGGGGAGCACGGCAGTCACG
CGCAAAGTGCCCAACCTGTCCACAGTTGAAGCACGGGGAACCTCTGCCTG
CTGGCCGCTGCTGCTGCTGCTGAGGTCTGCCAGCCTGCTGCTGCTGCTGC
TGAGGTCGCTGACCGCCCTGCTGCTGGTGCGGCTGTGGTGCCCGGAACCG
CTGCCCATTTGGGGCAGTGTAGACCATCCTGAACTTCGGCGAGCCACTGC
TGGACGGGCCCGCCGGAGCCTTCCTCTTCCTCTTCTCCTCCTGGTGGAGT
CTAAGTGCGTCCTCCAGCGTGATCGCTGAGCTGACCAAGTCCTCAAAGGA
ACCTGCGGTGGCTAGTGCAAGCCTGGACTGAAGCTTCGTAGACAAGCCTC
TCAGAAAACTGGCCTTCTTCTTCGCTGGAGTGTCAACCTGGTCGGGAGCG
TACTGAGCCAAGTGGTGGAACACCTGGGCGTACTCGAACACGGACCTGCT
CCCCTGCCTGAGGTCCAGGAACTCCCTGAGCTTCCGCTGCACGATCCCTG
GCGGAACGTGGAAAGAGCGGAACGCGTCCCGGAACTGCGTCCAGGTCACC
TGCTGACCGGCCGGGAGAGCGGAGAGGTGAGTGGCCCACCATCCCCCAGC
CGACCCCTGCAACTGCTGCGCCGCGAACAGGGTCTTCTGCACCTCTGTGC
AGCCCTCGAGGAGTCCAAACTTGGACTCGGTGGTGCGCAGCCAGCTCTCT
GCCTCCATCGGGTCTCTGGACCCCGAGAAAACTGGCGGGTGCGTCGCCAG
AAAGTCAGCGTAAGTGCAGCCCTGCTGACGGCGACGACCGCCCTGGTTGC
CGCCCTGATTGGCGACCGCGTTGGCGAGCTGCTGCAGAATCGCGTTCTGG
TTCGCCATCACCTCCGCCAAAGTCTGGTGAGGCGGCGAAGGAGGACGGCG
ACGCGGCGGCATCCTGCCAAATTTAAACATCATTGTCAGCTCCAATATAC
AAGGATAATTTAGCTTCAAACGAAACGGGCAGGAAGCAAGGAATGACTTA
AGTGTCCAATTGTGAAGAGTTCGCAAATAAAACAATGCAAACTAATCCAA
CAGCAAGACCATGCTAAACAAAAGTGATGACATGGTAAACAAGTTCTGGA
CGGTCATAGCAAGCAGCTAGAC
>bcontig185#LTR/Gypsy
AAGAGCTTGGTACGAGGCTTCCTTTTTGCTTGGTTGAGAGGCACCACTGC
AGTAGTCTTTGTTAGGGATAACCTTCACTGTTTGTTCCTGTTTTTGTGTC
TACTATGGCAGGAGACGACGAGACAGTTGACAACATCCCCAAGGACTTCG
CTGAATGTGTAAGTCAGAAGCAGCTAAAGGTCGAGCTCAAGGCTGCCCTT
GACAAGTTTCTTGAGGACATAACAGCGAAGATCGAGAAGTCGGTTGTCGA
CAATGTCGGCAACCAGGCAGAGCGGCTGGACAGGAGGATGTCCACACTCC
AAGACACGGTGAAAAATGCTGAAGACACCGTTGGCGCAGTAACCTCCTTG
GTTACTACGTTAACGGGCAAAGTTTCGGAGATGGAAATCGACTTGGGCAT
GCAAAACGACACCGTGTATGATGACAACGGAGATGTTGATGAAGCAAAGA
CCCGAGAGAACAAGGAGCGACGACGTCTAGACCAGAACACCCGCGGTATG
GGTCCTCATCACCGACACCATGGTAATAGAGTTCCTGACGATCCCTATGC
TAAGATCAAGTTTACAATTCCATCGTTTTCGGGTACATATGATGCTGAGG
GATACCTAGATTGGGAGATGACAGTAGAACAAAAATTTAATGCACACCTT
GTTCCTGAACAACATAGAGTTAGACAAGCTACTAGTGAGTTTAAGGACTT
TGTTTTTTTTTGTTGGGAGGGGTTCGCTCTTAGTGACGAATTACCTACTA
CTTGGGATGATCTTAAGAAAGCTATGCGTGATCGTTTTGTCCCTCCTTCT
TATCATAGAGATCTGCGTGATAAATTGTAACGTTTAGACCAAGGGGACAA
GTCGGTACAGGATTACTATGGGGAACTTCAAAAGGGTTTGAAGCGTTGCA
GGATAGTTGAGGAGAGAGAGGATGCTATTTGTCGCTTTTATGCGGGCCTG
AAGCGGGATATCCAGGACATTGTTGATTATAAAAAATTTAACACTGTTGA
CGAGTTGTTTAGTGTTGCCATGTTAGCAGAGAAGGAATTGCAGGGAAGGC
AACTACAACAACAGACGAACAGGAACGCCGGTCGCCCCTCCTTCACACCG
CGATTCACGCCGAGTTCTGGACTGCCAAAGCCGCCTCCTTTCAGATCTTC
ATCCACTACTTCCACTACACCAGCGCCATCTACTGCACGCCCCTCCGAGC
CAAGCAAAAAGACGACTGCACCAGCACCTTCTACTTCGGGCATTCAGTGC
CACCGTTGCCTCGGACTTGGACATGTGCAGAAGGATTGTCCAAGTAAGCG
AGCATATGTGGCCACGGACGATGGCTACGTCAGCACCTCTGATGTGGAAG
ACGATGATGACGATGCTGCTGCTGCTACCGCTGCCCAGGACGACCTTGTC
CTTAGCGGTGGGAGCCTCTCGGGATACATGACCGTCATTGTACAGCGTGT
A
>bcontig189#LTR/Gypsy
GCTTTATTCAGCCTGGTGAAATCAATGCACATTCTCCAATCTCCTGTCTT
TTTCTTGACGAGAACAACATTGGACAACCAGCTTGAGAATATTGTAGGTC
TGATTACTCCAGCTTTTAACAGCTTATTGACTTCGATAGTTGCGGCGGCC
TTCTTTTCTTCGGATGCCTTTCTTATTTTATCTGCGAAGGGTCTTATTTT
TGGGTTGACCTTCAACTCGTGTTGGATTGTTTCTCTCTTGACTCCTGTTA
TGTCCTGTGGTGACCATGCGAAGATGTCTGAGTTTTTCTTCAAGAATTTT
ATTATCTGTTCTCTTTCGTTTTTGGATAGATTTTTTCCTATCTTGACTGT
TCTTTCTGGTTTCTTGGGCCATAAAATTACTTCTTTGACTTCGCTCGAGG
ATTCGAGCTTCGCTTGCTCTCCCCTTGCTTGATGATCTTCATGCTCATTT
TTCTCTGCTGAGCTTTCTTTTTTGATGCTTCTCGGCCTGAGGGGGTCGCA
ACATATGCTGATGATGCCCTGCTTCGAAGGCATTTTCATTATCAAATAGT
TATGGTGGACCGCTGCACCGAAGGAAGCTATTATTTGTCTTCCGAAGATG
GCGTTGTATTCGCTGGGTG
>bcontig198#LTR/Gypsy
CGCCCTAGGTTGAGCGCGCCGCCGTCGAGCGGCATGGCGACGGTGCCCTT
TGCCCGCGCGAGCCCGCACGCGTGCGCGACGACGCGCCGGCGAACCCGCG
GCTCGGACGATCTCGCCCGCGCGACGGCGGGTGGTCTACCCGCGCGGCGA
CGACGCATCGCCGACGGTGGTGGCGACGCCGGCACGGGCTCAAGGTAAGT
CCAGTCCCGCCGCCGCCCTTTCTTTTCTTTGCTAGGGTTAGGGTTTCCTT
TTCTTCCGATTTGAAATCGTGATCCTCTGTCTTTTGCTCTTCCTCTGATC
TCAACGAGAACAGAGTGTTCGTTTTCTTCTTTTACTTCTTCCGATTCGGA
TCGAATCGAAATGTGTTCTTCTTTTTCTTCCCCGATCTGGATCTACACCA
TAGACCGGCGCTTGATACCATTGTTAGAAAAAACTTAATCTCTAGGTGTA
GATCAACCGGGTAGAGACATATCTTTTGGTGATGACGCTCCCGATCCATG
TCGCCGGCGGCTCTGGACGGCGGCGGTGGACTCGGAGGCCAGACAAGAGG
TCGCCGCAGAGGCTCGGCGTGGACGAACACCAGTGGGGCGACGCAGCAGG
GCTTGGCGCAGTGGAGACCTCGGTGTGTCGACGAGGTCGATGACGGCGCC
GTGGTCGGCGACGCGG
>bcontig211#LTR/Gypsy
GGTGGGTGTAGCCCCCGGGCGCCTTTTTCAAAGGGCCGACCAAGTCGAGA
CCCCATACGGCGAACGGCCAAGTCAGGGGGATCGTCTGTAGCGCTTGCGC
CGGCATGTGGGTCTGCCGGGCGTAGAACTGGCATCCCTCGCAAGCGCGTA
CAAGTTTCTCAGCGTCTCCGACGGCCGTCGGCCAGTAGAAACCGTGTCGG
AAGGCATTGCCCACGAGGCTTCGGGGCGCGGCGTGATGGCCGCATGCTCC
CTCGTGTATGTCACGGAGCAGTTCTCTTCCGTAATCGAGGGGAATGCAAC
GCTGGAGGACACCGGAATGCCCTTTCTTGAACAATTCGCCCTCCAGTACG
ACGAAAGACTTGGCGCGTCGGGCGACGCGCTTGGCCTCGGTGGGGTCGGA
GGGGAGCCGTTCCCTCAACAGGTAGTCGAGGAAGGGCCGCATCCAATCGT
TTGGCGACGCGCTATCCTCAGCCCCCGAGGCTTCCGGGACCTCATCCGCC
GCCGCGACGACAAAGACTGCGCGATCGTCCGACCTCGCGGGGGTCGGATC
GTCGGTCGGACTCGGCGCCGGGGTCGGAGCTGTTGCCGAGCCATCGGAGG
CGAGTTTGCCCTCGTCGTGAGGGTCGGTTGATTCCTTGATGGAAGGTTTG
TTGAGGTCACTTGCGAAGATACCGGTCGGAACGGGCTCTCGGTTCGAGGC
CAGCTTGGCCAGGAGATCAGCCGCCTCATTCTGCTGTCGGGGCAGATGGG
CGATCTCAAAGCCGTCGAATTTTTCCTCCAGGCGTCGTACCTCGGCACAA
TACGCGGCCATCTTAGGGTTGACGCAGTTCGATTCGTTTCGAACTTGGTC
CACCACGAGCTGCGAGTCCCCGAAGACTTCGAGTCTCTTGACCCCGAGCT
CGATGGCGGCCTTGACGCCGTTGACCAGGGCCTCGTACTCGGCCACGTTA
TGTGACGCCGGGAAGTTGAGGCGGAGCGCGTATCTCATCCACCACTTGAC
CGGCGAAATGAGAACCCACCCCCCTCCGGCTCCTCTTTTCGTAAGTGAGC
CGTCGAAGTACATCCTCCAACACTCTTGGTCGACAGGAGCAGTGGGTAGC
TGGACCTCGGTCCACTCGGCGACGAATTCCGAGAGGACATGTGATTTGAT
CGCTGTTTGGGGCACGAACTCGAGGTCTTGACCCATGAGTTCGACCGCCC
ACTTCGCTATCTTGTTCGAGGACTCCCTGTTTGTTAGGACCTCACCCAAG
GGGTAGGACGTCACGACGACGACGTGGTGGGCGTCGAAGTAATGACGCAG
CTTACGCCGTGTGATCACGATGGCGTAGAGCAGCTTTCGGATCTGAATCC
AACGCGTCTTGGTGTCGGACAGGACCTCACTGATGAAGTACACCGGCCGC
TGCACCTTGAGAACATGTCCCGGTTCGCTCCTCTCTACGACCAGCGCGGT
GCTGACCA
>bcontig215#LTR/Gypsy
TGTCATACCCCGTTTTCTGAGGTACTTGAATACACCGTATCAGTCCCTGG
ATCAGACGCTGATACGGACATTCTCACAGAATGGCATTTCAGAGTTATAC
CTTTATTTATTACCGAAGTTCATTACAAGCCTTTTTATTACATAAAAAGG
TCTTTGATATGGCCAGAGGCCTTACAACTTAACACATCACACCACAGTGG
TCGTTGCTGGGAAGCAGCAGCGCCACATTTATTCTACGCAACGGACGGCG
GAAGCGGATCCATTCCACAGGCAAACTTGCGCGTGACGACCCTAGTCTTC
TTCGCCATCGGCTTGAAAGTCGTACTCTGCTTCCTCTTCTGAATGATTGA
TAGAGAGGGGGAGTGAGTACATAAGGTACTCAACAAGTCCTAACACAAGG
GTGACTCATATGCAAGGGTGATGTCAAGGAATAGGCTGGGGGTTTCATCA
ATCGGCCGAAAAGCCAATTTTTCAATGCAGGGGTTTGATTTTGAAAACCA
AATCATTTATTTTGCAAAACACTAAGTCAAGATTGAATAAGAATTTAGTG
GGGTTGTGGCCCTGGGGGAGAATAAATCCTTCCCGCCAGTTCCCAAGTTT
TATCGCTGGCAGGCAACCAGCACACGGCTCCAAACCGGCGTTTTTCCGAA
AACAATTACACACGCCAAGGAGAACTCACGCCGAAAAACTAATCATGTGA
CGGCCATGGCTTTCGCCTTGTCCAATACCGTGGAACACGGCTATCCGGAT
AGGTTCTTACACTCTGCAGAGG
>bcontig222#LTR/Gypsy
GCCCAGAACGGCGTGGTAGGCGCCGGGGAAATCCGCGACCTCGAATGTGA
GGGTCTCGGTGCGGAAGTTCTCTGGAGTCCCAAAGGTGACCGGCAGATCG
ATCTGGCCCAGAGGGACCACTTGCTTTCCCGGGACGATCCCATGGAAGGG
CGCCCCGGTGGGTCGGACGCGCTTGCGATCGATGCCCATGGCGTCGAGGG
TCTCGGCGTAGAGGATGTTGAGGCCGCTCCCTC
>bcontig223#LTR/Gypsy
CTGGTGAAGTCGATGACGTCGAATATGTTGTTGACGTGCTGTGGTCCTCC
CATGATCGCCAGAGTCGCTTGTGAAGGCGGAAGGGCGGGCGCCACCCCAG
CCATAGGTGCAGGTTGGGGCGGCTCCAGCCATGGAGCGTCGTTGTAGTTG
CCGTGCGCGTGAAGAGGAGAACCAATGCCAACAAGCAGACGATGATGCTG
ACCTCGGAAGAAGAAACTCATGGAGAGCGCGGCGAAGTCCCAAGCAATCG
TCCCAAGGGTTGCCAACCAAGGCGTCCCAAGGACGAGGTCGATGCCGTCA
GGAAGGTCGGCGGTGAAGACGTCGACGGTGTGTGTGTCCTCGCGCAGCAC
AATGGGGAGG
>bcontig227#LTR/Gypsy
ATGCTTAGCCTTGCTGTATGTTGGGATGGGAGTCCTTAATTTTGACTAAT
GATCTATGCAACTAAAGTGGGATGGTAATGGTTAGAAACATGGTGATTAG
GAATCTGAGCAGGACGGTTGGTTTGGTATGGTGCCGTCGTGCACGAGATT
ATGGTTTGTGCTAGTTTCCTGCTTAGATTCTAAGGACCGGTTCATGGAGC
ATGTAACCCGGCATATCCGCGCCATCACGAGACTGCGATGGGAGCAGCTT
GGCCAATTAATTAGATGCCTCCTTACCTTGTGTGCACCATTCGGATGTTT
AGTGGCGCCAAAGGGGGCTTCTGCAGCGGAGGTAAAATGGACTCCAATAT
GCTGTTAGCGGTGAAACCTAGCGGGTGCATACAGGTTTGGAGGCGCTTTG
TAAAGGCCTCGTAGTGATCTCCTGGCCGCACACCATAGGAAGTGTGCAGT
GGCATAATGGAGGTTTTAGTCACCGACGGGTGACGAAATCACGACTTGTG
GGTAAAGTGGTGCAACCTCTGCAGAGTGTAAAACTGTCTTGACAGCCGTG
CTCACGGTCACGAGCAAGCCTGGACTTATTCATGATTAGTTGGATGGTGG
TTGGTTTGGTAGTCGGGTGGTGGGAACCCGATGAGTCTGGTAGCCAGGTG
GTGGGAACCTGGTGACCTGTTGTATGTTGGTCTTGGGGGGTTTGTCATCA
CACTTAGTAATATAGGTGCTTTATGTCATAGTTATAGGTGCTTTTCTGCA
ATTAACCATATGTCAGCCTTTCTTTCATATAAGCTTGCATGTCATACTTT
TCCTACACTTGCGGAGTACGACATGTACTCACGCTTGCTATTTCCTCTAC
AATCATCAAATGCTGCTCAGAGAGTGAAGATTGCCGGCTTTGAAGATGAT
GGTGAAGACTAAGCTTGTGGAGCCCCCGGTCGATTGCCTGTGGCGTTATG
GAGTCTTCCGCTAGCGTTTGTATTCGTTTAGTCCTTTGAGACATTTATTG
TAATATTTATACGATGTATTTATGACATTGGTTACTCTGTTTTACTATAC
TTTGTCCTATATGTGTGAAACTTGATCCTGGGCACACATATAGATGAGCA
TTCGGTTTTGGCCTTAAAACCGGGTGTGACA
>bcontig229#LTR/Gypsy
ATGTAGGCCTGTCGCTGATCGCGAGCGTTGGCGTGGGTGGATCTTGAGCG
GGGACCAATGGGCATGATGGGAGAGGTGTTGGAGTGGCTCTGGTTTGGTG
TTCTCTCACCCATGGCCGAAGTTTGAAGGAAGAGGATGGAGTGAAAATGA
TTTTCTGATGTGTTTATAAAGAGGAAAATGCACTCCGTGCGGGATTCGAT
CCGAATGGGAAGGCAGGGTTTGGTATTCTGTTTGGCTGGATCAGGAGCGC
CGCCACAAAAATTTTCAAAATTTTTCGAAGCAACATAGGGCCGGCCGGCA
TAGAAGGTGGGCCGGCCGGCCTGCTCTTTTTCCGAAAACACAAAATTTTA
TTTTCTAATTAAAATAAAAGGAAAAAAAATAAGAAAAAGATACAAGGCTC
GGTTTAGGTCGGGGCTAGACCGTAGATGCAATTTCGGGAATGAACTCGAG
TACATCTACTTCCTCGAGTTCTGGCATGGAAGGTTCTAGAAAGATTTTCA
AGCGCTGGCCATTAACTTTAAAGTATTCTCCATCATTATCTTGGAGAGTG
ACCGCCCCGTGCTCAGATGTTTCAACTACCGTATACGGGCCTAGCCATTT
ACTTTTAAGTTTACCATGACCGAATAATTTAATGCGGGAGTTAAACATTA
ATACCTTATCACCTGGTTTGAAG
>bcontig241#LTR/Gypsy
GAGGGTTGGGGCGCTGAATCTGACGCTGAGGGGTCTGGAATGCTTGTCCG
GTGAGCTGAGTCCTCTGCTGACTGTTCTGCTGCGGAGGGCGGAAAGTAGG
CCCAGCTGACGAAGAACCAAAACAAGGCCTTGGGTTGCTGCCTCCCTGCT
GACCCTGACGCTCAAGCTTACGCTTCTTCTCCATGTTATTCCTCCGGTTC
TCAAGGACAAGGGCAGCATCAACCATTCCCTGGAAGTTCTGGAATCCACG
GGCCTCAAGTGCATAAGCAAGACCATCATTCAGACCTTCCAGAAAGCAAT
C
>bcontig244#LTR/Gypsy
ACTGAGAGGTCTTGCCATGATACGGCTGGTGACGCTGAGACTTCCCCTTC
TTGTGAATAGGACCACCAGAATGATCCTTCTTCTCACCTTGAGTTCGAGA
CTGCTCACCATTTGAAGACTTCATCTCAATGGTGTATTGATGCTGCATCT
CCACACCCAAAGCCTGCTCTACTGTAGATCGGAAGTCAACCGGAACAAAA
GCTCCCAAAGGGTGCCTGATCGAAGGCTTGAGGCCCTGACGAAACTGCTT
CGCCTTCTCTACCTCATCTTGAGCAACATGTGGAACAAAGCGAACAATCT
TGTTGAAGCCCACCTCATACTCTACCACTGTCATCTTATCCTGCTTATAG
TTATACAGGTCTATCTTCATCTTCTCAAGGAAAGTGGCAGGGTAGAACCT
CCTCTCAAACTGCTGGACAAAGACATGCCAAGTCAAAGTACCACGTGTAG
CTGAATGAGACGCCAGCACACCATTCCACCACATCTGAGCATCACCCTTC
AGCAACTGAGTCGCATAACGAACACGATCTGTATAAACCACCTCAAAAAC
AGCCATCTTCCCGTCCACATAAGTCAGCCAATCCGCTGCCTCAACTGCGG
TGCCACTGCCATCAAAATGATCCAGCTTCATACTCATCCACTGCATGAGA
GAAACTCCGCTAACAGGAAGAGCACCAACAGCAGTAGTAGTAC
>bcontig250#LTR/Gypsy
GAGTATCACCTGCAAGAATAGAGTTAAAGCACAACAGGTGAAAGAAATAA
AAACACATGAGCTATGTCCATCACTATGAGATGATAGGATATAAGATATT
TCCTGCAAAAGCAAGTTAGTGCACATATCATCTCAACACATGGAATCATA
AACATACAACCTCAGGCATAACGATAACACATAGATAGATATATAATACA
AAACAGTGTATGTAGATGAAACCAAGTGCGCTCTCGATGTGCTAAAACAA
GGCAAAAGAAATCCAAGCACATCGAGAACCACAAAACCCCAAAAGAATAT
ACAAGTACCATCCAAAATGAGCAAGACAACTCCCCCTGCACAAAAGATCC
TCTCGATCAAGTCTCACTCCCAACTCCCCCTAGACACAATCTCTCCCCCT
TTGGCACCAAGGACCAAAAAGATCATCAAGGAAGGATACTATAAACTACG
CATCGGGGCCTGGAGGTGGTGCAGTGGACGACGGAGCTGACGAGCTGACT
CCCCCTGAAGCTGTGCCTGCTGAGCTGCTGTCTGGCTGAGGTGGAGCCAC
TGGAGCTGTCCAAGTCCAAGTACGGGGCATCCCAAGAGGTGGAGTCTGAG
GTCGGCGTGCGTAGGTGATGATCTGCCTGTCCCGAGGAGTATCAGTGTGT
AAAAGAATCTGCTGGAGCTCAGCTGCATACTCCTCAACCTCTGACTCTGA
AGCAGTGTGGACTGACGGAGTACGTGAACGTGGATCTGGAGTCACTGCCA
CACTAACCTCAGCCTCTGTGTATCCTGCCTGCAGAAGGTCAGCCTCTAGA
GTGGTGATAGCTGGGTC
>bcontig25#LTR/Gypsy
CCACATTATCATCTACCATCCCCGGGCCAAAGGGAAAATTAAGGAACAGG
GTAATGACACATGGGATTCAAATTAAACGCAATGCATGACTAACTAGAGG
GAGAAAGAAATAGGTTCAGAATGCGTCAAGGACACTTGCCTGTAACCCCT
GCTGCTGGTAGCTCAAATTCATAGTCTTGAACGTTCTCGAACGGCTCCTC
TTCTAATAACGTTAACATGCAAAGCACACATGCACAAACAATAAGAAACA
GTACACCAAACAGTACCAAAGGACTACAAAAACAGTACCAAAAGATAGAA
CTCGAGCCTACGATCGCGTGAGCGCAAGAATCGCTTAAAACGGAGTTACG
AGTAAAAAGTTATAAGCATTTGAAGTTAAAAAGGTTTATTTCACTAAAAC
AGGGTCGGATAAGGACCTAATTGTAATTTCAGAAAAGTGCTGAGGGCTAA
AGTGTAAAAAGTCAGAATAAAATATAATTTATGAAAAGTTCAGGGGTGTT
TCTGTAAAATAGCAGGACCTAAACAAAATTTAATAAAAGATCAGGGGCTT
AAGTGCAAAAGATACATTTTTAAGAATTTCAGGAATTAATCTTTTAGCGA
AAATACTAATTATTGCGCAACGCTGACGTCATTAACAGAAACGAATTATT
TTTAAATGTGAAATCCCGTGGAATAGGTCCACGGACGCTGTGCACCGGGG
GGGGGCTCCGGTCCACGGGTCCACGGTGGACCGGGGCTCGCCGGCGACGA
CGAGGCGCGGCGGCGCATCGCCGGAGCGCGGCCGGGACG
>bcontig261#LTR/Gypsy
GAGGAGGAGGTCCGTCCCCACGCCGAGCGCTTCTTCGAGAAGATCAGGGG
CGAGTTCCTTCCGCGCCGTGGCGAGCCAGCTGAATGAAGAGAGGTTTAGG
TTAGGGTGAGTCGAGTCGGGCCCTCGAAGGCCAAGTTGTTTTAAACAAAC
GGTTTAAACATGCACTCGGAAGGAATTTGTTTAAATTACTATCGTTGTTT
GCTTTATTCTCCCTGCTTAGCACCACGACTGCTGCTTGTCTGACTTCGAC
CGTTAGACGTATGGTTATGAGTTCCTTCCGCTAGTTTAAGCCGTCCTTAG
CCGCTGGGGCGTTAGGTGCTTTTGAACTGAGCAGTCGGGCTCGGAACCGC
GGTCCTTCAATCGTCATCTCGAAGCAACAGTGTGTGCATTGAGGGGTCGG
AACACGGGTCTTTGGCACGGAGAGTCTGACGCGACCCTTGCGAAATTGCG
TTGTTTCCGCAAGGGTGTCTCTTCATCATTCCTCCGACCCGTGTGGTGTT
GTCACCGCACCCGCCGGGTGTAGCCCCCGAGGGGGGCTCGAACCCGACGG
CTGCTCCGGGTGTGGGTAAAAGCCGTGAAAAAACATGACGCCTCTATCGG
AAGAGTAAGAAAAGAGAGCGGAAATGAAGGAATTTCAAGGATAGAAACGA
CGTAGCTGTTCGATGTTCCACGCGTTCTTGATCTGCTGCCCCTCCGAGTC
CATCAGCTTGTAGGTTCCGGGTCGGAGTACCTCGGAGACGATGAATGGTC
CTTCCCATGGCGGCGAGAGCTTGTGGCGGTCCTTGTTGGTTTGCACGAGT
CGGAGGACGAGGTCGCCCACACTGAACGCCCGCCCACGGACTCGACGCCC
GTGGTAACGTCGCAGGGCTTGTTGGTATTTCGTCGCTCGCAAGAGTGCGA
CCTCCCGGTCCTCGTCAATTTGGTCAAGCGCATCTTCGAGGAAGCGCTTG
TTGTTTTCCTCCGCATAAGCACGTACCCTCAGAGCGCCATACTCGATGTC
GGTGGGGAGCATCGCCTCGGCCCCGTACACCATGAAGAAAGGCGTGTGAC
CGGTGGCTCGACTCGGAGTCGTGCGCAAGCTCCAGAGCACCGATGGGAGC
TCCTGGACCCATCGGCCCGCACAATCCTTAAGCTTGTTGAAGATCCTGGG
CTTGAGACCTTGCAAGACCATGCCGTTTGCCCGCTCGACCTGCCCGTTTG
TTCGGGGGTGAGACACGGCCGCCCAATCGACCC
>bcontig264#LTR/Gypsy
GCCATCGGACGAGTAGGAAAATGGTCAACAGAACTGGCACCTTTTGACAT
CGAGTTCAGAGCAAGAACAACCATCAAGGCAGCAGCACTCGCCGATTTCA
TAGCAGAATGGACCCCTCTTACCCCCGAAGCCCCAACCCAAACGGAAGAA
ACTTGCTGGACAATATTCACAGACGGAGCATGGGGAGCAGCAGGAGCTGG
GGCTGCGGCAATAATAACATCACCTTCGGGAATCAAATTAAGATACGCTG
TCAAGATGGACTTTCCGTCAACCAACAACATTGCAGAATACGAAGGAGTA
CTACTGGGACTCCGCAAAGCGAAGGCCCTAGGCGCAAGAAGAGTGCTTAT
CAGCACAGACTCCGA
>bcontig265#LTR/Gypsy
CCATACAGGTGCCCCGCCAGGCATAGTCGCCGCTCATCTCCCACATGCGG
AGAGCCCGAGCCTGAAGCGGCGCGAGCCGGCGCGAATGATACGCGCCGAT
GATCCCGGCTCCCGTCACTCCGGACTTGGCAAGCGCCACGATCGCCTCCA
GCAGCTCGGCCAGCCTCTTCCTCTCGTCCCGAGCCACCCCATAGCGCCAC
TTCTCGGGCGCTCGCTCGATGACGCGCCCAGTGAACTCGGGGAGAGGCGC
GGACGCGGAGTTCCTGAGGTAGAACCACTGCTCGTGCCACCCCTTGTTGG
AATCGGTGACGGAGAAGGGGACGTACTCCCGCGCCCGGCCGCTCCGAAGC
CGAAAGCTTGCACAGCCGATGGGGACTGCGCAGTAAGTCCCATCCGCCTT
CTTCTTGTTCTGGAGCAGGCAGGTGAAGAAGTGCTTGAAGAGGAGGAAAT
GGGGGCGGATCCCCAGATAGCCCTCGCACAGGGCGACGAAGGCGGCGATG
TGCTGGATGGAGTTGGGGTTGAGGTGCTGCAGCTCGAGCTCGTAGTGGTG
GAGGAGACCGCGAAGGAAAGGGTGCGGCGGCATCCCGAAGCCGCGCTCGT
GGAAGTGGCGAAACGAGACGATGTAGCCGTCCGGCGGCGCCGGCGTGGCC
TCGTTCCCAGGCACCACCCACTCCATCGCCTCCGTCCGCGGCATCAGAAG
CCCGCGCGCGACGAGGCTCTCGAGTGATGCGTGGGTGCAGCTGGACTTCC
CCCAATCCGCCATGACGAGCCCAGATGAGGAATGCGCAGCGGCGGCGGTA
CGCAGCGGGAAAAGGGCTTAGACGGCGGCCGCGGCGAGGAAGGCGGAGCG
AGAGAACAAGCGCGGATGGCTGCGGAAGGCGAGGAGGCGCGATGGCTAGG
TGAGGGCAAGGTAATGGGACTCTCCTCCCTTTCTTTTCCCTTTAAATAGC
CGTCGCGTCCAGCGACTCTGTGGCGCCTCGTTTCCCGCTCCTTTGCCGTT
TTGCGTCTTTAAGCCAGGTACAGGCGCGGGTGAAGCCGCCTTAATCCACC
CCATGATGCCACTACCTTGGATCGTGCCCGTGGATCACGCTGGCTGCGAA
CTGCCGCGGGATGCGCGCCATCATGGAAGGAGAACCGTCGCGCCTCGACG
GCGCGCGATGACGGGCCAGATGGGCTTGGAATCCCATCAGGCCCACAGGT
AAATTACGGCTAGGGGATGAAAACGCCCCGACGGCCCAGATTCCGGCCCA
GGAGTTCGAAGGGTGGCCCCGCGAAAGGGTTCGAACACCCGCTCTTGGGC
AAAAGTTAAGTGAGGGGCCGTCAAAGAGGGGTCCCCAGCGACCAGAACCC
GTGCAACGTAGCACAATGGGCCTCTGTCGATGGCGTCCGAGTCCGAGTCT
AAAGGCCGTGATCCTGATTTCCCGCTGAGGGAGGGCATCGAGCCCACGCA
CCCCAATCGAAAGGGGTCGTCAATCGCGAAGGACAGGCCCTCGGATTGTA
ATGAGGCCGACTCCAGCTAGTCTCGATCGCGACGATCGGATCCCCGCTGA
GGGCAAGCCGAGGCCATCACTCGGACACACCCGTTTGTAACTTAAACGAG
CACCACGCATCGAACCATCGAGGAATGACGTGGCCGGCTCACATCGTGCC
TCGTCTTATCGAAAAGGCGCGCGGGCACGAACGAAACAAAAAGACGAAAC
GACCCCCGGACGGATCCAAGCGACGAGCGAGGACTCGGGGGCTCGCTTTC
GCAAATAGACGACAAATCGCTCAGTTTTTTAACCCTCGGCGCAAGTATAC
TACTTACCCCGAGGCTCGGGGGCTACACCCGGCGGGTGCGCTCGCGCGCA
CCCACCGGAAAATAAAAAGCACGAGGAAGTCTGAGAATATGTCGAAAAAG
CCTCGACGGCGACCATCTGCCCCTGGCCACCGCCAAGGCTCGGGGGCTAC
TGTCGGATACCTAGATTAAGGTATCCTAACCAGGGATACTTTAATCACTA
TCATAGCCAGCTGATGGCTTCGGCTTAGGCACGTGAAGGATACGAAAGTG
GGGCTCGAAGCCTCCGCCTCGCCCGACCCCGAGTCGGGCGGGGTCCACAA
CCTCCGCCTCGCCCGACCCCGAGTCGGGCGGGGCCCACAACCTCCGCCTC
GCCCGACCCCGAGTCGGCCGGGCTCCCCAACCTCCGCCTCGCCCGACCCC
GAGTCGGGCGGGGCCCGCGACCTCCGCTTCGCCCGACCCCGAAGCGGATA
GCTTCCCGGAGAAGCCTTCCGTCTGACAAGAGGACAGGCAGTTGAATCGC
CTTAACTCCGCCTGGGAACTCACCAATCCACAGTGGTCTGATGTGACTTG
CACAGTGCTTCTTGTCCCATCGCGCGGCGCCGCCTGACATCTAGGGTGCG
GCGACGCGAGACAGGCGTCATCATCGCCTCTGCCAGGCTCATGATGAACG
GGGGAAGGAGGGAGACCGAACGGGCGACAAGACGGCTGCCACAGTGACGA
GTGTGGCATCGATTTCCAGACTACCGACCGAGACTGACCGGGCGCCACGC
GACCGGAGCTCCCAAGGCTTTTTCCCACGTGACCTGAGCACCCGTGGCGG
ACCGCGCGCGGACGGACCGACGCGTGGTCACGCCGACCCCACCTGTAAGC
GGGCTCATCCCTTGGACTATAAAAGGGAAGCCACACGCGCGCGGGCGGGG
GGGGGGATCGAAATCTCACAAGACTCATCCACACACACGAGAGACCCAAC
CAAGAACACATCGAACTCAGAGGCCTGGAGTCCTTCTCCTCCCTCACGAA
CTTTGTAGCCTTTCACCACGAACAGAAGCAAAAATCCCTCTCGAACTGGA
CGTAGGGCCTCGATCGCCCGAACCAGTATAAACCACCCTCTCCAAACTAT
CCGAAATCCCATCAAGAAAGAGTGTCAAGCCCCCGAATACAAATTTACTT
GTCGGCCGGTTTCACAACACCGACA
>bcontig283#LTR/Gypsy
TTTACAGGGTATGAGACGCTATTGAAAGGCTTTTCAATGTTTACCTGGCT
TGACACCACGGTAGTGTAAAGCAAAAAGGGATAACATTGACTCGTGGTGA
ATGTGTGCAAACCTTGCAAGGATAAAAACTGTCATGACAGCCGTGCTCAC
GGTCAAGAGCGGGCTTGGACTTCTTCGCGATCAGTGGGATGGTTGGTTGG
TTTGGTCTGGTAGCCAAGTGGTGGGAACTTGGTGAGTTGGTAGTCGG
>bcontig290#LTR/Gypsy
TATGGTTTATATAGCAGAAAGCAAACTATAACTTAAGTTAATTATAATAG
CACCTATGTTACTAAGTGAATGTTACCCAAAAACCAACATTAATAAAATA
AACACTACAAGTTAACCACTTGTACCAAAAGAGGTTAGCCACCCAAACCA
TACTGCAAGTTACCCACTCACAGTATCAAAACTAAAACCATACTGCAAGT
TACCCACTCACAGTATCAACTGGTTACCCACCAGATCCAGACAACCCAAC
CCAAACCATTTCTAATCATGTGAGGATCCAGGCCGCTCCTGACCGTGAGC
ACGGCTGTTATAACAGTTTTACTTCTCTGCAGAGGTTGCACAACTTTACC
CACAGGGTGGTGATTTCATCATCCGTCGATGACTAAAGTCTCTATGTTGC
CACTTCACACTACCGAAGGTGTGAGGCCAAGAGATCACCACATGGTCTTT
CAAAGTGCTTCCCAGCCTGCTAACACCCCCGCTAAGGTTTCACTACTGCC
AGTACCCCTGCAACAGTAGCCCCCTCTGGCGCCATGGTTAGGAGT
>bcontig297#LTR/Gypsy
TCGTCGAGGTGGAGAAGCGCAGCAGGAGCGGGGCCGGGAGTGGAGTGAAG
CTCGACACTCCCGTGCATCAGGAACAACGCCGGCTCGTCGTCGACCTGTG
CCTGCGCGACGTGCGCCTGGCCACCACGCTTCGGCCCCCTGCAGTCCTTG
GCCCAATGGCCCTTCTTGCCACAGTTGAGGCAAGTGTCGCCCCGCGTGGC
CTTGCGCTCGCCACCG
>bcontig2#LTR/Gypsy
ACCCTGGATTGTACTAGCAGAATTTAGGATTTGTTGCAGACCGGACGGGG
AATTGTTTGTGTAGGATGGATGGAGAAGGCTGGGCCTTCACGGTGGTAGC
CCCGTCTGTGTCGATTGAGGACCGTTCGTTGTTGGCCCTGTTGAGCAAGT
TCGAACGTACTGATCACATGCTAGTGTTTTATGGGCCTAGTAAACCGAAG
TAGCCTGTGTTGCCCTAGTGTGCGGGGATAGCCGGCTCTTTCTATCATGG
CATTTGGGAGAGAAGGGATGCCTCCCGATCGGGGCGTACGTCTGGGACGG
GGACCGTGCGGGAGGGTCCTTTCTCGGGAGGAGTCGGATCCAGCTAGCTC
TAGGGGGACCAGCGCGAAAGGTTGCCGCATGCGGCCTTTGCGCGTGTGCG
TCGTGTGGTCAGGTTTTCTCCTGCAGGATGTACATCGATGCCGCCGCTCT
CGGATATGAGCACCCACTTGTTCACTGCGCCACCTCGTAGTGTGATTATT
GGATGATGATGATGATGCTAGTTTATTACTGTTATCTCTATTTACATTAC
TGCACTGTTGATATAATGTATTGCTTTATATCTGTTTTAGAGATAAGTAA
ACTGTTTAATTGGATAAGTAAATAATTAAAAATAAAAATTAAAAATAAGG
ACCAAGTAATTAGTGCCGTTTTAGCCACATGAGTCAGCCTACCCTTTGTA
GCCCTTGCATACTAGGAGTCGGCTGTAGTTAGCCACGTTGACGGGTAAGT
CTTGCTGAGTATTAGTTGCTCAGGCTTTGGCTCTTTATGTTTTTGTGCAG
GTAGTTTTTGCTTCCGCTGATTTTGGTGGAGCTTCCAGCAGGTCCACATC
GCGGGCTTCGATGTGCGGCCTTTGTATCGTCGAGAGTAGTAGTTGTTTTT
TTTTTTTTAAACTTCCGCTGTGTACTCACGTGTTTTAATTCATTTAAACT
TATTGTAATAACTTAAATATGCAAAATTTGTGCTCTTTATGTGTTGTACT
GTTGTGTCTGTTCATCAGCACATACCGACTCGATCCTGCGAATAGCGGAG
ACGCTACA
>bcontig300#LTR/Gypsy
CCGCCGATGTTGACGGGGTCGGCGGCGGATGCGTCGTCGCGGTCGTCCAC
CGCCTTCAGCCTGCCTGTCACCTCCTCGATGGACAGGGTCGAGAGATCCA
GCAGGGTCTCGATCGACAGGGCGATCTGTGTGTACTTCTTGGGGACGACG
CGGAGCAACTTCTCGACGGCCTTCTGCTCGTCGACGTCGGCGTCGCCGTA
CCGCGCGAGCTGCCGCACCAGGCCGGAGAGGCGGAGAGCGAAGTCGTCGA
CGTCCTCCCCCGGCTTGAACGCGAGACGGTCCCACTCCTGGCGCAGCTTC
TGCACCGTCGCCTTCCGTGCGCGGTCCACGCCGACGCGCGAGAGCGCGAT
GGCGTCCCATGCTTCCCTTGCGGTGGGCTTGTCCGCGAGGGAGGAGACCA
TCTCCATGGGGACTGACGCGAGGAGAGCCTCGAGCGCCAGCCGGTCGTCG
TGGTAGTCGACATCGACGCGCGTGACGGCGTCCCAGAGGTGCCGTGCCTG
CAATTTTACCTTCATCAGCGAGCTCCAGTCGTTGTAGTTCGTCTTGGTCA
GCATCGGCCATGGCGTGCTCCCGCTGGACTCCTTGATGACGCGCTGGATG
ACCGGCGGCGAGTCGCGACGGTCGCGTCGGCCGCGGCGTCGAACCGGCGA
GGGCGAGGCGCGATGGTGCCTGTGAGGGC
>bcontig30#LTR/Gypsy
TGTCGGATACCTAAAACTAGGTACCCGCGGTTACCTCTTTAAACACGATG
ACCACTGCTTATTACAAGGCCCAGCAGGATATGTCGATAGCACAGACAAA
GGCCAGAGGAAACGTGCAGGCCCAGCAACTAAAAAGGGATCCCGGCCCAG
CTCAGCAAACAGGCTTGGAAGCAATCCCCGACTCCCCCGTCACGTGCTTC
GACCCCCAGGAAGGCGGGGCAGAGATCTCCGCCTCGTCCGACCCCCGCCC
CCCGACCCTCGGGGGTCGGGGAAAGATCTCCGCCTCGTCCGACCCCCGCT
CCCCGACCCTCGGGGGTCGGGGAAGGATCTCCGCCTCGTCCGACCCCCCG
CGGAGGGAACAGGGGTCGGACGAAACCGCGCGAAGCGTGGAAGATAAGCC
GCATTTATTGTGCACGCAAGTGGGCTTCGTGCGCCGCGGTCGCGCACGTC
GCGGACGAGCCTTTCTGACCACGGCTTCCCCGTTTCCCCGCGTCACACAG
TAGAGGCCGTAACTCCAACAGTGCAGGCCGTAACTCCAACAG
>bcontig313#LTR/Gypsy
GGCTACACACCCCGAAAGTGTGAAGCAAAACGGGAAACACGACTCATGGG
GAACGTGCGCGAACTCTGCAGAGATTCAAACTGTCATGACAGCCGTGCTC
ACGGTTAAGAGCGGCCTGGACTTATTCATGATTAGTGGGGGGCTCGTGGG
CTGGTTCGTTGGTAGTCGGATTGGGATCCGATGAGTTCTTTCCTTGTTGG
TTCAGTTTTGTTGGAGAGATGACACACCTAGTAATTAGGATGCTTTGAGT
CTAGGTTTGCATAGTGCAGTAAACCCGAGTCGAGCCTTTCTTGTTTATAG
CCAAACATGTCATACAATTCCCACACTTGCTGAGTACTTTATGTACTCAC
GATGCTATTTTCCCTCTTTTTTGTCATATATTGCTGCTCAGACGATGGAG
GAGAAGTGGAGTACAATGATGACGACTTCGACCCGGACGCTTCGTACT
>bcontig316#LTR/Gypsy
CGCTCTCGAGCTGCGAAGCACAGTACATCGCCGCCACATCCGCCGCGACT
CAGGCATTGTGGCTGGCTCGGCTATTGGGCGAGCTGCTCGGCAAGAAGGC
TCAGACAGTCGAGCTCAGAGTGGACAGCAAGTCTGCTCTGGCATTGGCCA
AGAACCCGGTCTTCCATGAGAGGAGCAAGCACATTCGCATCAAGTACCAC
TTCATCCGAAGCTGCCTGGAAGAAGGAAGCATCAAGGCCAATTACATCCA
CACCGTGGATCAACTCGCCGACATCCTCACGAAATCACTTGGGCGGGTGA
AATTTCAGGAGCTGAGAGCTCGAATTGGTTTGGTCCACATCATGTCGGAG
GAAGCACACAAGGCTTAGGGGGAGAATGATGGAAGGATAAGCTTGTGC
>bcontig320#LTR/Gypsy
CCTCTGTGACTGTTGGTTTCTTGAATTACTTCGGGCTTTTGTGTACTGTC
AATTTGATTTATGTACTGAGCCTGGTTGTCTTCTTTGTTTCTTCTCTTCG
AGGAATTCCAATCTTGCTGGTTCTTCGTATTCACTTTGCTTGCTTGCTTC
TGACTGTTTTGAGTTGCTATCCTTCGCCTGAAATCATTGTCCGCTTTAAT
GTACTTGTTTAACTCCGCATAAAGCTCTTCCAATGAGGACGGATAGTTCA
TGGACAAGTGCGTCGAGCAAGGGCCCGCCCGGAGCCCCGAGACTGCTGCA
TCAATTGCGAAGCTATCATCGACATCCGGAGCTTGAGATTTCAGCTCTAC
AAATCTTCTGAAGTAGTCTTGCAATGGTTCTCTTTCTCCTTGAACACAGG
CTCGTAGGTCAAGTGTGGTTACAGTTTTCCGATGAAATCCTTGGAAATTC
TGTAACAATTTGTTCCTCAGGTTTTCCCAAGAGTATAT
>bcontig325#LTR/Gypsy
GATTTCACCAGGCTGAATAAAGCATGCCCAAAGGACAATTTCCCGCTAGA
TCGCATCGATACAATAACTGATTCGGTAGCTGGCTGTCAACTGCTAAGCT
TCCTGGACGCCTACTCAGGCTATCATCAAATTCACATGGCAAAAGAAGAC
GAAGAAAAGACAACCTTCATCACTTACGACGGAACCTTCTGCTTTGTAAG
AATGCCTTTCGGCCTTCGAAATGCAGGGGCAACATTCGCCAGACTTGTAA
AAATGATTTTCGAAGACCAACTGGGAAGAAATGTCGAAGCTTACGTAGAT
GACATAGTTGTCAAGACAATAGAAAGAGCCGACCATTTGAAGGACCTGGA
TGAGACCTTCGAAAACCTAAGGAAACACAATGTAAAACTGAATCCAGCAA
AATGTGTATTCGGAGTCGAATCAGGAAAACTGCTAGGATTCATGGTGTCT
CAACGAGGAATCGAAGCCAACAAAAAGAAAATCAAAGCCATACAACACCT
CGCACCTCCAAAATGCCTAAAAGATGTGCAAAGATTAGCCGAAAGGCTTA
ATTCACTAAGCAGATTTATCCCAAAATTGGCAGAAAAGAGCAATCCGATC
TTCAAGG
>bcontig326#LTR/Gypsy
GATCAAGGACCTTCTGGACCTAGCGGCCCTCCAGCAGGCCGACCACGAAC
AAAATTCCGCCGCACGGCGGAGAGAGTCCAGTGTCTCCCACCGCACACCA
AGCAGGCAACGGGTACGACCCGAAGCCTCCGCCCACCAGACCGCTGAGCG
GAGCGGGACGGGAAGCGCGCCGCCGGTCCATCGACGGATAGGCGAAAGCC
GCGACGCCCGCGACACTTTGCCAGCGCGGCGCCGCGAGCAGAACCGTGGC
CCGAGGCGCGAAGCCGAAGACCATGGCTACGCCCCCCGCCGCGGCGGGCG
ATTCGACCCAGAGGAAGACAAACCACCGGTCAAGACCGGACCCAAGGCGT
TCGGTCCCGCCATCCTGCGGGCCCCCATACCTCAACGCTTCCGGCCTCCC
GGCAGCATCGCCAAGTACAACGGGGAAACGAACCCCGCGCTGTGGTTGGA
AGACTACCGCCTGGCCTGCCAAGCCGGCGGAGCGACCGACGAGCGGTTCA
TCATCCGCAACCTCCCCCTGTTCCTGGCCGACTCGGCCAGAACGTGGCTC
GAGCACCTCCCAGAGGGTTCGATTCGCGATTGGAGGGACCTTGAGGAGGT
TTTCATCGGCAACTTCCAGGGCACATACACGCGCCCCGGGAACCCTTGGG
ACCTCCGGAACTGCCGGCAGGGAGCCGACGAGTCCCTGAGGGACTACGTC
AAGCGATTCTCCCGCAAATGCAACGCGTTGCCCAACCTCGCCGCCGCCGA
GGTGATTTCCGCGTTCATCGCCGGCACCAACAACGAGGCGCTCGTGCACG
ACCTCGGCCGCAACAGCCCTCGCACCGTCAAGGAGCTGCTGGACGTGGCC
ACCAGCCATGCCTCAGGACAAGACGCGGTCGACGCCCTCCTCCATCGAGT
CAAGGGCAAGACGAAGCGGAACGAAAGCTCCGGTGCGGGCCCGTCCGCCC
CGCACGACAAGAAGCAGAAGCAAGGGAGAGGCGACGGCCACCACCGCCGC
GACACCAACCTCGTCGCGACTGCCGAGCGCAAGCAGAAGAAGCCGGCCGC
CGACAACAACGGCAACAAGGGCCAGCACTTCGAGAAGATGCTGGAGGCCT
CGTGTCCCAACCACGGCCGCCCCGTCAACCATGCCCTCAAGGACTGCGGG
CTCCTGCTGAAGTTCCTGGGCTCAAAGGCCAGGAAGTCCGACCCCAAGAG
TCCCGGACCCCGGAACGACGACGACAACGACAAGGAGGCGGGCGACGGTT
TCCCACAAACCACCGGCTGCCTCATGATTTTCGGAGGCGGCGGAGCGGGC
TCCTCCAGGCGGCACCAGAAGCAGGAGCGACGGGAAGTGTACGCCGCCGA
GCCGCCGACCCCGACCTACCTCAAGTGGTCCGGGACGGCGATCACCTACG
ACCGCAACGACCACCCCGAGCGCGTCCTGCGCCCAGGGCGCTACCCGCTC
GTCGTCGACCCCATCGTCTCCGACAAGCGACTGACCAAGGTACTGATGGA
TGGGGGTAGTGGGCTTAATGTTTTGTATGCAGAGACCCTGGATGCCATGG
GAATCAGCCGCGCCAGAATACAGCCATCGGGCGAGCCCTTCTACGGGGTC
GTGCCCGGAAAGACGGCCGTACCACTCGGGCAAATCGACTTGCCCGTGAC
CTTCGGCACCCCGATCAACTACCGCACCGAAACCCTCACCTTCGACGTGG
TGGACTTCCCCGGCTCATACCATGCGATCCTCGGGAGGCCATGCTACGCG
AAGTTCATGGCCATCCCCAACTACATCTACCTCAAGCTCAAGATGCCGGG
CCCGAGGGGAGTCATCACCGTGAGCACGTCTCTCCAACGAGCCTACGAGT
GTGAAGTTGAAAGCTGCGCACTGGCCGCGGCCCTCGTCAACAAAGCCGAC
CTTCCGCAGGTCGCGACCCTGGAGTCGGGAGACACGCCGACCCCGAAGAA
GACGGCCGGCTCCTTCGAGCCGTCCAAAGACACCAAGACGGTGCCTCTCG
ACCTCGCCGACCCCGAGGGAAAGAAGGTCACCATCGGGACGACGCTCTCC
GACAAATAGGAAAGCGCGCTCGTCGATTTCCTACGCGCCAACAAGGACAT
CTTCGCGTGGAAGCCCTCGGACATGCCGGGCATCCCAAGGGACATCGCCG
AGCACTCCCTCAACATCAAGCCGGGATCGAAACCGGTCAAGCAAAGACTC
CGCCGCTTCGACGAGGAAAAGCGCCGAGCCATCGGCGAGGAGTTGTCAAA
GCTCCTCGCCGCGGGCTTTATCAAGGAAGTGTACCATCCCGAGTGGCTTG
CGAACCCTGTACTTGTAAAGAAGAAGACCGGGAAATGGAGGATGTGCGTT
GATTACACGAATCTCAATAAGGCGTGCCCAAAGGATCCGTTTCCTTTGCC
GCGCATCGACCAGATAGTCGACTGGACCGCGGGGTGCGAAACCCTGTGTT
TCCTAGACGCCTACTCGGGCTACCACCAGATTCCGCTGAGGATCGGTGAC
CAAGAGGCTACCGCCTTCATCACACCCTTTGGCACGTACTGTTACGTCAC
CATGCCATTCGGGTTAAAGAATGCCGGCGCTACTTACCAACGTTGTATGA
TCAAGTGTTTCGGCGACCTGATCGGACGCATTGTCCAGGCATACGTGGAT
GACATCGTGGTTAAGTCCGTTCGCACGGACGACCTAGTCGCCGATCTCAA
GGCCGTGTTCCAACGGTTGCGAGACAATGGGATCAAGCTCAATCCCGAGA
AATGTGTGTTCGGGGTCCCGAAAGGGATGCTCCTGGGGTTCAGCGTTTCC
CAACGTGGCATCGAAGCCAACCCAGAGAAAATTGAGGCCATCGCGAAGAT
GGGCCCGATCAAAAACATCAAAGGCGTGCAGAAGCTAACCGGCTGCCTCG
CAGCGCTCAGTCGGTTCATCTCCCGACTCGGGGAGAGAGGGCTGCCACTC
TACCGACTCCTCAAAAAATCCGACCACTTCACCTGGACGGCCGAGGCGCA
AGAAGCCCTTGATCACCTCAAGGCCAAGCTTTCGAGCGCTCCAATCTTGA
CTTCCCCAGCCGAGAAAGAGCCCCTGTTGCTCTACATCGCGGCGACAAAC
CAGGTGGTAAGCACGGCGTTGGTGGTGGAGCGCGAGGAGCCGGGCAAGGC
GCTCAAGGTTCAGCGGCCGGTCTATTACGTCAGCGAGGTCCTCTCCGACT
GCAAGACAAGGTGGCCGCAGATCCAGAAGATATTGTACGCGCTGATCATC
ACCCGGCGCAAGCTTCGGCACTACTTCGACGCCCATCCGGTAACCGTCGT
TTCCGCTTTCCCACTTGCTGAAGTTCTTGGTAACCCTGAGGTAGCGGTAA
AAATTTCAAAATGGGCGCTAGAGTTAATGGATCAAGGGATAGAATACACG
CACCCATCTGCCATCAAATCACACACCTTGGTGGATTTCATTGCCGAGTG
GACGGAGACACAACAACCTGTCACTCCTGATGAAGCAGACCATTGGCGGC
TGCATTTTGACGGCTCTCTCACGAAAAGAGGCGCCGGGAGCGGATGGCAG
CTCACCTCGCCGAGGGGTGCGCGCATGAAATACGTCATCCGGCTCAATTT
TCCAGCTTCTCACAACGTAGCCGAGTACGAAGCCCTACTCAATGGCATGA
AGGCAGCAGCCGAACTGGGAATCCGCAGGCTCGAAGCCTTCGGCGATTCC
CAGCTAGTCGTGGACCAGGTGATGAATGAGTCAACCTGCACCAACCCAAA
GATGGCCGCATATTGTGCTGAAATTCGTCGCCTTGAGGAGAAGTTCGACG
GCTTCCAAGTTAAACACGTCCTTCGGCGGGACAACGAAGTAGCAGACTCA
TTAGCCAAGATGGGATCCAACCGAGAGCCAGTGCCAACAGGCGTTTTCGC
CTGTGACCTGGACCATCCGTCGATCAAGGATCCAACGGTGGCCGAACCAG
CAGAGCAGGAGCAAGGGCCAACGCCGACCGAGGCCGCGAAGGTCATGATC
GTCGAGCTCGGCGTAAACAGCAACTCAGCGGGTGTGGCCGACCCGACCCC
CAACCCCGAAAAGGACTCGGGGGCTGCGCCAGCGTCCGCGGAGGACTGGC
GGCAGCCCTTTCTTGATTATCTCCTACGACAGAAACTGCCCCCCGACCTC
ACAGAGGCTCGCCGACTCGCCCGACGCGCAAAAACATTTGTCGTCGTCGG
AGACGAACTATACAAAAAGGGGCACACAGGTGTACTCCAACGGTGTATCC
CTCTCGACGAGGGCAGACGGCTGCTCCAGGACATCCATGGTGGGACATGC
GGCCATCATGCCGCGCCGCGGAGTCTCGTCGGCAACGCATTTCGGCATGG
CTTCTACTGGCCAACCGCAATCGCCGACGCTGAGCAAGTGGTGCGCACCT
GCGAAGGGTGCCAGCACTACGCGCGCAAGACGCATCAGCCGGCCCAGTCC
CTGCAAACCATCCCCATCACATGGCCATTTGCCGTATGGGGCCTGGACCT
GGTCGGCCCATTCAAAAAAGCACCAGGAGGCTACACCCACCTGCTTGTCG
CCGTGGACAAATTCTCCAAGTGGATAGAGGCCAGACCAATAGGCAAGATT
GACTCGGACCAAGCCGTCAGATTCTTTACCGACATCGTACATCGGTTCGG
CGTGCCCAACACCATCATCACCGATAATGGCACGCAGTTTACAGGAAAGA
AATTCCTAAACTTTTGCGACCAATGGAGCATCCGAGTTGATTGGTCAGCC
GTCGCGCACCCCCAAACGAACGGGCAGTGTGAGCGAGCAAACGGCATGGT
CCTCCAAGGACTGAAACCACGAATATTCAACAAACTCAAAAAGTTCGCCG
GGAGATGGGCAAAAGAGCTCGACGCCGTGTTGTGGAGCCTAAGGACGACG
CCGAGTCGTGCCACGGGCTACACGCCGTTTTTCATGGTGTACGGAGCTGA
AGCCGTCCTGCCGACGGATCTGGAATATGGCGCCCCACGCGTGCAAGCCT
TCGACCAAGATCTCAATAAGCGCTACCTCGAGGACGCGCTCGACCAAATC
GACGAAACAAGAGAAGCCGCGCTCCTACACTCGGCCAAATACCAACAAAC
TTTGCGCCGCTACCACAACCGGAAGATCAAGAGCCGTGCCTTCGAGCCCG
GCGACCTCGTCCTTCGTCTTTTGCAGGGAAATCAAGGGCGGCACAAGCTG
ACCCCACCGTGGGAAGGGCCCTACACTGTAGCTGAGGTGCTCCGACCAGG
AACGTACAAGCTCCAGGACGCCGACGGGCGCGTGCTCAGCAACGCATGGA
ACATCGAGCAGCTACGTCGTTTCTACCCTTAGCTCGCTTTCGTTTAAGCT
TTTTGAGCTCTTTCAGTACCAAAACCTGCAAAAAGAACAAAAAGAAACTC
CGTTCCTTTCTGTCTCTTTAATGACTGGTAAAAAAGTCCGAATTTGCCGG
CCGCCGATCCCCGACTCCCCAGAGTCGGGGGCTACACCCGGCGGGTGCGC
AAAGAGGCCGTGTAAATCCCGAGCACGCTGACGGCTGCGGAATTTACACG
AAAATCCCATAGTGCGGGTCTGACTCGGACAGAACCTAAACGCTGACGAC
CACTCGGCCGGTCCGACTGAACGACTCGGGACTCTGACGCCTCTACGGCT
AGGA
>bcontig333#LTR/Gypsy
AACGGACGACTCTAGGTTCGAGTTTCTAGAACAGCTACCATTCCCCGGCA
ACGGCGCCAGAAAGCTTGTTGGCAGTCCAAAGGCCTAACAGAAATTAATC
CGCAAGCGTACGGATACCGATGTAGCTTTCACTCAGGAGTATTCCTAAGG
TATCGAATCCACAGGGAACAAACAGTGTAAAAGGAACTCTAATCCTAGCA
ATTTATCCAATTAAAGGGGGCACGTAAAGGTTCTAGCGAGTGCAACAATA
AATAAAAAGGTCTTCTGGCCAGGCAATCTAATGCTAAGGAATTATGTAGC
TGGATAACTCGGTAAGGTCCTTACTCTATTATTCGTTTCGGGGCACGCGC
ACTTTCTTAGTGTCAACCCGAGAATTAGGTTCAACATCTAAGGACTGTAC
CCGCTATAATTAAGACCCTACCATCTCGATAACCCGGACGTGGCGGATTG
CAAAGGCCTGAACACGCCTGTCACACGTGGGGCTACCGTCCTCCGTGGGG
TTACGGGCAGATCAGGGATAACTCTAGATCTAAACACCACGTTTACATCT
ATCGTCACAACTAGCGAGTTTAGACAATAAGCTAGTCAACATAGCAAGCA
TATAAATAAATAAATACTTACTATATACCTGAAACCCACAAATAAATAGA
GCAGAATACCTTACTTCATTATCCGACCAATAATATCCTTACATGTTGCC
CGGCCTGGAAGACGTGGTAGACTACTCCCAGGCAGGAAGCATACCCGAGG
CGAAGCAGCAGCAGAGCCTCGACATCTCCGAGAACTCCGACTCTCCTTCC
CTCTCACTCACTCACTATTCTAGCAGCGCTACGCTACTAAAAGAAACTAA
AATGAAGTATGAATCAAGGTGCGAGTTGTTCTGGAGCGAGTGAGGGGTAT
TTATAGGGTCCTTAGGACAGCAGAGGCTTTATAGCCGAAGGAGGAGTGGC
GGGCCCGCCAAGGCAGGCCGGCCGGCCTAGAAGGGAGGCGGGCCGGCCGT
C
>bcontig335#LTR/Gypsy
CAACGGCTTGGCTATCTTAGAAAACCCTTCAATGAACCTCCTGTAATACC
CTGCCAAACCCAGAAAACTTCTGATATCGGTGATACTTTGGGGGGTATTC
CAACTCAGGACATCCTCCACCTTGCTTGGATCGACGGAGACTCCACCCTT
AGAGATGACATGACCAAGGAATGAGACCTCCTTCAACCAAAACTCACACT
TACTAAGCTTCGCATAAAACTGATTCTCTCTGAGCTTCTGCAGAACCAAA
CGAAGATGTTCCTCATGCTCTTCCTCGCTCTTGGAGAATATCAGGATATC
ATCAATGAACACCACCACAAACTTGTCCAGATAATCCATGAACACTTTAT
TCATAAAGTACATGAAGTAGGCAGGGGCATTGGTCAAACCAAAGGACATA
ACGGTATACTCATACAAGCCATACCTCGTAATGAAGGCAGTCTTCGGTAT
ATCCGAGGGTCGAATCTTCAGCTGGTGGTAGCCTGAACGAAGATCGATCT
TGGAAAACACACAAGCTCCCTTCATTTGGTCGAACAAGTCCTCAATCCGA
GGGATAGGATACTTGTTCTTGATAGTTACTTCATTTCGGGATCGATAGTC
CACACACATCCTCAGAGTTCCATCCTTCTTCTCGACAAATAGTACAGGGG
CTCCCCACGGCGATGAACTCGGGCGTATAAAACCCTTCTCTAACAGCTCT
TGTAATTGCTTCTTAAGCTCAACCAACTCATTGACTGGCATTCTATAGGG
CCGCTTGGATATAGGTGCAGTACCAGGTACTAACTCAATTATGAATTCTA
TGTCACGATCAGGTGGCATACCTGGCAAATCCTCGGGGAAGACCTCTGGG
TAGTTGCAGACAATTCGAATCTCCTCGACTGGTGTACCCTTCATCTGATT
TAATGACCCATTGACTGCGAAGGTAGTTGTTGCCTCATACTCAACCTTGG
TCCCTTCCTCACTAGTCAGCTGAACTGTCCTTCTTGCACATTGGATAACT
CCATCATGCTTGCCTAGCCAGTCCATTCCGAGTATTATATCCAGTCCCTT
GGAGTCTATGACTATAAGGTTGGCAAGGAATTCTACCCCCCTTATTTTAA
TGCTGACCCTAGGGCATACATGCTTGGTTCGTATATCTCCTCCAGGAGAA
CTAACTATCATGGTGCACCCCATAACTGCTATAGGTAGGTTATATTTTGC
AACGTATTCTGATGATATGAATGAATGTGATGCTCCAGAATCAAACAAAA
CCGTTGCGGGGTTGGAGTTGGCAAGGAACATACCGAGGACCACATCTGCG
GCTTGTTGAGCATCCTCAGTAGCGACATGGTTGACTCTTCCACGAGCATA
GTTTTGCTGCCCACGATTGCCTTGCGGGGGTGCAGTCTGGTTCTGAGCTG
GCGCCGGCCTGGGTGCATTGTTCTTCAGAGGGCACTGGCCGATGAAATGA
CCATCTTGACCACAGTGGAAGCAGCTACGCTTATTGGGGTTGGGATTAGC
AGGGACGACCCTATTCTGGTTCTGGGGAGCTACCTGCGGGGCTTGGCGAG
GGGCTTGCTGGTAAGCGGGGCGAGGGGCTTGTGGATTGGGGCGCGGTGCT
TGTGGGTTGGGGCGTTGCATCTGCTGGTTGGGGCGTGGCGGATAGGTGGG
CTGCTGGTTTGGCATGGGAGCACGGTAGGTTGGGCCTTGTGGTGGTGCAA
AGCGGGGGCGAGTGTTGCTGCCTGAAGACTGTCCCGGGAATGACATCTTC
CTCTTGGCGTCCCTCTCCATCTCATTCCTCTTGTGCTCTACCATGATAGC
CTTGTCCACTAGCCTTTGGAAGGTCGCATAGTCGTTGTTGATGAGCTGAT
ACTGAATGTCATTCTGTAGTCCCCTCATGAACCGATATTGCTTCTTCTCA
TCGGTGTTCACCTCCTCTGGTGCATACCGAGACAGCTGAGTGAATTGATT
GAGGTATTCACTCACAGACAGGTTGCCCTGTCTAAGCTCTTGAAACTGCT
GCCTCTTCACTAGCATGACTCCTCTGGGCACATGGTGGGAACGGAAGTTG
TCTCTAAACTCAGCCCAGCTGATGGTCTCCTCATTCGCGTGAGCATTGCA
GTAAGCATCCCACCAATCAGCTGCAGCACCATGGAGCTGGTGAGCTGCAT
AGAGCACCTTCTCCCTGTCGGTGCACTGGACTAGCCTGAGCTTCTTCTCT
ACTGCCTTGAGCCAATCTTCAGCTTCCATTGGGTCCCTAGCATGGGAGAA
CGTGGGTGGCTTGGTCCTCTGGAACTCTCCAAGCCTGGACTGTTGGTTCT
GTTGTGGGGGAGGGTTGTTGTTGTTTAACTGCTGCATGTTGTTGACCGCT
TGCATCACCGTCTGCATGAGCTGGGTTTGCATGACCATTAACTGCTCAAA
CTGTTGGAACTGGTCGTTGTTGTTGTTGTTGTTGTTGTTGTCGTTGTTGT
TGTCGTTGTTGTTGTTGTTCTGGCTGTTGTTGTTCTGGTTGTTCCTTGTG
TTTGCCATCTGATAGGTGGTAGAAGTAGGAGGCGTAAGTATAGGTATAGT
AGCGAGAAAGAAACTAATAATTAAACGATGCCCAAACTATATGCATCAAG
GTGTAAATAAGCAAATCTCACTCATAATTGCATTAACAAAAGGATGCGGC
TGTGGACAAGTGCCGAGGCCTCCCACAGCTCACATCAAGCACACCAAACA
TTTCAACTAAAAGTTCAACACACCATAAAGAAAAACAAACCGATCGATAC
TAAACGTTTGATTACAACTTAAAATTATGGGACTCTGACAAAACCTAAGC
ACGGGAACCAGCCTCGCTAGGCTCTGGGCTAGAGGGTGGGGTCCTGCCAG
TGCGCGGCCTCTTGTTGGATCTTGCTGGAGAGTTGGCAGTCCAAGTGTCC
TGGTCCGATGAGTAGAGGTCACTAGCTTCTCCTCGCTGCAGCCTCATATA
AGCCCGGGCCAAACTCTCCATCTTGAGGAGGCGATCGCGCAGGAAGTTGT
TCTCCTGCTGGTAAGCATCCAGGCGGACTGATAGGTCTAAAATCAGGTCC
TGACCTCTGGCTGCTGCGCGAACAGTGGTGTGCTCACCCGCCTGGCTGAA
ACTGAGGACCGAAGAACCACTCCTGCGGCGAGGAAAAAGAGAAAAGCTGG
TGTGCCCAAGCCTGTGGCGATAGGTCTTGCAGACGTAGGTGATGGCCTCC
CAAGCAGCGTCCTCTACAGCCTCACTCCGACGGAGCCTGCAGGTGGGGGA
GTGATGTATGCCCAGAAGCTCATCTCCATTGAAGATGTGAACGGAGGCCC
TCCAGTCATCACGACAGGTACGTGGCACCTTCTTCAGATTATACACGGGC
TCAGTGGTGATGTCAACCCTTTGTAGAAGATCCCTGAGCATCTCCGCAGT
ACGGCCCCCCTCGGTGCCGTCAGAACGGTACGCGTAGGCGAAGTGGTCCC
TGGGCTCGTTCCCGATCTCCTCCTGCGGTGCATCCTTCTCGCGAGGCTCC
TCCTCCTCGGGGTCCTCCTCAGGGTCCTCCTGTGGCGCCTCCTCCGGTGG
CACCACCTGCTCCTGTGGGGCACCAGGCGGTACCTCCTCCTCCAGAGCGT
CAGGAAGCGGTACAGCTGGCTGGGTCACTTCCTGCTCCACGATCGGCGGC
TCCTGCCGAGGCTGGGTACGACGGGGCCTCAGGCGTCCTCCAGTGGACTT
GCGCGCGGTCTGCTTAGTGCGTGCCATCTAAAAGAAAAACTTTAAAAGTA
AGAAGTGTAAGTAAAAAATAATCAAAAAAGAAATAAAAAAAAAAAAAAGA
AGAAAAAAGAAGTTAATTTTTTTTGTAAAATAGTTTTATTTTAGGAAAAT
AGTCCTAAGAACGTCCTTTCTAGCTAGGCTTGCGTCCTGCGGTCGACATG
GCTCTGATACCACTTCTGTCACACCTGTTTTGTAAAGGCAAAACAGATTC
CCGCTTGTGTGCCAGGATCAAGTTCCACACAAGCAGTGACTTCATAAATG
GTAAACAAAGTACATCCATATCCGAATTATTACAAGTATCGTTATTACAA
AAGGACCCTTGGGTCTAAGAGAAAATTACAAACATTGCAGCGGAAGGTAA
ATAGATAGCGAAGGCGCCCAAGACTCCACAGGCAATCGACCGGTGAACCG
CACGCCTAGTACTCCGCTCCATCGTCCTGAGGATACTCCCCTTCTTCTCC
TGTAGCTGAATGATATGGTGGGGGAATAGCCGTGAGTACATAGAGTACTC
AGCAAGTGGGGGAAAAAGATGACATGAAGGCAAGACAAGGAAGGCTAGAG
GGTTTATTGCAGAAAGCACGTTTTATTTCACAACTTTAAAATGCAACCTA
TTTATTTACTAAGTGTGAGGCTGAACCACCCAACCCAAAGGTCCCAACAC
AAACCGCCCACACCAAACCAACCAACCATGAACCCTCCATAAAGCCATCC
AGACCACCAACCATCTCCACCTTCCAACCATCCATCTAATCATGTGAGGG
TTCCAGGCCGCTCTTGACCGTGAGCACGGCTGTCATGACAGTTTTACTTC
TCTGCAGAGGTCGCGCCACTTTACCCACAAGTCGTGATTTCGTCCCCTGT
TGCCAGGTGGACTAGAAACCTCCCTGATGCCCGTGCTGACAAACCACTTA
CACACTACCGAAGGTGTGCGGCCAGGAGATCACTACGAGGCATTTCCGAA
GGGTCTTCCAGTGTGCACTCGCCCTCTTAGGTTTCGCCCCCGTCCATAAG
TGATAGCCCTCCAACTAGCAGCTCATCACCCCAGAAGCCCCCTCTTGAGC
CGTTCAGATCCCAGGGCAGTCCTCTTGACTCCCATTCCCCGCTCCGCCAC
TGGCTCGCACAGCACTGGAAGAACACCTAATTACTTAGCCAAGCTGCTCC
CATAACAGCCTTGTGATGGCACTGTAGTCCTGGGTTGCCGCTCCACGAAC
CGGTCCTTAGGGTCTAGACAAGCATACCACCAAACCAACATGTGCCAACT
GCACCATCCAAACATACCGCTTGCCTAGATCCTACCTCATACTAAAGTAA
TACTCAACCAAACATTCCGACAAGTGTGCATTAAGTAGAAATTAACAAGT
TAATAAGCAACCCAACCCAAGACTCAAGCAAGCTAAGCAACATCTACCCA
TACCCTAGCAATACTAGTTTAAGGCGACAAGGAAAAGGTAAACAAGTGCT
AGTAAACCCTACAGCATAGGTATCCCATCATATTGACACAAGCATGCAGT
TTGCAAACAAAACATTTCAGAAATAGGCGCAAGATGCATCAAGGGCACTT
GCCTTCGTTGAAGGGGAGTTGCTGCTCGAAGGTCTCAAACTCTTGGTACT
GGAGATCTTCGGGCCACTGCTCTTGCTCTGCCGCTACTTAGTCGTACGCG
CGCACACATACACAATCAAGCATACACAACCAATAAGTGGCATGCAACAG
TACCAAACCAACATGCAAATGCAATGACATGAAAGGGCATGTTTTAATGA
GAAAAACGGCGCAAGAACGACCTAAATCGGAGCTACGGATCAAAAGTTAT
AGCATTTTGAAGTACTAAGGGCTTAAAAGTAAATTACAGAACCTAACAGG
GACTAAAACGTAATTACAGAAAAGTACAGGGGTCTCGGTGTAAAAAGGTG
TGGACTAAAATATAATTTAATTAAAATACAGGGGTGTTTCTGTAAAATTA
CAGGACTAGAAAATAATTTATAGAAAGTATAGGGGTCTAAGTGTAAAACT
GTAAACCTAAATTAGAGAATTAGGATTTAAAATAAATCTACGCTGACTGT
GTAAAGGCTGGCTGACGTGGCTGCTGACTGGGCGATGACTAAGCGCTGAC
TGGGCTGCTGACTGGTTTAAGTGATGCCACGCGGCGACGCGTGACTGGCC
AGCGAAGGGGTACGCTGAGATCTAATCTCGGCCGTTCAAATCAAAACCGA
CGGCCCAGAGCGATCCGGCCAGTTTTGGTCGTCGGCGGCGACCGGGCGGC
GCTGCCGGCGGCGGGGCTTCGCCGGAGTTGGCCGGGACGGCGCTCCGGCG
GCCTAAAGCTCGCCGCGAAGGGTCAGAGAGCATCGCGAGGGCACGGGGAT
CTCACCAGAGGGTTCGCGCGACGTCGGGGAAGGGCGGAAGGTGGAGCTCG
TCGTCGATCGGCGGCGGAAGGGGGTCGAGCTCGTCGGCGACGGGGCTCCG
GTGGCGGAAGCTCGTCGGGTTGGGGTCGAGAAGGTTCCTTGGGGTCCTGC
GAAGCGCGAGAGGGGGTCAGAAGGGTGGGAGAAAGGCCGAGGCGGCGGGG
CATCGAGCGGCGGCGGAGCTCACCGGTGACGAAGAAGAAACTCGATGCGA
CGGCTCGGCGGCGAGGCAGCCTGGCGGCGGGGTGGGTGAGGGCGCGGAGC
TGAGCGGCGGCAGGGTTTAAATAGGCCAGGGGAGGGCTAGGGTTCGCGCG
GCGCGGCGAATTTTGGAAGGTGCGGCAATGGCGGCGGCGGCGATCTCGCG
CGAAATTAAAAGGAAATCCCGCCGGGTTTTGCCGGGGGATAGAGGGAAAG
GGGAGAGGGGATCGCGGGGGAGACAGCGGGGGAGTCGATTCGGTGCGGCG
CGGCGTCTGGGGGGGCCGATTTGGGGCGGCGGCGGCGGCGGGGTGTGGGG
GGGAGGGAGGTGCGGCGGGAGGAGGAAGAGAGGGGTGGGGCCCGCCTGTC
GGTGAGAGAGAGGGGGGGGAAAGGAAAAGGCCGGTTGGGCCGGGAAGAGA
AATGGGTTTCGGCCCAGTTAGGTTTAGGAAATTCTTTTCTCTTTTTTTTT
TCGATTTCTTTCCCTCTTTTCTAATCATTTTCCATAAAATAATTTAGGGA
TATTTCCCATGCAATAAATAATCCAAATAAAGGCAAAAATGCATAAAAAC
ATATGAAGTGATTTATGATGCATGAAAATGATGTGCACATTTTATAATTT
AATTAAAGAAAATTTTTCCTAGGCTATTTATGTGACCTAGCTTTATTAAT
TCTTGGCATTTTAATAAAATTGAAAAATGTGGGTGTTACAGACCTACCCC
CCTTAAAATGAATCTCGCCCTCGAGATTCGGTCGCTTCGTCGAAGAGATG
AGGGTAGTCGGCCTTCAGTTCCTCCTCGCGTTCCCATGTGGCTTCGTCTG
GTGAGTGATGTCTCCATTGCACTTTGCACATCCGTATCACTCGGTTCCTT
GTGACTCTTGCCAGGGTCTCCAAAATCTTGACTGGCTGCTCGGTATAAGT
AAGGTCGTCTTGAATGTCCACTTCTTCTAGAGGTAGTTGCTCTTCTGGCA
CCCTTAGGCACTTCTTTAATTGCGACACATGGAACACATCGTGTACGCCT
GAGAGATGAGGCGGCAACTCTAGCTGGTATGCCACTTCTCCTTTCCGTTC
CAATATCTTGAAGGGGCCAATGAAGCGTGGGGACAACTTGCCTTTGACCT
TGAAGCGTCGGATACCTCTCATGGGGGACACCTTGAGATACACAAAATCT
CCAGCCTCAAATGACAAGTCTCTCCGCCTCTTGTCTGCATAGCTCTTCTG
CCTGGACTGTGCAATCTTCAGGTTCTCCCGTATGATCTGGACTTGTCTTT
CCGCTTCTCTCAGGACATCTGGTCCGAAGACCTGGCTTTCCCCTGTCTCG
TTCCAGAATAGTGGTGTTCTACACCTTCTCCCGTACAACGCTTCAAAAGG
CGACATCTTGAGACTTGCTTGATAACCGTTGTTATATGAGAACTCTGCAT
ATGGAAGGCTCTTGTCCCAACTCTGCCCATACTTTAACGCACAAGCTCTC
AACATGTCTTCCAGAATTTGGTTTGTCCTCTCAGTCTGACCATCGGTCTG
GGGATGGAAGGCAGAACTGAAATTTAGCTTAGTGCCCAGGGTTTCATGTA
CCTTGTGCCAAAACTTTGATGTGAATTGGCTGCCCCTGTCAGAGACAATC
TTTTTGGGCACTCCATGTAAACAAACTATCCTCTCCATGTACAATTCTGC
GAGTCTCGCTCCCGAATATGTAGTCTTGACCGGGAGGAAATGACCAACCT
TCGTAAGCCGGTCGACAATAACCCATATTGAGTCATAACCTCGTTGGGTG
C
>bcontig339#LTR/Gypsy
AAGGAAAAATTTCAATAGGGACCCGATCAACAAGAAGCCTTCGAAAGCAT
AAAAAGAGCCCTCACAGACCTAGCCACTCTAGCCAGCCCAAAACCAAGAG
AAGACCTGCTACTATACATTGCAGCTTCCGTGTCAGCCGTAAGTGCAGTA
CTCGTCCACGAGCACAGCGAAGACAAAGTCCAAAA
>bcontig35#LTR/Gypsy
CCCCATTTCTGAGGTACTTAGTGTTCACCGTATCAGTCCCTGGATCAGTA
GCTGATACGACACTTTCACAGAATGCTTCACAGCTTTATACTCTTTATTA
TATTCCCAAGTCTCATACAAGCCTTTTATTATACAAAAAGGTCTTATACA
AAAGGCCAGCGTCCAGCCTACAAGAACAGACGACACGGCGACTAGCTGAT
GCGGCAGCAACACTAAACTCTACTCCAGCGGAAGACGGAAGCGGCCCCTC
CAACAGGCAAGCTTGCGGGCAGGCTGAACCCTAATCTTCATCTCCATCGG
CTTGAAAATCAAACTCTGGCTCATCTTCTGAATGATTGAGGCAAGAGTGA
GTACTTAAGGTACTCAGCAAGCCTAACACGAGGGGTAAGATTATGCAAGG
GGTTTTCAAGGATAGGCTGAGGTTTTTGTCATATTGGCAGAAAAGCCAAT
TTTATGCAAGGTTGTTTTGAAAACAAAGCATTTCGCAATTCTAATCAAAT
ATCTGTAGAGATTAGTGGGGTTGGGCGGCCCTGGGGGAGAAGAAATCCAT
CCCGCCAGTGCCTCAAGTTTTATCACTGGCCGACAACCAGCACACCGCAA
CAAACCGGGGTTTTTAAAAAAACACGCCAAGGATAACTCACACAGAAAAG
ACTAATCATAGTGTGGCCAAGGCTTTCGCCTTGTCCAATACCGTGGAACA
CGGCTATCCGGATAGATTCTTACACTCTGCAGAGGTTGTACACTTTTCCC
ACGAGGTATGCCAGTCCTTCCCACCGTCATGGTTCGGACAGGACTACTAA
TGGTCCCGTACCTACCTAGTGTCACCTCGGTACCACCCCGGAAAATCCAC
AACCAGGTGCTTCATATCAATAATTCATAATAACTTGGCCATAGAGCTTT
CACTTCCCGGACCCGACGCCAGTCTCGTCAAGGTCTTCTCCTGGCTTCCG
GTTGCACTCTGCCTCCTGGTGGTACCGGGCGATCACTAGTAGGGTGTGGT
TCCAAACCCTACCCCATAATAGGGCCTCGTGGTTGCACTGCTGCTAGGCC
AGGCGGTACAAGAACCGGTCCTTATACGACCGATGCAAGCATCTTCAATA
GCTACCCTCCTGCGAGGAGTAGCGTCCCAGAGATAGCCTCCCCACTGAGG
ACTACCTCGCTTGCACCCGTCAAAAACATACCCCCACTATGGGTTGCACT
TACTAATCCCACCCATTTTCACATTTACCCACACCACCAAGCACACGCAC
ACATTTTCACACAAAAAGCATGTGTATCAGATTATTAAATACACGGTGTG
AGTAGATCCTAAGCGGCATAGCAATCCAACACATCATTAAGAGTTAATGA
TGGTTGTTCCTAGGTTTATCAAGGGATTTAGGGTAAACCAAAGTCAAGGC
ATGGCAACAGCAAGTACTTAGGTCATTCTAAGCATTTAAATCCATTTTAA
ATACCATGCAGGTTTCATTTGAAAGCAAGCTCTAAGTAGGATCATTTGTA
ATCATAGGATCAATATGATCAAAGGGAGTTAGGGCTTGCCTGCAAATCGC
TTTCCTAATCTTCAATTCTGACTCGAGGCTTGATTCTCTGAGTTGCTCTT
CGTGCTTGGAGCTTGTATCCCTGGGTTGGTCTTCACGCTTCAAGTTACTC
AGGAGCTCTTCGAATTCTTCCGGCTCTTCCTCAATTCTCGCGTAAACTAA
CGCATAAAACAGTACGTATAAACTAACGCAAAAAAAATAAAAAAACAAAA
GAAATAAGAAATAAAGAAAATCCAAATAAGATCAAAAGAAATTTAGTGAA
GATTGTGAGGCATGAATCATGTATGATGCAGCATATTAATGCAGGGCATG
TTATAGGTCGTAGGTGATATTCCTGGCCTTGTAAGGGCCATATTCACCTA
GACATGTTATTAGTTACTTATGTTCTCTAACAGATGACATGGGTGTGTGT
ATGGTTAGGCGTTTTACATTTATTGATCACTTTAGGGTGAAGATGATGAG
ATGCACATGATTGATTGATGGTGATTGCGTGCATATCTAATATGCAAGCT
TCTATATTATTTCTATAAAAGAGCATGCATGAGTGCAGGAGATGATGTGA
ACGGCGAGTGTACGTGTCTGTTGTACAATTGCATGTTTCGAGACTTTACG
TAGGCAGGAACCCACATAAAGGCTCATGCAGCATTGTACAAGGTGCAAGG
TGTGCCACATTAATTACTTAGGTTAGTTTTATTATTATCTTATGGTGATT
AGCTATAGATTACTTGCTAATTAAGATTAAGCTACTAGTTATTCGTCATG
AGCGTAGCACATGACGGTGGTACGTGCTCGTGATCATGCATGACATGAAT
GCATGATTGCAGAGGAAATCAACAAAGTCAAAGATTAAGAATAAATTGGC
AATTTGAATAACGATAAAATAATTATTCAAATAATACCCAAATAAAAGAA
TGGCGATAGGGCTTGATAAGGTTAAGCTTGATTGGGCGAAGATGGATCAT
GGCTAGGTTTGGAGTCGAATTCGGAATATAAAAGGTTATGACATTTTAGG
AGCAATACCGCATGACGATTTATTGTTAGCGGATAAATGAATGAATATGT
GGTATAGGAACGGAGCGGGATGCATGTCATCATGAGGAAAGTACTAGACG
ACTAGCTCCACAGAATTGGTTAGGTTTGGGTGAGCAACAATCGTGACATG
CGAGTTTGACATCGCACGATTGCCGACAAAAGGGATGTAATAGGAGAGAG
GGGATTTTAGGACATTGATGATGTTTAGGTGTGATG
>bcontig39#LTR/Gypsy
AGCTCGTAAACATCATACAGAGCGAAGACTGGAGGTCACCGATAATGGCT
TATCTTCGAGACTACTATGAACCACTCAACGAAACAGAAGAAAGAAGAAT
GAAAGCAAGAGCAAGAAACTATGTCATACTCAACGATCAGCTATACAGAT
CCAGCATCAGCAAACCCCTGTTAAAGTGCATCAGCCGCGAAGAAGGCAAG
CAAGTGCTCCGAGACATCCACGAAGGAATCTGCGGAGCCCACGCAGGAAT
AAAATCAATATGCGCCAAAGCCCTTCGTCAGGGATTCTTCTGGCCCACTG
CCTTCACAGACGCTCAAGACCTAGTCAGAAAATGCGAAGCTTGCCAAAAG
TTCGCAAACAAACCCTCCGGCATATCCCAGCCAACACAAGTGATACAACC
ATCGTGGCCCCTCCAAAGGTGGGGCATCGACATCGTCGGGCCATTACCCG
CAGCCCAAGGAAACTACACCTTCGCCGTAGTCGCTCTGGAGTACTTCACA
AAATGGATCGAAGCAAAACCAATCGTCAACATCACGGCACCAACTATACG
CAAATTCTTTTGGCAGAATATAGTATGCCGCTTCGGAGTACCTCAAGAAA
TAACAGTTGACAACGGCAAGCAATTCGATAACTACGAGTTCAAAGAATAT
TGCCGAAGCATCGGAACAACCGCACACTTCGCCTCCGTCTATCACCCGGA
GTCAAACGGAGCCGTCGAGAACGCAAACAAGCAAATATTCACAGGAGTCA
AAAAATGCCTCCTCAACCAGAAAAAAGGCAAATGGGCAGATGAGCTGCCG
AAGATCATATGGTCCCATAACACCTCAGAAACAAGGGCAACGAAATTCTC
ACCTTTCAAACTACTCTTCGGAGACGAAGCCATGACCCCAGAAGAGATCA
AATACAAAGGCCCAAGAGCCGAAGCCCATCAGGTGAATCCCGAAGATATA
GCAATATCAAAAGACATGATGGAGATGGACAGAGTGAGCGCCATCCAAAA
TCTCGAAAGATACCAACCCGAAACAAAAAAATGGAGAGACCGCAAGGTAA
TAAACAAAACCTTCTCTCCAGGAGACCTAGTACTCCTCCGAAGCCCAAAA
ACAGAGAGCAAGGGAAAACTAGAGCCAAAATGGCAAGGACCTTACATAGT
AACAAAGAGCAACAGGCCCGGAGCCTACCACCTCTGTGGCCAAGATGGCA
ACGAACTCCCGCATCCATGGAATGCGGACAACCTCAAGAGATACTTCCCA
TAACAAGTGTACCAAGGCTTCGCGGAAATATAAGCGAAGTCTTCCTTTTA
CTTTCGTCATAGCTTAGATTTAAATTCTGCTACCAAGGGCTCATACTCTT
TTCCTCACAGGGGAACCCCATTCTGGGGGTGAGGTTTTTAACGAGGTGAG
ACCCAATGTAATCCCTGCTAATCAACGCAGCTCTCTTCCCCAAATTCTCT
CTCAAGCATCACAGCTTCGATGCAAACTCCATCGAGAGTTCGCCATATCT
CAACGGCAAAATCGCCCGAAGCGTAAACCTACGCTCTTACGCAGAAACGC
GTACCCCTCCGGCTTATCAGGGTAAAAATCCCAAGCCATTCCCAAAGCAG
GAATCACAATCGCCCAGTAAGGCGAGAGCATTCTTCGAGAAGAATGAAGG
GCACAAGCGGCAAAATAATTGTCCGACATACTGTAATGCGCCTCGTGGCC
TCATGGCCCAGCCAACACGAAGAATCTAGCTCATCAAAAACAGCAGCCTA
CGATAAAGTAAACACAGTTCCACCACTAGCAAGTAATACCCCTAAAAGAG
TCTCTCAGCACGAAGCATTCCCCTTCGAGGGATTCGCAAAATCTTACAAG
GCTAAGGCCAACAAAAACTAAGCCTGCGACGCGAAGCAAAAAAAACTCCA
TCTGCTCAGGCTCATCACAAACGACAAGACAACTCAAAAAACAATAAAGC
AGCGCAGCCGATGCCTTTCAAACGAAAAGGACGGAAAAAGACGCTCAAAG
CAGCGCATCCGACGCCTGCCAAGCGAAAAGGACAGAAGAACCGAACCCCA
CCCGGGACAACACCAACGTGCAAGAACAGTGCACGCTAAAGCGCGAAGCG
CACCAACGATAAAAAAACAAATTCAACAGTCAAGAACTGTTCAATCAGCG
ACCTTTCGAGTCGCCATAAAGCCGCTTCGGCGCTTATAAAAGGCAACCAT
CATCAAGCGAAGCAGCGCAAGGTACAACACCAACCCAGACCGAAAAATGG
GAAAAAAGAGTTACATAATAAAAAAGATGGAGGAATACCTAGCAGCAGAG
GAAAAGCCAAAGACGGCAACCAACCAAGAGGGTTCATCCCGAAGCCAATC
CCAAACACGTAACTCCCCAATAGCGTATTTTCCGAATCAACAGGAGCCCT
TAGCCACAATCCCGCCGAACCAACCTCCGGAGATCATCGACGTCCCGTCG
GAAGATGACAACACACCTCAACAAAGGAGGCACCACCAAGACCCAGGAAT
GGCGAGCAGAACTCGAAGCAAAACTACAAAGCAGTGACAAGCATGTAATT
CCCCTCCCAGTAACCTCATTCAATAAAAGACAAGTTTTTCCGAAGCAAAA
GGCTTCGCGTTAGCAACCTCGCCCTCGTTTGCTAGGGGGGAGGGAAGTTT
TTCCGAAGACCAGAATGTCATAAACGCACCGTATAACCACAAACAACCAA
GGAGCATAACAACCAAAAATTTCCAAGCCCGCAAAACAAAAACGACAACA
TAATCTCAAAGTTCAAGAAACATGCCAGGGAATCCGTCCCCTTGGTTAGC
GTCGTACACCCATGGAACGTCGAAAATCTCTTCCGCCTCCACCTTTTCGG
CCTTCGGGACCACCAGCGGAGGCCCGCGAAGCACCCGACGCTTACCCCCC
TGGAATAATCGAGTAACTTCAGCCCGAGCGCCAAAGTACTCGTTGAAAAC
GAAGCCCCAAAAACGAAGAAGATTGTCGTTCCCGAGAATCTTCGACACCA
AACGAAAAGTAGCACGCGTAGCACAAATCCTACCGTTCTGATAGCATAAA
GGTTCAACAGCAGCCTCCTCTTCGGAGACCTGCACACAGTACCGCACATC
CAAATCACAACCTGTTTTAAGTTACAACACAAAATAAAGTCCAGCAGTCC
CCGAAGCCCTAAGCATCTTGGCCTGCATCAACCTTCGCAGCGGGAGCCAT
GGGGGCAGCAGAGCGAGAACGAGGAGAGGAGGAAGCCTCCGGAGCAGCGG
CACCCTTGGCCTTCTTCGCCTTCCCTTGCTCGTCGGCAGATGAAGGGTTC
GAAGACGAAGCAGGACCTCCAGAGTCCTTCCTCTTTTTCTCCTTAGCCTG
CGAAGAGTCAGGAGTTTTCTCAACGCGATAAAAGATTTCAGGAGAAGCAT
TAAAATTCTTCGAAGCCCTTACCTCCTTGACGCGAGAGACAGCACTAGAA
CAGGCGGCCGCGGAGCCATGCTTGCTCCAGTAGAACCTCCAAAAACGTTT
AGCAACAACGCCAACGTCCTTGTCCGCAGTGTTAGGGTCAGCACCCTCTA
TGGCTTCGGGAGGAACACTGGACATCCCAACCTCACGAAAATCACCAACC
TGCCTCTTCGCGAGAATATCCAGAAACGCGTAGAGGCAAGTCTTCGCCCC
ATGATCGCACAAGTTGCTAACAAAGCCAGGAACGAACTGAAACTCCTTCT
CAACCCAGGACAGAAATGAACCCAGATTCAGCTCATCTACGGGGGGAAGA
GGACGAGGCTGACGACCGAAGCGGGCAAGAAGCTCCGAGTAGGAGTGATA
CAACCCCGAAGCCCCAGATTTTAGGCGCTCGGCTTCGGCTTTCATGGCGT
CCTCCAGGGCGGCATTCCGATCCTCTAGCTTCTCCAGCTTCCTCTCGGTC
TCCTTCTTGTAAGTGGCGAAGGAGTCAGTCTTTTCCTGGAGCTCCCTCTG
CAACCGAGCGACTTCTTCTTCGAGGCTAATTTTCATCGCCTCCCAAGTTT
GCTTTTCTTCGCGAAGAGCAACTAACTCAGGAGGTGCGCCTCCGGAG
>bcontig43#LTR/Gypsy
CTCAATGAGAAGGCGAAGCAATGGTACACTTACACCGCTAAGAGAGTGAA
CGGTGATTGGAAAGAATTGCGAAACAAATTTTGTCTAGCATTCTTTCCCG
TATCTCGTATCACTTCTCTACGAGCGGAAATAATTAACTTTCGGCAAGAA
GAAGAGGAAACCTTAAGTGCGTCTTGGATCAGGTTCTGTTCATTAACAGA
CTCCGGACCAGAATTGTTGCTCCCCGAACCGGTTTTATTGCAACACTTTT
ATTCGGGATTGAGCAGCAATACCGCACTTTATCTTGACACGGCCGCGGGT
GGATCTTTTTCTCATAAGACCATAGCGGAAGCACACGAACTTTTGGATCG
AATTGTGGAAAACACACCTTTTTCCGCTGACTTACCAGTTGAGCCGGAGT
CAAAAGATGAGGAACTCGTTGTGCAAGAAACACAACAATTGGTGCCTACA
ATGGTAGACCCAACACTCGAGTCCTCATCTAACATAAGAACAATGATAGA
GGAAGATGAACCTCTTGAGTTCCCTTTTGAGTTCAAGGAAGAAATTTTTG
AAAATTTTGGAAACACCTTGAACTACTCTTGTCAAAAGAAACCACAAATC
CCTGCATCAACCCCCGAACCTTTGGAAAAAGATTTTCTCTTGAAAACTGT
TCGGGAGTTGACATCTATCATGAGCGATGAATGGTTGAGAGAAAATGAGC
TTTCTTCCAATGTTATTCGACTTGGTCATCCCACATCAACCATTCAAAGC
TTAATTCGGGGATCAAGGGTAGATGTTCTCTATAGTCCTCTAGTAGGTGC
CAACATCATGTCTGAATCTTTTGCTTTAACCATGTTTGGGGACGAAGCAT
GGGCACCTACTAACAAACTCCTTAAGACCTCTCCGGGGCACATCTTTGAG
GGTTTGGGGATCATTAGAGACGTTTGCATTAAGCATGATGAAGCGGAGGT
ATCCTTAGACTTTCATGTCTTCGGAATCTTGGATTTCGATGTTTTGGTAG
GCCACCCCATAGAAAAGCTTTTCTTAGGGACGTCACCTTTTGGAACCTTC
GACTTCACCCTCGGCAAGGAAACTTTTTCTATTCCTATCACTCAGGCACA
AAACTCTTTCGCCGAGGAGCCGCCTAAGGAAGAAGAATACATAGAGGAGG
TTATGGCGATTTTTCCTCATGAAACCCCCGAATCATCTTTAGACGAAGAT
GCTCATGATTTTGTTTTAGAAGAAGATGATTCGGAGGAAACTTTTGAGCT
ACCCGAAACCTTTGCACCGCCACCACCTCCCATAGAGCTCAAAGCACTTC
CACCAGGCTTACGCTACGCTTTTCTTCACGGAAACCCCGAAACTCCTGTC
ATCATAAGTGACAAGCTTTCGGAGGAAGAAACCGCTAAACTCTTAGCCGT
GCTAGAAAAACATCGCTCCGTTCTTGGCTACTCGTTAGGAGACCTCAAGG
GAATCAGCCCTGCTCTTTGCACCCATCGCATTCCCATAGATCCCGATAGC
ATGCCATCTAGGGAGCCTCAAAGGAGGTTGAATAATGCGATGAGGGAAGT
CGTTAAGAAAGAGGTCTTGAAACCCTTGCATGCTGGTATTATCTATCCTG
TTCCACACAGCGAGTGGGTGAGTCCAGTGCAGGTTGTGCCCAAGAAAGGA
GGAATGACGGTCGTCCATAACGACAAGGATGAGTTGATCCCTCAACGAAC
CGTCACGGGGTGGAGGATGTGCATTGATTACCGAAAACTTAACAAGGCTA
CAAAGAAAGATCATTTTCCGCTGCCCTTCATCGATGAGATGTTGGAACGG
CTGGCAAATAATTCTTTCTTTTGTTTCCTTGATGGGTATTCGGGATATCA
TCAAATCCCCATCCATCCCGACGATCAAAGTAAGACAACTTTTACATGCC
CTTACGGAACTTATGCATATCGACGAATGTCTTTTGGGCTATGTAATGCA
CCTGCTTCTTTTCAACGATGCATGATGTCTATCTTTTCTGACATGATCGA
AGAGATTATGGAAGTATTCATGGATGATTTCTCTGTTTATGGAAAAACCT
TCGATCATTGTTTAGAAAATTTAGACAAAGTCTTGCAACGTTGCCAAGAA
AAGGACTTAGTGCTCAATTGGGAAAAATGCCACTTCATGGTTAGAGAAGG
CATAGTCCTTGGGCACTTAATTTCTGAAAGAGGGATAGAGGTGGACAAAG
CTAAATTAGAAGTCATAGAAAAGCTTCCACCTCCCGTGAATGTTAGGGGT
ATTCGCAGTTTTCTTGGACATGCGGGGTTCTATCGTCGTTTCATTAAAGA
TTTCTCTCAAATTGCTAGACCCCTTACAAGTCTGCTTGCAAAAGATGCAC
CCTTTGAACTCACTGATGAATGCATGATTGCCTTTACTACTCTCAAAAAT
GCACTCATCTCAGCTCCAATTATCCAACCCCCTGATTGGACGCTGCCTTT
TGAAATAATGTGTGATGCTAGTGACTATGCTGTGGGGGCTGTTCTTGGTC
AAACTAGAGATAAAAAGCATCATGCAATTTCTTATGCGAGCAAAACTCTG
ACAGGAGCTCAATTAAATTATACTACCACTGAAAAAGAGCTCCTTGCTGT
TGTTTTTGCTTTTGACAAGTTTAGATCTTACTTAGCTGGAGCAAAAGTTA
TTGTTTATACTGATCATGCTGCTTTAAAATATTTGCTCACTAAGAAAGAT
GCTAAACCTCGTTTGATAAGATGGATTCTTCTACTCCAAGAGTTTGATTT
AGAAATTCGTGATAAGAAAGGAGTAGAAAATTCCGTAGCAGATCATTTGT
CGCGCATGCAGTTCACTAACCCGCAGGAACTACCCATCAATGACTTCTTG
CGCGACGACATGCTACTCCAAGTAAGGGACTCACACCCATGGTACGCCAA
CATTGTGAACTTCATGGTGACGGGGTACGTACCACCCGGAGAGAACAAGA
GACGACTCATCTATGAGAGTCGCCGTCACTTATGGAGAGAGCCCTTTCTT
TACCGTGTCTGCGCCGATGGACTGCTCAGACGATGTGTGCCAACACCCGA
GAGCACACAAATCATTGAGAAGTGCCATGCAGCTCCATACGGGGGACACT
ATGGAGTGTTTCGTACACAAGCTAAGATATGGCAAAGTGGCTTCTTTTGG
CCAGCAATGTACGAAGACACAAAAGAATTCGTCAGACGATGCCCGCAATG
CCAAAAAGTTGGAGGCATCACAGCAAGGGACGCAATGCCCCTCAACTATA
ATCTGCAAGTCGAACTCTTCGACGTATGGGGCATTGACTTCATGGGGCCA
TTCACCAAATCACAAGATTGTGAATACATCTTGGTGGCAGTCGACTATGT
GTCCAAATGGGTAGAAGCAATGCCTTGCAGAGCCGCTGACTCCAAGCATG
CTCGCCGGATGTTCCACGAGATTATCTTCCCAAGATTTGGAACACCGAGG
CTAGTGATAAGCGACGGAGGGTCTCATTTCATTGATAAGACCTTCCGTAG
CTTCCTTAGAGAACTTGGAGCACGGCACAACATCGCTACTCCATACCATC
CCCAAACAAGTGGGCAGGCCGAGACTTCAAACAAGCAAATCAAACGGATC
CTGCAAAAGACCGTGCTAGAGATGGGGAAGGCATGGAAGAGCAAGCTACC
CGATGCACTATGGGCATACCGAACAGCATATAAGACGCCCATAGGCATGT
CTCCATACCAACTCGTATATGGGAAAACATGCCATTTACCCATTGAGTTG
GAGCACCGAGCATATTGGGCCATCCGAAAATGGAACATGGACCTTAGGGG
TGCCGGATGGAAAAGAAAGATGGAGATAGCTGAGTTAGAAGAATGGAGAG
ACAAAGCCTACCATAACTCAGCTATATACAAAGAGAGGACTAAAAGGTGG
CACGACCAAAGGATAAAAATAAAAGAGTTCAAAGTTGGAGACAAAGTCTT
GCTATTCAACTCACGGGTGAAACTCTTCGGGCACGGGAAATTGAGAAGCA
AATGGAATGGGCCATACACGGTTATTGATACCTCGCCACACGGAGCAATC
ACACTCCAAGACGACGAAGGTAATGTATTCAAGGTAAATGGCCAGCGTCT
AAAAATTTATTTCGAGCCCGATGCAAATAAAGAATTTGATGTCATGCACT
TAATTGATTTAAAATATCTATCATGATATCCTCTGATTTGTTTTATCACC
CGTAGTAGCGCTTTCCTTATAATAAATATAGCAAGTAATCAACCAGAAAA
AGAAAGGAGCCAGAGGGGCCCACAGCAGGTCGGCCGACCTGCCTTTTCAG
GTCGGGCGACCTCTGAGGAATCCCGAACGGTCTCATTTTTCTCTGACGCT
CTGCTCCAACATTCACACACTCATAT
>bcontig66#LTR/Gypsy
GCTGCGGCACGTCCAGCTCGTTGCAAAGGAACTCGGCGCCAATGCGAAGT
TGGTCCAGCCGAGTTCCTTCCTGCTGGGCTCCGTCCAGCTCCGCCTTGAG
CCCTGAAGGCAAAAAGGAGAAAGAAATCACGAGATGTGACATCAACCAAA
AGAAAAGCGGAAGAAGGGGCGACAAGGGAAACTTACTGTCGATCTCGCCC
TCCAACGTCGAGAGCTGGGCGGTGAGCTTGGAGACCGTCTGAGACGAGGC
CTCCTTGAGCTCGCGCTCGGCCTCCGCTGCCTTGCGAGCGCTGGCCGCGT
CCGCCTCAGCCATCGTGGCTCTCTGCTCCGCCGCCCGGACCTCGGCCAGT
CGGGATTCGGCCACCTGGCGTGCGTCAGCGGCGTCGGCCTCGGCCCTCTG
GGCCCTCTGCTCTGCCGCCTCGGCCCTCTGGATGGCCTCGGCCAGCCGAG
TCTCGGCCGTTCTGCGCGCGTCATCGGCCTCGGCAGCCTTTGCAACCGCC
GTCGCTCCCTCCTTCTTGGCGGCCTCGGCTTCTCGGAGGGCCCCGAGGGC
TTGTTCCACCGCGTCCTGCGCCTCCTTGTCGAGCCGGGTTCGCTCGCCTT
CCTGGAAACGAAGGCAGCCGTACTTAGCTCGGCTCATCAGATCCAGGGTC
TGAAAAGAGGAAGAGAACCGTGAGCAAAGCGAAAAGTTCAAAACTCCGCG
AAGGAATAAACACGTCCTTACCTCAGCAGGGGACGCCAGCGAATTGACGC
ATCGGAGCGCCGCCTCCAGGGCCTGGGCGGCTTGGCTGCGATTACGATGA
AACACGTTCCAAAACTGCCGCTCCGCCGACTCGTTGAAGGTTTGCGGCCT
CCCCTGGGGTCCCATGACTCGCAGGACTCCCGAGTCCCCAGACAAGGTCG
GCGTTTGCTGTAGCAGTGGAGCACTGGAGCTTTGCGGGGCCGCGGGCGGC
GAAAACAGCGCGGAGCTGGTCGCTGCTATCACCGTAGCCGTCATTGAGGT
CGCCGCCTCCGACCTACTTCCCACCACGCCTTCCGCCGACCGAAAGGCCG
ATGGGGACGACACGGCAGAAGCTCCCGCCGGGGCCCTCGCGGATAGGGCC
AGCTGCTTACGAAGGCCGGCCGGCGGACCCCTGTAAGCCAAACAAATCAG
CGGCCAAAATCAAGAAAGAAGAAAGAAGGACAAGGCGTGACCCACACACT
TACCGGAATGGCAGACGTTTAGCAGGCGGGTTGGCCGCCGACTCAGACTC
CTCGCGCTGCCTTTTGCCCGAGGCAGTCCCGGGAACACGAGGCACCGCCG
TCGGCCCCACCGAGGTCGTCGTCGCGGAGGACGACGCCGCGGTCGTAGGG
CCCGATTGGCCCACGAGCGCTTCCGACACGAGGGCGGCGGACGTGGGCGC
CGCCGTCGCGGAAACGGTGGCCGCAGACACCGCCGTTACGGAGGCAGCGG
CGGACACCGTCAACGGCGCCGGGATCGACACGGCCAATGAGGCCGCAGAG
GTCACCTCAGCCGATGTCGTCGAGGCGAGCCCCCCCAACGTTTCCGTGGC
CGCGGGTGAATCCGTGCCCGCCACCGCCGCCGCCACAGGCGTCGCAGCCA
CCACGGACGACATCACAGCGGCGGCCGAGGCTAGCGTCATCCCCGCCATG
GTCGTCACCACGGAAAGAGGAAGCGCAGGCGCCGAGGTTGGCATCACGGA
ACCCGTGAACGCCTCCGCCTGCGAGGGGTTCGCCGCGCCCTCCTGGCTAA
CGCGGACAACCGCCTCGTCGCCGTCGTCCCTGCGAGGGCTGGCCCCCGAC
GGGCCGGCGGTGTCGGGCTCCGGCTCGCTGTCCTCCGCGGCGAGCTGGTC
AATAACGGACATGTCGACGAGGTCGTCGCCCCTGTCCTCATCGTCGTTGC
CCTCCTCGTCGTCGTCCTCGTCGTCATCACCGTCGTCGTCATCAGAGAGG
ACAACGTCGCCTCGGCGGCGACGCCGTCTCTTGTCCGCCTCCCTCCTCAG
TCGCTCCGCCGCCTTGGCCTTCTTGGCGTCCTTCTGAGCCTTCTCGCGCT
CCGCCCGCTCCCGGTTAGCGGCCCGGACGGCGTCATCCTCGGGCAAGGGG
GCGGCGGAGCGGATGTAAAAAAGGTTGTTCTGGAGACCATCGACATACAG
GAGCAAACACAATAGTCAGAAAGGTGGAAAGATCGAAATCCGAAATCAAT
CAAACCGAAGGCAAGCTTGAAAACTCACAAAGGCGACTGCTCCCTCTTCC
GGGAGCATCGGCGGGTGACCCGGAATCGGCCACTCGAACTGGTCCCAGTC
CGCGGCCGTCCTCCCCATCGCCTCCGAGAGCCGGGCCTTCAGCTCCCGGG
TTGAAATTTGAGGCTCCGCCCGGGGGTCCACCATACAGGTCCCCTCCCAG
GCGAAGTCGCCCCTCATCTCCGACATTTGGAGGAGTCGGGCCTGCAGCGG
CGCAAGCCTGCGCGAGTGATAGGCGCCGATGATCCCGACGCCCGTCACCT
TGGACCTGCCGAGCGCCTCGATCGCGCTCAGCAGCTCGGCGATCCCCTTC
TTCTCGGCCGCGGGCACGCCATAATGCCACTTGTCAGGAGCATTTTCGAT
GAGTCGGCCGGAGAACTCGGGGAAGGGCGCGGCGGCGGAGTTCTTGAG
>bcontig67#LTR/Gypsy
AAGGGTATAAGGAGTGAGGGGTATTTTAGGGGGTAAAGATTTCTAAACCT
AGTGTGGGTCTCCATGGATAGTACCATGAGGTACTTCGCGATCTCTCGAA
CTCGTGGGCGCGAGAATCACCCAAAACGGAGTTCGGATTAGAAAGATATG
GACATTTGAAGATGGGAGGGCTGATTTGTAATTATAGAAAGGTTTTTGAG
GGCTTAAGGGTAATTACAGAATAAGTCTAGGGACTTATCTGTAATTATGA
AAAAGTTTAGGGGTCTGATTGTAAAAGAACAGGGGCTAAAACATAATTAC
AGAAAAGTTTAGGTACTTTTCTGTAAAAATGCAGGGCTTATACATGATTA
CTGAAAAGGTCAGGGGCTTATCTGCAAAATTGCAGTCCCTGGGAATTTTC
TGGGATTTTCGGAATTATTTTTCAATTGGAAAATGGATTATTGCGTGAGG
CTGACGTCATAAAGGGAAAAGGATTTATTTTTAAAGAGAAAAACCGGTGG
ACTGAGTCCACGGGAGCCGTGGACCGGGGGTGGGCGGCGGTCCACCGGTC
CATGGTGGACCGGGGCGTCGCGCGCGGCGGCGGTTGGCCGGGGCGCTCGC
CGGCGGCGGGTAGGGTGGGCGAGGGGCGTCGGGAGCTCGTCGCGGGGGTG
GAGCGCGCGACGGGGAAGCTGGGGGTGCTAGAGGTTGACGACAGGGGCGG
CCGGAGCGGCGGGGAGGGCTCGCCGGAGTTGGGCGGGGCGGCGGCGCGCG
ACGGGAA
>bcontig72#LTR/Gypsy
CGACGACGTTGGGGAGAGAGTTGCGCATCCGGGAAAAGCGGCGTATGTAC
TCGCGCAACGACTCGTCAGGCTTCTGCTTGCAGTTGCGGAGGTCCCATGA
GTTCCCGGGGCGCTCGTACGTCCCTTGGAAATTTCCCTCGAAAACCTCTC
GGAGGTCTGCCCAGCACTGGATGGAGCCCCTCGGAAGGTGTTCCAGCCAG
GCTCGAGTGGAATCGGCGAGATAGAGCGGAAGGTTCCGAATGATGAACAG
GTCGTCGTCCGCGCCGCCCGCCTGACATGCCAGGCGGTAATCCTCCAGCC
AAGTGGCCGGATTGGAGTCACCGGAGTACTTGGTGACATTGCCGGGAGCG
CGATAGCGCTGCGGCACCGGCGCGCGCAGGATCGCTTCACCGAACGCGCG
CGGGCCGGGTGGCGGCGGACTCGGGCTCCGGTCTTCCTGGGGATCGTACC
GGCCGCCGCGCCTCGGGTGATAGCCTTGATAAGGGGCTTCGCGCCTCTCG
TCGTGGCCTTGCGCGCGACGACGGGCGTCGAGGAGGACTCGGGCATCCCT
GATGTCGCCGATGCGCTCATGGATCGGAGGGAGGTTCCGCCTCCCCTCCC
CTTGCGGCGGCCCTTGCTGCACGGACGGCTCGCCGTCGTTGCCACTTGCC
GTTCGCGCCCCGGAACTCTGGCCCCGGCGGCGCGACATGGAGCTCTCGGC
TTGCTGGTCCGCGGCAAGGCGGAGGAGGCTCTCGAGTTCCCGACGGTCCT
TCTGGTCGGCGGGGGTCGCCGGAGGCCGCATTCGTCGAAGGAGTGCCGCC
GCCGCAGCGATGTTCTGGCTGGCCTGCGGGAAACGCGGGATGCCGCCGTC
AGCGTCGTGGACAATTTGGTGTTGAAC
>bcontig76#LTR/Gypsy
CCGACGGATGCGTACTCACCAACGCATGGAACATCGACCAGCTACGTCGC
TTTTACCCTTAGTTTACTTTCTTTCCTTTCTTTGTACTTTCGGAAATGTG
CAAACAAAATAAAAAGAAAGTTCGTTTCTCTCCAACTTTTCTATAAACTG
ATGAACAAAGTCCGAAATTGCCGACCGCCGATCCCCGACTCTAACAAATC
GGGGGCTTCACCCGGCGGGTGAGCAAAAAAGGCCGTGTAAATTCTTAAAA
GGCCCACGGCAACCAAACGTCTAGGCCAAGAGCGAAAATTGCGCCGACAG
CGTGTCCACGGCTAAGGAATTTACACGAAAGATCCCAAGTGCGGGTCCGA
CTCGGACGGAACCTAGGCGCCAACAGGCCTCTCGGCTGGTCCGACTGGCC
GACCCAGAACTCCGACGCCTCGACGGCTAGGAACGACCCGGGTCACCGGT
CAACCAAACGAGATCCCCAAGGCAACTAGGCGGTCCGAAAGAGAAGGAAG
TCACGAAGGGAAAAATGCTTAATTTCAAACAAGCACGAATTCAAACAAAC
GAACAACTTGTTTTCATCTACAAAATAAAACGAGTTCTTCCCCTGAGTAT
ATTTACATCTGGGCCACTTGGCCGACTCGACTAACGACTCTGCCAAGCTA
CTCTACTCTTCGCTAGGCGGCGGACTCGGCGAGAAGGGTGAACAGGAGCG
CGCTAGCGAGCGGATGCGGGAGCGAGGATCTGTCAAGAGCCAGGTGAGGC
AGAAGAGGTAAAATCCATCCCCCCTCTTATATAGCCGTCGCGTCGAACAG
CCCCACGACGCCTCGTTCCTCGCGCCGCTGTTATTTCGCGATTTAAACGG
GATGCAGGTACCTAGAAAATCGCCGCCCCAGCCTCCCACATAATCGCACG
ATTTAAAATCGTGGCCGCGATTTACGCGGGCTGCAA
>bcontig7#LTR/Gypsy
AGCGCGGACGTTCTGGACACCGACTGCCTGGAGGTGGAGCTGGGCCACCA
GCGGATCGCTGGCATCGAGTCGGAGACGAGGATCGGCTGGTGGGTCACCT
GCAGCGGCGGCGGGGGGCGGCGGCGCGAGGTCCATGCCCGTGGCAGCGCC
CGCACCCGCGGCGACGGCGGGGGGCGGCGGCGGGTGGCCTGCGGCAGCGC
GCGCACCTGCGGCGGCAACGACGGGGGGCGGCGATGCCGGCGGCGGCGGC
GGCGGCGGTGGCGGCGGCGGCGGGTAGGGTTGGGTAGGGAGAGAGAGTGG
CTCTGATACCATGTTAGAGTGAGGGTACTAGCCGAATTGATTCCTCCAAC
CCTAGATGGGTGGGTATATATATCCAACACACATGGGCCTCTGTATGGGC
CAAACACACTCCAACACCCCCCCGCAGTCTGAACTAACCGTCGCAGCGGA
GTTCAAGACTGGACACAAGAAAGAAGAACTCACACCCCCCCGCAGTCACA
ACTAGCCACTGGATACGTTGAGACTGGATCGAAACTCCGAGAAGATCGAG
AAGGGGAGACCCTTGGTGAAGATGTCCGCAAACTGGGAGGTAGTGGGAAC
GTGGAGGACCCGCACTTGCCCAATGGCGACGAAGTCCCGAACGAAGTGGA
GGTCGATCTCTACATGCTTCGTCCGCTGGTGCTGAACCGGGTTGGTGGAG
AGGTACACCGCGCTGACGTTGTCGCAGTAGACAAGTGTAGCCTTGGCGAG
TGGACTGTGGAGCTCCGCCAAGAGCTGTCGAAGCCAGGTCGCCTCAGCCA
CGCCGTTAGCCACAGCCCGGTACTCCGCCTCGGCACTGGAGCGGGAGACC
ACGGGCTGTCGCTTGGACGACCACGAGACAAGGTTGCCGCCGAGGAAGAC
TGCGTAGCCCGAGGTGGAACGCCGAGTGTCCGGACAGCCAGCCCAGTCGG
CATCCGTGTAGACAACCAGCTCAGCAGAAGGAGACCGGTGAAGAGTCAGG
CCATAGTCAACTGTGCCACGAACATAGCGGAGGAGGCGCTTCAGAGCAGC
CAGGTGGGACTCGCGGGGGTCGTGCATGTGAAGACAGACCTGCTGGATGG
CATAAGCGATGTCAGGCCTGGTGAAGGTGAGATACTGCAAGGCCCCAGCG
AGGCTCCTGTAGGCAGTCGGGTCAGCAACCGGAGCACCCAAATCAGCAGA
CAGCTTGGCCTGAGTGTCAACAGGGGTGGAACTCGGCTTGCAGTCAGACA
TCCCTGCACGCTCCAGAATATCAAGAGCATACTGCCGCTGATGAAGGAAC
AGGCCAGAAGGACGGTGCTCAACAGTGACCCCCAGGAAGTGATGAAGGAG
ACCCAGATCCTTCATAGCAAACTCGCGCTGCAAGGCCTGAATGATCCGCT
GGAGCAAGGCCGGGCTGGACGCAGTGAGGATGATGTCATCAACATACAGC
AGCAGATATGCAGTGTCAGCGCCATGGCCGTAGACGAACAGCGAGGTATC
CGACTTGCACTCAGTGAAACCCAAAGAGACCAGGAATGAGGCAAACCGAG
AGTACCAAGCCCGAGGAGCCTGCTTCAGACCATAGAGTGACTTGTTGAGT
CGGCAGACCATGTCAGGACGACCAGGATCCACAAACCCCGCTGGCTGACT
GCAGTAAACTGTCTCGGAGAGAGTGCCATGCAGGAAAGCATTCTTCACAT
CCAGCTGATGCACAGGCCAAGAGCGAGAGAGAGCCAGCGACAGAACTGAC
CTGACTGTAGCCGGCTTCACCACTGGACTGAAGGTCTCATCATAATCAAC
TCCAGGCCGCTGGGTGAATCCCCTGAGAACCCAGCGAGCCTTGTACCGAT
CTAGTGAGCCATCAGCACGACGCTTGTGAGTCCAGATCCACTTCCCTGTG
ACCACATTGCCACCAGGGGGACGAGGAACGAGGTCCCACGTCTGGTTGGC
AAGTAAGGCAGCATACTCCTCCTCCATCGCCCGGCGCCAGTGAGGATCAG
CCAGGGCGCCACGGACAGATGTAGGAATCGGCGAGACCCCCGGCTCGTCC
GCAGTAGCAGTGAGGGCCTTAGGTCGGAGAACCCCCGCCGCCCGCCGTGT
CACCATGGGATGAGTGTGTCCGGGATCCCGATGGATGACAGGCGGGTGGT
ACACCACCGGGCCGAGGCGGGGGAGGGACCGAGACGGGGCCGGAGGCGGC
GGTGGGGGCGGAGGCACCGGTGGAGGTGGTGCCGCCGGGCGCGGGTGGAC
GAGCGGAGGCGGGGCGTGGCGCGGGGGGGGGGGGGGGGGGGGCGGAGGGG
GGGGGGGGGGCGGGGGCGGGGGGGGGGGGGGCGGGGGGGGGGGCGGGGGG
GGCGGGGGCGGGGGGGGGGGCGGCGGGGGCGGGGGGGGCG
>bcontig82#LTR/Gypsy
GCGCACCCGCCGGGTGTAGCCCCCGAGCCTGGGCGGGAGTGGTTCACTCG
CGTCCAGGCTTAGAGTTACATACTCGGACTGGTCCGATGCCTGCCGGTAC
TCGTTGGCTGTTTGGTTCACGAGGATTCTGTTCATCGCGCCGGACTTCGC
GCCCTTGTTTCTTTTCGGGATGGCCCTCGTTGATTTGGGAATCTAGTCAG
GTTTCCGCAACCCGTGACCACTTTTTCGGGTTTTCGCACCCGTGCGCGTG
TGTGTCCCGATCTTATCCTCCCTTGTGCTCTGGCCTATAAATGGAGGGGT
TTCCCCTCCTCGTTTTGCCAAGTTTGAGAGCACTTAGGAAGATAGCGGGA
CACTCGGGCTTGGATGCGAGAGCTGGCTCTTCCGGCCTAGTCTCCCCTTT
GGGGGATATCCATCATGTACGATGCTATCCTTGCTGAGCTGCGACTGCCT
GGGCGTGAATCTCGGACCCCACTGAGTTTGGTGGCCACGGCTTCCCACGC
GC
>bcontig93#LTR/Gypsy
GTATATATGTGCACCAAATTTCCAAGAAGATAATGGCGCCATATTTTCAA
TGCAAGAACCACTGCAGCTAACTCCAAATCATGAGTTGGGTAATGCTCTT
CATGCTTTCGCAATTGCCGTGAAGCATAAGCAATGACATGACCATCTTGC
ATGAGCACACAGCCTAGTCCTGCTCCAGAAGCATCACAATAAACATCAAA
AGGTTTAGTGGTGTCTGGCTGGACTAAAACTGGAGCGGTGGTTAACAATT
CCTTCAACTTCTGAAAAGCTTCTTCACAGCGATCATCCCATTTAAACTTC
ACATCATTCTTCAATAACCTTGTGATAGGCTTTGACAATTGAGAGAAGTT
TGGAATGAACCGTCGATAATAACCAGCAAGTCCCAAAAAGCTTCGGACTT
GAGGAACCGACTTCGGCGATTTCCAATTCAACACATCCTGAACCTTGCTT
GGATCAACGGAGATACCCTTTGCCGAAACCACATGACCAAGAAATGGTAC
ACTGTCCAACCAAAATTCACACTTACTGAATTTGGCGAACAACTTGTGAT
CTCGTAGACGTTGGAGAACAATACGGAGATGTTCAGCATGTTCTTCTTCA
GATTTGGAATAGATCAGAATATCATCAATAAAAACCACCACAAACTTGTC
CAATTCAGGCATGAACACCGAATTCATAAGATACATGAAATGAGCAGGAG
CATTGGTCAATCCGAATGACATGACCGTATACTCATATAACCCATATCTG
GTTCTGAAGGCGGTCTTCGGAATATCTTATGCTCGAATCTTCATTTGATG
ATATCCAGAGCGAAGATCAATCTTGGAGAAGACACATGCGCCAATCAACT
GATCAAAGAGAATATCAATCCGGGGCAGCGGATATTTATTCTTGATGGTG
ACTTCATTCAAGGGTCGATAGTCAATGCACATACGCAGTGTATTGTCCTT
CTTCTTCACAAAAATAGCCGGACAGCCCCATGGCGAAGAACTCGGACGAA
TAAAACCCTTCTCAAGTAGCTCTTTTATTTGAGTTTTCATTTCGGCCAAT
TCTTTTGGCGCCATCTTGTAGGG
>bcontig94#LTR/Gypsy
CAATCAAATTAGTGCTCCCCGGGCTTCCATACCGGCAGAGCAATTTGTGT
TTCCAAATATTCTTGTCTATTTTGAAGGAAACAGGCAAAAAGGCAAGTGT
GGGGGAGGAACATCGCGGAAACCGAAACAAACACGCGCATAGCACTCAGA
ACCATCACGAGAAGGACAACACCAACACAATGAGCGAAAACAGAGCACCA
GTGGGGCCCAGGCCAGGTCGGCCGACCCCCCCGGCCCAGCTCGGCCGACC
CCTGGTGGGTCCCACCTGGCCTCTGCTTCCTCGTGATGCTCAAGTTTGTT
TCCCACACTCCCTTTTTGCCTACCATATCTATCAAGTTCATTCTGAGACG
CGAAAATTTAATCGAATAAAACTTGACCAATTAAAATTTGGGAAGATTTC
TTTTGAGTATATTTTAAAAAACCAAAAACTCTCCCTGATGCTCTCAAGAT
GAACTTGCACACTTGTTATTACTCGCTTCATCACCACTTGCTTGTGAACA
ATCTATCTATAGGACCCATGTTTTTCTAGATAATTGGCAAGTGTGATATG
GTTCGATGAAATGATCTTTTGCTCAACCTACAAAGTCCTTGGGAATTTTA
TTTCAAAAAGTTAAAATATCATGGCTCCCTGCTCCTCTCTTGATACATAA
TTTCCTACCAATGCCATATGTTGATCACAACTATCAAACATACATACATA
TGCTACTTGTTATT
>br_1045#LTR/Gypsy
ACACGCAGCGCACGCCATCGCGCTCCGCCAGTCCTCCTGTCACGCCGGCA
GCTGATCAAGCGCCTGGCGGGCGGCGCGTCCCCGTTCTGGCCTCACCGCT
GGAGAACGATGAGGACCGCATCGATGCCGCGCACGACGACACTCCGCTCC
GCTACCGCACCATCGACGACATCCTCGACGAGCCGCCGGCGCCTGGTTTT
GTGCAGCGGAACGTCGACGCCGAGCTGCACCTGACGCACAC
>br_1070#LTR/Gypsy
ATGTTCCAGAGGGAGAGCAGGTCCTTGCTGGCACGTTTTCTATACGGAGT
CAGCCCGTGGTCATCTTGTTTGATTCAGGAGCAACACATGAGTTCATCAG
CCTAGCTTGTACTCAGCGACTTGGTCTTGTGATTTCTTGCTTGGAGACTC
CGTACATGATTAGTACCCCAGGAGGCCGTATCTTGACGAGGCAGATAGTG
CGGAATGCTCCTCTTGATCTTGCTGGGAAGACCTACCCGACCCATCTTAT
TGTCTTGGACGGTCAGGGTTTGGATGTGATACTTGGCATGGGTTGGATGA
GAGTTCAGAAGGTTGTGCTTGATACCTCTCTCCGTTTGGTTCACTTGGAC
TCTCCTATGCATGGCAAGGCCACTCTTCAGCTATCTTTGTTGGCTGCAGC
GAGACCGTCAGTGAATCAGGCTGTTGGCAAGAGTTTGGATACGATACCTG
TGG
>br_1190#LTR/Gypsy
GTGCATCCTAACCCTTTGCAAAGTTTTGATTTCTAGAGTACATAATGCTA
GTGTGTCTAGAATGCTTGTTGCACTTACGTTGTAGGAGTTGAATGGAAAT
CCAATTGCACTGTTCTCAAATGTCCTAAGTGTTCAAGTGTCGATACTAGT
TGTCGATAGATAATTGCTATGCTTAGAAGCTAGTTAAACCTCGGCAGGTA
TCGTTCTTATGATGATTAAACTTGGTCACTAAAGATGAACATAAAGAAAG
AGTTTATGTACTTGTTGAGACCGGACGGGGAATGATTGTGTAGGATGATT
TGGGAAGGCCGGGCCTTCACGGTGGTAGCCCCGTCTGTGTCGATTAAGGA
CCGATTCGATGTTGGCTCATTGATCAAGCATTGAACAGTACCGAGTACAT
ACTAGTGCGATGGGAGCTAGTAAACCGAGGTAGCATGTACGGTGGCATCG
TTGGTAGGCAACTAGTACAC
>br_1253#LTR/Gypsy
TTAAAGGAAAATTAGCGCCACGTTACATTGGTCCATTTTTAATTCTGGAG
AAATGTGGTCCAGTGGCATATAAGCTTCAATTACCAGCCAATTTATCAGG
AGTACATGATGTCTTCCATGTGTCGCAGCTTAAGAAATGTCTCAAACCTC
CTACTGACATTGTCTTGGAAGACATGGAACCTCTCCAATCAGATTTAACC
TACTCTGAGTATCCAATCAAAGTCCTCGACGAAAAAGAACGAGTGACTCG
GAAAAGGACTCTTAAGTTCTTTAAAATTCATTGGAGTAATCACTCAGAGG
ATGAATCAACTTGGGAGACAGAAGAGTTTCTACGTACTAATT
>br_1344#LTR/Gypsy
ATCCCCTCCTGCTGGACGAAGCCACGCGCCACCAGACGCGCCTTGTGCTT
GATCACGGCCCCGGCCTCATCCTTCTTCAGCTTGAAGACCCACTTAAGGG
TGATGGCGCGGTGGCCGGTTGGAAGATCCGCCAGCTCCCAAGTGTGGTTC
TGCTCGACGGAGTCCATCTCCTGCTTCATCGCGGCCCGCCAGGCCGCATC
CTTCTCCGCCTCAGCAAAGGAGCGGGGCTCGCTGTCATCGTGCGTCAGAT
GCAGCTGCTCGTCCGCGCCACGCTGCACCGGTCCAGGTACCATCTGCTCG
CCGAGGATGTTCTCCATGGTACGGTAC
>br_1485#LTR/Gypsy
CGCTGTCCCCGTTCTGCACCGTCGCCGCCCAAGCTCACGTCCCTGTCAAG
CTCGAGCTCCTCCACCCCAACTTCCCCAAGTGGCCGTCGTTCGTTTTCGC
GATGTGCGGGAAGTTCGGCCTTCTACCGCACATCGACGGCACCACCGAGG
CGCGACCCACCGATGCCGCATGGCTCCAAGCCGATGCCGCCGTCAAGAGC
TG
>br_1517#LTR/Gypsy
AGGCCTCTCCATCCAGAGTCCCTGACTGATGCGTACTGGCAGGCCAAAGA
CATGGAACGCAGTGCCCCACCTAAGAAACAGTTTTCTTCATATCAGAGAC
AAATCACTGCTGCTCCATACAGACCTTTTGTGCAGAACCTGCTACCACCA
CACCAGACAAAACTAAAGAACAACCTGCGGCCCCCCAAGTGCAACAACAG
AGAGCTAGAAAAGCTGGTGAATGCTGGAGATGTGGTGAAAACCGAACGTT
GGCTTGTCTCGCGTGGTGGCGCTTACGTATTGAAAATACGTATAGTTTCA
GTCCATCTTTCTCTTCCTGCAAGCATAAATATCCAGCCTTTGTGGTGAGA
TTGATTGCCTAGCAGTTCTAAGCAAGTACTTTATTTAAAAGAAAGAGCCC
GGTGGTACCACCATAAGTAGGTTCTTTCGGTATTGACCAACAAGTCCCTC
TCATTGAGATTAATACCAGCTTGGTGAAACCGGAATTTCCTAATCAATCA
AATCTGCTCGAAAATTAGCACAAGGAACAAGGTTTAGGAAAAACAAACCA
AGGCCGGTTAGAGCT
>br_1566#LTR/Gypsy
AACCATATGTATTCCTATGGGTGGGTATGTTCAGCCGTTCGTTGCTTTAT
GCTATGCTTAATGTGAGTCATCGGTAGAAGTCGAGTGGTGCGGAACACTA
CTTGCGAGCTATAGGGCTTTTTTTGGAAAAAATGGATTCTTGTTAGTATC
TCACATGATGATGATAATTGGAGACCGGACGGGGATGTGTAGGTTGCAGC
AAGACATGGAGGTCTTGTGTGCGGTAGCCCCGTCTGTGTCGATTGAGGAC
CGTTCGTTGTGGCTCCGCTGAGCAAGTTTGAACAGTACCGGATGCATGCT
AGTGTATGGGAACTAGTAAACC
>br_1595#LTR/Gypsy
GACGTGACCAGCAGAACAGGAACAAGACCAGTTCATACACTCCACGCAGG
GTGCCACCTTCAGGGCTGAACAAGCCCTCTCCTTCCAGGACGCCTCCAGC
AGCCAGCACCATTGCTGCAGCGCCGACACCACCTCCTGCACGTTCTTCAG
AACCCGCCAAGAGTGCCCCATCTGCACCGACAGGACGCACTTCCGGCATT
CAGTGCCACCGCTGCCATGGGATTGGACATGTGCAGCGGGATTGCCCAAG
TCAGCGGGCGTATATTGCGATGGATGATGGAGGATATATCAGCAC
>br_1616#LTR/Gypsy
TTGCGCCTTCAACTATTTAACTAAGGGCTGCGCCCCTTGTATCTTTTGAG
TTTTGTTTTACATCTAGCTTTAGCTACCCTCGAACACACGCCATCGCGTG
CTGTCCTTGTGTAATCCAGAACTCCACCTTCAGGTATATTAGTTTGCTTG
CATCTTGTTCTTGTTCGTTCTTCGATTGCGGACGGGAATTGATCCTCGTG
ATCAGGCCGATCTTGTGGCAACAGGTTCGGTAACCATCGGGAGTTGGTTC
AGCGATTGCATTGGCGCTTCGGGTTCGCTCGTCGTAGTCGGATCGTGAGG
GTCTACT
>br_1645#LTR/Gypsy
GTTGGAGGGGTACAAATATATAGCCTAGCAAATGGAATATTCCAAAAGAT
GCTAGAGAAGGTGCTAAACATAGGCACCATAAACAAGAGACACTAAAGAC
TTAATCTATCATTCTCTCCTTAAGTCTTGAGTGGTAACTTGACCATCCCG
ATTCTAGAACGAAGCTCCTGAAACTTAATCCTTCCAAGTGACTTGGTAAG
TAGATCAGCGAGCTGGTCC
>br_1674#LTR/Gypsy
CCAGCCCGAGTTCGAGGAGACCTTCGGGGCCTCGATGTACTCCTGGGACT
TGGTCCCCCCACGGAGCCGAATGCTTGCGCACCCCACGGGCGGATGATCA
CCCGACTTGGTGATGTACTGCTGGCAGGGGAAAAAATGGAGGAAAAGATC
GAAATGGGGCTCGATCCCCAAATATCCCTCACACATCGCCACAAACGTCG
CGATGTAGTAAATCGAGTTGGGATTGAGGTGTTGCAACTCGATCTGGAAG
TAGGTGAGGAGGCCCCGGAGGAACCAATGGGTCGGGACGCCCAACCCACG
CTCATGGAAAGGGAGGAACGAGACCACGTAC
>br_1685#LTR/Gypsy
GAGGTCACCACAGTGGCGCATAGCTGCTCAAAGTGACGTATGTGTGCATA
TGGGTTGGCATTGTCCTCCCCACTGAACAGTGTCTTCATCACCAGTTTTA
TTAGCTCGGGACGAATCTCATAGCTTGGAGCGGTGATCTGCTTTGAAGCT
GATGGAGGCTCCAGTAGTGCTCCTTTCGGAGCCATGTTGTCGAAGATCGA
CGGGGTTTCCATGGTAT
>br_1760#LTR/Gypsy
CCCCGAAGTAGATGATATAGCAAGAACCTTATCGAGTTGCTCAGTTATTT
AATACCTTGCATTAGATTACCTGGCCAGAGGACTATCACTTTACTGCATT
ACTTCTCTGCTTAGTGTGCCCCTGTTTATGGATATTCTGCATAGATTTTG
GGTATTAGTACACTGTTCGTTCCCTGTGGATTCGATACCTTAGGAATACT
CCTGGGTGAAAGCTACATCGGTATCCGTACGCTTGCGGATTTATTTCTGT
TAGGCCTTAGG
>br_1790#LTR/Gypsy
CTTGCGCCTGTACCTCTGCTGCAGGTGCAACATTCCCAGCGTCTAGCGCC
GGGGCCTCAACATCAGGCGCCTGAACTTCTGGCGCCTGGACAGCCGTGGC
TGCCACAGTGGTGCTTGTCTGAGGAATAATCGGCGGTATAAACTGAAATA
CCCCCGTAGGAGATTGGAAATCCATATCGGGAAGTGTAACCCGTAATTCC
TCTAGACTTATATCCCTCTTCGGGAAATTACCATTAATTCCTGAACTTTC
AAGAAACACCGCGTGCCTAGTCTCAACGAACTTAGTGTAGCGACCAGGAC
AGTAGAAACGATATCCCTTTGACTTATCTGGGTATCCAATAAAGTGGCAG
CTCACTGTCTTAGAATCTAATTTCTTATGCTGAGGATCAAATAGCTTAGC
CTCAGCGGGACAGCCCCATAC
>br_1791#LTR/Gypsy
TGCATTTGAGGAGCGGGCTGACTATTCCATTTCTGAACAGCTGATTGTCA
ATTATGACATAATTCCTGGCCCTTGATATCATTCTCTTTTCTTCTACTTC
GCTGACTGGCTCGTAGTAGCCTCGAAGATATGCCATTATTGGTGCTCTCC
AGTCTTCACTCTGAATGAAGTTCACCAATTTTGCTTCGTCTTCTTTTGAC
TTGATAGATGGTGATGTTAGTGTTTCGAAGAAAACATCTGGTGGTAATGG
TTCTTTTCTTGCCGCAGCCTTCGCAAGTGCATCTGCCTCTGAGTTTTCAT
TTCTGTCTATTTTTGCAACAGTGTAGCCCCTGAAATTTTTCTCTTTGCTT
CAGATAAAGTCGAGGTACTTAACTAGCTCGGGCTCTCTGGCTGTGAACGA
CTTGTCGACATGTCCTTGAATTACCTTCGAGTCCGTTTTGATTATGAAGT
TTTGGACTCCGAGTGCTCGCAGCTTTCTCAAGGCTAACAGCAGGGCTTCG
TACTCAGCCACATTGTTGGTACTTCTGTCTT
>br_1801#LTR/Gypsy
TATGGTACAAAGATCGAATCTGTGTACCAAGTACGGGTGGTTATCGACAA
CTTATTCTGGAGGAAGCACATAACTCCGCTTACTCCATCCATCCCGGATG
TACCAAGATGTACTTGGATTTAAAACAGAAGTACTGGTGGACTGGCATGA
AGAGAGATATTGCAGAGTTTATAGCCAGATGCGACATATGTCAGAGAGTG
AAGGCAGAACACCAAAGACCTGCGGGATTACTGCAACCACTGCATGTCCC
AGTGTGGAAGTGGGATGAAATCAGCATGGATTTTATCGTGGGACTGCCCA
GGACCCAAAAAGGAAATGACTCAATATGGGTCATAGTAGACC
>br_1836#LTR/Gypsy
TATATATCTCACGCATTTTATGTTGGCATGGAGTTCCGAAGACGATAATA
TCCGACAGAGGACCGCAGTTTGTTGCTCGTTTTTGGGAGCAACTACATGC
ATCGTTGAGGACCAAGTTAATCCGAAGCTCCGCTTATCACCCCCAAACCG
ATGGACAAACGGAGAGAGTCAATCAAATACTTGAGGACATGTTGAGAGCA
TGTGTTTTATCTGAAGGTGGAAATTGGGATGATCACTTACCGTTGGCAGA
ATTTGCGTACAACAATAGCTACCAAGCAAGCATGAAAATGTCTCCATTTG
AAGCACTGTATGG
>br_1843#LTR/Gypsy
ATGCTCGCACAACCGATAGGGACATCCAGCGACGGTCTCCCCCTCTTGGC
GAGACGGGAGTGCCGCAACCGGAAAAAGTACCGCCAGAGATCAAAGTGAG
GCTCGATCCCCAAATATGCCTCACACAAGGTAATGAATCC
>br_1852#LTR/Gypsy
TGCCGGACCCGGTCCCCTGTCGACGGGGTCCGAGGGCTCGATGCCTCCCT
CTGATGGGATTCCGTTACAAGATCGTTCCCGCTGGTCTCGGAAATGTCCT
AGGG
>br_1859#LTR/Gypsy
GTATTTGTACCGTTCTTTTTCATCTGGCTCTTCGGTGACTATGTAGACAT
TTTTCTGTCCCGGAGCTATGCCCTTTTCAATATTTCTTGCTTCCTGCTGA
TCTCCGAAGACCGTGATGATTCCCTTCGGTGCTGGCATCTTCATTACTAG
GAACGAGTTTCTTATTGCGATGTCAAAGGTGTTGATTACTCCTCTTCCGA
AGATGGCGTTGTAGGGATAATTCATCTCTACAACGTCAAAAGTGATATGC
TCTGTTCTTGGATTGGACATGTCTCCGAAGGACACTGGTAGTGTTATCTT
CCCGAGCGGAGTGATTCTTTTCCCTCCGAAGCCATATAACGGTGTGTCTG
TTGGCTCCAACAACTTTCTGTCCAACTT
>br_1879#LTR/Gypsy
GCCAATGGGAAGCCGATGAGCAGGATGTTGGTCGATGGTGGAGCTGCAGT
GAACATCATGCCAATCTCAACGTTCAAGAAGCTAGGCAAGGTCCCTGAAG
AGATGATCAAGACCAACATGGTGCTGAAGGATTATGGGGGCAAGACCGCA
TCGGCTCTTGGGGCTACCAATATCGAGTTGACTGTTGGTGGTAAGACTCT
TCCTACAACTTTCTTTGTCATAGATGGGAAAGGTTCATACAGTCTTCTGC
TGGGGAGGGATTGGATTCATGCCAAT
>br_1904#LTR/Gypsy
AAGGACCCTCCAGCGGCGATGTCAAGATAGAGGGCGGATTTCTTGTCTAA
ACCCATGTAGAAATATTGCAATAGCATGGGATCGGGGATAGACAAGTTTG
GGCCAGTAAGAGTTAGCAAGGAAAACCTAGCCCAGGCCGCACCTATGGAC
TCCTTCTCATTCTGCGAGAAATTGATGATTTCAAGACGGAGAGCAACGAT
TCGGGATAAGGGAAAGAAGGCTAAGCAAAATTTATCTCGGAGTTTTTCCC
AATCCCCCTTCGTGCTTCCGACGGCAATCATGTACCATTGTTTCGCTCTC
TCACAAAGGGAGAAAGGAAACAACTTCCATTTAACAGTTTCTTGTGC
>br_1943#LTR/Gypsy
ACCATCCACTGATGTCACGGGAAAAGGACCACATATGTCGGTGTGGATTA
TTTCCAAAATCCCCGTGCTTCGTTTGGCATCTTTCTTAATTTTCTTAACG
TACTTGCCCTTGATGCAATCGATGCATTGCTCAAAATCTGAAAATTCTAA
GGGCGGTAGAATTGAATGATGAACTAAACGTTCTATTCTCCCCCTCGAAA
TGTGGCCTAAACGACAATGCCACAATTTCGAAGATACATCATCAATTCTC
TTTCTCTTTTTACTCATAGAAGAGGAATC
>br_1950#LTR/Gypsy
ATTCCCGAGGGCGACTGTATTATGGCCGCAGCCCCAGCCCCCAGGTGGCA
CCAAGCCCCATCGCACTTGATTTCCCATGGTTTCTCAAACACTGGACCTT
CGGTGTATGATCCAGGCTCCGTCCAATCTGCTACGAAGTCTGCTATTACC
TGTGCATTGAGAGCGCTTCGGCTCTCGAAGTCGACCACATGCTCAGACAA
TTCGGATGCCCATTTTGCTATCCTTCCCGATGCCTCTCTGTTACCAAACA
TCTCTGACAATGGTTGGTTCGTCAGGACTTTGACTGTGTGTGCTTCGAAG
TAATTCCTTAACTTTCTTGCTGCCATTACTACTGCATAGGCTATCTTCTC
GAGTTCAGAATAAAATAACTTGGATCCTGACAGTGCTTCGGATACATAGT
AGACGGGAACTTGTATTCTTACTTCGTTTCCTTTTGAATTTTTCTTC
>br_2008#LTR/Gypsy
ATGCACACAATATTCACATCATCATGAAGTGATAATAAATAAAGCTTGTC
TTGTCGGAAGGCAAGACCAACACACTTATCATTAAACTTAATCTCACATT
GTGCATTGCCAAAATTACATAAAAATCCATCGCTATCCAAGCGAGATACA
CTTATTAAATTTCTACGCAAAGAGGGAACATAAAGAACATCTCGAAGACG
AAGTACAAAGCCATTATTCAACTTTAAGGGGAGATCTCCTATGGCTTCAA
CATCCGCTTCAAGTCCATTAGCAACTCTAATGCTTCTTTCTCCTCTTTGC
AGGATCCTCTTCATATGGAGTCCCTGTTTAGAATTAGTAACATGAGTAGT
TGCACCAGAATCTATCCACCATGTGGACTTAGCAAAACTTATATACAACG
ACTCATCTACAAAAGTAATAA
>br_2047#LTR/Gypsy
ACACCCTGTTTTGGCCCAATGGGCTATGTATCAAGTTGAGTCCATTAAGG
ACGCGTCCTAGGGTTGGAGCACGACCCCAGCACCCCTGTGGTCGTCCTCC
CACGTTGTTATACCCCTTGGCCGCAGCCAAGAACAGTTGGGTTTTGTTTA
GTTGAAAGTTAGCCATTGCTACTTCCTTGTAAGCGCGCGAGTTGGCGAAA
CCGCCCGTCTTCTTGTATTCAGAACCCCACCATAGTTAAATTCAGTTGTT
TAAGACTTCAATTCCATCCCGCATTCAGTGCTTGTTTACTTGTTCTTGCT
AGTTCTTCGATTGCTTGCAGGACGAGTG
>br_2056#LTR/Gypsy
AGGGTTGCTTTTCTGTTGACCACTAAGATTCTGGCTGCGGTGGGTTGGTG
CCTGACTTGGCTGGTTCGATACCGACGTGCGATATTGCATAGTCGGCTGG
AACCTTTGTCTCTGAGGGAAGTTACCCCTCTGTCTCTGGTTCCTTTCATT
CTGCTTAAACCTTTGCGCATTGAATTTGCGCTTTCGGTCATGCTCGATAT
GGGAGCGAGCATCCTCCAATAGTATGGCACGGTTCATGAGTGTGTTGAAA
TCTGGATAAATATGAGTGATTAGCTGCATCCTTAGGCTAGGACTGAG
>br_2114#LTR/Gypsy
TACAGAATGGGTTTCTATTGGCCAACCGCTATCAAAGATGCTGAAGAAAT
AGTCAAAAAATGCACCCAATGCCAATTCTTCGCAAGACACCAACGAAGCC
TTGCAGCAGAAGTGCAGCTAATGCAACCCATATGGCCATTTTATCAATGG
GGCATCGATATAGTTGGAAAATTACCAGCAGCCCCAGGAAACCTTCAATA
CACCTTCGTCGCAATGGACTACTTCTCAAAGTGGATCGAATTCAGAGCAG
TAGCTTCGATCACTTCAGAAAACATGAAAAAATTCGTCTGGCAAACAATA
ATCTGCAGATATGGAGTACCAAG
>br_2267#LTR/Gypsy
GAGCTTCTCCGCATGCTCATGGAGAGCAATGCTCGCCAGGCAGGCCGTCA
TGCAGTGCATGGACCGCCCCCAGAAGCTACCTACGCAGATTTCCTGGCCA
CTCATCCTCCGGTGTTTGCTGAAGGAGGTGAACCGCTTGAGGCCGACCAC
TGGCTTCGCACTATCGA
>br_2313#LTR/Gypsy
GTCAACGCTCGTGATGCTATGCCCCTTACTAACAATTTACAAATCGATAT
CTTTGACGTATGGGGCATAGACTTCATGGGACCCTTCCCAAGCTCGGAGG
GATTCGAGTACATCCTCGTGGCAGTGGACTATGTCTCCAAGTGGGTTGAA
GCAATCCCTTGTCGAAACTCCGACTCCATTCAGTCCAAGAAGATGCTCCA
GGAAATCATCTTCCCAAGATTCGGCACACCGAGAGTGCTAACAAGTGACG
GGGGTTCACATTTCATCGATAAATCCTTCAGACGAATGCTACACTCTCTG
GGGATTGAGCATCGAGTCGCAACCCCCTATCACCCCCAGACCAGCGGTCA
AGCGGAGACATCAAATAAA
>br_2330#LTR/Gypsy
GTTTGTTGCATCTGAAAGTAGACTTGATAAGCTTTCTATCCATATATAAC
ACTTGGGGTGAAACCTCTCAGAATGATACAGAACTCGAAGTGAAGTTGAA
CATCAGAATCTGGACAGCAGCACGGCCAACCCCATCTTGCTCCCCTTGGA
CCTCAAGTGGCTGACCCATTCTTGACATGTGCTTCAAACCTAAGAACAAG
CAAGAAATCTCCATTAGGTAGTACATGATTCTTAGAAGAGACAAATTCAC
AATCATTAAGGAATAGATTCACCTCATGTTGTAGTTGTTTCTTTCTTGCC
CGAGTCAATGGCCCCTTGTAGATAATATTCTCTTGTTCAGTAT
>br_2346#LTR/Gypsy
CCTACCCCGAGCTGACTCGGGCCACGGAGAACAAGACCGGCGTCCCATCT
GGCTAGCTCCGCCAGATAGGCAATGATGGCGCCCCGCATGCTCTGTGACG
ACGGCGGCTCTCAGCCCCCTTACGGAAGCAAGGGGACGTCAGCAAGGAC
>br_2347#LTR/Gypsy
ATCAAGAATATTCTCCTGAAGACCATCAACGAAATGGGCAAGAATTGGAA
GTCAAAGCTCCATGAAGCCCTATGGGCCTACAGAACAGCATACAAGACTC
CAATCGGCATGACCCCGTACCAATTGGTCTACGGAAAGACATGCCATCTG
CCCGTCGAACTAGAGTTCAAGGC
>br_2394#LTR/Gypsy
ACGGACTCGAAACCGACTTGGATTGGGCCTCAATGTTTATTTGCACCTCT
TGCTGGCCCTCCACGCCTTCAAGAACCTCTCCAGCTACCTCTTCATCATC
TCCATGGTTCCTAACAATAATTAATTCATTAGGTAGCATCTTATTCTCAA
AACCATATATAAAAGACATTAGAAACGAGCTCACCGATAAATGTAATTGT
CGTGCTCTA
>br_2403#LTR/Gypsy
GCAGCTACTCCCATCCCGCCATGCCACTCATCAAGTACCTGAAAAGATTT
AAGCAAGAGTGAGATGAAACATCTCAGCAAGCAAATTGTTTTGACAAGCT
ATTTA
>br_2468#LTR/Gypsy
CTTTGGGACGAGCCGTACCTATATAGAGTATGCTCTGATGGTCTCTTAAG
AAGATGTGTTCCTGCCCAAGAAGCCATGAAAATCATTGACAGATGCCATT
CATCGGCCTTTGGGGGGCACTATGGAGCCTTTCGTACAAGTGCAAAGGTT
TGGCAGAGTGGTTTCTACTGGCCAACCATGTACGAGGATACAAGGGAGTA
C
>br_2507#LTR/Gypsy
TCAAGACTCGAGAAGGCGATGATCTCATCGCCGACTTGAAGGACGTCTTC
GACGCTCTACGAGCATATGACATGAAGCTCAACCCGAAAAAGTGTGTTTT
CGGAGTACCTTCGGGGAAACTACTCGGCTACATACTCACCAACCGGGGGA
TAGAAGCCAACCCTGAAAAAGTGGAGACAATCTTGAAGATGGGAACGCCA
AGGAGTGTAAAGGACATCCAGAAGCTTTCCGGGTGCATGGCGGCACTCAG
CCGTTTCATCTCACGACTCGGCGAGCGCGGGCTACCCTTCTTCAAGCTGT
TGAAGAAGCATGACAAGTTCGTGTGGGATGACGAAGCCAGACAGGCGTTT
GAGAACCTCAAGTTGTACCTGAGCACACCGCCGACTCTGGTCC
>br_259#LTR/Gypsy
CAGCGTTGGAGCACTCCGGAGTGCCCCTTTTTGTACAGCTCGTCGCCGAG
CACCACGAACGTCTTGGCGCGCCTGGCGAGTCGGCGTGCCTCCGTGTGGT
CGGGCGGCAATTTCTGCCGCAGGAGGTAGTCAAGGAAGGGCTGCCGCCAG
TCATCAGCTGACACAGGCGCAGCCCCCGAGTCGCTGTCGTTGCCGCACTC
GGCGACCAAGACTTCGTTGGTCTCGGTCGGAGGCGGCTCTTGTTCTGCCG
AGTTGGCTGACGCTGGATCTCTGATGGACGGCGTGTCCAGGTCGTGGGCG
AAGATGCCTGTTGGAACTGCTTCTCTATTGGAACCCATCTTGGCCAGTGA
ATCTGCTATTTCGTTGTCCCGCCGAAGGATATGTTGAACTTGGAATCCAT
CAAATTTCTCCTCAAGGCGGCGAATCTCGGCACAATATGCTGCCATCTTT
GGGTTGGTGCAAGATGATTCGCTCATCACCTGGTCC
>br_2656#LTR/Gypsy
GTGAGTCTTGAGAGGCTTGCAACACTTGTTCTTTCGATTCCTGAGGGAGT
TGTAGAACGCCGAACTATGGTTCACCCAGTTCGTGCCTACACGTCTATAC
GGCGTGATTGCGTGGGCT
>br_2720#LTR/Gypsy
TGTCCAAGGACATGATGGAGCTAGATAGAACAAGGGCAATCCAAAACCTC
GAAAGATACCAGCAAGAAACAAGAAGATGGAGAGATCGCAAGCTAAACCC
TATGAGCTTCGAGCCAGGAGATTTCGTCTTGCTTCGAAGCCCAAAAACTG
AAAAGCAAGGAAAGCTAGAGCCGAAGTGGCAGGGACCTTACATAATTACA
AAGTGCTGCAGGCCCGGAGCATACCACCTTTGCGACCAGGAGGGCAACAA
GCTACCGCATCCCT
>br_2759#LTR/Gypsy
TTCCACCTTCGGCTTTCGTCCTTCGCGTTCTTTCTCTATATCACCTCCAG
CTTCATCAACTTACCCCTGTTGCGGTTGCGACTATGTCTGCTTTCGCTTG
GGCTTGCATCAGCGAAGGGTTGAAACCTGAGCCTCATGCTTTCTATCATG
TGTA
>br_2812#LTR/Gypsy
GCGTGAGAACAAAAGTACTCAGCAAGTGGAGGGAAAAGATGACATGAGGC
TAATTCAAGAAAAGCTAAATTGGTTCTTTTGCATAAATTGCTTTTAGTTC
AAATCAGTTTTAAACAGCATCTAGTTACTATGTGAATACTTCATTCTCCA
ATTCTCATCGCGTCATAACAACTACGGGTTCCCCACCCGACCATTGCCCA
ACCAAACCATCCCAATCCCAACTAATCGTGTGAGGATCCATGCCGCTCAT
AACCGCGAGCACGGCTGTCTAGACA
>br_2851#LTR/Gypsy
TAACATGTATATGTTAATAACTTCAATGAATGCATATGAATGCAATGCCA
TGACCACTTTTACATCGCACCCCTCCTCGGGAACGTACGATGCGTACCGG
TAC
>br_2909#LTR/Gypsy
GATAAGAAGGGGAGGGGATTCGCGCGCGCTGGATTCGGACTGCAGGACAG
GGTCAACTTGTGATGGACGCCACGGTCACATCCGAACTCGGATTGGGGCG
TTCTGGTACTTCATGGAAAGCTTATTGAGTCTACTTTCAAACAGATCCGG
AATCACATCCATATCTACTCGGATACGGCCGCAATCGTCAATTTACTG
>br_3114#LTR/Gypsy
CATACCTGGACAGCTGGGTGAAGCGGGTGAGGTACTCACTAACAGACATA
GAGCCTTGCTTCAGGTTCTGAAACTCCTTCTTCTTCAGCTTCATCACTCC
TTGAGGGACATGGTGGGACCTGAAACTAGTCTTGAACTCCTGCCAGTTGA
TACTGTCTGGCTCCTCATGAGCATTCACATAAGCATCCCACCAATCAGCA
GCGGGACCTTCGAGCTGGTGAGAGGCATACAGGACCTTCTCTCTGTTGTT
GCACTGAACCACCTGTAGCTTCTTCTCAATGGTCTTCAGCCAATCATCAG
CATCCATGGGATCCACAGAGTGTGAAAAGGTAGGAGGCTTGGTCCTCTGG
AACTCTCCAAGCTTGTCCCTGGGTGGGGGCGCTTGAGCATTCTGCTGTTG
CTGCTGCTGCATATTGACCATGTTCTGCTGT
>br_3136#LTR/Gypsy
GTTGGTGTTACGAATGCATAATAAAATATTTCTATTCCGCAAGCGCACAG
AACACTGTTGTAGCATTTCACCCGAGAGTATTCCAAGGGTATCGTATTTA
TATTTATCCACAGGGAAGCAGACTAAGAATTCCTAAATTATACCATCTAA
ATCAATCATACGAATCACGTCAAACAATAGGAGTTTGATAAGTGTGGCAC
TCAAGAAGTAAATCCAAATAAAGAAATTAGCAATTAGATTGGGAGAGCAG
CGAGTGAAGTGTT
>br_325#LTR/Gypsy
GGCCGGCCGGCCTACCTCTGTCCCCGTTGGTCCCGATCTTCCTCCAGTGG
GCTACATACACCCCAAAACATCTAGCCCAAGTGCCCATCAAGGTGGAAGA
CCAACCGACATTGCAGAATGGGCTGTTTGGGCCTAAACTTGGCCCTTACT
CTACCATAACCGCCCCCAGACATCAACCGACTTCGGAACCGACCTTGGGA
GACGATCTAGAGCGTTCACGCGGAAGGCGGTGGCCATCCAAGGGCATGGA
GGGCCGGCCGGCCTAAGGTGGGGCCGGCCGGCCTACCTTTTCGCGCAACC
GCCTCAACCTTTCGCCTACTTGACGTACCCGCCACTCTACCTCAATTTGG
GCTATAAATAGGAGCTCTCCCCGCCGGTTCTAAGTGCACCT
>br_3415#LTR/Gypsy
AAAACAATCTTTATACTCCTTCAACAACTCTATTAACTTCCCTCTGAAAT
CTTTACAAATTTTCTTACTAATAAAAGTCGGCCGAGGCTTATCACCATCT
CCAATATCAACTTCCTCTAACTCATCGGCCGATATAAAACCATGACCAAG
CTTGCCCGCTTCACTATCGTCAATCGGCTGACCGCT
>br_3516#LTR/Gypsy
TGGGTTGATTTTGCTGCGATGGCGGTCAGACGAGGGATTCCTGCACTGGA
GCTTCCTATAAACTGTAGCGGGATTTCTGAAGCTAGTGGAACTTTGTAAA
GGCCTCGTA
>br_3695#LTR/Gypsy
TGTGCTCGTTCTCCCGGCTCTAGCACAGTTCCTACGCCGGAGTCTGACGA
AGCTGTTGTCTTTCTTGACTATTTTGTTTTCGGCCTTCGCATCCCAGCTC
ATCCCTTCGTAGCGCAAGTTCTTGGTGCCTTCCATTTGGAGATCCACCAA
TTAACTCCTAGTGCCTTCGTTAGGCTTGCTTCTTTTATTTGGGCTTGTGT
GTCCGAAGGCATTGAGC
>br_3718#LTR/Gypsy
GTGCCTACGTCATTCCCGCTGAAGGACGTCTTCGGAAACCGCAACGCCAC
CGACAACATCGCCAAATGGGCCGTCGAGCTGGCAGCATACGACATCAAGT
ATGTCGCCCGAAAAGCAATCAAGTCCAGAGTAATCGCGGACTTCATCGCC
GAATGGACTCCAGCCTCGACACCTGAAGCCGCCCCATCGGAGCCATTATG
GACCGTCCA
>br_3769#LTR/Gypsy
GACCAGCACAGTACCACCGTTGAACAATTACTCAGCTTGCTTTTATACTA
ATGTGGTGCTAGTATTTCCTTGTGCATTACTTTCAGCCCACCTACAGCTC
CACATATCCGAC
>br_381#LTR/Gypsy
GTATATATTCACACAGACAGACCTGAATTTGAGACAGCGTCGTTGGTTAG
AATTGATCAAAGACTATGATGTTGGCATCAATTATCATCCAGGGAAGGCC
AACGTAGTAGCAGATGCTCTGAGTAGGAAACCCCACTGCAACCAACTACT
AGCTCGTGAGCTGCCACCTGAGCTATGCAAGGAGTTCGAACGACTTAATC
TTGGGTTTGTGCATGAGATGGGAATTATGGAAGTAGAGTCGACACTGGAG
CAGGAGATCCGAAAGGGCCAACTTGAGGATGAAAAGCTGAATGAGATCAG
GAGGCTTATAAAAGAAGGTGTAGCTACAGATTTTACCGAGGATGAGCAAG
GCACATTATGGTTGGGACGACGAATTTGTGTACCAGACATAAAGAAGATG
CGGGATGTGATCTTAAGGGAGGCCCATGATTCGGCGTATTCCATCCATCC
AGGTAGCACCAAGATGTACCAAGACTTGAAGACTCGTTATTGGTGGCATG
GCATGAAGCGAGATGTTGCAGAATACGTGGCCATATGTGATACTTGCCAA
CGGATCAAGGCGGAGCATCAAAGACCTGCTGGACTTCTCCAACCATTAAA
GATCCCAGAGTGGAAGTGGGAAGAAGTCGGTATGGATTTCATAGTTGGGT
TACCACGCACCCAACGAGGTTATGACTCAATATGGGTTATTGTCGACCGG
CTTACGAAGGTTGGTCATTTCCTCCCGGTCAAGACTACATATTCGGGAGC
AAGACTCGCAGAATTGTACATGGAGAGGATAGTTTGTTTACATGGAGTGC
CCAAAAAGATTGTCTCTGACAGGGGCAGCCAATTCACATCAAAGTTTTGG
CACAAGGTACATGAAACCCTGGGCACTAAGCTAAATTTCAGTTCTGCCTT
CCATCCCC
>br_4133#LTR/Gypsy
ATATAAATCAAGTATCCGGATTATTTTGGCAAAAGACCAATCCAGACATA
GATCACTGGAATGGAGATAAGATTGTCTTGCAATTTTGCAAAGTATTCAA
GGCCTCATGCTAAGTTAAA
>br_4413#LTR/Gypsy
TCGGAGCTTAGTAGTCTGAAAGCTCTTTCGTTTACTGTCACCTTCGCAAT
GAATGGGCCTTCCCACTTGCTTTGCAGTTTTCCTACGGTCTTCTCATTTG
GCTTCCGTCGAAGCACGAGATCTCCATCTTTTATGCCCTTCGGCCTAATG
TTTTTATTTCTCCATTTTTTGGTTTCTTCTTCGTATTTTTGAAGATTGAG
AACGGCGTCATTGCGAACCTCTTCTAAGCTT
>br_4454#LTR/Gypsy
CTCCGCTACATCGCCGGGACCCTGAACTACGGCTGCTTCTACGCGCGCGG
CGGCGCGACACGGCCGAAGCTGCACGGCTACACCGACTCCGACCTCGCCG
GCGATGTTGACACAAGCCGGAGCA
>br_4505#LTR/Gypsy
AGCAAATACTTGCCGATGGGAAGCCTGGTACCCCCAGATAATAGTTCTGC
TATGTTTTGGAGGTTGTGTGTGGGGTTGAGCTGGGCACCGCAGAAGAAGA
AGTGTTCAAGCCACATCATCAG
>br_4766#LTR/Gypsy
CTCGGCATCGAGGTCCGGCAGGACAACGCCGGCATCACCCTCCGCCAAGC
TCACTACGCCAAGCGCATCGTCAAGGACGGTGGCATGGACGGATGCAATC
CAGCGCACACTCCAATGGA
>br_4878#LTR/Gypsy
AGTCAACACAGATCAGAAGAAGCAGAACCGCTTCAAAAAGGGTCTTAATC
ATACCCTGAGAATATTGTTGGCCGCTCACATCTATCCAGATTTCAACACA
CTAATGAATCAGGCCATCATACTCGAAGG
>br_5072#LTR/Gypsy
CTCACACCTCTTGCCAATCAAGTAATGTCTCCATATCTTGAGGGCATGGA
CCACTGCTGCTAACTCCAAATCATGAGTCGGGTACCCCAATTCATGCTTC
CTCAACTGCCTTGAA
>br_660#LTR/Gypsy
AATATAAATCTACCGCTCAAACAAATAACAATCATTAAACAAATAGAATC
CAAATAAACTCCAGGAGATATGGTTCTGGTATGGTTGGATAGGCAATGAT
TTTAGATGAATTTAGGTGGAAGAATTTCTGGATTTGGAGTTGAAATGGAA
AAGATATGAATTATTCAAGTTTGGGAAAGGAAATTAATCAGGATTAAGCT
AAACAATTAAGTTTAGCCGTAATCCTAATTAATCTGGATCAACCAAGGGT
TGGAAAATGATTAGGAAAGAATAAGGTATTTTTGGGAATTTTCTGGTATT
TTTCTGATGTTGGAAAAGTGCTCGAAATCGGTTTCTGTGTACAAATCCGG
GTGTACCTAGCATTTACAGAGGCTATGAGAGGCTGGCAAGTGGGTCCAGT
GGGGCCAGGGGTTTATTTGTGAGAAAAGAAATATGCTGAGGCCCTTTAGG
TAATTACAGAAGCTGGTAGGGACCTATTTGTAATTTACCAAAAGTTTAGG
GGTCTCGGTGTAAAAGGATAGGGGTCAAAGTGTAATTACAGAAAAGTATG
AGGACTTTTCTGTAAAAGAGCAGGACCTGAAAGGGATTACCGGAAAGCTC
AGGGGCCTATCTGCAAAAGGGGGAGGCCTGGGGATTTCTGGGATTTTTGG
ATTTATTTTTGTATTGGAAAACCCGTGGACCAAGTCCACAGGAATCGTGG
ACCGGGCTGGGCTCCGGTCCACCG
>br_679#LTR/Gypsy
CCAGTCCGAGTATGTAACTCGAAGCCTGGACGCGAGTGAACCACTCCCGC
CCAGGCTCGGGGGCTACACCCGGCGGGTGCGCTCGCGCGCACCCACCGAA
TCATCATCTGCAAGACCCGACTGGGCGAGAAGATCCCCGATCTCGCACAG
GATTCTTGTGACTAAACAGTCATCAAGATGCGCTGCCTCAGCCTGGAAGC
GAGTGACTCACTCCCTCCCAGGCTCGGGGGCTACACCCGGCGGGTGCGCT
CGCGCGCACCCACCACGACTCAAGCCAAAGGCCAGATGAAGCTCAAACAC
GCATAGCCAGCGGTAAAATCCCGAGCGCGACGCAAAAGCGTCCCGCACGG
GACTCGGGGGCTACTGTCGGATACCTAAAACTAGGTACCCGCGGTTACCT
>br_705#LTR/Gypsy
TCCTTGTTGTTCACTTCTGAAATTGGATACGAGTATACCAGCAACTAGGA
CCAGTGTTTTGGACATTTATTCAACATTACTATCTGTTATTGAATTGTGT
GCCACTCACATATTTGGCCTTCCTAGCTCCACATACTTCTTCTGAACAGC
ACAGGTTTCTACCCTCGCAATCGCGGAACACTCCTTCCAGGTATCTTTTG
CTTTGCTAGGAAGAACCTTGTAAGAGCTTGGTACGAGGCTTCCTTTTTGC
TTTGTTGAGAGGCACCACTGCAGTAGTCTTTGTTAGGGATAACCTTCACT
GTTTGTTCCTGTTTTTGTGTCTATCATGGCAGGAGACGACCATGACCAGG
AAGTTGAGAACATTCCCCCCACAAATTTCGGCGAATGTGTCAGCCAGGCG
TACCTCAAGGCTCTCCTGGACAAGTTTGCTGAGACGATCATGGCGTCGGT
TGAAGAGTCGGTCGGCAACCAAACAGAGCGGCTGGATAGGAGGATGTCCA
GACTCCACGACTCGGT
>br_782#LTR/Gypsy
GAGGGATACAGCGTTGAAGAACCCCGGAATGTCCTTTTTTGTATAACTCG
TCGCCGACCACCACAAACGCCTTGGCGCGCCGGGCTAGCCGGCGGGCCTC
GGTGTCATCAGACGGGAGCTGTTGTCGCAGTAAGTAGTTAAGGAATGGTT
GTCTCCAGTCGGGATCAGCCGCCGAGTCCTCTGTGGTGTTATGACAAGGG
TCGGCCGGAGCCCCCGAGTCGCTGCCGCGCTCGACGACCAAGGCCTCGTT
GGCCTTAGTCGGAGGCGGCTCTTCCTCTTGTACTGCAGGTTCAGTCGGCC
CAGAGTCATCGATGGACGGCTTGTCCAGGTCGCAGGCGAAAATGCCTGCC
GGAGTCGGCTCTCGGTTGGATCCCATCTTGGCCAATGAGTCGGCGGCCTC
GTTGTCCCGCCGAGGGACATGTTTAGCTTGGAAACCATCAAACTTTTCTT
CTAGGCGACGAA
>ar_2180#HELITRON
ATGCCCGGTGGTCGGACAGCACACTCCAGATTCAAGATACCAATTAAAAT
CAGTGATGAAAGCATGTGCAACTTCACAAAGCAGAGTGGTACTGCTGAGC
TCCTTCGTTCAGCCCGTCTCTTGATATGGGATGAAGTTGCGATGACAAAG
AGACAATCCATTGAGTGTCTGGATAGATCCTTGCAAGATATCATGGACTG
CGATGAACCATTTGGTGGCAAGTTTAGGGTTTTTGGAGGAGATTTCAGAC
AGGTTCTTCCTGTGGTTCCGCGGGGAACCAGAGCTCAGATCACCAATGCC
ACCTTGCAGAGGAGCTACATATGGGACCGGATTCGCAAAATCAGGCTCAC
TCAAAACATGCGTGCACAGTCAGACCCATTGTTCTCACAGTATCTTCTAA
GAGTTGGTG
>ar_4201#HELITRON
TGACGATTAACAAAGCTCAAGGACAGACTATCCCTCACGTCGGAGTATAC
CTGCCTGAACCTGTGTTTGCGCATGGTCAGCTCTATGTCGCGTTGTCCAG
AGGTGTGTCACGAAAGACAACTAGGGTCCTCGCCAAACCCAATAAATTAT
TGGACCCTGCGGTGAAAAGCACGAAGAACATTGTATACAGGGATGTCCT
>ar_491#HELITRON
TTGTATTTGTCATGGACTCTTTGGTTAATCTAGACCGTTAGATCTTCATA
AAATCCAACGGCTCATAGCTTTTCTTTTTTCCGATTAACGTGGTAATTTC
GTGGCCTTGAGAGCGAACGTGGTGGCTCCTTTTTCTCTTCAAATACTAAG
ATAAT
>br_1761#HELITRON
AGCTAATAGTTCAGCTAATAATTAGCTAACTTCTAGCTAGCAACTATTTC
ATTAGCTGATCCAACCTAGCTAATAGAAACTAATAGTTAGCTAGTTTATT
AGCTAGAGGTTTAGAACACCACTAGCTAATAGTTAGCTAGCTAATAATTA
TCTGGCTAATACTTTGTTACTGGCTATTAGCTAACTAATTATTAGTTTTA
GAGGTTTGGAACAGGGCCT
>br_2876#HELITRON
CTACTAAGAATGAGCACGTCGATATTTTGAACTCAAAGATGATAGATATG
TTTCCCGGTGAATCCAGGACATACTACAGTTTTGACTCCGTTGAGGACGA
CAAAACCAACAATTACCCTCTTGATTTTCTCAACTCACTGACGCCAAACG
GACTCCCCCCACATGAACTAAAGATCAAGATCAATTGCCCTCTCATTTTG
CTTCGCAACCTCGATCCACATAATGGCTTGTGCAATGGTACCCGTCTGGT
GGTAAGGGCTTTGCAAGACAATGCCATTGATGCTGAAATTGTTGGTGGTG
CACATGCTGGTAAGAGGGTGTTTATTCCCAGAATTCCTCTATCTCCGTCT
GAAGATCTATCACTGCCGTTCAAATTCAAAAGGAAGCAGTTTCCGGTCAG
ACTTAGCTTTGCAATGACCATCA
>br_5080#HELITRON
TGCAAAATCGGGTACTTCTTCTTGTCCAGGATTTCTGCTGATATTTTTCT
GTCATACTCATCTGGACATTTTAGCTTACTCCCTTCTTTCATAATCAATA
AGAAATGCTCATGTGGCAGACCCCTCTTTTGGAACTCTGTAACATGGGCA
TAGGCAGCAACCTCACCAAAATGTTGTTTCTTAACCAAAAACTCCTCACA
ATCTTGCAGTTTCGCTTTGTACAC
>br_548#HELITRON
TATATATATAATTGAACAAGAAAAGGAGCCACCACGTTCGCTCTAAAATG
CTAGAAATTCCCACGTTAATCGGAGAAAATAAGAAGAAAAAATTACCCAC
CACTGCCATTATAAAAAAATTAGTCAAAAA
>acontig135#LINE
TGGAAGGGTCGCTTACTGAACAGAGGTGGTCGCCTTATCCTAACAAAAGT
TAACCTCTCAGCCATCCCGATCTACGTGGCCATTGCAGTCAACCTCTCAG
GTTGGGCTATTAGTGCGATTGAGAAAATAATGAGAGCCTTTCTCTGGAGA
GGCACAGAGGTGGTATCTGGAGGCCATTGTGCGGTCGCTTGGACTAAAGT
CTGTCGCCCCCTTCAGATGGGTGGTCTAGGGATACGCGACTTAAAGCTCT
CTGGCTGGGCCCTCAGATTAAGATGGAATTGGCTGGCCCGCGTTGAGCCT
GACAAGTCTTGGGCAGGCTTCACCGTTGCCACTGACCCGGTCGCGCAAGC
GCTATTTGACAATTCGATCTCAGTCATCCTGGGCGACGGCAAATCGGCAC
TTTTTTGGCGTGATCGGTGGCTTGATGGCCAATCCTTGGCCACCATCGCC
CCAAACTTGGTCGCAGCGGTGCCTATGAGGATTCGTAACTCGAGACTGGT
CGCTGATGCTCTTAGAGGTCGCCGTTGGATACGGGACATCCGAGGCCCAC
GCACGGTGCAAGTGATCCTTGATTTCTTTGCAGTTCTAGCTATTGTTTCT
CAGGTCGCAC
>acontig187#LINE
CCATCCTTTACATTAAAAGAAATGCATGACAGGAACTCATCTTTGACTTT
CAAGAGACCCCTCCAAAAATGAGAGTCACCTGGTTTGATCCCGACCTGTG
ACAGTGTCTTAGAACCCAAATATTTATTTCGGATTAAAGATTGCCACATG
CCATCCTCATTAAGCAATTTAAATAACCATTTGCTTAATAAGCACTTATT
CTGGATCTCTAAGTCAATGATGCCAAGACCACCTTGATCTTTTGGGCGGC
ATAAAAGATCCCATCTGGCAAGGCGATATTTGTTAATATTTTTGCCACCT
TGCCAGTAGAATCTTGATCTATAAAAATTCAGTTTGGTGAGGACCCCTTT
TGGTATTTCAAAAAAAGACATCATAAACATTGGAAGGCTGCTGAGAACCG
AGTTTAACAATGTTAGGCGACCTCCATAAGAAAGATGCTTCGCCTTCCAG
CAGTTTAGTTTCCGTTCAAATCTTTCCTCGATCATTTTCCAATCACTATT
ACAGAGTTTTCTATGGTGCA
>acontig196#LINE
TTCGCAGATGATGTGGTGCTAGTTGACGAGAGCAGGAGTGGTGTTACCCA
GAAGTTGGATCTGTGGCGTCACACTCTGGAATCGAAAGGTTTTAGGCTAA
GTAGGTCTAAAACAGAGTATATGGAGTGTATTTTCAGTGCTACAGAGAAT
GAGGATGGAGACGTCAGCTTGGATGGTCAAGTAGTACCCAAGAAAGACAC
TTTTCGTTACTTGGGATCGATGCTACATAAAGAGGGAGATATCGATGAAG
ACGTCAGTCACAGAATTAAAGCT
>acontig242#LINE
GATGGGGTATAATGCCACTAATCTGTCCATCATCTTTTGCTCTTTTAATA
AGCACCGCCAGCATGTCGGCGACGATATTGAACAGAATCGGGGACATTGG
GTCTCCTTGATGGAGACCCTTTTTTGTTTGGAAGTATCGGCCAATATCAT
CATTAACTTTGATACCGACACTCCCTCCTTCCACGAATTTCTTTACCCAC
CGGCACCATTTAGGAGAAAACCCTTTCATACGAAGAGCTTGCTGAAGAAA
AGACCATTTGACTTTGTCATAAGCTTTTTCGAAGTCAATTTTAAACAGGA
CTCCATTCAGCTTTTTAGTATGGAGCTCATGAATAGTCTCATGCAGAACT
ACCACTCCCTCCATAATGTTTCTCCCTGGAATAAA
>acontig283#LINE
CTCACACAGGCTCACGGGACACACCCGACCGGCCTCAGGCTCACGGGCAC
ACACCCCGGTCCACTCAGCACTGGCCCCACACCACTCCCCCGTGTGCACG
GGCTGAGATTGTCGGCCTGGCTCTGATACCACTGTTGGCCCATACCCGGG
AGCCATGGCCCAACCGGAGGAATCCTTGCTGCACCCCAAAAGCTAGCCCA
AGAGGTGAGAGACTCCCCCCACTTTTAAGTTGGTCCAACCCTCCCCCCAC
AACCAATGTGGGACTATTTCCAACA
>ar_1375#LINE
GTAAAGGTTCGGTCGGTTGGCAATCCTTCACAGCCAAGCTGGTGGCTAAC
CACGGTCTATGGTCCCCACTCGGTTGAGGAAAAGGTCGCTTTTCTTCAGG
AAATAAGGGATCTTAGGTCGCAAAGTACGAGTCCTTGGATAGTATGCGGT
GACTTCAACCTAATTTACAAGGCTGAAGATAAAAATAATGATCACCTGAA
CCGACGGATGATGGGTCGCTTCCGTCGGGTTCTAGATGATCTAGAGTTAA
AAGAGATTTTTCTCCATGGTCGGCTCTTTACATGGAGTAACGAGAGACAG
CATGCTACGCTCGAGCGAATTGATCGGGCATTCATCACGGTCGATTGGGA
AGACCTCTTCCCAAACCATATGTT
>ar_1567#LINE
GACCCTATTTCTCCCTATCTCTTCTTGTTGGCAGCAGAGGGCCTTTCGTG
CCTGTTAAAATCAAGAATTCAGTCTTCACAGCTCAATGGCATCAAAGTGG
CTCCGTCGGCTCCGACGGTTAGTCACCTACTCTTTGCGGA
>ar_1599#LINE
GCTGGTCATGGAGGCTCTCAACTCTTTAGTCGAGTTGGCGGACTGTAAGG
GCCTCTTCCATCCTTTGGGAGTCCCAAAGGCCAGGTTCAGGGCTTCCCTG
TACGCAGATGATGTCGTGTTCTTTATTGCACCGGTCGCACAAGATCTCAA
CACTATAAAGGAGATCTTGTGGGTGTTTGAGGAAGCCACTGGTCTGGCGA
CCAACTACGCCAAGAGCAACTTCTACCCAATCTGCTGCGCGGAAGAGGAT
GTCGCTAGAGCCGTAGCCACCCTCCCATGTCAGGCAGGAACGTTCCCCTG
CAAGTACTTGGG
>ar_3725#LINE
GTGTAGGACTAATAACGTTTTGAGCTACACTTGTAATACTATTTGTAGCT
ACCTTTGTAAAGATTGTAAAGCTAACATTAAGCAAACATATAGGTCTGTA
TTGCTGAATTTTGATAGCATCTTTACATTTTGGTAGCAAAATTATTGTCC
CAAAATTAAGGCTGTATAGAGG
>ar_4631#LINE
TGCGTGAGTTGGTCGTGTCTGAGCGGGTTTCCTTGTTATGTCTGCAAGAA
ACCAAGCTCGCAATTGTAACCCCAGAACTTGTGTTGGATATGCTAGGTCC
TGATTTTGACTATGTTTACTTGCCTGCTTCGGCCACTAGAGGTGGCATAT
TGGTCGCTTGGAGAAAGGATAAATGGTTGGTAACCAACCCGAGCCT
>ar_4650#LINE
TCACTGTTGCATCAATGTATAATGCCCTTATTAGCAATGGAAATGTTCAG
TTTGACAAGAATCTGTGGAAACTTAAGATGCCGCTCAAAATTAAAATTTT
TATGTGGTACTTAAAAAAAGGTGTTGTGCTCACTAAGGACAATCTAGCTC
GCAGGAACTGGAATGGGTGTAGGCGGTGCTGTTTTTGTTCTTGTGACGAA
ACGATTCAACATCTTTTTATTGATTGTCATTTCGCAAAATTCCTATGGAG
A
>ar_5036#LINE
GTCCATCTGGCAACTATCTAAAGCCGACCTACAGCCTTTGGTCGACAGGG
TCGCTGACAGACTGCCAGCATGGAAAGGTCGCTTAATGAACAGGGGAGGT
CGCCTTATCCTCACCA
>ar_5181#LINE
CAATCCCACTTAACCGGGATGAGTCTAGCAAGCTCTGCCTTCACTAATTC
CGCCGAGACATCTCCTTCCACAATAGAAACAAGAGCAGTGGCTGTCACTT
TCTTCGGAATTGGAGCCGCTTTGTCATATGGAATCTGGAAGAAGCCTTGA
C
>ar_941#LINE
CAAGCTTCAGGTGTTCTTTGCGACACTAAAGTGCCACTAAAGCTAAAAGG
CAAATTCTACAGGACAGCGATTCGACCTGCCATGCTTTATGGAGCAGAAT
GTTGGCCTACTAAAAGAAGACATATCCAGCAACTAAGCGTAGCAGAGATG
CGTATGTTGCGATGGATATGTGGCCATACAAGAAGAGATCGAGTCCGGAA
TGACGACATACGAGAGAGATTAGGAGTGGCGCCAATTGAGGAAAAGATTG
TTCAGCACCGCTTGAGATGGTTTGGACATGTCCAACGGAGACCCGAGGAG
GCGCCGCTACGTAGCGGGATAATTCAACGCCCCGAAAATGTGAAGAGAGG
CAGAGGCCGACCAACTTTGACTTGGGCGGAGTCGGTAAAGAGGGATCTAA
AGGATTGGAATATCGCTAAAGAGCTAGCCATGGATAGG
>bcontig210#LINE
CAAGTTGGGGTAGGCTAGAGATGAAACCTACAGGGACCAACACGAGAGGC
AAAACCAAAAAAGTAGAAGGAAGAGGGGGGATGGAACAAGGAAAAAGACC
AAAAGGGTTAAAGCAAACAAGGGGGAAATCAAGATTCCGGTACGTGGATT
GCTTGCTTCCACGCTCCCCTATCCATGGCTAGCTCTTTAGCGATATTCCA
GTCCTTCAAATCCCTCTTTACCGACTCCACCCAAGTCAAAGTTGGTCGAC
CTCTGCCTCTCTTCACATTTTCGGGGCGTTGAATTATCCCCCTACGCACC
GGCGCCTCCTCGGGTCTCCGTTGGACATGTCCAAACCATCTCAAGCGATG
CTGAACAATCTTTTCCTCAATTGGCGCCACCCCTAATCTCTCTCGTATGT
CGTCATTCCGGACTCGATCTCTTCTTGTATGGCCACATATCCATCGCAAC
ATACGCATCTCTGCTACACTTAGTTG
>bcontig249#LINE
CAACAATAACGAAAGAAAGGAAAGAAGAGCGGAACACAAGACAACGAACA
TAAACGATGGGGACGCAGCCCAACGGAAGGCTAGAACAAGGGGTGAGCGC
TGAGCGCAACCTAAAGCCTAGGGACTAAGAGCTTCCGAAGCTTGGAGAAC
CTCGCAGACGCCCACAGGTGAGCATCGTCAATGATCTCCTGAGCCAACGC
GACCGGCATAAGAGCTTGAAACTCATGGACCCTTTTATTTCGCTCTCCCC
AAAGCCTCCACCCGACCAAAACAGTGAGGGTGTCAAACCCAGGACGTAAC
TCCTTGGGTACCCTCTTGCGCGACCTGAGCCACCATTCAACGAACGGTGG
TTCATCGACGGATGGGGCTAGGTGATTGAGCCCTAAACGTCGGAGGACCC
AGAACCAAGTCTCTCTGCTATGGACACAGTGTAGCAGGAGGTGGTCTAAC
GTCTCTGGCTCCTGCGCGCAAAGCGCACAAGTGTCGTCATTCTTTAGATT
GTGCCTGAGCTGGCGATTCGAAGTCCAGCATCGCTCATGAAGCACCAACC
AAAAGAAGAAGCGACAATTATTTGGTGCCTGAGTTTTCCAGAGAACACGG
GCCCAGAGCACCTCAGATTGTCCTATCGAGAACGCATGGTAGGCGCTCGC
CGAGGTGAAGCGACCATCTGGCGTCCATTTCCACCTGAATTGGTCAGGGG
TGG
>bcontig299#LINE
ATGTCGTGTTCTTTATTGCACCGGTCGCACAAGATCTCAACACTATAAAA
GAGATCTTGTGGGTGTTTGAGGAAACCACTGGTCTGGCGACCAACTACGC
CAAGAGCAACTTCTACCCAATCCGCTGCGCGGAAGAGGATGTCGCTAGAG
CCATAGCCACCCTCCCATGTCAGGAAGGAACGTTCCCCTGCAAATACTTG
GGGGTACCACTATCCATTTGGCAGCTATCCAAGGCTGACCTGCAACCTTT
GGT
>br_1354#LINE
TCTATGTATCCTTACTTAATGAACCAAGGCACTCCTTTCAGACATAAACT
AATCTGGAAGTTGAAGCTACCCTTAAAAATTAAAATTTTCTTATGGTATC
TAGTTAAGGGTGTCGTTTTAACCAAAGACAACCTAGCTAAGCGAAATTGG
TCAGGAAGCCAAAAGTGTTGTTTCTGTAATTATGATGAAACAATACAACA
TTTGTTCTTTGACTGCCATCATGCTAAAACCATTTGGAGGGTAGTTCAAA
CAGCTACAGGGCTTAACCCACCTAGATCCTTAACTCATAT
>br_1578#LINE
ACCTGCATATAAGTTTTTATTGGAGATTTATCAAAAACCACATCATTTCT
ACTAAGCCATATAGCCCAACATAAAGCAGAAGCTCCTACTAACAATTGCC
TTTTTAATTT
>br_2163#LINE
TGTTCTAAGTAACGAGCGGTGGGGGTGATCAAGGGGTCTCCGTTGAGGAT
TCTTCCCACCCGAAGCCGTGACTTACAAAGAACCTGGTTCGGGTTTCCAA
CCTGTTTCACTT
>br_2744#LINE
TGCTGTATATTCTCATCCTCCTGATCACAGAACGGACATCGTTCCGGATG
CTGCATGCCGCGGCGGGCGAGCCGGTCAGCAGTCCAGCAGCGGTTGAGAA
TTGCGAGCCAGAGAAAGATCTTGACTTTGAGCGGCGCCCATGATTTCCAC
A
>br_2875#LINE
TTACTTGGGATCGATGCTACATAAAGAGGGAGATATCGATGAAGACGTCA
GTCACAGAATTAAAGCTGGTTGGTTGAAGTGGCGGCAAGCTTCAGGTGTT
CTTTGCGACACTAAAG
>br_3413#LINE
AGTTGCTTCAGCTGAAGTTATCATGGAGATTCTCTGCCTGTGTAATATTA
TTTCAGAGGTGATGCTTCATCCAGGAGCTCCAGAAATGCATGCTTGGCGG
CTGTCGAGTTCAAGAGTGTATTCAGCAAAATCAACATATCAAGCTTTATT
TCAAGGCTCGGTACACTTTGACTCATGGGAGCGCATATGGAAAACTTGGG
GGCCGCCAAAATGCCGGTTCTTCATGTGGCTGGTTGCGCATGACCGCTGC
TGGACAGCCGATCGGTTAGCCCGAAGGAACCTACCGCGTCCGGAACGCTG
CTTGTTGTGCGATCAGGAGGATGAGACCATTCACCACATCCTTGCAGGCT
GTGTTTTTGCTCGACAATTCTGGTGTGTCTTGCTTCAGAGAGTGGGCCTT
GCAGCTCTCTCACC
>br_4516#LINE
ATAGAACTTACCTTTCAGCTTTTGTGGCACCCTCTTGTCACAGAGGACGC
CAGAAGCTTGACACCATTTCAACCAACCGGCTGAAATTCTATGCCTAACA
TCTTCATCG
>br_5090#LINE
TGGACGCAGACCAGACTGGTTTCCTTCATGGGCGCTGCATCGCTGAAAAT
TTTGTGTACGCGGCCGACCTTCTTAGCTGCTGCTAAAAACGCAAGAAACC
GACCATAGTGCTTAAACTTGATTTTCGGAAAGCCTTTGATTCAGTGAACT
GGGCAAGCTTGGACAAAATTCTTGCAGCTAGAGGCTTCGACAGTACATGG
CGCAAGTGGGTCACCTCTGTCCTCAGCACTGGTAAAACTGCAGTCATGCT
AAACGGTGTGCCAGGGCGTTGGATTAAC
>acontig130#LTR/unclassified
TGTTGGTATTTCTTAACGTCACAGATGAATCCGCAAGCGTACGGAGAATA
CCGTTGTAGCACTTCACCCGTGAGTATTCAAGGGTATCGTTATTTATATT
ATCCCAAGGGAACGGAGTCGAATTATCTACTAGTCTAGCTGGTCCAAGGA
CACGAGGAAGGATGGTAGGTATGGGTAGAGAGGATTTCCTATGGATGAAG
TTCTATCTGGAACAAAGAAGAGTAAACACAGCAGGGCTGTCACCACCTAC
CGGCAAACCCCCCTACTAGGACACGTGACACTAGGGCTATTAAGTCCCCA
ATGCCAGTCCTAAGGTCACGTGACAATAAGGCAATTAAGTCCCCACTGCC
AGACCGATTCTAGTTCACAAAAACAAAAGAACACCTAAGCCTCTAAATGA
TTACACGAACAACACGAACATTAAGCAACCAAGTAAAGGAAGAACCTATA
CAAGAATAGAAACATACAATCCAAAAGGAGATCGAGAGTACTTATCTGTA
ATGAAGATGAACGACGAGCGAACGATGAACGAACGATGAACGAAGAACGA
ACGACGAACGAACGATGAACGAACGAAGAACACTTCACTATAAATAAGTA
TCCTC
>acontig240#LTR/unclassified
CAAGTGGTTGTGGTAGTAGGGCGTACAGTCATTTTGGGTTTTTGAGCAGC
GTGGCTATGAAGTGGCGATCTTGTCTTCCATATTTTGGTGCCACTAAGTG
TCATAACGGTGGTGGCACTCGCATGGCTGCAATTCTTATTCAGCTCTTGA
GAATCCTGCCAAAAACACTACTCCTGCAAGCAATCTCCATCCAACTAGGA
GAGGCATGGTTAGCTCTCGGAGCACATACAAACAAGGTCCCGGGTTAGAT
GACCGGACCTCATTTGTACAGCCGAGGAAGAAAGGCACAAGCATGTCATG
TGGACCATGTTTGAGTGCAACCATGGGCAAGATAATCCTCGTTGATAAAA
ACAACTTGGGGCTTAGTGATATGAAAATTTGAAACAGTGTAAACCCCAAC
TCCAGGAGTGATATGATAAAACAACGAGGTGCACTCAAGAAGTCCTAATT
GCTTGGAAAGTTCTTAACAATTCATGCATTGCATAGGAGGGATTTTGATA
TTGTTAACCATGGCAAGAGGATTCTAAGCTCATTCCTCATAAAGATATGT
CTATGATTGCTCTGAGGAACACAAGTCATGGCAAGCCAACCATGCATCAA
GCACAAGAAGGAATATGATTCATTGCCAAAGAGCATGCTTGTGAAGATCA
GGAGTTGTAGGCTCAAAGTCTGACAAGCAATGCTTATGAAAGCCTAGTAG
AAAGCAAGGATGTGTGCATGAAGGGTGATACTCCCTATGGAAGAACCGAA
GGGTAGTACCATTGCCTAACTACTACAAGGATGCATGGGAAATCATGTGG
TAAGTAGGTGGGAGCCATACTCAACCACACGAACAAAAACCATATCACCC
TTGGGCTTCCAATTATTAGTAAAGAATGTGGTCATACCTTCGTTGTGCAG
AGATTTCGAATTGAAGTTGTAGGCTTGTACCTTCATTTCGCACACCAAGA
CAAGGTTGGTGTCGAAGAGGAGTCTTGACGTGTTGTTTTCATCATGGTCC
TCCTCCATGGGATCTTCGTGAGGCTCTTCATGCCAACCTTCTCACATTAG
GCAT
>acontig322#LTR/unclassified
AAGTTGGGCAAGCTCTGCAGAGTCTTAAATCATTCGAATGTGTCGTGCTT
CCGGCGAATGAAGCTATGTTTATGGGTGACACCAGTTTCATGGCAAAGTC
ATACTTTCTCCTCGTGGGTATGCTGGATATGGTGATGGTGGATATTTATA
TTGATATTACTTGAGATAAAGGTTTAATTATGCTATAAGTAAATAGTGAC
TTGAAGTAATTATGTTGCTTGCATAACCTATTACTTCCAGAGTTATCCTG
CACTTATTTCCGTTCCGTGTGGCTTGCTGAGTACGAAAGTACTCACCCTT
GCTTAAATATGATGATCAGAAAATGAGCAGTTTGAGGAGGATGTCGCGGG
AGACGATAACTACTTTGATGGAGATGGTTACGAGTTCTAGGTCTTTTCCG
CGCTCGAG
>acontig327#LTR/unclassified
ATACGGTGACCATATTAGTTCGAAGATGGATGATTCTGAAGATTGACCCA
ACAGCAAAGTTGTGGGGAATTTCAAGAGCTTTCCATGGATATGTAGAACA
CCCCAATCGGAGTTCGGAGCAAGGAGTTATGGTCGTAAGACCATATGCTG
TTTGGAGTCACAGGATCATACGGTGATACAGAGGCAGTATCATACGGTGA
CTCAGTTGGCAGACCACTTTTGAGCAACGGCTAGTTTGAGGTTGGAGGCC
TATAAATAGCTGGTTGCTGGCCCTTTGAGGGTGCCTTTGGCCATTGTTAT
CAGTGGGAAAACATAGTGGAAGCCAAGAGGAAGAAGAGAAGCACATGGAG
AAGATTTAGAGAGGAAATCTTAGTGCTTGTGAGGGTTGAGAGCATCCATC
CACCTCTAGGATTAGTGTGATCATAGGGAGGCGGTGTTGGTTTGTTACCC
TTGGTCTATGGCAAGGCCTAGACCGGTTAGGTGTTGG
>acontig337#LTR/unclassified
CCCATTAGGCCTGGTCTTCTTCTGGTTTGTTCCTTGGGCTGCCCTCCTCT
CTGGTCCACTTGCTATACGTGGACTTGAAACCTTCTGGTTTATCCTTTGG
AATATTCTATCATTGATTGTGGTGGATATCCTCTGATATGATTCTGATAT
GATTTGGCATTGATTGAGGATCCATATCTCTTTCCTTTTATTGAGGATTT
CTAGGAGAGGATATCTCTTCATATCTTCTCTTGATATTCTTCTAGTTTTG
GGCTTTGGGAAGATATCTTTATTTTGGGGAAAATCCGATGATTGTGAAGT
CCATGTTTAGTGCCTGTTTTCCCCTGTTTTTATATGAATTGCACCTGCAC
TCATAATTTCACCAAGACTAGTGGAATTTGTTAGAAATAAGCCCTATGAC
TACCCTTGGT
>acontig57#LTR/unclassified
CATTATACACAGAAACACACTGGACGTAGGGTTGTTATCCTTCGGGAGGC
CTGAACCAGTATAAACCCTCTGCGTGTTCTTAGATTGATCTCGTTCATAG
CGTTGCTCCCTCGATCCAAATATCTGCCGAACACCCCGTTCAATCGGGTG
ACGACAGAGGCGCGCCAGGTAGGGGGGCAGCGTCGAGTTTCCGTCAAGAT
CACCAGATGGGATCTGTTAACGACATGAAGTTTCCCGTCGGCGCCGAGTT
CTGCTTCGGATCCATGGTGTTCGTCGCCGACGCTGAAGGAGATCTACACC
GAGCTGAGCCGCCAGCAGCGCAGGAGGCACTGCTGGCGGAATTGATGGCC
ACGATCGATCTGAACGACAACGTCGACCAGGGAGATCAAGAAGAATCGCC
TCCTGGTGTGCGCATGCCGTTCGGGTTGAAAAACTCGGCAGACGCATACC
AGGCGGAGATGGCGCGGGTACTGGGCTCTCCTTCGGGAACCCAACCGGAA
GTGGAATCCTCCTCGGATCCGCTATCTGGCTCTGCCCTAGAACAACAAGT
CGTCCAAGCTATCCTTGAAGGACGCTACTTTCCGGGTTTCGGCCTCGGAA
GCCCGGATAGCGATGAAGAATCATGGGATCTCGACGATTGCCCCGAGATC
GGGGGCGATTCTGAAGAAGAAGATGCCGACCCTGCCCGCCAGATCTTCAT
GGCTGGCCGGGAATCGGAAGCCCACTCCGTCAGCAACTACCCCACGATCG
GCTCCCTGAGGACCCGGTCGCAAGGACCATCTGCCTTGGCTCCGCGTAAC
CTCAACCCCGACTTCGACGCCGTTCGACTTCAGACGGCACTGGAGTCCCT
GAACCGGCTGGCTCCCGAAGGCACCCCGTTGGCTCCATTGGTCCAGCAAG
TCGCCGAGATAGCGGGTCGCCTGAACACCACGCCGCCGGCCAACAACGGA
GCGGCAGCAGCGGCAGCGGCGGCTGCACCGGCCCCTTCTAATCTTCGGGG
TCGGCTAGGACCTGTCAACAACGTACGTCAAGCATCATCGGCACATGGGT
CTTCCTCCCATCGCCCGGCGCATCAGCAGAGACAACTCGCTCCATCCGAC
GCCCGGCACGCCCTGAACCGCCGAAGGGCACCCTCCGTGCACCAGCGGCT
GGGCGGGCGAGTCTCGCAAAACCAAAGAACACGATCGGAGACCCAAGGCC
CTCCACGTGGTTACGTAGAAGGACCACCAGCCTATCCAGGCCTCGGAGCC
TATCTTCGGTCGGTGCAATGGCCCGACAAGTTCAAGCCCAATCTGGTGGA
GAAGTACGACGGCACAACAGACCCTGGAGAGTTCTTAGCAGTCTACTCCA
CGGTGATCGAGGCCGCTGGCGGTGATGAGAGAATCAAGTGCAACTACCTG
CCCACGGCATTGACGGGTGCTGCTCGCACCTGGCTGATGAACTTGGCTCC
CTACTCGTTCGACTCCTGGGACGAGTTGGTGAAGATTTTCACGGGCAACT
TCATGGGCTCATACCCACGTCACGGCACGGCCGATCAGCTGCGGAATGTG
CGGCAGAAGCCAGATGAATCTCTTCGGGAATATACTACTCGTTTCTGCCA
GATGAGGAACACTATCCCCAAGATCCACGACATTGAGGTGATCCGAGCCT
TCGCTGACGGATGCCTGGATGTCAAGACGGCAGAAACAATTGCAGAAAAG
GAGCCAGCGACGGTTGCCGATCTGTTCGCTATCGCTGAATCCTGCGCCAA
AGCTGCCGATGCTCGGGCCCGCCTTAGCGAAGGCAAGAGCAAAGGCAACA
AGAAGAAGAACGAGGAGCGCGAAGTCTTGGCCGTGGAACAAAGAGGCCCC
GGAGAAGGACGCTTCCCGAAGAGACGCTTTCGCGACTACGAGCGCCCTCC
GGGAGCTCAGAAGTGGTGCTTGATACATCGGCGCACCTCCCATGACACCG
AAGAATGCAATGACTACCAGTCCCTGGAGCAGAGAAGATTTGCCGAAGGG
AAGATCAGGCTTCGTGAGGAACAGAGGAATTACGACAGGAACAATGCTCC
GCCTCGACAGGAAAGGCGAGACCGTGATGATGAAGAGGAAAGATACCCTG
AGATCAACATGATCTTCGGGGGGAGTTCGGCACTTGCATCCCGAACTCAG
TACAAGAAGATTTACAGAGAAGTGCTAGCTGCTGAGCCGTGTACAAGGAA
GCTGGACTGGTCGGAACTTCCGATCACCTTTGGCGCCGAAGACCACCCGA
AGTCTCTGCCAAGCGGACCGGAGCTGCCGTTCGTAGCCAAGATTGTGGTA
CACCGGAACAAGATTGCCAAGACCCTCATCGACAACGGAAGCGGTTTGAA
CCTGTTGATGAAGAAGACGTACCTTGAGATGAAGCTGCCGCTCACCGCTC
TGACTCCTGTTGATGGCGACTTTCATGGTATAGTCCCAGGGGTATCTTCT
CGCCCGCTGGGAAAAATACATCTGGAGGTCACAGTGGGAACCCAAGACAA
CCGAAGGTCAGAAGTGCTGGCTTTTGAAGTGGCTGACTTCGAGTCCGCCT
ACAATTGCATCCTGGGAAGGCCTTTCCTGTTCAAGTTCATGGCAGCGGCA
CACTTTGCGTACGCGCAGCTGAAAATCCCCGGACCCAAGGGCGTGATTAC
CGTCCATGCTGATCAAGAGCAAGCATCCAGATGCGACCTGAACGCGCTGA
TCCTGGCAGGACACTTCAAAGAAGAGTTTCCGAACCCTCCACCGGAGGCA
AAGGCGTCGAAGGCTGAAGCATCACGTACTCCGAAGACTCCAACTGATGG
TCACAACGAAGAGCTTCCGCCTCCACCCCCGATCGGAACTTCGAAGCCAG
AAGTAGCACCGAACAAGGAGTTGCCGCTCAGCAAGGACGACCCCACCAAG
ACGGCCGTCATCGGTGGGGGCCTGGATCCCAAATAGGAAAGCGAGCTCGT
GGCCTTCCTCCGGGAAAATATCGACGTGTTCGCATGGAAACCGTCTGATA
TGCCCGGGATCCCCAGGGAGGTCATCGAGCACAAATTGGGGATTGATCCG
GCATTCAAGCCGGTGAAGCAGAAGCAAAGAAGATACACTCCAGACAAGCG
CGACGCCATACACGAGGAAGTGACTAGGCTTCTTCAAGCCGGGTTCATCA
GAACGGTCGACTACCCCGAATGGTTAGCGAATCCTGTATTAGTGCCTAAA
CCTGATGGTTCATGGCGGATGTGCGTAGATTATACTAGTATGAATAAGGC
TTGTCCAAAAGATGAGTACCCTCTTCCTAGAATAGATCAAATTGTAGACT
CTACTTCTACTAGTGAATTATTGAGCTTTTTGGATGCTTACTCTGGGTAT
CACCAAATTAGCCTCAAAGTAGAGGATCAGGAGAAAACTGCCTTTATTAC
TCCCTTCGGAATTTTCTGCTACATCACTATGCCCTTCGGCCTGAAGAATG
CTGGATGCACCTATCAGAAGTGCGTGAACCTGGTCTTTGAAGAGCAGATC
GGGAAGAACGTTGAAGCTTACATCGATGATATCGTGGTCAAGACGAAGAA
GAAGGAAAACCTCCTGGAAGATCTCAAGCAAACCTTTGACAATCTACGCA
AGTACAAGATGAAGCTTAATCCAAAGAAGTGCGTCTTTGGGGTAACATCG
GGCAAATTGCTGGGATACATGATTTCCCAGCGAGGCATCGATGCAAATCC
AGTGAAGATGGCGGCAATTGAGAAGCTCAAGCCACCGAAGACCAGGAGGG
AGATCCAGAAGCTAGCCGGCATGATGGCGGCGCTGAACCGATTCATCTCT
CGCTCAGGCGAGAAAGGTATGCCTTTTTATAAGATGCTGCGGCGTAAAGA
AGATTTTGAGTGGGATGAACAGGCAGAAAAGGCGTTCCATGAATTGAAAG
CTTATTTGAAGAAGATGCCCACGCTGGTACCACCGGTACCCGGCGAGAAT
CTGCTCCTATATGTCGCCGCCACTGATTCGGTGGTTAGTGCGGCGTTAAC
GGTGGAACGAGAAGAAGCAGGCGAGCTGAAGCAGAAAGCCGTATATTTCG
TCAGCGAAATTTTGAAAGAAGCCCAGACGCGTTATCCAATGGTGCAAAAA
TTGCTGTACGCAAGCCTGATGACGTCGAGGAAGTTGAAGCATTATTTCTT
GGCCCATTCAATCAGGGTGGTATCTGACAGACCCCTTCAAGCAGTTTTGC
ACAGCAAGGAAGCATGCAGCCGGATCGCTCAATGGTCAGTAGAGTTGGGC
CAATATGAAGTTGAGTTCGTGCCGAGAAGAGCGGTGAAAGGACAAGCTTT
GGCTGATTTCATCGCGGAGTGGACAGCTGATGGAGAAGAAGACAGGGTGG
ACCCCACGCACTGGACCATGTACTTTGATGGCTCCTTCACCTTGAAGGGA
GCCGGAGCTGGAGTTGTGTTAGTCTCACCTGAGGGGGAAATCATGAAGTA
TGCAGTTCAGCTGTTGTTTCAAGCAACGAACAATGTCGCAGAGTATGAAG
GCCTAGTCATGGGTCTGCGCATCGCCAAGTCACTAGGAATTAACCGGCTA
CTTGTGAAAGGGGATTCACAGCTAGTCGCCAGACAGGTACACAAGGAGTA
CCAATGCTCAGATCAGAAGATGGCCGAGTATCTAGAAGAAGTTCGGAAGC
TTGAAAAAGGATTTGATGGATTGGAAGTGCGCTACATCCCGCGCTTGGAT
AACAGAGATGCTGATCACTTAGCATGGATTGCCTCGTCGAGATCGGCAGT
TCCTGAAGACGTAATCCTGGAGAAGCTGGCGAAGCCTTCAGTAGCAAGCT
CAAGCCCAGAAAGGGATTTGATGGTGATTGATTCGGGAGAAGGCCACGAA
GAAGATTGGCGAACGCCCATCAGACTGTTCTTGGAGAACAACCCGATACC
TGATGATGATGCCACGACTGAAAGAGTGGCCCGAAAGTCAAAGCTGTACG
TGATAGAAGAAGGAGTGCTATACCGAAGAGCTCGAAACGGTATTTTGTTG
AAGTGCATTTCTTCCGAAGAAGGAGTTAGATTGCTGAATGCCATACATGG
AGGAATTTGTGGAGCCCATACTGCTTATCGTTCTCTGGTCGGTAAAGCTT
TTCGGCATGGATTTTATTGGATAACAGCGAAGCAAGACGCGATCCAGCTG
GTCAAGACATGTGCCAATTGTCAGTTCTTCAGCAAGCAAAGCACTCGGCA
CGCACAGGAGTTGCATACTATACCGCTCTCATGGCCGTTTGCCATATGGG
GGATCGACATTCTGGGACCTTTCCCGCAGGCTAAAGGAGGGTACAAGTTT
TTATATGTGGCGATTGACACTTTCACGAAGTGGATTGAAGCTGAAGCGGT
GTCGCGCATTACCCAAGAGGCAACAGTGAAGTTTATGAGGGGAATCGTAA
CAAGGTTCGGTGTCCCGAGGAAGCTTATATCTGATAATGGGAGGCAGTTC
ATTGGCAACAAGTTCGAAAGGTTCTGTGCTGATCATGGAATTATGCATCC
TACTTCTTCGGTAGCACATGCGCAAACCAATGGAGCAGTAGAAAGAGCTA
ATGGGATCATCATGAGTGGCATGAAGACCAGAGTATTTGACAAGCTGTCA
GCTAAAGAGAAGAATTGGATCGAAGAGTTGCCAACGGTGTTATGGTCAGC
CAGGACATCGACAAGCCGTGCCACACGAGACACACCGTTCTTCTTGGTGT
ACGGGGCTGATGCCGTGTTGCCACCTGAAATACACTTGGGGGCTCGCCAG
ATAACAAATTTTTATGAAGACGAGCAACCTGAAGCAAGAGAAGTGGACCT
GCTATTGCTAGAAGAAGAAAGGAACACGGCGCTTGATCATGTGAAGAAAT
ATCAAGCAGATCTTAAGAAACAATACCAGAAGAAGGTGATCGGAAGGACG
CTGAGCGTGGGTGACATGGTGATCAAGAAGGATATCAGCACCAAGGAAAA
GCACAAGCTATCTTCCCCTTGGGAGGGACCGTTTTTGGTGGTCGAAGATG
CTGGCTTAGGAGCTTATGTGTTAGCAGAGGTCAATGGTGGTTTGCTGCCA
GGAACCTGGAATACAGATCAGTTGCGTAGGTTTTATGCATAATGTAATAG
CCCCTTCGGGCCTAATAGTGAAATATGCCCCTTCGGGCCCATTTAATAAA
AAGTTGCCCCTTCGGGCGTGTTCGGAAATTTTTGCCCCTTCGGATGTGTT
CGTAAAGTGTTGCCCCTTCGGGCGTGTTCGGAAGTTTTTGTGAATTTACC
CTGTCGGGTGCGATTGATAAGTTGCTCTTTCGAGCTCGTGAAGTTATATC
CCTTCGGATAAAAGGCTAAGCCCTTCGGCTGGTCTACTAAGTTTGGCCGC
ACCCTGACCACACACCTGGTTCGCAGGGACGGTACGAACAGCCTTTTCAG
GCACCTATGTATCCGCAAGGCTTAGCCACACCGTGGTTCATAAGTTACGC
GATGATTTAAAGTCTGGAAAGGGACCCTTAGCCCACAGAAGGGTTCATAA
GCGGCCTGCCTCAGACCAGCTGCACGTTCAGCAAACTGTGAATGAACCAC
TTTTAAGGTTCCGATAAAACATGCTGCTATAGGAAATTGCCCTACTTGTT
CACTACTTTCCTGTCGACAGCTATCGTTGTCCACATCAAAGCAGGGGGGA
GGATATAGGGGCATAAAGTACTTAGCAGCATTTAAGTTCAGAGCCTTCGC
TCTCATATTGCAAAATTCATAAATACAGAAGTTGATTACAATGAAGAAGA
CAACTTAAAGTATCACTCTTCGCCATGATCGCTAGCAGCTTCATCTTCGG
AGGCCGCCGGTGAAGCAACAACTTCAGTCTCCAGATTCAAGGAGGTAACA
AAAATCTCTGCATCAGCGGACACAGATTCAAAGAGAGCATCACGCTCCTG
GGCGTCGCAAGTAAAGCCCTCCTTCAGCACGGAGAGATCAAGATCGGTGT
TGTGATACTTGAACAAAGCAGCTGTGTAAGCGCTGCTTGCAGCACTTTTA
ACACGACTGTCTTCAAGCATCTCTCCATGGGCCAACTCAAGGGCAGCTTT
CTCAGATTTAAGAGTTGCCACCTCCTTCTGAAGATCTTGCAGCTCTTTGT
CCTTAGCAGTAACTCTCCCCTCCAGAAGTTTGGTAGAAGTCTTTAATTCT
GGAAAAGAAGATAGGCAAGTCAGGCAAGAAGCGAAGATAAGGAAAGAATG
CATCTGTTCAAGAGTAAAAGGGAAGTCACCTGACACAGAGGAAGACAGAG
ATTTGTTGGCATCCTGCAAAGACTTCAGCTCCGAAGCATGAGCCACCTTC
AAGTCCTCCAATGCTTTGCGAGCAGCGGCTAGATCATCCTCCAGCTGAGA
AATCTTGTTATCTTTATCTACCGCAGAAGTGTTGGCAGAAGACTCCGAAA
GTTGCTGCTGGAGCTGTTGGATCTGGAGCTGAAGATCGTTGATCTTTGAG
GTAAAGGACTGGCAAGTTTTAAAATGCCAAGCTTCGGCAGCTTGGACTTC
CTCAATGACCTTGCCGAAGACACTGGGTGCTGAAGAAGAGGCCTTCGGAG
ATATCACCGGCCGTGATGCAGGGATAGGGATGGCTTTAGTGCTTCCAGCA
GCACGAACGCGAGGTCTCTTAACAGAGACTGCAGCCACATCCTGAGATTT
ACACGCTTGAGAGATTCGCGAAAATCCAGCGAAGAGAGAGCCAAATGCAA
TAGACAGAGATACTTGATCACCAGGCCTAGGAGGATCCCTGAAGCTTACC
AGCTCAGTTACCGCAGGAGCAGGAGGAGTTGGGGCTGCTTTGCACCTCCT
CTTCCGAGCAGCGCCCGGTGGTTTTGGAGCAGGGGCTGCCGCCGAAGCCT
TGGCTTTTAAGGTTCGTGACCTCGTGTTGACTTGTGGCTTCGGTGGTAGC
GTCTGTAAGCCCTTCGGATCGTCGGACAACAAAGAAGCTTTGATGATTTC
AGCCTTCTCCTCGAGGCTGATTCCCTGAGCAATTATAAGTTGCATGAAGA
TGTGTCCTATGGATGAGATAATGATGGAAGCGAGAAACAAGAATGAACAA
ATGCCGAAGACTTACTTCTGGAGATTCCTCTGCTCCCGTTGAAGTAGCAG
CAGAGGGAACAGAAGCTGTAGCTCCCTTCGGAGCATTGGCCGTGTCTTTC
TCCGAACTGCTGTCGTCTAGCAACATGGCGGCCTTGGGGTCGCCCTCAGT
TGGATCGGAGCCGAAGACATCCTGAAAGAAAATCATAGTTCTTGATTGGA
ACAGTACAGCAAAAGGAAGGCTTGATGAAAAGTTTATACCTCTTCGGGAG
GATTTGAAGCACTGAAGGGAGCTGGCAAGGTATCTGGCCTGGCAACAGGA
TTTGTTTCCAGGATATCCCAGATTCGCTGCGTCACTACTCCTTCGGGAAT
TTCGGTAGCTGCATAAAGATTAGAGATAACTCATAAGTCAGTTGAGATGA
CATCGATCGGAAGAATCACAAGAAGAAGTTAAAGCCTTACTTCCTTCGGG
AAGCCAAGTGGGGTCGTGAGGACCATCACCGAACATAGCCAGCGGCTCCC
GCCGCTGAAGTGGGAAAATGCGCCGGCGCACGAATTCCTCTACGATGTGT
TCCCCGCGGAGGCCTTTCTCGACCAAGTCAGATACCTTGGCCACCATACG
CCGAAGACGGTTATCCATGATCGGCATGGATTTGTTCCACCCCTTGTAAA
ACGGCAACAAGCCTCTGCTGAAGAGGGTGGGCTCGACACCGACATCCATG
ATGAAATGCCTCCACCTAAAACTGCTCCAGGAGGTTTTATAGGTAAAAGG
AGGGTAAGGATGGTCCGGTGATCTCCTCAGGTTGAAGCTCACTGAGCAGA
TGATGCCGGACTGCTGGTAATACCGGGGCTCGTGATAAACTCGCCACAGA
TCTACGGAAGGAGCAGTCCCCAGCCAACATTCACACAAAATGGAGAAGAT
GCTGAGCAAGGTGATGGCCTGAGGCTTCAGGTGGATCAATTCTAAAGAAT
AGTACTTGCAGATGCGCTCGAGAAAATGAGAAGGCGGCCAGTTAAATCCA
CAGATGAGTTGAGATTCAAACACTGGGATTTCGGTGGTGTTGAAGCTGAA
AGGTTCCTCCCGCCGGTTCTCCTTGACGATGATGGCTCCAGGAAACCATC
CCTGGGCTCGCAGCTTGTCGAGGTACTCGTCGGTCAGCTTCCCCGGCTTC
CAGTAATCCGCCGGCACCGGAATGTCCCCCTGCGACATCCGGACTGCGGC
GCGGGTCGGCGAGCTGGTGGAACTAGAGTCCTCGGGATGCTCTCCTTCGG
GGTTGGAGATGGTCTTCTCGGAGGAGATAGCGGCCATGGGATTGGATCGA
AGCAGGAAGATGGGAAAGATTTGGTGGTGAAAAGCTAGGGTTGCGAAATG
GCGGCGGCAAAGAGAAGTGTGAAGAAGAAGACTGTAGCGGAACGGTTTAA
GAGACCGGTCGCGACTGTTGGGCTTCCGGGAATAACGGATATTCCTTCCG
TTAACTGCGCTGAACGTTGAGGAAGACGGCGGTATGTTTGTCATTTTTGA
AGATTTGATTGATTATTACGGCGTAAATTGCGGATTTCGGTTATGGAAAT
GCCGCTGGAAATTAAGGAATGACTCCCGTCAGAAGATACTTTTTTAGAAA
ATATTTCCGAAGAGGTTGAT
>ar_1032#LTR/unclassified
TGATGAGGACATCCTCCACTATTACCCGCTGGCAAAGACGCAACAAATAG
AGGGGCCCAAGGCCCAGTCGTAGGCCGGCGGCGACCGTCTCAGCCTATTA
ACACCCCCCCCTGCTTAGCTTGGGAGGAGGAAGTCACCTTAAAAGAGAGA
GCCACCCTTCCCCTATCAGACTAGTCTTTTGGGGAGATTGGGCCTTTC
>ar_1050#LTR/unclassified
GATGTGACATCACCATGTATTTTTCGTTGTATCGGCTCGGCATTCTATTT
CTATTAACCAGGCAATGTCACCTCATCTCATATCTTGTCAGTTGCGGGAT
CAAACTGACTGGCACG
>ar_2091#LTR/unclassified
CTCCCCATGCTCCGTCGGTGAATATTGTCCAACAAGTTTCTTCCGTTTGG
GTTGGGGCTTCGGGGGTGAGAGGGGTCCATTCTGCTATGAAATCGGCGAG
CGCTGCTGCCTTAATGGCTGTTCTTGCTCTGAACTCGATGTCGAAAGGTG
CCAATTCTGTTGACCATTTTCCTACTCGTCCGATGGCTTCTCTGCTTCGT
AATGTGTCGCGAAGGGGAAAAGATGTTGGAATTATTATTTTTCTGTCACT
GAAATAATGTTTCAGTTTTCTTGAAGCCATTATCACTACATAT
>ar_2268#LTR/unclassified
TTGATGGGGAGGAGCGCCCGTAGTCATGCCCCGAGGATGTAAGCACATCG
CTGAACCTCGTTAAAAAATATCGTGTCTCGTGTCGTTCTCTTTTCTGTGA
TCTTGTGATTTGGCGTTTGAGTTCTTGGAAAATCGCTTCCGCGTATGATT
ATCTAACAAGTGGTAT
>ar_2464#LTR/unclassified
TTCTTGTGCCATGCCTTGGATCACGACGCATGAACACACTTGCTCGAACT
CTCGCAGATGGTAATAAGGATTTTCTTGTTCAAGCCCAGAGAAGGGTTGT
TCTTGCACCAAGGTTATAAAGGCAGGGTCGAGGTTATAGCCGGATGTGGA
AATGGGTTTGGAGGATGGTGGTGGCTCAAATAACTCTCCCCTTGGAGCAG
AGAAGGATAGGATTGTAGGTTCTGGCTCCATGATGAATGTTTTTGAAGTT
TTTCAAAGAAAGGATAGCAATGGTGGATGGTGGAAGATTGATGATGGATA
AAAGGTAAGAAATAAAAAGAAGGATAAATGAAAGGGATACAATACGAGGA
CCAACTAGGTTCGAAGATAAGACAACAACCGTTCCCCGGCAACGGCGCCA
GAAATGCTTGTTGGTATTTCTTAACGTCACAGATGAATCCGCAAGCGTAC
GGAGAATACCGTTGTAGCACTTCACCCGTGAGTATTCAAGGGTATCGTTA
TTTATATTATCCCAAGGGAACGGAGTCGAATTATCTACTAGT
>ar_2969#LTR/unclassified
GGTTAGAGTGGGGTCCGCACAAAAATGTGAGCGGGCCCAGCCTGGTGGCA
GCCTGGGATGTTACAGTGGTATCAGAGCCGACCCTCACGGTTGCACGGGC
GTGTGGGC
>ar_3345#LTR/unclassified
CTCGTAAACCACCGCCTTTCCTGTGTAAAATACGATACCCTTGAATACTC
ACGGGTGAATTGCTACAACGGTATTCTCCGTGCGCTTGCGGATTTATCTG
TGACCGTAAGAAATACCAACAAGCATTTCTGGCGCCGTTGCCGGGGAAGG
CACTGGTTAAAGAGTCACTAGCATTGTTTATAATTATATTTCTTTTAATT
ACCACTGTCTAGATAGGTCTACCTTTGCTTTGTTTTCTCTTTATGTGAAA
ACAGGGTAGTATACCGCTGGCTTTGACTTATCGAGGCAATACACAGAAAA
TCAAGTAACCTTGAGACGAACAGAACATCGAGTCACCCATCCTCAAGAAT
ACTCTCGACAGTCAAGCCAGCTACATCCGCACCATCAAGCTCAATACCTA
TGGGTGGAAAGCTTTCCCACGAACACTCCGCTGCCAATGTTGAC
>ar_4674#LTR/unclassified
TTCTTCGCCGACATTGTCCGTCTTCATGGCATCCCGAGCTCCATTGTCAG
TGACCGAGATCCAGTGTTCACGAGCAATTTTTGGAAGGAGCTGTTTTCCC
TGGCCGACGTCAAGCTCAACCTCACGTCGGCGTTCCACCCGCAGTCTGAT
GGGCAATCGGAGGCCACTAACAAGATCATCACTATGTACCTTCGTTGTCT
CACAGGAGATCGTCCTCGGCAATGGTTGCAGTGGCTCCCTTGGGCTGAGT
TC
>ar_966#LTR/unclassified
AGACCAATAGGGATCCTCTCGATCCTAGTCTACTACCTATCTTGTTGTCC
TTGGGCATAATCTACCTTGCAGTAGAATACCTCCGTTCCTTGGGGAAAAC
AAATACGATACCTTGGAATACTCCCGGGTGAAGTGCTACAACGGTATTCC
GTGCGCTTGCGGAAACTCTGTGATCGTAAGAAATACCAACAAGCATTTCT
GGCGCCGTTGCCGGGGAACGGTTGCTATCTCTACTGTGAACCAGGTCTGC
CCTCGTACTGTATCCTTTTATTTATCCTTGTCTTCTTTTTATTTATTTTC
TTTATCCTTCATCAACTCCTATCATCATCACCTTTTCACTTAAATCAAAA
TACCAAAAACATTCATCATGGAGCCAGAACCTACAATCCAATCATTCTCT
ACTCCACGGGGCGAGCTCTTAGAGCCACCATCATCATCACAACACATTTC
TTCATCTGGCTATGAGTTTTCC
>bcontig108#LTR/unclassified
AAAAGAGTTATCAGGACAGCAGTGCAACAAGTGATTTTTTAAAGATTCAA
GACAGAGTTGACGTTTACATTAAGGATTGAAGCCGGTTTTTTTTTTTTTT
GTCGAAGGCCCTATTACAAGATCTAAGGGAATTGAAATTCATCAGAGTGC
TATTTCTGCTCGACAGAAAGATCAAAAACAAAACGGGGCCTACGCTAAAG
TGCCCAGGTGTGAGCAGCCCGGGGATGCCCGAAACCCCTACTCCTGCTGC
TTCCTGGCGGCTTCGGTGGTGGCGTCGGCGGAGCTCGAGGGGCTCTTCTC
CCAGTCACCACGGCTTGCGCTGGTGATGAGAGACGCGCCCAAGGAGGTAA
CTGGACCCTCCATGTTAGACCCAAGAGCCGGGTTTCCTTCCCCGGTAGAA
TGCAGGATCATCGCCAGCGATGGCGAAGTTACAGAAGTTGGATCGACAGC
GGGGACTGGATCAGTAGGGGCTTCTGCCTCTGCTTCATCCTCGCTTGGGG
GCTCGTCGTCGGACTCATCGAGCATGATGATGTCCGCGTCGGCTGGAATC
CCCCGCGGCCCTTGGTTCAGGGCAACGTGCAGAAGCCGGGCGTACTCCTC
GTCGCCCGCCGTGTCCTCCTCCAGGTTGATGGATGATGAAGGATTCGGCG
GCGGGCTAGGAGGAGGAAGCCCGAAATCTTCCATTGCCGGCGGCGCCGGC
GTCGGAGGCGTTTCAAGCTCTGAGTGTTCAGGGAGAGCAGGAGATGAAGG
TGTTTGGTCTGGATCTGCGGAGGAGGAACCAGATCCGTCTGTGAAGTTGG
AATCTAGCCACCTAAAGAACTTAGGGTTTGGGCGGTTGGCGCCTCTCTTT
TTGCCCATGGTGAAGAAGAAGAAGCAAAGGATGAGGATGAGGTTTGCTGC
ACCCGGATGGTTGGATTTATAGCCAGGCGGACGACGGTTCGAGTAGTCGA
AAGGTCGGGAAGAAATGTTTTCTTTAAAGAGTTCACATGAATACTGTGAG
GTGAAGCGACGCGACGGTGTGGATTCCGTCAGAATCGCCAGAAAGATTCC
GGTGGAATAGGAACAGTTGGGTCAAAGTCCTTTTCTCGGGAACAAGGCTG
GAGTAAAACAAGACGCTGAAACAGTTGGTATGATGAAGATGGAGCGCAAT
ATCTGGATTTTGGGCAGACTACGAACATATCCCTTGTCAAGGAAGTAAAC
TTCCGATGAGTATGCCAAGAGACATGTTCGGGGGCTTATGTCGTAGCCCT
ACTTTCCAGATATTCCGAAGAGCAATTTTAAAGGTTTTTCCGAAGACACA
TATAACAGCGGGATAGATTAGGAAAGAGATCAGTATCCTTGCCGAACAAG
GAAATAGGAGATTGTGTTTAGATAGGACTCGGATAGGCGGTAACTGGCCT
ATAAATATTCATGTAACCCCTACGGGAAAACTCTCTGGCTCCTTGCGAAA
CCCTAACGCAAAGGCGGCCGCAGGCTATACAGAAACACACTGGACGTAGG
GTTATTATCCTTCGGGAGGCCTGAACCAGTATAAACCCTCTGTGTGTCCT
TAGATTGATCTTCTTAATAGCGAAGCGCTCTACCTAACCAAATATCTGCC
GAACACCCCGTTCAATCGGGTGACGACA
>bcontig119#LTR/unclassified
TGTTGGTATTTCTTAACGTCACAGATGAATCCGCAAGCGTACGGAGAATA
CCGTTGTAGCACTTCACCCGTGAGTATTCAAGGGTATCGTTATTTATATT
ATCCCAAGGGAACGGAGTCGAATTATCTACTAGTCTAGCTGGTCCAAGGA
CACGAGGAAGGATGGTAGGTATGGGTAGAGAGGATTTCCTATGGATGAAG
TTCTATCTGGAACAAGGAAGAGTAAACACAGCAGGGCTGTCACCACCTAC
CGGCAAACCCCCCTACTAGGACACGTGGCACTAGGGCTATTAAGTCCCCA
ATGCCAGTCCTAGGGTCATGTGACAATAAGGCAATTAAGTCCCCACTGCC
AGACCGATTCCAAGAGGTCAATTCCCTAGAACGGAGAGGATTAAGCATAG
TAGGGCTGTCACCACCTACAGGAAACCCTCTACTAGGACACGTGACAAGA
GGGCTATCAAATCCCTATGCCAGTCCCAAGGTCACGTGACAACAAGGCAA
TCAGGTCCTCACTGCCAGACCTATTCTAGTTCACAAGAACCAAAGATAAA
TTCTGCCTCTAAATGCTTACTCGAATAGAACGATGATCAAGCAAGCAAGT
AAAGGAAGAACCTATACAAGAATAGAAACATACAATCCAAAAGGAGATCG
AGAGTACTTATCTGTAATGAAGATGAACGACGAGCGAACGATGAACGAAC
GACGAACGAACGATGAACGAAGAACGAACGACGAACGAACGATGAACGAA
CGAAGAACACTTCACTATAAATAAGTATCCTCCAAGATACAAGATTTGGG
CTAAGTCCTTACAAGGGGAGGACTACCCTTCTCTCCTACCCTACTCTCTC
CCTACTTTACTAGTGTACAAGGGGCTCTAGGCCCTTGGGAGTGGAATGAG
GCTCTCCTTCTTGTGTGTCCTTGAGGGGAGGGGGTACCCCTTTATTTATA
GGCCAAAATAGGTCGGTTTGGGGGGTCTCCACCACCTTGGTGC
>bcontig133#LTR/unclassified
AAACCCAAGGTACTTAGTGGGTGAAAGCAAGGTGACTTGAGTCATGAACC
GTTCCACTTATCAATCATCCAAGAATACATGTTAGCCACCATCATGTTCA
CAGGTGAAAAGGTGTGGCTTGTAATAGCTTGTGTGCAGGTATCATTCACC
TAAGGGAAGAGTTCCTCTCAGCTTCTGCTCATAGCTTTACTCGAGGACGA
GCAAAGAGCTAAGTGTGGGGGATCTTGTTGACGGTCCTTACGGCCCATTT
TTACCGTCAACTTTATGCACCTTTTGGAACCTAACACCATCACCAAGGGT
AGACATAGGGCTTATTTCTAACAAATTCCACTAGTCTTGGTGAAATTATG
AGTGCAGGTGCAATTCATATAAAAACAAGGGAAAACAGGCACTAAACATG
GACTTTGCAATCGACGGATTTTCCCCGGACTAAAGAATTTAGTCCAAAAG
CCCAAAAACCAAAAACCAGGCCTCAAGACCAAACAATGCAAGTGGATTGG
GCACATACATAGCCAGAGGAAGGAACCAGAGGAAGCCCAGGCCCAGTGGG
GCCCAGGCCAGGTCGGCCGACCCCCCTGGCCAGGTCGGCCGACCTGCCAG
GGAGGCCCCCCGGGCCCACTCTTCTATGGCGGTTCACAACCGACCTCTGG
AGGTCGGTTCCCCCTGCATTAAATGCCACCGACCTCAGGAACCGCCTCAA
AGTTGCCGACCTTCCAAGGCTATAAATAAAGGCCCACCCCTCCCTCACAC
AACACACATTGACACCAAGAGGAATCCAATCTCTAGCATTAGACTAGTCT
CTAGGCTGTAGAGGATTAGAGGGGAGAGTTTAGTAGAGGAGAGGGCTGTC
CTCCCCTTGTGAGGACGTAGCCCAATCTTGTACCTTGAGGATACTTGCTA
ATAACATATTGTTAGTCGTTCGTTCGTCGTTCGTTCATCGTTCGTTCATC
GCTCATTCGTCATTAATCTAATATCAAGTAAGTATCAAGGTCCACCTCAA
TAGAATTATCTTCTTTATTCCTCATGCCTTATGATTGTACTAGTATGATG
ATCATGTGCTTTCTATGTGGTTATTATCTAGTCATGATTGGTTGCTTCAT
GCTTGACATGCCTTTATTCATTCGTTTATGTCCTTACACTCGATTCATGC
ATGAAGTGGTGAGACATGCTCGGGCCCATGACTTGATAATCCGTAGGGTT
AGAGTCATGTGTGATATAGATCGTAACTTGTTAATCCGCAGGGTTAGAGT
TACGCATGTCTCACCCATTGACTTGATGATCCGTAGGGTCAGAGTCATGC
ATGTTCTAGCACTTGATCTGTTGATCCGTCGGGTCAAGATTAGGTGTACT
CTTATTCCCGACTTGATGATCCGAAGGGTCAAAGTCCCATGGGAATCGAG
AGTACAGTTTAGCAATGTGAGCGTGGTGCTTAGGTTGATAAACTGCTTTG
GGTGTTTGGTTGTCTGCTTGAACAAGAGAAGGTCTGGCAGTGAGGACTTA
ATTGCCTCACTGCCACGTGATCGTAGGACTGGCATAGGGACTTAATAGCC
CAAGTGTCACGTGTCCTGGATGAAGGTTGACGGTAGGTGGTGACAGCCCT
GCCGTGCCTAATCCTCTTTGTTCTACAGTAGATAGCCTTGATTGCCTGGT
AGAAGGAATGCCGGTAGGTGGTGACAGCCCTGCTGGTTACCCCCCTTGTT
CCAGGATGACATAGAGCTTAGACTTGTATGTGTTGCATGAGCAGGAATAT
CAGAAGTACATAAGGACCCATCTCGGCTCTCTTCTTAACCCCGCTTAGCC
TAGGCTTAGTTCTAGTGTTAGATTGGATTGCTCTGGTTGTGTTGTCACTA
CTACCCCTTATTATTATTATCCTTACCCCTGTTTAGACTTTGGTACTTTA
TTAGTTATATGGTTATGAACATTGCTATCTCGTAAACCACCGCCTTCCCT
GTGTAAAATACGATACCCTTGAATACTCACGGGTGAATTGCTACAACGGT
ATTCTCCGTGCGCTTGCGGATTTATCTGTGACCGTAAGAAATACCAACA
>bcontig195#LTR/unclassified
AGCAGAGAGTTATGGCCGAAACAGTGGAGAGTGTCTGCAGGCTGGAAATG
CTACGGTGACTGGCACCGTATGATACGGTGGTCATTTGGGTTTGAAGATG
ACAGAATTTGGAGATGAGCTCAACATGAAAGTTGTAGAGGATTTCATGAG
CTTTCCATGGATGGGTAGAACGTCTTCATCGGAGTTCAGAGCAGAGAGTT
ATGGCTAAAACAATGAAGACTGTTCAGAGAAATGATACGGTTTTGACCGT
TGGAAGAAAAATGGCAATATCAGGTTGAAGATGGAAGAATCTGAAGATCG
GCCCAACAGGAAAGGGGTGGCGAATTGGAAGAGCTTTCCAACGATATGTA
GATCACCCCAATCGGAGGTCGGAGAAAGAAGTTATGGTCGAAA
>bcontig277#LTR/unclassified
AAGCATTTTGAGGAATTGTCAACTAAGCCACGATAAGAACATAGTTATCG
CCCATCCACAGGACCGATTACTCGGACTTGATTTGGTTATTGCTTTCACT
TCGCGGACGTGCCTGGGTAGGTCGTCGGATATTGTCCAACCTATGCCATG
GGTAGGCCTTTGGCCAGCCTGCCACGGTACGAACCATGTAAACAACTGCA
GAATGTTAAGATGGTCTCCTGTTGTACCGGGCACGTTTCGGGAGTGAGAG
GATAATTTGGATCTTGTTATTCTGGCTCTGTACAAGCTGTGAATATCATG
TGGGTAAAGTTGGGCAAGCTCTACAGAGTCTTAAATCATTCGAATGTGTC
GTGCTTCCGGCGAATGAAGCTATGTTTATGGGTGACACCAGTTTCATGGC
AAAGTAATACTTTTTCCTCGTGGGTATGCTGGATATGGTGATGGTGGATA
TTTATATTGATATTACTTG
>bcontig322#LTR/unclassified
CCTGAAGAAATTGTTGAATAATTTTGCCATGACTCCTTGATGATGTCTTT
TTCTTTGGTTCAATTCCTTTGCTCGGGACGAGCAAAGATCTATTCCTGGG
GGGAAGGTGAAGGTGTAATTTGACTGATTTAACACCTTCAACACCGTCAA
TAAAAGCCATCATTCAAGGATAAAATAGATATTATTTTATATTAATGGCT
TTCCACGAGTTTTGGTGAGATATTTGTATGCAGGAAGGAAATACGACGAA
AATCATGAACAAATGGGCAAAAGGATAGCCGGCCGGCCCAATCATAGGCC
GGCCGGCCTACTCAGGCTCCCCCTGCTGCCAAACTTCTCCCAGAAAGGCC
TCCAAAGCTCCCCCACGTCCAGAACAAGGCCCAACCCACCAGGAAATCCA
CCGACATTCTAGAACATGGGCTAATGGGCCAAAACGTGCAGGCCACGCGA
CGTCTGCCGACCCCACGAAGGAACCGACCATCTAACCGCCATCAGGAAGC
AATCTGGGACGTCCAGGACA
>bcontig73#LTR/unclassified
GTGACACCCTGGTGTCTCAGTTTTTATTTTCCATCCTGCTAGAACAGTAT
ATGCAGCCCAGCATATAAAAGGATCAAATAATTCTATAAGAGAAATGATG
AAAAATGTAAAAGAAGGCAAATTTGGATGAAATTTACAAAGAAAGTTTTA
ATTTTGAGCTTCACAAGAAGAGATTAAAAATTTATCTAAAAGTTTCGAGT
AGAACATAAATCCCCTAAAAATCCCAGGAACAGTTGCACTTGGGAACCCA
TTTAAATAAATGGAACAGTTTTACATTTTAAACAAATTGTTTGAATTTTA
AATTTAAGTTCCTAACAATGTACCTTAATTTAAGTTCCCAAATAGGAAGT
TGGAGTTGCAAGGAATCTACAGGAAAAATTTGAACTTCATTTGAATTTGT
TTGGACCTTCAATTGGATTTTACAAAAGGGAATGAAAATCAAATCAAAAA
TTGAAAAAAACAGTGGGACCCACCTGTCAGCCACTCACTCACCGATCTTT
CTCCCTCTCCTCTGCTCGGCCGACCAACGCAGCGCGCGCGCGAGCCGCCA
CGCAGCTGCTCGCCTGCCTGCTTCACCTCGAGCCGCCTCAGGATAGGAAC
GAGTCCCTCACACTCCGCTTCACTCTCTCCCACCGCCGTTGCACCCTGCA
GTTCCCTCTCTCTCGCTCAATCGCTGAACCAAGCCGCCATGGCCGCCGCG
GGCTGAGCTCCAGCTCACCATCGCTCTGGACC
>bcontig83#LTR/unclassified
TGATGATGATGATTTTCCGAAGACTAGTGATGGTGAAGAAGACGAAGGAA
CGAAGATACTGTTGATTTTCCGAAGACAGAAGCGATGTTATTGGCAGGCA
AGGCCGGGGCTTATGTCGTAGCCCTATTTTCGGAAGACTTCGGAATATCG
AACGCGCCGGATTAGGACTCTACCGATGGGGGACGCCTTGTCGGTTACGA
GGACTATTGAAGGAAGACGATCTGTTATTTCCTTAGATATATTCCTACTC
TGACTTGTAAAGGGGGTAAGACCCACCTATAAATGTAAACACCCCTCCCC
ACGGGAGAGGGGTCACGTCGCGCCGCTGCCGGTCGAGGACCGAAGACACA
CCACCACACATCTCGCCTACACGGCAATACAAGAACACACTGGACGTAGG
GTTATTATCCTTCGGGAGGCCCGAACCAGTATAAATCGTGTGTCTCTCTT
GATTGATCTTCATATAAGCAAAGCGCTCTACCGAACCAAATATCTGTCGA
>br_1023#LTR/unclassified
AGCCACCATGGCCGCCGGGAGCTGAGCTCCAGCTCGCCGCCGCTCCCGAC
CACCTCAACTTGAGCTGCAACCTGAGAAAGCTCCGCCAAGACATCCTCTT
TCCATCCCCGCAGCACCTCGACGTCGTCCCCAAGTCCCTTGGCCGGAATC
GAGTTTCTTTCCCCGACGAGCTCCGTCAACCCTACCTCGATTCCTCATTG
AAATTCGTCGACCTCGGTGAGCCCCTATTCGATTCCTCGCATTAGAAGCT
TCCTCACATCTTTAGTAATTCATTTGATTCATTGCCCGTTCAATTCCATT
ACTCAAATCCATTGGAAGCAAGGATTTCTGGTCGCCGTGTTTGGCTCTGT
TCTGAGGAAGACGACAATGGCAATTTCGTAAATAAGTGGAACCTTCTCAG
AAATTGTTCAAACTTCAAAAATCTATATCTGGAGTTCGAGATGTCCAAAA
ATTGTAAACCAAATTTTGTTGTGTTCCTCTGGAGTAGCTCTACCCAGTAG
TG
>br_1385#LTR/unclassified
TCGTTACCATGACCCCCGGGTACCCTCAAGTCCAAAGGGCCGAGTAACCT
GACAAGGGTAGTCGGACCAGCCCAGAAGAGACCGAGTAGCCCACGATGCA
AGATAGAAGGTTCTACTACTCGGCAGGATTAGGGAAAGGTTTCTTGACTT
GTACTCCAAGTATTTCCATGTTGTAACCGACTAGGACACTTTCCATGTAA
CCCTGTACCCCCGGCTATATAAGGCGGGCAGGGATCCCATCTCAAGGACA
CGCAATCAATACCACACCACACAGGACGTAGGGTTTTTATCCTCCGGGAG
GCCCGAACCTGTATAAACTCCTTGTCTCTCGTTCACCATCGTATTCTTGG
TTCCTTCGCCCCTATAACAAATCTATCGAGACCCTAAAACCTCGACA
>br_1653#LTR/unclassified
GTTGTATTTGTGTCGAATATGTGTACACAAGTCGGTTGCAATTAGGACTT
GAGTTGTATTAGGTGTAGGAATAGAGTTTGTGTTGGGCTTGTATTCCCGG
GCCCATAAATATGAGGGCAGCACTTGTGCAACCGTAACGACAACAGATGT
AGTAGGCAAGGGGTAGCGGTGGCTAGGGCGGCGTGCCTTAGGGCAGCCAA
GCCATGTACTCCTGGATGCTGGTATTACTACGATATTGATGGGGAGGAGC
GCCCGTAGTCATGCCCCGAGGATGTAAGCACATCGCTGAACC
>br_1896#LTR/unclassified
CGTTGGTTGTATCCGATGGAGTGATGTCCTCATCATCCTCTCCTTCTTGA
AAGCAAACCGTCCTCGGTTTGACCGTAGTTGTAGAAGATGTTGGTAACAA
CCACCAATGTTTCCCTTCTTTAAAGATAACCTGTTTCTTAACAACAAAAC
TAGAAGAACTGGATGTGATATGATTAGTGTTATTGCAGCCCTCTAATTGA
TCACATTGTT
>br_2224#LTR/unclassified
GTGATCTTGATCATATATTTCGCATCGAATGGACGATAAGCAGGTTTCAT
ATTAGAAACAATAAACTTGCTAAAAATATAAACATCGCCCTCCTTTACGC
AATTCCTGAACTTAGCGACCTCTTTACCTGGGATCTCCGCATAAATAGCA
TCACCCTGAAAAACTCAGGCGTCAAAACAAAGAACACCACAAGAAGCCCA
CACACGGCAACAACAAACCCGACAGCAGAGTCGAACAT
>br_2427#LTR/unclassified
TTCTCGGGCGTCGCGTTGGGGTCGTTCCCGCCCTCCACGTTGTAGTCGTT
CACGAACAGGGCCGCGCCCGGGTCCAGCCGCGCCGTCTCCCGGAACATCA
ACGCGTCGATGTCGTCGCCGAGCCGGTCCTTGAAGAAGCTCCCGTGCAGC
ATCTCGTTGTTCACCTCGTAGTGCGGGAACCGG
>br_2587#LTR/unclassified
TGTCCGGTGCGCCACCGGACAGTGTCCGGTGCACCAGGGAACTCAACGCC
CAACTCGTCACCTTCGGGAATTTCCAGAGGCGCTCCGCTATAATTCACCG
GA
>br_3327#LTR/unclassified
ACTTATTTTGTACCTCTTCGGGTGTCATTGCCTCTTCGCCGAAGAGGAGC
TTGAAGGGACTGAAACCAGTTGATCTGGATGGAGTTGTTCTTAGCGACCA
TAGTACTGAATGAAGCTCCTCTGGCCATTTTCCTTTCTTGATGTTAAGTA
GTCTTTTTTGTACTGCTTCGAATATTCTTTTGTTT
>br_3515#LTR/unclassified
TGTGTTGCATGACCTTGTGTGCAAGCACATGATGCACGGGCCATGTGGTG
TGTTGAACAAGAACTGCCCATGCATGATTGATGGGGAGTGTCGTTTCCGT
TACCCGCAGCAATTCTGTGAAGCAACCCAGCAAGGCAAGGA
>br_3978#LTR/unclassified
AAAACCGCATCTACCTCCACAAGTTACTCAACAAGACCTCCTATGAATTG
CTAGTTGGAAGGAAGCCAAATGTTGCCTATTTTCGAGTCTTCGGATGCAA
GTGTTACATCTACAAGAAGAGAGAGACGCTTGGAAAGTTTGAGAAGAGAA
C
>br_4836#LTR/unclassified
CTTGGCTTTGGATGTATACTAGAGTTGATACTTTTCTTGTGTGTCACACT
ACCCATATATCATTGTTTAGCATTATATGGAATTTCATCCATTTAAATGT
TGATATAATCTATTAGCATAGTACTCCCTTAAACATGGCCTCCCCGGGGA
AAATATAAATTACGATACCTTGGAATACTCCTAGGTGAAATGCTACAACG
GTATTCTCCGTGCGCTTGCGGATTTATTCGTGACGTAAGAAATACCAACA
>br_4852#LTR/unclassified
TTAACACAAAATAAATAATTAATCAAAAAGACTCCCAGAGTTGACCAAAA
TTTGACTTTTAAAACCGTAGCTCGGATGGACGATCGGGAACCGTAGATGC
GTAGAGCTCGTCGAAACGGTTCCGTTTGACTACTCATA
>br_4955#LTR/Copia
AGCCATCTGCTACTTGATCTCCTGAAGGAACAAACCGAATATCCAGCAAC
CCTTGAGACACTCGTTCACGCATAAAGTGGTAATCCACTTCTATGTGCTT
AGTTCGCGCATGGAAGACTGGATTTGCTGATAAGTAGGTCGCACCAATAT
TGTCACACCACAAGCATGCAGCCCGCGGCTGAGCTATGCCGCGTTCCTTG
AGTAAGGTTTGAACCG
>br_5045#LTR/unclassified
CCTTGTGATAAAGAGGAGTTGTGTGTTGATGCTTCACTTATATCTTTGCC
AAAACTAGTGAATGGGAACAATACTTCTATTTTTGATTCATCTACTTGTG
CTGAAATTAAACATTTGATTCCCATTACCTCTGAAAAT
>br_963#LTR/unclassified
TGTTGACGGTCGTTAAGTACCACTTTTGACCGCCAATATTCCTACAAATA
AAAGAGAATTAGCATTTCTTATACGCATATTTATTTAAACTAATAAAGTT
CCACGAGTTTTGGTAGATTTATTTATGCAGGTGTATTTCAAAGGAAAATG
AGCTGAGGTGAGAAGATATTGTCCCACGACATCGAGACAAATCAAAGAGG
CAATTGTACATCAAGAAATAATTATTTAAATGATAAATTCAACCTCTCCA
TGTAAAAGGCCTCGTCGAGATAGTCAAAATGGACTTTTGGTTTACCCAAT
TCGGAGTTCCAGAGGAGAAGTTATGCCACGAAGAAGATTTCAGCAAATGC
TGAAAATAGTTGGCCGGCCGGCCCACTCCTAGGCCTGCCGGGCTGGACTT
GTCTCCAAATGACCCGAACTTCCTCCAGTGGGCTACATACACTCCTAAAC
ATCCAGCC
>acontig107#NHF
GCGCATAGGAGAAGGCGCCGTAGACGAAGACGGTGACGCGTCGAGGACGA
TGCCGAGGATGACGTCGTCGAACCGCCAAGCCGAGGCGTGTACCGGGTTT
GCCAGACCCGGTAGCGCGTCGGGGACGAAGGCACGCACGGTGTTGCCAAT
ACCGGCGCACGAGGTTGAGGGCCAACCATGTCGTAGCATCTGGAGGAGGG
ATCAGCAGAGGAGGTCTCGACGACGGTCGCGGTGCGCAGAATGGCGAGGG
AGAAGATGCCGATGCAGCCCGCAGTGGTCAGAGTAGACGAAGTAGACTGG
GAGGCGACGATGCTGGCGACGAGGTTGAGCTAGACGAAGCGTAGAGGTGG
AACGGCCAAGCGCTAGCCCAAAAGCGAGTGTGCTTGGCGTAGTGGTCGCG
GCGGCGGTGGTTGAAGAAGGCGGCGAAGAACTCGAACAGCTGGACGAAGA
CCTTGTGCATGGAGTGCACAACGATGTAGTCGACGGCGATGAAGATGCAA
CGGCGGGGATCACGGGCGGCGACGCTGTGGCGCAACAAGGCGACACAGCC
GCAACCTTCGTTGTCGGCGAAGAAGTGCGCACTCTCAGGACACCCGTCCC
AAAAGCGAAGGTGCCACGACGATAAACGGATCGGGTGATCAATCCGAGGG
TGCAGCCATGGCGGTGAAGAAGTCAGAGACGACCGGCGTGAAGACGATGT
GGCGGAGCAGCCTGGCGGCGCCGCGGTAGGGGCGCCCCTACGCGCACCGC
ACGCCAGGGCGAGCCACAAGGCGACGAAGAGGAG
>acontig127#NHF
GACGGACCTCCTCCTCTAGCTCCGCCAACTCCTCGTCGGCGACATCCCCG
GGGAATCCTTCGCTCATCACCGGCACGTTGATCGTGACGTCGTAGTGGGA
GCGAACGAGAGTAAAGGCCATTCGCAAGCCGGTGCCCATCGCTCTCTCCT
CCAGGACCCGCACATGGGTCGGCAGCCCGAGCACCATCTCCATCGCCGCC
CTGGGGCCTTGACGCGGCTCCATCCCCACCAGGGTGCACGCCCGACTGAG
ATCAATCTCAAGACGGCTAAACTGCTCCACCAACGCCCGGGAGTCCGCCA
ACTCCTTGTCGAGGCCTGGACAAGGGCACAAAAAGGGAAAGTTTAACGCG
ATGAACGAGATCGCGAGGACGAATTCAGAAAGAAGCCCACTTACCGGTGA
CCTTGTCGCTGAGCGTGGCAACCTCGCCGACAAGCCCGCTGAGGGAGGCC
TCAGCCTCCTCCTTCCGCTGCCGCTCCACAGCTACTTGAGCTGCGGTGGC
GTTCACCAGCTGGTGAGCGCTCTCCGCTCGCTCTTCCGCCACCGTAGCAA
GCTTTTCAGCGTCGGCGGCGCGTCTGCGCAGGGCATCGACCTCCTTGCGC
AGCTCCGCAGCCT
>acontig128#NHF
CCCGAAGCTGAGGAGCCCGAAGCAATCGCGTTCATACGGCAGAGCGCTTC
GCATAAGGCTTTCATCTCTGGAGGGTGGGACCCTCAGTGTCAGCTAGGGT
TTCGTGTTTGTAAATTAGGGCAAGACATTGTGACCATTTTGCCCTTCGGA
CAATGTTGTACCGTATATTCTGGGGTTTATTCGCTCTGATCAGGGGCAGT
TTAGTCTACTGCGATTGTAGCCCTGATCAGGGTATAAATAGCCCTCCCCG
TCCTCCTGTAGAGGGGGTCGGTTCTCCTCAAGTTGTAATACTATTGCCCT
CAAAGGATGGCCGTCTCAAGGGACGAAGAGTTTCACTTCGCGATGTATGT
CGTGTGTTCCTTAGTGACCCACATTATGTGAGGGTTTCCCCGAGGTGAAT
CCCAACATTTGGCGCCCACCGCGGGTTTGCCCGAAGAACAAGCTCACATG
GCACCACCCAAAAAGGCGAAGACCACCGCTGGTCCTTCAACGGGGGAGCC
CTCTTCGGGCGGCCCTTCTACCAGATCACAAACAGCCAGAGCTCCGCAAG
GAGACCCACCTC
>acontig131#NHF
TCTCCCGCCGCGCCGTGCCCGAGCTCTGCTCGCCGCCGCGAGCCCCGCCG
AGGCATCCCCGGCCAAACCAGCGTGCGTGGACCTGCGCCGGGATGGGTTG
AAGCTCCTGCCGCCGCTCGCTTCCTCCCTCCGCGCCCCAACCCCGCGAAT
CGACGCATCTCCGCCAAGGCCGGAGGTTGAGCGCCCTCCGCCTCGCCGTG
CGATTCCCCCTCTCCGGTGAGCCATTCATCGATTCCTCGCGCCCCGAGGT
ACTCCTCGTGCTTGCGCACCCACCTGACCCCACCATTTCCCTTCTTTCCC
AGCCAAGCCGCCGGATTTCAACTTTTCCCCGCCGCCGGACTTCTCCGCCG
CGAGGAGCTCCCCGCTCCGGCCATCTTCCGGCCACTCTCGTCGTCAACCT
GCTGGTCCCCGAGGTGCACCTCATCTCCGTGAAGCCGGAGCACCAGCACG
TGCAACTCCCCGTCGACCACCGCAAGCCCGCGACCTCGCCGGACTTCCGC
CAGCCGCCGCCCCTCGTCGCCGACCATCTTCCGGCCATCCCCGCG
>acontig132#NHF
CTCCTCCTCAACCTCATCCTCATCAGAGCTCGTGCTGGAGCTAGAACTGG
ACTCTGGAGCTGGCTGTGTCGCAGCCCTCGACGAACCCGCTCCTCGGGCC
AGAGTCTGCTGCGTGCTGACCCTCACTCTAGTAGACCTCCTGAGTGGAGT
CTGTCCCTCAGCCAGCTGCACTCCCTGCTCTCCAGTCTGCCTCGGAGGGG
AGTGTCCCTGAAGAGCAAGGTCTATCGCTCTGTCAGTGCGAGGATCACCA
GAGCGGTACGCAGTCCTCTGCCTCTTCTTCTTCGGCACCTCCTCAACCAC
AGCCTTGCCCTTCCCTCTGTCCTGATCACCACTGCCCCTGCCTCTGCCTC
TGTCTCTGGCCATAGCTGTCCTCTGTCAAGCTCCCCCTGACAAGATAGGG
CGAGTGAGCTTGGCTCACCAACCCGTCCACTGACAAGCTGACTGTCAAGA
TAGGATCAAGGGCTTGGCCCTAAATCCGTCCACTGATCTCTGCACTGTCA
ACTGCCACTGTCCTGAGCTGACCACTGACAACTGCCACTGCACGATAGGA
AATAGACAGGGTATATGAG
>acontig142#NHF
CTAGGAAAAATATTTCGGGAACAAAAAAATTTCGGAGGTCACCGATAAAC
ATGAAATATCAGGAATTTCGGAAATTTCGGCGAACAAAATTTGAATTTTT
TAAAAAGTTTTGACATGATTTCACAAGATATTACCTCAAATCAAGAAAAC
ATCACGGTTGCATATGCAAACAAGATAATTTAGACGCATTAAGGTGGTCA
AAGGCGGAATTTCGGTGGTACGATTTCATTTCGGACCCCACCGATAAATA
CGAAATGTCGGATATTTCGGTGAAATTTCGCTGAAATTGTTTTCCTAG
>acontig145#NHF
ACCACTGACAGGCGGGACCCGCCTGTCAGCACCATCTCCTCCACGCGGCG
CCGCCGCCGCGCCGGCCCCTACCGCCTCCGACCCGCCTCCGCCGCGCGCG
CCGCACGACCCGCCGCCCTGTCTGTCGACGTCGTAGCCGCCAAGGAACCT
CCGTCCTTAAAAATCGCACGGCGCCCCGCTTCTCCCTCTCTTCCGCGAGC
TCCTCTTCCTCCTCTCTCTCTTCCGCTCTGACGAGCTCACCAGCGAGCTC
TGCGGCCGCCGCGGAAGCACGCTCCCTTCTCCCTCTTGCACCCACAAACT
TCCCCGAGACTTGCTCTCCCTCGGCCTACCTTTCTTTCGCCCAGCCGAGG
CCCGAGCGAGGAGATCCGCGACGAGCTCCTCGCCGCCGACTTCCCCTCCA
GCTCCTGCCGCCCTCCGTTGCCCTCCGACCGAGACGCACCCGAGGTGAGC
ATCACCGCAGTGCCCTCTCTCTTGCGCACCTCCC
>acontig151#NHF
GTCACCGTATGGTACGGTGCTAGTCACCGTATGATACGGTGACTAAGTTG
ACAGCATCTCGCAGAGAAGAAGGAACAGTCCCAGTCGACGGAACAGTCAC
CGTATGATACGGTGACCTGGTCACCGTATCATACGGTGATCAGAAGAAAT
CTGGGCAGTTTTTAGCAACGACTAGTTTTTCGCTTGCAGCCTATAAATAG
CTGGTTGCTCGCCTCTTGGAGGTGCTCTTGGCCTGAGAAAAAGAGGGGAG
GTGCTGTCAAGAGCCCAAGTGAAGAAGAAGAAGCACTTTTGAGGGATTTG
AGTGATCCAAGTGCTTGAGAGAGTAGCTAGTATGCATCCATGGATCTCTA
GGCTAGTGAGTGCTTAGGGGGATCATCTAGAGCTGTTACCCTTGGTCTAT
GGCAAGGCCTAGACCGGTTAGGAGTTGGTAGTGAGCTTGCCAAGAAGATT
GTGGAAGTCACTACAAGTTTGTACACGGTCTTCGAGCTTCCCGGTCGAAA
[truncated: 229,890 more chars]
