# Supplementary material for: Identification and characterization of abundant repetitive sequences in Eragrostis tef cv. Enatite genome
Source: BMC Plant Biol. 2016 Feb 1;16:39. doi: 10.1186/s12870-016-0725-4 (PMC4736629; doi:10.1186/s12870-016-0725-4)
Supplement: Additional file 3: — Multiple alignment of Ty1-copia RT paralog sequences identified in teff, Rice and Maize. (MSF 110 kb) [file 12870_2016_725_MOESM3_ESM.msf]

PileUp

  MSF: 129  Type: A  Check: 0000  ..

 Name: ERAGROSTIS_21350_22371  Len: 129  Check:  2056  Weight: 0.0015642
 Name: ERAGROSTIS_8210_5584    Len: 129  Check:  1172  Weight: 0.00366048
 Name: ZEA_RLC_ibulaf          Len: 129  Check:  2663  Weight: 0.00395534
 Name: ZEA_RLC_debeh           Len: 129  Check:  5530  Weight: 0.00270073
 Name: ERAGROSTIS_17701_7767   Len: 129  Check:   925  Weight: 0.0023413
 Name: ERAGROSTIS_17077_8480   Len: 129  Check:  7742  Weight: 0.00066223
 Name: ERAGROSTIS_17675_18367  Len: 129  Check:  1177  Weight: 0.000722688
 Name: ERAGROSTIS_9060_7830    Len: 129  Check:  9203  Weight: 0.00217546
 Name: ERAGROSTIS_19663_1944   Len: 129  Check:  1851  Weight: 0.00237415
 Name: ERAGROSTIS_9515_2850    Len: 129  Check:   398  Weight: 0.00264124
 Name: ERAGROSTIS_23282_10267  Len: 129  Check:  1488  Weight: 0.00438633
 Name: ERAGROSTIS_9619_24430   Len: 129  Check:  3370  Weight: 0.00249937
 Name: ORYZA_osr14             Len: 129  Check:  6415  Weight: 0.002863
 Name: ORYZA_osr15             Len: 129  Check:  8108  Weight: 0.00250665
 Name: ZEA_RLC_eninu           Len: 129  Check:  6626  Weight: 0.00268879
 Name: ZEA_RLC_gudyeg          Len: 129  Check:  5095  Weight: 0.00261846
 Name: ERAGROSTIS_27179_11089  Len: 129  Check:  4159  Weight: 0.000640634
 Name: ERAGROSTIS_12846_16935  Len: 129  Check:  8495  Weight: 0.0033982
 Name: ERAGROSTIS_19544_8638   Len: 129  Check:  4745  Weight: 0.00237086
 Name: ERAGROSTIS_23742_7192   Len: 129  Check:   180  Weight: 0.00338549
 Name: ERAGROSTIS_13488_10939  Len: 129  Check:  7028  Weight: 0.00188004
 Name: ERAGROSTIS_26102_10769  Len: 129  Check:  5287  Weight: 0.00573825
 Name: ERAGROSTIS_25726_4485   Len: 129  Check:  6108  Weight: 0.00253108
 Name: ERAGROSTIS_10458_8930   Len: 129  Check:  6052  Weight: 0.00346524
 Name: ERAGROSTIS_15013_4183   Len: 129  Check:  6331  Weight: 0.00203418
 Name: ERAGROSTIS_19445_22456  Len: 129  Check:  4432  Weight: 0.00245021
 Name: ERAGROSTIS_25985_7562   Len: 129  Check:  6082  Weight: 0.00144764
 Name: ERAGROSTIS_6230_15945   Len: 129  Check:  4747  Weight: 0.00362286
 Name: ZEA_RLC_machiavelli     Len: 129  Check:  5045  Weight: 0.00282801
 Name: ERAGROSTIS_14148_7888   Len: 129  Check:  3410  Weight: 0.0030175
 Name: ERAGROSTIS_21897_2704   Len: 129  Check:  5756  Weight: 0.00108652
 Name: ERAGROSTIS_22171_9480   Len: 129  Check:  5015  Weight: 0.00219946
 Name: ERAGROSTIS_23121_22061  Len: 129  Check:  3763  Weight: 0.00329601
 Name: ERAGROSTIS_19809_14688  Len: 129  Check:  5039  Weight: 0.00185796
 Name: ERAGROSTIS_20194_6268   Len: 129  Check:   168  Weight: 0.00185796
 Name: ORYZA_osr1              Len: 129  Check:  6026  Weight: 0.00240409
 Name: ORYZA_RIRE5I_OS         Len: 129  Check:  6026  Weight: 0.00218542
 Name: ORYZA_rire5             Len: 129  Check:  5912  Weight: 0.00331368
 Name: ORYZA_houba             Len: 129  Check:  4212  Weight: 0.00237213
 Name: ORYZA_rn_423            Len: 129  Check:  4933  Weight: 0.000119177
 Name: ZEA_RLC_fourf           Len: 129  Check:  5032  Weight: 0.00303266
 Name: ORYZA_rn_10761          Len: 129  Check:  4820  Weight: 0.00161725
 Name: ZEA_RLC_wiwa            Len: 129  Check:  4457  Weight: 0.00410576
 Name: ORYZA_rire1             Len: 129  Check:  6391  Weight: 0.00195322
 Name: ORYZA_RIRE1_I           Len: 129  Check:  6391  Weight: 0.00260166
 Name: ERAGROSTIS_23687_8316   Len: 129  Check:  5609  Weight: 0.00303853
 Name: ERAGROSTIS_6542_2906    Len: 129  Check:  8452  Weight: 0.00238538
 Name: ERAGROSTIS_13677_7100   Len: 129  Check:  3973  Weight: 0.00197363
 Name: ZEA_RLC_donuil          Len: 129  Check:  4786  Weight: 0.00797484
 Name: ORYZA_OSTONOR1_I        Len: 129  Check:  5195  Weight: 0.00196405
 Name: ERAGROSTIS_20223_24521  Len: 129  Check:  4003  Weight: 0.00191767
 Name: ERAGROSTIS_22778_17336  Len: 129  Check:  6356  Weight: 0.00447057
 Name: ERAGROSTIS_23685_12225  Len: 129  Check:  1664  Weight: 0.0035519
 Name: ERAGROSTIS_8877_18592   Len: 129  Check:  5487  Weight: 0.00315949
 Name: ERAGROSTIS_19649_13964  Len: 129  Check:  5693  Weight: 0.00205732
 Name: ERAGROSTIS_15986_18346  Len: 129  Check:   934  Weight: 0.00058292
 Name: ERAGROSTIS_22437_1880   Len: 129  Check:  6584  Weight: 0.00205159
 Name: ERAGROSTIS_14204_2759   Len: 129  Check:  9788  Weight: 0.00303454
 Name: ZEA_RLC_hago            Len: 129  Check:  9955  Weight: 0.00744964
 Name: ERAGROSTIS_27134_14736  Len: 129  Check:  5667  Weight: 0.00070348
 Name: ERAGROSTIS_18587_6010   Len: 129  Check:  7696  Weight: 0.00183068
 Name: ERAGROSTIS_7211_7556    Len: 129  Check:  7463  Weight: 0.00378365
 Name: ZEA_RLC_depuw           Len: 129  Check:  8006  Weight: 0.00263969
 Name: ORYZA_rn_314187         Len: 129  Check:  9299  Weight: 0.000124717
 Name: ORYZA_rn_44393          Len: 129  Check:  8650  Weight: 0.000119177
 Name: ORYZA_rn_37607          Len: 129  Check:  8724  Weight: 0.00013501
 Name: ORYZA_rn_16305          Len: 129  Check:  8406  Weight: 0.000593521
 Name: ZEA_RLC_iseb            Len: 129  Check:  9998  Weight: 0.00415858
 Name: ORYZA_osr3              Len: 129  Check:  7518  Weight: 0.00295233
 Name: ORYZA_rn_154162         Len: 129  Check:  9704  Weight: 0.000666731
 Name: ORYZA_rn_11071          Len: 129  Check:  9366  Weight: 0.000921417
 Name: ORYZA_rn_111158         Len: 129  Check:  9114  Weight: 0.00161232
 Name: ERAGROSTIS_27449_17041  Len: 129  Check:  7142  Weight: 0.000731316
 Name: ERAGROSTIS_8361_8339    Len: 129  Check:  7098  Weight: 0.00273101
 Name: ERAGROSTIS_16019_17069  Len: 129  Check:   820  Weight: 0.00123252
 Name: ERAGROSTIS_13105_10328  Len: 129  Check:  9581  Weight: 0.00345479
 Name: ORYZA_rn_15590          Len: 129  Check:  6919  Weight: 0.0014622
 Name: ERAGROSTIS_15033_3281   Len: 129  Check:  4560  Weight: 0.00267647
 Name: ERAGROSTIS_26005_4551   Len: 129  Check:  8860  Weight: 0.00130223
 Name: ZEA_RLC_kuvi_1          Len: 129  Check:  6542  Weight: 0.00359169
 Name: ZEA_RLC_kuvi_2          Len: 129  Check:  7669  Weight: 0.00427268
 Name: ORYZA_rn_10459          Len: 129  Check:  7892  Weight: 0.0019237
 Name: ZEA_RLC_fehod           Len: 129  Check:   602  Weight: 0.00256608
 Name: ERAGROSTIS_25298_12306  Len: 129  Check:  8278  Weight: 0.00541074
 Name: ERAGROSTIS_13739_10133  Len: 129  Check:  7295  Weight: 0.00350362
 Name: ERAGROSTIS_13203_12708  Len: 129  Check:  3432  Weight: 0.0042105
 Name: ERAGROSTIS_24724_14833  Len: 129  Check:  6623  Weight: 0.00388522
 Name: ERAGROSTIS_14141_6586   Len: 129  Check:  5538  Weight: 0.00216068
 Name: ERAGROSTIS_29484_14183  Len: 129  Check:  5005  Weight: 0.00455701
 Name: ORYZA_rn_2112           Len: 129  Check:  6950  Weight: 0.000892992
 Name: ORYZA_osr5              Len: 129  Check:  6648  Weight: 0.0020993
 Name: ERAGROSTIS_4063_13246   Len: 129  Check:  8862  Weight: 0.00564588
 Name: ZEA_RLC_ugog            Len: 129  Check:  8970  Weight: 0.00156638
 Name: ZEA_RLC_vuijon          Len: 129  Check:  9050  Weight: 0.00256763
 Name: ZEA_RLC_owiit           Len: 129  Check:  8544  Weight: 0.00221748
 Name: ZEA_RLC_atop            Len: 129  Check:  8735  Weight: 0.00270073
 Name: ZEA_RLC_afad            Len: 129  Check:  8449  Weight: 0.00671384
 Name: ZEA_RLC_urum            Len: 129  Check:  7965  Weight: 0.00200817
 Name: ORYZA_rn_79             Len: 129  Check:  5762  Weight: 0.00305724
 Name: ZEA_RLC_seufyt          Len: 129  Check:   867  Weight: 0.0013292
 Name: ZEA_RLC_mauky           Len: 129  Check:  8333  Weight: 0.00343391
 Name: ZEA_RLC_ahov            Len: 129  Check:  6873  Weight: 0.00279603
 Name: ORYZA_rn_12070          Len: 129  Check:  6508  Weight: 0.00197082
 Name: ERAGROSTIS_20653_3655   Len: 129  Check:  9643  Weight: 0.00363259
 Name: ERAGROSTIS_9220_15099   Len: 129  Check:  9336  Weight: 0.00258675
 Name: ORYZA_osr2              Len: 129  Check:  6886  Weight: 0.00230246
 Name: ORYZA_rn_351194         Len: 129  Check:  6886  Weight: 0.000248136
 Name: ORYZA_osr20             Len: 129  Check:  8490  Weight: 0.0021231
 Name: ORYZA_rn_8981           Len: 129  Check:  8490  Weight: 0.00207776
 Name: ERAGROSTIS_5033_13293   Len: 129  Check:  2263  Weight: 0.00670395
 Name: ZEA_RLC_raider          Len: 129  Check:  7110  Weight: 0.00321191
 Name: ORYZA_osr4              Len: 129  Check:  6482  Weight: 0.00253649
 Name: ERAGROSTIS_4017_9757    Len: 129  Check:  8181  Weight: 0.00713061
 Name: ERAGROSTIS_15833_6978   Len: 129  Check:  8166  Weight: 0.00164356
 Name: ERAGROSTIS_11365_6193   Len: 129  Check:  6796  Weight: 0.00259671
 Name: ORYZA_rn_55080          Len: 129  Check:  7731  Weight: 0.000446629
 Name: ZEA_RLC_dolovu          Len: 129  Check:  7008  Weight: 0.00267097
 Name: ORYZA_rn_50052          Len: 129  Check:  8664  Weight: 0.000409821
 Name: ORYZA_rn_11264          Len: 129  Check:  7795  Weight: 0.00152822
 Name: ORYZA_rn_157332         Len: 129  Check:  8296  Weight: 0.0012182
 Name: ORYZA_rn_17774          Len: 129  Check:  8089  Weight: 0.000917222
 Name: ZEA_RLC_niki            Len: 129  Check:  9178  Weight: 0.00238492
 Name: ORYZA_rn_50354          Len: 129  Check:  7019  Weight: 0.00040251
 Name: ZEA_RLC_nowuv           Len: 129  Check:  9625  Weight: 0.00291399
 Name: ORYZA_rn_22814          Len: 129  Check:  8938  Weight: 0.000646287
 Name: ORYZA_rn_201118         Len: 129  Check:  8550  Weight: 0.000724807
 Name: ORYZA_rn_308183         Len: 129  Check:  4764  Weight: 0.000119177
 Name: ZEA_RLC_ajit            Len: 129  Check:  7501  Weight: 0.00253444
 Name: ORYZA_rn_37405          Len: 129  Check:  6606  Weight: 0.000119177
 Name: ZEA_RLC_volo            Len: 129  Check:  9351  Weight: 0.00321191
 Name: ZEA_RLC_ubel            Len: 129  Check:  8174  Weight: 0.00156638
 Name: ZEA_RLC_ehahu           Len: 129  Check:  7573  Weight: 0.00256608
 Name: ZEA_RLC_yrer            Len: 129  Check:  7816  Weight: 0.00307829
 Name: ORYZA_rn_56788          Len: 129  Check:  7945  Weight: 0.000199139
 Name: ORYZA_rn_18313          Len: 129  Check:  1080  Weight: 0.000994406
 Name: ORYZA_osr6              Len: 129  Check:  9350  Weight: 0.0032166
 Name: ORYZA_rn_2818           Len: 129  Check:   465  Weight: 0.00024054
 Name: ERAGROSTIS_13154_15070  Len: 129  Check:  3907  Weight: 0.00283136
 Name: ORYZA_osr8              Len: 129  Check:  5923  Weight: 0.00342368
 Name: ORYZA_osr7              Len: 129  Check:  5138  Weight: 0.00267751
 Name: ZEA_RLC_wawo            Len: 129  Check:  6404  Weight: 0.00240192
 Name: ERAGROSTIS_15947_16602  Len: 129  Check:  4220  Weight: 0.00058292
 Name: ERAGROSTIS_20518_15372  Len: 129  Check:  4930  Weight: 0.00565798
 Name: ERAGROSTIS_16736_11558  Len: 129  Check:  6265  Weight: 0.00196947
 Name: ERAGROSTIS_7103_7327    Len: 129  Check:  6055  Weight: 0.00322183
 Name: ERAGROSTIS_8637_24172   Len: 129  Check:  4080  Weight: 0.00320081
 Name: ERAGROSTIS_26619_15221  Len: 129  Check:  7349  Weight: 0.000912411
 Name: ERAGROSTIS_7062_20794   Len: 129  Check:  1775  Weight: 0.00246387
 Name: ERAGROSTIS_12811_5309   Len: 129  Check:  5993  Weight: 0.00194019
 Name: ERAGROSTIS_9784_16161   Len: 129  Check:  5416  Weight: 0.00257911
 Name: ERAGROSTIS_9795_13926   Len: 129  Check:  6267  Weight: 0.00231664
 Name: ERAGROSTIS_13664_5123   Len: 129  Check:  6432  Weight: 0.00154289
 Name: ERAGROSTIS_7577_6066    Len: 129  Check:  6762  Weight: 0.00366048
 Name: ERAGROSTIS_15850_6868   Len: 129  Check:  6300  Weight: 0.000731508
 Name: ERAGROSTIS_9427_8115    Len: 129  Check:  4348  Weight: 0.00249937
 Name: ERAGROSTIS_4026_6303    Len: 129  Check:  6662  Weight: 0.00622676
 Name: ERAGROSTIS_12124_15984  Len: 129  Check:  4739  Weight: 0.00233024
 Name: ERAGROSTIS_10475_15024  Len: 129  Check:  9414  Weight: 0.00197363
 Name: ZEA_RLC_giepum          Len: 129  Check:  6142  Weight: 0.00303266
 Name: ORYZA_osr10             Len: 129  Check:  4276  Weight: 0.00250665
 Name: ZEA_RLC_ji_2            Len: 129  Check:  8227  Weight: 0.00644954
 Name: ZEA_RLC_opie_1          Len: 129  Check:  4559  Weight: 0.0032641
 Name: ZEA_RLC_opie_2          Len: 129  Check:  7308  Weight: 0.00221748
 Name: ORYZA_osr9              Len: 129  Check:  6192  Weight: 0.00211175
 Name: ZEA_RLC_ji_1            Len: 129  Check:  6329  Weight: 0.00567543
 Name: ERAGROSTIS_21957_14335  Len: 129  Check:  7162  Weight: 0.0015642
 Name: ERAGROSTIS_9757_21839   Len: 129  Check:  4571  Weight: 0.00277275
 Name: ERAGROSTIS_8352_18339   Len: 129  Check:  7127  Weight: 0.00260054
 Name: ERAGROSTIS_15088_16064  Len: 129  Check:  7027  Weight: 0.00191733
 Name: ERAGROSTIS_18449_6098   Len: 129  Check:  7237  Weight: 0.00454991
 Name: ERAGROSTIS_23271_10309  Len: 129  Check:    90  Weight: 0.00329601
 Name: ZEA_RLC_anar            Len: 129  Check:  5657  Weight: 0.00253444
 Name: ZEA_RLC_ubat            Len: 129  Check:  2437  Weight: 0.00200817
 Name: ERAGROSTIS_15839_4449   Len: 129  Check:  5542  Weight: 0.00350605
 Name: ERAGROSTIS_6486_14095   Len: 129  Check:  4713  Weight: 0.00449888
 Name: ORYZA_rn_304179         Len: 129  Check:  5677  Weight: 0.000557611
 Name: ORYZA_tos17             Len: 129  Check:  5451  Weight: 0.0024102
 Name: ZEA_RLC_huta            Len: 129  Check:  8072  Weight: 0.00236335
 Name: ZEA_RLC_ijiret          Len: 129  Check:  7180  Weight: 0.00546577
 Name: ZEA_RLC_ubep            Len: 129  Check:  9765  Weight: 0.00169273
 Name: ERAGROSTIS_20468_7789   Len: 129  Check:  3279  Weight: 0.00170453
 Name: ERAGROSTIS_21098_15430  Len: 129  Check:  9886  Weight: 0.00428429
 Name: ZEA_RLC_finaij          Len: 129  Check:  5414  Weight: 0.00410403
 Name: ZEA_RLC_ydut            Len: 129  Check:  8187  Weight: 0.00343128
 Name: ZEA_RLC_onal            Len: 129  Check:  3653  Weight: 0.0032641
 Name: ZEA_RLC_rely            Len: 129  Check:  5519  Weight: 0.00268573
 Name: ZEA_RLC_ruhi            Len: 129  Check:  4219  Weight: 0.00328099
 Name: ZEA_RLC_sehoad          Len: 129  Check:  6946  Weight: 0.00366925
 Name: ZEA_RLC_taname          Len: 129  Check:  6118  Weight: 0.00114685
 Name: ERAGROSTIS_9861_4307    Len: 129  Check:  6053  Weight: 0.0033773
 Name: ERAGROSTIS_3611_7945    Len: 129  Check:  6519  Weight: 0.00873877
 Name: ERAGROSTIS_24993_22247  Len: 129  Check:  7666  Weight: 0.0018037
 Name: ZEA_RLC_uwaf            Len: 129  Check:  5476  Weight: 0.00202719
 Name: ERAGROSTIS_16684_13612  Len: 129  Check:  3716  Weight: 0.00196947
 Name: ORYZA_rn_41524          Len: 129  Check:  2939  Weight: 0.000143717
 Name: ERAGROSTIS_6620_8163    Len: 129  Check:  8020  Weight: 0.00216472
 Name: ERAGROSTIS_10661_2335   Len: 129  Check:  5431  Weight: 0.00285749
 Name: ERAGROSTIS_18231_3943   Len: 129  Check:  8664  Weight: 0.00460076
 Name: ERAGROSTIS_24642_8160   Len: 129  Check:  8255  Weight: 0.00266832
 Name: ERAGROSTIS_21463_15431  Len: 129  Check:   559  Weight: 0.00169245
 Name: ZEA_RLC_gilovu          Len: 129  Check:  8921  Weight: 0.00261846
 Name: ORYZA_rn_41625          Len: 129  Check:  8116  Weight: 0.000135788
 Name: ORYZA_rn_252146         Len: 129  Check:  6849  Weight: 0.00051218
 Name: ZEA_RLC_ytar            Len: 129  Check:  7683  Weight: 0.00386804
 Name: ERAGROSTIS_20886_9664   Len: 129  Check:  6501  Weight: 0.00241716
 Name: ZEA_RLC_agep            Len: 129  Check:  7943  Weight: 0.00492521
 Name: ERAGROSTIS_17811_21939  Len: 129  Check:  7772  Weight: 0.00149518
 Name: ERAGROSTIS_26368_9854   Len: 129  Check:  2846  Weight: 0.00284675
 Name: ERAGROSTIS_19226_17227  Len: 129  Check:   378  Weight: 0.00254315
 Name: ORYZA_rn_226134         Len: 129  Check:  8701  Weight: 0.000127771
 Name: ORYZA_rn_7248           Len: 129  Check:   653  Weight: 0.00423622
 Name: ZEA_RLC_omud            Len: 129  Check:  6525  Weight: 0.00291399
 Name: ZEA_RLC_tata            Len: 129  Check:  4791  Weight: 0.00114685
 Name: ERAGROSTIS_17782_6462   Len: 129  Check:  1498  Weight: 0.00382475
 Name: ERAGROSTIS_27548_10955  Len: 129  Check:  1904  Weight: 0.00284503
 Name: ORYZA_rn_45033          Len: 129  Check:  5331  Weight: 0.000515842
 Name: ORYZA_osr22             Len: 129  Check:  7357  Weight: 0.00171792
 Name: ORYZA_rn_45334          Len: 129  Check:  7357  Weight: 0.000119177
 Name: ORYZA_rn_2350           Len: 129  Check:  8472  Weight: 0.000127771
 Name: ORYZA_rn_319            Len: 129  Check:  7814  Weight: 0.000119177
 Name: ORYZA_rn_55181          Len: 129  Check:  6051  Weight: 0.000472409
 Name: ORYZA_rn_2515           Len: 129  Check:  7014  Weight: 0.000284746
 Name: ORYZA_rn_11667          Len: 129  Check:  4355  Weight: 0.00213243
 Name: ORYZA_rn_222131         Len: 129  Check:  7850  Weight: 0.00083427
 Name: ORYZA_rn_50455          Len: 129  Check:  8106  Weight: 0.000446629
 Name: ORYZA_rn_41020          Len: 129  Check:  5085  Weight: 0.000119177
 Name: ORYZA_rn_81157          Len: 129  Check:  5707  Weight: 0.00327687
 Name: ORYZA_rn_40617          Len: 129  Check:  7499  Weight: 0.000614037
 Name: ORYZA_rn_5436           Len: 129  Check:  7121  Weight: 0.000199139
 Name: ORYZA_rn_7752           Len: 129  Check:  7574  Weight: 0.00262584
 Name: ZEA_RLC_huti            Len: 129  Check:  8782  Weight: 0.00236335
 Name: ORYZA_rn_56889          Len: 129  Check:  9278  Weight: 0.000305402
 Name: ZEA_RLC_tiwe            Len: 129  Check:     5  Weight: 0.00257726
 Name: ORYZA_rn_7411           Len: 129  Check:  8317  Weight: 0.00207776
 Name: ORYZA_rn_6846           Len: 129  Check:  8729  Weight: 0.000202477
 Name: ORYZA_rn_41423          Len: 129  Check:  6941  Weight: 0.000267142
 Name: ORYZA_rn_52569          Len: 129  Check:  3726  Weight: 0.000293156
 Name: ORYZA_rn_207122         Len: 129  Check:  7872  Weight: 0.000473378
 Name: ORYZA_rn_189107         Len: 129  Check:  7481  Weight: 0.000652712
 Name: ORYZA_rn_180106         Len: 129  Check:  6071  Weight: 0.000808529
 Name: ORYZA_rn_12672          Len: 129  Check:  5128  Weight: 0.00138784
 Name: ORYZA_rn_200117         Len: 129  Check:  6797  Weight: 0.00101468
 Name: ORYZA_osr23             Len: 129  Check:  7350  Weight: 0.00081556
 Name: ORYZA_rn_12873          Len: 129  Check:  9756  Weight: 0.00234102
 Name: ORYZA_osr24             Len: 129  Check:  4189  Weight: 0.00266008
 Name: ORYZA_osr19             Len: 129  Check:  5745  Weight: 0.00196405
 Name: ORYZA_rn_219129         Len: 129  Check:  4838  Weight: 0.000892301
 Name: ORYZA_rn_434            Len: 129  Check:  5501  Weight: 0.000119177
 Name: ERAGROSTIS_12125_4640   Len: 129  Check:  6946  Weight: 0.00263325
 Name: ERAGROSTIS_18866_6868   Len: 129  Check:  2039  Weight: 0.00316552
 Name: ZEA_RIL_nugimu          Len: 129  Check:  1642  Weight: 0.00529387
 Name: ERAGROSTIS_13415_3954   Len: 129  Check:  3332  Weight: 0.00168238
 Name: ERAGROSTIS_26487_7186   Len: 129  Check:  7271  Weight: 0.0011328
 Name: ERAGROSTIS_20074_16603  Len: 129  Check:  8041  Weight: 0.00261532
 Name: ERAGROSTIS_25377_9641   Len: 129  Check:  8309  Weight: 0.0018037
 Name: ERAGROSTIS_12217_13791  Len: 129  Check:  6387  Weight: 0.00263325
 Name: ERAGROSTIS_18573_21465  Len: 129  Check:  8754  Weight: 0.00912296
 Name: ERAGROSTIS_9216_8748    Len: 129  Check:  7631  Weight: 0.00348573
 Name: ERAGROSTIS_20351_4057   Len: 129  Check:  1813  Weight: 0.00170453
 Name: ERAGROSTIS_24329_13950  Len: 129  Check:  9175  Weight: 0.00286508
 Name: ZEA_RLC_naasuj          Len: 129  Check:  9971  Weight: 0.00238492
 Name: ORYZA_osr12             Len: 129  Check:  6573  Weight: 0.00240409
 Name: ERAGROSTIS_4874_9648    Len: 129  Check:   124  Weight: 0.00385583
 Name: ERAGROSTIS_24239_11079  Len: 129  Check:  6355  Weight: 0.0024658
 Name: ERAGROSTIS_18191_9947   Len: 129  Check:  2916  Weight: 0.00175241
 Name: ERAGROSTIS_20744_17161  Len: 129  Check:  2576  Weight: 0.00322375
 Name: ERAGROSTIS_11218_4556   Len: 129  Check:  2434  Weight: 0.00383224
 Name: ERAGROSTIS_22438_9023   Len: 129  Check:  9078  Weight: 0.00540267
 Name: ERAGROSTIS_19430_6385   Len: 129  Check:  7487  Weight: 0.00337565
 Name: ERAGROSTIS_6732_2597    Len: 129  Check:  8099  Weight: 0.00543168
 Name: ERAGROSTIS_4465_14803   Len: 129  Check:  2764  Weight: 0.00358606
 Name: ERAGROSTIS_15702_12342  Len: 129  Check:  6030  Weight: 0.00142126
 Name: ERAGROSTIS_4892_13755   Len: 129  Check:  2228  Weight: 0.00542312
 Name: ERAGROSTIS_22091_5566   Len: 129  Check:  6949  Weight: 0.00442185
 Name: ZEA_RLC_homy            Len: 129  Check:  1668  Weight: 0.00307358
 Name: ORYZA_rn_66340          Len: 129  Check:  8476  Weight: 0.00049388
 Name: ZEA_RLC_hera            Len: 129  Check:  7582  Weight: 0.00683236
 Name: ZEA_RLC_janoov          Len: 129  Check:  9035  Weight: 0.00354365
 Name: ORYZA_rn_262149         Len: 129  Check:  8561  Weight: 0.000250337
 Name: ZEA_RLC_lusi            Len: 129  Check:  8247  Weight: 0.00282801
 Name: ORYZA_rn_306181         Len: 129  Check:  8357  Weight: 0.000791478
 Name: ORYZA_rn_359198         Len: 129  Check:  5203  Weight: 0.000119177
 Name: ERAGROSTIS_6351_19824   Len: 129  Check:  8483  Weight: 0.00361355
 Name: ZEA_RLC_tatu            Len: 129  Check:  7133  Weight: 0.00286608
 Name: ZEA_RLC_bovo            Len: 129  Check:  6939  Weight: 0.00440513
 Name: ERAGROSTIS_11253_4366   Len: 129  Check:   947  Weight: 0.00283136
 Name: ERAGROSTIS_28405_14042  Len: 129  Check:   471  Weight: 0.00455701
 Name: ERAGROSTIS_18401_4515   Len: 129  Check:    63  Weight: 0.00103205
 Name: ERAGROSTIS_13288_8243   Len: 129  Check:  6565  Weight: 0.00350362
 Name: ERAGROSTIS_18909_20060  Len: 129  Check:  9448  Weight: 0.00321736
 Name: ZEA_RLC_nene            Len: 129  Check:  8757  Weight: 0.00245835
 Name: ZEA_RLC_seko            Len: 129  Check:  8487  Weight: 0.0013292
 Name: ERAGROSTIS_6477_6253    Len: 129  Check:  2345  Weight: 0.00444411
 Name: ERAGROSTIS_24591_8839   Len: 129  Check:  9638  Weight: 0.0029714
 Name: ZEA_RLC_hani            Len: 129  Check:  8486  Weight: 0.00446321
 Name: ZEA_RLC_nitat           Len: 129  Check:    63  Weight: 0.00330523
 Name: ZEA_RLC_lafa            Len: 129  Check:  7857  Weight: 0.00369013
 Name: ZEA_RLC_victim          Len: 129  Check:  8967  Weight: 0.00339628
 Name: ORYZA_rn_211124         Len: 129  Check:  9507  Weight: 0.000640242
 Name: ZEA_RLC_hesa            Len: 129  Check:  1385  Weight: 0.00491612
 Name: ORYZA_rn_223132         Len: 129  Check:  9420  Weight: 0.000427779
 Name: ZEA_RLC_ebel_1          Len: 129  Check:  5154  Weight: 0.00623114
 Name: ZEA_RLC_ebel_2          Len: 129  Check:  9746  Weight: 0.00488478
 Name: ZEA_RLC_ebel_3          Len: 129  Check:   303  Weight: 0.00276552
 Name: ZEA_RLC_wamenu          Len: 129  Check:    65  Weight: 0.00240192
 Name: ERAGROSTIS_6405_19464   Len: 129  Check:  9052  Weight: 0.00461946
 Name: ERAGROSTIS_28419_10972  Len: 129  Check:  5130  Weight: 0.00639966
 Name: ERAGROSTIS_6418_2957    Len: 129  Check:  8334  Weight: 0.00289127
 Name: ERAGROSTIS_8896_21568   Len: 129  Check:    47  Weight: 0.00217546
 Name: ERAGROSTIS_26701_12291  Len: 129  Check:  9605  Weight: 0.00116228
 Name: ERAGROSTIS_21307_19365  Len: 129  Check:    62  Weight: 0.00193463
 Name: ERAGROSTIS_6590_16861   Len: 129  Check:  9790  Weight: 0.00340977
 Name: ERAGROSTIS_22892_19840  Len: 129  Check:  5268  Weight: 0.00447057
 Name: ERAGROSTIS_8881_21675   Len: 129  Check:  1045  Weight: 0.0033721
 Name: ERAGROSTIS_23630_5435   Len: 129  Check:   659  Weight: 0.00438633
 Name: ERAGROSTIS_26755_8828   Len: 129  Check:  9192  Weight: 0.00277117
 Name: ERAGROSTIS_21974_3338   Len: 129  Check:   982  Weight: 0.00164148
 Name: ERAGROSTIS_15003_23496  Len: 129  Check:   361  Weight: 0.00203418
 Name: ERAGROSTIS_9075_2104    Len: 129  Check:  8494  Weight: 0.00631216
 Name: ERAGROSTIS_12391_11560  Len: 129  Check:   948  Weight: 0.00196366
 Name: ERAGROSTIS_19756_14962  Len: 129  Check:  3597  Weight: 0.00183068
 Name: ERAGROSTIS_8740_7412    Len: 129  Check:  7589  Weight: 0.0033721
 Name: ERAGROSTIS_25876_16736  Len: 129  Check:  5639  Weight: 0.00146318
 Name: ERAGROSTIS_22033_6929   Len: 129  Check:  1794  Weight: 0.00148048
 Name: ERAGROSTIS_24633_13061  Len: 129  Check:   310  Weight: 0.00266832
 Name: ERAGROSTIS_12678_3671   Len: 129  Check:   528  Weight: 0.00194019
 Name: ERAGROSTIS_16414_6123   Len: 129  Check:  8636  Weight: 0.00259671
 Name: ERAGROSTIS_14596_14310  Len: 129  Check:  8494  Weight: 0.00323538
 Name: ERAGROSTIS_2928_11823   Len: 129  Check:  7750  Weight: 0.00478119
 Name: ERAGROSTIS_15336_17302  Len: 129  Check:  4549  Weight: 0.00116032
 Name: ERAGROSTIS_15260_8754   Len: 129  Check:  8778  Weight: 0.00123252
 Name: ERAGROSTIS_16336_6654   Len: 129  Check:  8548  Weight: 0.00123252
 Name: ERAGROSTIS_11647_18560  Len: 129  Check:  9255  Weight: 0.00307829
 Name: ERAGROSTIS_2755_15568   Len: 129  Check:  7098  Weight: 0.00215746
 Name: ERAGROSTIS_26396_10508  Len: 129  Check:   398  Weight: 0.00266356
 Name: ERAGROSTIS_10130_20098  Len: 129  Check:  9563  Weight: 0.0031053
 Name: ERAGROSTIS_15227_6870   Len: 129  Check:  7169  Weight: 0.00164904
 Name: ERAGROSTIS_23330_2320   Len: 129  Check:  8982  Weight: 0.00404635
 Name: ERAGROSTIS_25559_17385  Len: 129  Check:  5007  Weight: 0.00286508
 Name: ERAGROSTIS_15201_18034  Len: 129  Check:  9262  Weight: 0.0022484
 Name: ERAGROSTIS_29270_13367  Len: 129  Check:  6268  Weight: 0.00669403
 Name: ERAGROSTIS_18112_9413   Len: 129  Check:  9904  Weight: 0.00238538
 Name: ERAGROSTIS_19814_20647  Len: 129  Check:  4059  Weight: 0.00237086
 Name: ERAGROSTIS_13947_3393   Len: 129  Check:  6504  Weight: 0.00921784
 Name: ERAGROSTIS_10342_15306  Len: 129  Check:  9106  Weight: 0.0031053
 Name: ERAGROSTIS_23640_4846   Len: 129  Check:  9942  Weight: 0.00303853
 Name: ERAGROSTIS_29268_14551  Len: 129  Check:  2145  Weight: 0.00215746
 Name: ERAGROSTIS_22303_4706   Len: 129  Check:  5516  Weight: 0.00282181
 Name: ERAGROSTIS_22223_14708  Len: 129  Check:  9302  Weight: 0.00205159
 Name: ERAGROSTIS_15925_13461  Len: 129  Check:  4225  Weight: 0.000831066
 Name: ERAGROSTIS_27222_12857  Len: 129  Check:  8317  Weight: 0.00277117
 Name: ERAGROSTIS_18562_9403   Len: 129  Check:  8935  Weight: 0.00454991
 Name: ERAGROSTIS_5289_4547    Len: 129  Check:  3192  Weight: 0.00227614
 Name: ERAGROSTIS_5299_12576   Len: 129  Check:  7067  Weight: 0.00585498
 Name: ERAGROSTIS_14261_23333  Len: 129  Check:  8750  Weight: 0.002007
 Name: ERAGROSTIS_17998_24061  Len: 129  Check:  7067  Weight: 0.00149518
 Name: ERAGROSTIS_17152_14766  Len: 129  Check:  5380  Weight: 0.00146537
 Name: ERAGROSTIS_24767_21405  Len: 129  Check:  8446  Weight: 0.00215214
 Name: ERAGROSTIS_20084_13814  Len: 129  Check:  9772  Weight: 0.00268824
 Name: ERAGROSTIS_13603_13970  Len: 129  Check:  8011  Weight: 0.00154289
 Name: ERAGROSTIS_5838_11048   Len: 129  Check:  5267  Weight: 0.00415602
 Name: ERAGROSTIS_13114_14310  Len: 129  Check:  8867  Weight: 0.00168238
 Name: ERAGROSTIS_9090_12965   Len: 129  Check:  9280  Weight: 0.00377119
 Name: ERAGROSTIS_25327_7429   Len: 129  Check:  8941  Weight: 0.00423622
 Name: ERAGROSTIS_23861_4093   Len: 129  Check:  1328  Weight: 0.00248155
 Name: ERAGROSTIS_20673_10220  Len: 129  Check:  1914  Weight: 0.00678764
 Name: ERAGROSTIS_6114_5188    Len: 129  Check:  7256  Weight: 0.00227614
 Name: ERAGROSTIS_26968_9124   Len: 129  Check:  6074  Weight: 0.00236375
 Name: ERAGROSTIS_28545_11968  Len: 129  Check:  8124  Weight: 0.00748762
 Name: ERAGROSTIS_14859_6126   Len: 129  Check:  8560  Weight: 0.00327832
 Name: ERAGROSTIS_8522_15111   Len: 129  Check:  9697  Weight: 0.00208354
 Name: ERAGROSTIS_21623_11907  Len: 129  Check:  7156  Weight: 0.0018476
 Name: ERAGROSTIS_10012_9910   Len: 129  Check:  3198  Weight: 0.00326383
 Name: ERAGROSTIS_24141_13146  Len: 129  Check:  2195  Weight: 0.0028121
 Name: ERAGROSTIS_17028_14451  Len: 129  Check:  8804  Weight: 0.00146537
 Name: ERAGROSTIS_24296_5194   Len: 129  Check:  6823  Weight: 0.0024658
 Name: ERAGROSTIS_27954_16416  Len: 129  Check:  8514  Weight: 0.000640634
 Name: ERAGROSTIS_13901_12218  Len: 129  Check:  8794  Weight: 0.00333018
 Name: ERAGROSTIS_15904_15367  Len: 129  Check:  5963  Weight: 0.000646994
 Name: ERAGROSTIS_17490_20338  Len: 129  Check:  5963  Weight: 0.00066223
 Name: ERAGROSTIS_3912_18917   Len: 129  Check:  8224  Weight: 0.00483866
 Name: ERAGROSTIS_18183_7072   Len: 129  Check:  8224  Weight: 0.00103205
 Name: ERAGROSTIS_19026_3762   Len: 129  Check:  9597  Weight: 0.00321306
 Name: ERAGROSTIS_21315_12957  Len: 129  Check:  6956  Weight: 0.00108652
 Name: ERAGROSTIS_23947_14043  Len: 129  Check:  6024  Weight: 0.00322328

//

ERAGROSTIS_21350_22371    ........LH LIDVVTAYLY GSLDSDTYMK LREGFKLSGP SSRGK.YSIK
ERAGROSTIS_8210_5584      .......... .......... GSLHSDIYMK VPDGIPIPNE SANSNMYCVK
ZEA_RLC_ibulaf            ........IQ LMDVVTAYLY GTLDSDIYMK VPDGIPIPNP NASRNKYCVE
ZEA_RLC_debeh             .......KMQ MMDVVTAYLY GSLDSEIYMK VLDGLRVPDA KSNCNMYNVK
ERAGROSTIS_17701_7767     .......QIR LMDVVTAYLY GTLDTEIYMK VREGIKVPNE DDRKL.YSVK
ERAGROSTIS_17077_8480     .......... .MDVVTAYLY GTLDTEIYMK VPEGIKVPNE DDHKL.YSVK
ERAGROSTIS_17675_18367    .......... .MDVVTSYLY GTLHTKIYMK VPEGMKVQNK DDRKL.YSFK
ERAGROSTIS_9060_7830      .......... .MDVVTAYLD GTLDTKIYMK VPEGIVPNK. .DNRKLYSFK
ERAGROSTIS_19663_1944     .......... .MDVVTAYLY GSLDSEIHMK IPKGIKVPN. EEERGLYSVK
ERAGROSTIS_9515_2850      .......... .MAVVTTYLY G.LDSKIHLK LQEGIKVPK. EEKRGLYSVK
ERAGROSTIS_23282_10267    .......... .MDVVTAYLY GSLDSEIYMK VPEGIKVPN. EEERGLYSVK
ERAGROSTIS_9619_24430     .......ELE QLDVKTAFLH GELEEDIYMD QPEGFIVPR. ..KEK.HM.K
ORYZA_osr14               .......ELE QLDVKTTFLH GELEEEIYMD QPEGFIVPG. ..KEG.YVCK
ORYZA_osr15               .......ELE QMDVKTAFLH GELGEDINME QPEGFFVPG. ..KEN.LVCR
ZEA_RLC_eninu             ........VH QMDVKIAFLN GELEEEIYMQ QPEGFVVKG. ..QES.KVCR
ZEA_RLC_gudyeg            ........IH QMNVKTAFLN GELDEEIYMD QPEGFIADG. ..QEN.KVCR
ERAGROSTIS_27179_11089    ........IP QMDVKTAFLN GELDEEIYMQ QPDGFVAPG. ..QEN.KVCR
ERAGROSTIS_12846_16935    ........VH QMNVKTAFLY GELEEEIYTE QPDGYKIPR. ..QEN.KVCR
ERAGROSTIS_19544_8638     .......... ....QTSFLN GELDEEIYMG QPEGFVVKG. ..QEG.KVCK
ERAGROSTIS_23742_7192     ........IH QIDFKMAFLN GELVGEIYME QPEGFVVKG. ..QEG.KVCK
ERAGROSTIS_13488_10939    ........VH QMDVKTAFLY GKLDEEIYMD LPDWFLVEG. ..KKS.LVCK
ERAGROSTIS_26102_10769    ........VP PVEVKTTFLY GV...EIYID QPDGFVVEG. ..QKS.LMCK
ERAGROSTIS_25726_4485     ........VH QMDVKTTFLY EELDEEIYMD QPDGFVVEG. ..QKS.LVCK
ERAGROSTIS_10458_8930     ........VN QMDVKTAFLY GELDEEIYMD .PDGFVVEG. ..QKS.LVCK
ERAGROSTIS_15013_4183     ........VH QMDIKTAFLY GELDEEIYMD QPDGFVVEG. ..QKS.LMCK
ERAGROSTIS_19445_22456    ........VH QMDVKTAFLN GELDEEIDME KPEECGMKR. ..QEG.KVVK
ERAGROSTIS_25985_7562     ........VH QMDVKTTFLN GELDEEIYMD QPDGFVITG. ..QEG.KVCK
ERAGROSTIS_6230_15945     ........VH QLEVKTDFPN GEFDEELYLS KQDGFVIKG. ..QEG.KVCK
ZEA_RLC_machiavelli       ........VH QMDVKTAFLN GELDEEIYME QPDGFVVKG. ..QES.KVCK
ERAGROSTIS_14148_7888     ........VH QMDVKTAFLN GELDEEIYMD QPAGFVIKG. ..QEG.KVCK
ERAGROSTIS_21897_2704     ........VH QMDVKTAFLN GELDEEIYMD QPYGFLIKG. ..QEG.KVCK
ERAGROSTIS_22171_9480     ........VH QMDVKTAFLN GELDEKIYMD QPDGFGIKG. ..QEG.KVCK
ERAGROSTIS_23121_22061    .......... ...VKTAFLN GELDEEIYMD QPDGFVIKG. ..QEG.KVCK
ERAGROSTIS_19809_14688    .........H QMDVKTAFLN GELDEEIYMD QPDGFVIKG. ..QEG.KVCK
ERAGROSTIS_20194_6268     .......... .......... GELDEEIYMD QPDGFVIKG. ..QEG.KVCK
ORYZA_osr1                ........VH QMDVKTAFLN GELEEEIYMD QPDGYVLEG. ..QEG.MVCK
ORYZA_RIRE5I_OS           ........VH QMDVKTAFLN GELEEEIYMD QPDGYVLEG. ..QEG.MVCK
ORYZA_rire5               ........VH QMDVKTAFLN GELEEEIYMD QPDGYVLEG. ..QEG.MVCK
ORYZA_houba               ........VH QMDVKTAFLN GELDEEIYMD QPDGFVVEG. ..QEG.KVCK
ORYZA_rn_423              ........VH QMDVKTAFLN GELDEEIYME QPDGFVALG. ..QEG.KVVK
ZEA_RLC_fourf             ........VH QMDVKTAFLN GELDEEIYME QPAGFVANG. ..QEG.MVCK
ORYZA_rn_10761            .......ELH QMDVKTVFLN GDIDETIYMV QPENFVSGE. ..ANK.MFCK
ZEA_RLC_wiwa              ......YEI. QMDVKTAFLN GNLDEDMYMI QPEGFVDPI. ..NAG.KICK
ORYZA_rire1               ......YEIW QMDVKTAFLN GNLSEDVYMI QPQGFVDPE. ..SPG.KICK
ORYZA_RIRE1_I             ......YEIW QMDVKTAFLN GNLSEDVYMI QPQGFVDPE. ..SPG.KICK
ERAGROSTIS_23687_8316     .......ELH KMDVKTALLN GDIDKEFYMT QPKYFVVEG. ..KEK.LGCR
ERAGROSTIS_6542_2906      .......... .......... .DLNEKVYMA QPKGFVVEG. ..KEQ.MGCR
ERAGROSTIS_13677_7100     ........LH QMDVKTAFLN GDLNEKVYMA QPTGFVVEG. ..KEQ.MGCP
ZEA_RLC_donuil            .......ELH QMDVKTAFLN GDLEEIVYMA QPKGFVVKE. ..KEG.MGCR
ORYZA_OSTONOR1_I          .......ELH QMDVKTAFLN GDLEEKVYMA QPKGFVMKG. ..NEN.MGCR
ERAGROSTIS_20223_24521    .......ELH QMDVKTTFLH GDLDETVYMA QPEGFSIKG. ..KEH.MGCR
ERAGROSTIS_22778_17336    .......ELH QMDVKTAFLN GDLDETVYMA QPEGFPIKD. ..KEH.MGCR
ERAGROSTIS_23685_12225    .......... ......AFLN GNLDETIYMA QPEGFPING. ..KEH.MGCR
ERAGROSTIS_8877_18592     .......ELH QMDVKTAFLN GDLDETIYMA QPEGFPIKR. ..KEH.MGCR
ERAGROSTIS_19649_13964    ........LH QMDVKTAFLN GDLDKTIYMT QPEGFTIKG. ..KE..HMGR
ERAGROSTIS_15986_18346    ......WDIY QLDVKNAFLH GDIHEEVYMD IPPGFETNQ. ..TKG.KVLR
ERAGROSTIS_22437_1880     ......WPLY QLDVKNAFLH GDLQEEVCMK IPPGFAKQC. ..DVG.KVCE
ERAGROSTIS_14204_2759     .......... .......... ......VYME LPSGFSKPD. ..AVG.KVCK
ZEA_RLC_hago              .......... .......... .....KVYME IPPGFANEQ. ..TVG.KCAN
ERAGROSTIS_27134_14736    ......WPLH QLEVKNEFCK REMQGGGYRK IPP.FANEP. ..TLG.NGCK
ERAGROSTIS_18587_6010     ......WPLH QLDVKNAFLH GRLQKEVYME IQPGLPNQS. ...SR.KVCK
ERAGROSTIS_7211_7556      ......WPLH QLDVKNAFLY GDLQEEVYIE IPPGFANEQ. ..TFG.KVCK
ZEA_RLC_depuw             ......WPLH QLDVKNAFLH GDLQEEVYME IPPGFANEQ. ..TVG.KVCR
ORYZA_rn_314187           .......... .......... .....EVYME IPLGFGNSQ. ..AVG.KVCK
ORYZA_rn_44393            ......WPLH QLDVKNAFLH GDLQEEVYME IPPGFGNSQ. ..TVG.KVCR
ORYZA_rn_37607            ......WPLH QLDVKNAFLH GDLYEEVYME IPPGFGNSQ. ..TVG.KICK
ORYZA_rn_16305            ......WPLH QLDVKNAFLH GDLHEEVYME IPPGFGNSQ. ..TVG.KVCK
ZEA_RLC_iseb              ......WPLY QLDVKNAFLH GDLQEEVYLE VPPGFATDQ. ..TKG.KVLK
ORYZA_osr3                ......WPLH QLDVKNAFLH GDLQEEVYME IPPGFATLQ. ..TKG.KVLR
ORYZA_rn_154162           ......WPLH QLDVKNAFLH GDLQEEVYME IPPGFATSQ. ..TEG.KVLR
ORYZA_rn_11071            ......WKIY QLDVKSAFLN GYLDEEIYVE QPEGFSVQG. ..GEN.KVFR
ORYZA_rn_111158           ......WKIY QLDVKSAFLN GYLDEEIYVE QPEGFSVQG. ..GEN.KVFR
ERAGROSTIS_27449_17041    ......WRVN HMDVKSVFFN GDLQKEVYVE QPVGFVVNE. ..KEH.KVLK
ERAGROSTIS_8361_8339      ......WAVH HMDVKSAFLN GDRQEEGFVR RPHGCVRNE. ..QAG.KVYR
ERAGROSTIS_16019_17069    ......WAVH HMDVKSAFLH GALQEIVYVH PPPGFVDTH. ..HSG.TVPP
ERAGROSTIS_13105_10328    ......WQVH HMDVKSAFLN GELKEEVYVA QPPGFVGSG. ..SGH.RVLG
ORYZA_rn_15590            ......WEVH HMDVKTAFLN GEPLEEVYVE QAPGFTTPG. ..AGD.KVYH
ERAGROSTIS_15033_3281     ......WSVH HMDVKSAFLN GDLRG.AHAP QPHGFAADG. ..QED.KVLR
ERAGROSTIS_26005_4551     .......EVH HMDVKSAFHN GNLQEEVYVE QPASFVVGG. ..KEH.QVPR
ZEA_RLC_kuvi_1            ......WQVH HMDVKTAFLN GDLQEEVYVK QAPGFSQPG. ..QEH.KVYL
ZEA_RLC_kuvi_2            ......WQVH HMDVKTAFLN GDLQEEVYVQ QAPGFAQPG. ..QKH.KVYR
ORYZA_rn_10459            .......... .MDVKSAFLN GDL.EEVNVE Q.AGFVITG. ..KEH.KVLK
ZEA_RLC_fehod             ......WEVH HMDVKSAFLN GELGEEVYVQ QPTGFVVTG. ..KEH.KVLK
ERAGROSTIS_25298_12306    .......EVH HMDVKSPFLN GDLQEEVYVE QPAGFVVGG. ..TEP.MVLT
ERAGROSTIS_13739_10133    ......WKVH HMDIKSAFLN GDLQEEVYVE QPAGFVVGG. ..KEH.KVLQ
ERAGROSTIS_13203_12708    .......... .......FLN GDLQEEVYVE QSAGFVVGG. ..KEH.KVLK
ERAGROSTIS_24724_14833    ......WEVH HMDVKLAFLN GDLQEEVYVE QPAGLGVGG. ..REH.KVLK
ERAGROSTIS_14141_6586     ......WEVH HLDVKSAFLN GELEEEVYVA QPEVFMVKN. ..KEH.MVLR
ERAGROSTIS_29484_14183    .......... .......... .....EVYVA QPEGFMVKN. ..KEH.MVFR
ORYZA_rn_2112             ......WQVH HLDVKSAFLN GELEEEVYVA QPEGFARSG. ..KEH.LVLK
ORYZA_osr5                ......WQVH HLDVKSAFLN GDLEEEVYVS QLEGFVEKG. ..KEH.LVYE
ERAGROSTIS_4063_13246     ......WKLH HLDIQSAFLN GDLNEEVYVK QPLGFVVKG. ..KEH.LVYR
ZEA_RLC_ugog              ......WEVH HMDVKSAFLN GDLKEEVYVS QPLGFIDSS. ..ASR.KVLR
ZEA_RLC_vuijon            ......WEVH HMDVKSAFLN GDLREEVYVL QPLGFVCPA. ..AKR.KVLK
ZEA_RLC_owiit             ......WEVH HMDVKSAFLN GDLTEEVYVH QPPGFTDPS. ..SPK.KVLK
ZEA_RLC_atop              ......WQVL HMDVKSAFLN GNLEEEVYVH PPPGFSDPK. ..HSG.KVLR
ZEA_RLC_afad              ......WEVH HMDVKSAFLN GHLQE.VYVL QSPGFQDPV. ..RPC.KVLK
ZEA_RLC_urum              ......WQVH HMDVKSAFLN GNLQEEVYVL QPPGFEDLK. ..GIR.KVLR
ORYZA_rn_79               ......WSVH HMDVKSAFLN GDLEEEVYV. QPPGFIDDK. ..QGG.AVLR
ZEA_RLC_seufyt            ......WEVH HMDVKSAFLN GDLKEQVFVA QPPGFVVDG. ..KPD.KVLR
ZEA_RLC_mauky             ......WMVH HLDVKSAFLN GDLVEEVYVE QPPGFISRG. ..REG.KVYK
ZEA_RLC_ahov              ......WAVH HMDVKSAFLN GELKKEVYVT QPPGFEVSG. ...EE.KVYR
ORYZA_rn_12070            ........VH HMDVKSAFLN GELAEEVYVV QPPGFEVEG. ..EEN.KVYR
ERAGROSTIS_20653_3655     ......WPCH PLALKLAFPN SDLKENVYVR QPPGFVIAG. ..EEG.KVLR
ERAGROSTIS_9220_15099     ......WRVH HMDVKSAFLN GDLKEEVYVR QPPSFIIPG. ..EAG.KVLR
ORYZA_osr2                ......WHVH HMDVKSAFLN GDLAEEVYVK QPPGFVVAG. ..EED.KVLR
ORYZA_rn_351194           ......WHVH HMDVKSAFLN GDLAEEVYVK QPPGFVVAG. ..EED.KVLR
ORYZA_osr20               ......WRVH HMDVKSAFLN GDLKKEVYAH QPPGFVIPS. ..KEN.KVLR
ORYZA_rn_8981             ......WRVH HMDVKSAFLN GDLKKEVYAH QPPGFVIPS. ..KEN.KVLR
ERAGROSTIS_5033_13293     ......WRVH HMDVKSAFLN GDLKEEVYVH QPPGFVIPG. ..QER.KVLR
ZEA_RLC_raider            ......WHVH HMDVKSAFLN GDLKEEVYVH QPPGFAIPG. ..KEG.KVLR
ORYZA_osr4                ......WGVH HMDVKSAFLN GDLKEEVYVH QPPGFVIPG. ..KEG.KVLR
ERAGROSTIS_4017_9757      ......WRVH HMDVQYAFLH GALKQAVYVR QPHGFVIAG. ..EEG.KVLR
ERAGROSTIS_15833_6978     ......WRNP HRDATPAFPH GHLKEEVYVR QPPGFVIAG. ..EEG.KVLR
ERAGROSTIS_11365_6193     ........VH HMDVKSAFLN GDLKEEVYVR QPPGFVIAG. ..EEG.KVLR
ORYZA_rn_55080            .........H HMDVKSAFRN GELQEEVYVQ QPPRFTV.G. ..KEG.QVLK
ZEA_RLC_dolovu            ......WNVH HMDVKSAFLN GELEEEVYVH QPPGFAVKG. ..GSD.KVLR
ORYZA_rn_50052            ......WQVH HMDVKSAFLN GDLEEDVYVQ QPLGFVVEG. ..EEG.KVLK
ORYZA_rn_11264            ......WFVH HMDVKSAFLN GELTEEVYVV QPPGFVVEG. ..HEH.QVLK
ORYZA_rn_157332           ......WTVH HMDVKSAFLN GELAEEVYVK QPPGFVEEG. ..REH.QVLR
ORYZA_rn_17774            ......WPVH HMDVKSAFLN GELTEEVYVK QPPGFIVDG. ..REH.QVLR
ZEA_RLC_niki              ......WHVH HMDLKSAFLN GELREEVYVA QLPGFAVVG. ..QEK.KVLR
ORYZA_rn_50354            ........VH HMDVKSAFLN .ELLEEVYVA QPPGFVVDG. ..QEH.KVLH
ZEA_RLC_nowuv             ......WTVH HMDVKSAFLN GVLKEEVYVA QPPGFVVSG. ..EEG.KVLR
ORYZA_rn_22814            ......WAVH HMDVKSAFLN GELKEEVYVA QPPGFIVDG. ..KEQ.KVLR
ORYZA_rn_201118           ......WFVH HMDVKSAFLN GELEEEVYVA QPPGFVDDK. ..HPH.QVLR
ORYZA_rn_308183           ......WGVH HMVVKSAFLN GELAEEVYVQ QPPGFAIEG. ...EQ.KVYR
ZEA_RLC_ajit              ........VH HMDVKSAFLN GEFHEEVYVQ QPSGFIDSK. ..NKH.KVLH
ORYZA_rn_37405            ......WSVH HMDVKSAFLN GDLAEEVYVQ QPPGFVAAG. ..HER.KVLK
ZEA_RLC_volo              ......WSVH HMDVKSAFLN GELEEEVYVS QPPGFVAAE. ..HKN.KVLK
ZEA_RLC_ubel              ........VH HMDVKSAFLN GEL.EEVYVQ QPPSFVDEK. ..HRH.KVLR
ZEA_RLC_ehahu             .......... .......... ......IYVQ QPPGFVDDK. ..HTY.KVLR
ZEA_RLC_yrer              ......WGVH HMDVKSTFLN GELQEEVYVQ QPPGFVDER. ..HKY.KVLR
ORYZA_rn_56788            ......WEVH HMDVKSAFLN SELQEMVFV. QPPGFINAN. ..DQG.KVYK
ORYZA_rn_18313            ......WQVH HMDVKSAFLN GELLEEVYVS QPPGFVDDN. ..HKN.KVYR
ORYZA_osr6                ......WEIH HMDVKSAFLN GDLEEEVYVV QPPGFIEKG. ..KEG.QVLR
ORYZA_rn_2818             ......WEIH HMDVKSAFLN GELEEDVYVV QPPGFVDEG. ..NPA.KVLK
ERAGROSTIS_13154_15070    .......... ........LQ GYIEEEVYVK QPPGFEHPK. ..YPD.RVYK
ORYZA_osr8                ......FKLY QMDVKSAFLN GFIHEEVYVK QPPGFENSD. ..FPN.HVFK
ORYZA_osr7                ......FKLF QMDVKSAFLN GVIEEEVYVK QPPGFENPK. ..FPN.HVFK
ZEA_RLC_wawo              ......YKLY QMDVKSAFLN GFIEEEVYVK QPPGFEHHI. ..FPD.RVFK
ERAGROSTIS_15947_16602    .......... ..DVKSAFLN GLINEEVYVE QPLGFEDPK. ..HPD.NVYK
ERAGROSTIS_20518_15372    ......FKLH QMDVKSTFLN GLINEEVYVE QPPGFEGPT. ..HPD.NVYK
ERAGROSTIS_16736_11558    ......FKLH QMDVKSSFLN GLINEEVYVE QPPGFEDPK. ..YPD.HVYK
ERAGROSTIS_7103_7327      ......FKLH KMHVKNALLN GPLCAEEYVD TPPGFETPK. ..YPK.HVCK
ERAGROSTIS_8637_24172     .......KLH QMDVNSAFLN GTISKEVYVE QPPGFETPK. ...PN.HEFK
ERAGROSTIS_26619_15221    ......FKLH QMDVKSAFLN GPISEAVYVE QPSGFEDPK. ..YPN.YVFK
ERAGROSTIS_7062_20794     .......... ........LN GPISEEVYVE QPPGFEDPM. ..YPN.HVFK
ERAGROSTIS_12811_5309     ......FKLH QMDVKSAFLN GPISEEVYVE QLLGFEDPK. ..YPN.HVFK
ERAGROSTIS_9784_16161     ......FKLH QMDVKSAFLN GPISEEVYVE QLLGFEDPK. ..YPN.HVFK
ERAGROSTIS_9795_13926     ......FKLH QMDVKGAFLN GQISEEVYVE QPPGFEDPQ. ..YPN.HLFK
ERAGROSTIS_13664_5123     ......FKLH QMDVKSAFLN GPISEEVYVE QPPGFEDPK. ..YPN.HVFK
ERAGROSTIS_7577_6066      ......FKLH QMDVKSAFLN GPISEEVYVE QPPGFEDPK. ..YPN.HVFK
ERAGROSTIS_15850_6868     ......FKLH QMDVKSAFLN GPISEEVYVE QPPGFEDLK. ..YPN.HVFK
ERAGROSTIS_9427_8115      .......... ....KSSFLN RPISEEVYVE QPPGFEDPK. ..YPN.HVFK
ERAGROSTIS_4026_6303      ......FKLH QMDVKSAFLN GPISEEVYVE QPPGFEDPK. ..YPN.HVFK
ERAGROSTIS_12124_15984    ......FKLH QMDVKSAFLN GPISEEVYVE QPPGFEDPK. ..YPN.HVFK
ERAGROSTIS_10475_15024    .......... .......... ..ISEEVYVE QPPGFEDPK. ..YPN.HVFK
ZEA_RLC_giepum            .......KLY QMDVKSAFLN GKISELVYVE QPPGFEDPK. ..RPN.HVFK
ORYZA_osr10               .......KLF QMDVKSAFLN GEIAELVFVE QPPSF.DPK. ..NPN.HVYK
ZEA_RLC_ji_2              ......FKLY QMDVKSAFLN GPIKEEVYVE QPPGFEDSE. ..YPN.HVYK
ZEA_RLC_opie_1            ......FRLY QMDVKSAFLN GPIKEEVYVE QPPGFEDER. ..YPD.HVCK
ZEA_RLC_opie_2            YATHHSFRLF PMDVKSAFLN GPIKEEVYVE QPPGFKDER. ..YPD.HVCK
ORYZA_osr9                ......FKLY QMDVKSAFLN GLINELVYVE QPPGFKDPK. ..YPN.HVYK
ZEA_RLC_ji_1              ......FKLY QMDVKSAFLN GPLQERVYVE QPPGFEDPK. ..KPN.HVYL
ERAGROSTIS_21957_14335    ......WSIS QLNVNHAFLN GELHEEVYMC PTPGSSALE. ....G.LVSL
ERAGROSTIS_9757_21839     .......... QLDVKNAFLN GELHEEVYMR PPPGYSVPE. ....G.MVCR
ERAGROSTIS_8352_18339     .......SIS QLDVKNAFLN GELHEEVYMR PPPGYSVPE. ....G.MVCR
ERAGROSTIS_15088_16064    ......WSIS QLDVKNAFLN GELHEEVYMH PPPGYSVPE. ....G.MVCR
ERAGROSTIS_18449_6098     ......WTIS QVDVKNAFLH GDLHEEVYMQ PPPGVEVP.. ...PG.HVFR
ERAGROSTIS_23271_10309    .......... ........LH GDLHEEVYRQ SRPGVDAPS. ....G.HVCL
ZEA_RLC_anar              ......WTIS QMDVKNAFLN GDLHEEVYMH PPPGVDTPS. ....G.HVCR
ZEA_RLC_ubat              .......... ....KNAFLH GDLHEEVYMH PPPGIEVPS. ....G.HVCR
ERAGROSTIS_15839_4449     ......WTIS QMDVKNAFLH GDLHKEVYMQ PPPGVEVP.. ...PG.HVCR
ERAGROSTIS_6486_14095     ......WTIS QMDVKNAFLH GDLHEEVYMQ PPPGVEVPA. ....G.HVCR
ORYZA_rn_304179           ......WTIS QMDVKNAFLH GDLHEEVYME PPPGVEVPS. ....G.YIWR
ORYZA_tos17               ......WTIS QMDVKNAFLH GDLHEEVYMH PPPGVEAP.. ...PG.HVFR
ZEA_RLC_huta              ......WSFR QLDVQNAFLH GKL.EEVYVR QPPRPELGN. ..KT..RICL
ZEA_RLC_ijiret            ......WSMR QIDIQNAFLH GLLEEEVYMR QPPGYIDPN. ..KPN.YICK
ZEA_RLC_ubep              ......WNMR QIDIQNAFLH GVLQEEVYMR QPPGYTDST. ..KPDNYICK
ERAGROSTIS_20468_7789     ......WSMR QIDIQNAFLH GILSEEVYMK QPQGFEDSK. ..NPD.HICK
ERAGROSTIS_21098_15430    .......... .......... ..LDEEVYMK QPPGYEDAK. ..YPN.YICK
ZEA_RLC_finaij            ......WSMR QIDIQNAFLH GILNEDVYMK QPPGFLDSK. ..HSD.YVCK
ZEA_RLC_ydut              ......WVIR QIDIQNAFLH GYLHEDVYMH QPPGFVDSK. ..YPN.YLCK
ZEA_RLC_onal              ......WSIR QIDIQNAFLH GFLEEDVYMH QPPGFIDFQ. ..HPD.YLCK
ZEA_RLC_rely              ......WAIR QIDIQNAFLH GFLNEDVYMK QPPGFADST. ..HPD.YLCK
ZEA_RLC_ruhi              ......WAIR QIDIQNAFLH GILKEDVYMK QPPGFIDPK. ..HPE.YICK
ZEA_RLC_sehoad            ......WSLR QIDIQNAFLH GHLHEDVYMK QPPGFVDSA. ..HPT.YICK
ZEA_RLC_taname            ......WSLR QIDIQNAFLH GVLNEDVYMK QPPGFEDST. ..HPH.YLCK
ERAGROSTIS_9861_4307      ......WNLR QLDVQNAFLH GVLEEEVFMK QPPGFVSKT. ..HHN.SVCK
ERAGROSTIS_3611_7945      .......... ...VQNTFLH GYLEEEVYMK QPPDFEDKK. ..LPH.YVCK
ERAGROSTIS_24993_22247    ......WFLR QLDVQNAFLH GVLEEEVYIK QPPGFDDSR. ..TGS..MCK
ZEA_RLC_uwaf              ......WCLR QLDVNNAFLH GYLEEEVYMR QPPGYEDKT. ..CPD.FVCR
ERAGROSTIS_16684_13612    ......WHLR QLDVQNAFLH GILEEEVYMH QPPGFESKS. ..KQG.YVCK
ORYZA_rn_41524            ......WCLR QLDIQNAFRH GILEEEVYMK QPPGYEDKS. ..RPD.HVLK
ERAGROSTIS_6620_8163      ......WSLR QLDFQNTFLH VVLEEEVYLR HPPVFCLFS. ..HTH.FFCN
ERAGROSTIS_10661_2335     ......WSLK QVDVQNAFIH GILEEEVYMR QPPGYEDKN. ..MPN.YI.K
ERAGROSTIS_18231_3943     ......WSLR KLDVPNVFLH GVLEEEVYRK QPPGYEHPL. ..HPP.LVCR
ERAGROSTIS_24642_8160     ......WCLR QLDVQNAFLH GYLEEEVYMR QPPGYEDKC. ..MPN.YVCK
ERAGROSTIS_21463_15431    ......WSIR QLDVQNAFLH GVLEEEVYMK QPPGYESSS. ..QPQ.YVCR
ZEA_RLC_gilovu            .......... QLDVQNAFLH GYLEEEVYMQ QPPGYEDMS. ..HPN.YVCK
ORYZA_rn_41625            ......WSIR .LDVKNAFLH GVLEEEVYMK QPPGYENKN. ..LSD.YVCK
ORYZA_rn_252146           ......WSLR QLDVQNAFLH GILEEEVYMK QPPGYEG... ..KST.LVCK
ZEA_RLC_ytar              ......WSLR QLDVQNAFLH GVLEEEVFMK QPPGFEDPV. ..VPS.YHCK
ERAGROSTIS_20886_9664     ......WSLR QLDVQNAFLH GVLEEEVYMK QPPGYQDKL. ..FPN.YVCK
ZEA_RLC_agep              ......WCLR QLDVQNAFLH GVLEEDVYMK QPPGFISST. ..HPT.YVCK
ERAGROSTIS_17811_21939    ......WCLH QLDVQNAFLH GVLEEVVYMR QPSGYEDPV. ..NPH.LVCK
ERAGROSTIS_26368_9854     .......... ...VQNAFLH GILEEDVFMK QPPGYEDQD. ..KKH.FVCK
ERAGROSTIS_19226_17227    ......WVLH QLDVQNAFLH GVLEEEVYMK QPPGYEEKS. ..NTG.YVCK
ORYZA_rn_226134           ......WSLR QLDVQNAFLQ GVLEEEVYMR QPPGYEDKA. ..YPH.YICK
ORYZA_rn_7248             ......WSLR QLDVQNAFLH GVLEEEVYMR QPPGYENKA. ..FPH.YICK
ZEA_RLC_omud              ........LR QLDVQNVFLH GILEEDVYMK QTPRFEDKL. ..RPN.HVCK
ZEA_RLC_tata              ......WPLR QLDV.NAFLH GILEEDVYMK QPPGYEDKL. ..QPH.HICK
ERAGROSTIS_17782_6462     ......WSLR QLDVQNAFLH GVLEEEVYIR QPLGYEHVS. ..QPH.FVCK
ERAGROSTIS_27548_10955    ......WSLR QIDVQNAFLH GVLEEEVYIR QPLGYEHVS. ..QPH.FVCK
ORYZA_rn_45033            ......WSLR QLDVQNAFLH GLLEEEVYMK QPRGYEDKS. ..KPN.HICK
ORYZA_osr22               ......WSLR QLDVQNAFLH GFLEEDVYMR QPPGYEEPK. ..APQ.YLCK
ORYZA_rn_45334            ......WSLR QLDVQNAFLH GFLEEDVYMR QPPGYEEPK. ..APQ.YLCK
ORYZA_rn_2350             ......WSLR QLDVQNAFLH GYLEEDVYMR QPPRYEEKK. ..MPH.YLCK
ORYZA_rn_319              ......WSLQ QLDVQNAFLH GYLEEDVYMR QPPGYEESK. ..VPH.YLCK
ORYZA_rn_55181            ......WSLR QLDVQNAFLH GYLDEEVYMR QPPGFEDAR. ..QPH.FLCK
ORYZA_rn_2515             ......WSLR QLDVQNDFLH GFLEEEVYMQ QPPGFESSS. ..KPD.YVCK
ORYZA_rn_11667            ......WSLR QLDVQNAFLH GHLEEEVYMD QPPGFEDVT. ..KPH.YICK
ORYZA_rn_222131           ......WSLR QLDVQNAFLH GYLEEEVYMQ QPPGFEDVT. ..KPH.YICK
ORYZA_rn_50455            ......WSLR QLDVQNAFLH GYLEEEVYMQ XPPGFEDPT. ..KPQ.FVYK
ORYZA_rn_41020            ......WSLR QLDVQNAFLH GYLEEEVYML QPPGFEDPA. ..NPH.FVCK
ORYZA_rn_81157            ......WSLR QLDVQNAFLH GYLEEEVYML QPPGFEDPT. ..KPH.HVCK
ORYZA_rn_40617            ......WSLQ QLDVQNAFLH GVLEEEVYMR QPPGYENPS. ..KPE.FVCK
ORYZA_rn_5436             ......WSLQ QLDVQNAFLY GVIEEEVYMR QPPGYENSS. ..KPN.FICK
ORYZA_rn_7752             ......WCLR QLDVQNAFQH GLLEEEVYM. RPPGYENKS. ..KSS.YVCK
ZEA_RLC_huti              ......WSLR QLDVQNAFLH GYLEEDVYMK QPPGYEDKS. ..KSE.YICK
ORYZA_rn_56889            ......WSLR QLDVKNAFLH GILEEDVYMR QPPRYEEKS. ..KPH.YVCK
ZEA_RLC_tiwe              ......WSLR QLDVQNAFLH GLLEEEVYMK QPPGYEDKS. ..LPS.YVCR
ORYZA_rn_7411             ......WSLR QLDVKNAFLH GVLEEEVYME QPPGYEKKS. ..MPN.YVCK
ORYZA_rn_6846             ......WSLR QLDVSNAFLH GILEEEVYMR QPPGYEVSS. ..LPN.HVCK
ORYZA_rn_41423            ......WSLR QLDVSNAFLH GILEEEVYMK QPPRYEDKS. ..LIN.HVCK
ORYZA_rn_52569            ......WSLR QLYVQNAFFH GVLEEEVYMK QPPGYEDPK. ..FPN.HICK
ORYZA_rn_207122           ......WSLR QLDVQNAFLH GILEEEVYMK QTPGYENSK. ..FPN.HICK
ORYZA_rn_189107           ......WSLR QLDVQNAFLH GFLEEEVYMR QPPGYEDLK. ..SPN.YICK
ORYZA_rn_180106           ......WSLR .LDVQNAFLH GILEEEVYMR QPPGYEDPK. ..YPD.HICK
ORYZA_rn_12672            ......WTLR QLDVHNAFLH GILEEEVYMK QPPGYEDKA. ..NPG.CICK
ORYZA_rn_200117           ......WTLR QLDVQNAFLH GILEEEVYMK QPPGYEDKV. ..HPD.YVCK
ORYZA_osr23               ......WCLR QLDVQNAFLH GVLEEEVYMK QPPGYENPS. ..TPD.YVCK
ORYZA_rn_12873            ........LR QLDVQNAFLH GVLEEEVYIR QPPGYVKSK. ..ALN.YVCK
ORYZA_osr24               ......WTLR QLDVQNAFFH GILEEEFYMR QLPGYEQGN. ......YVCK
ORYZA_osr19               ......WTLR QLDVQNAFLH GVLEEDVFMR QPPGYEQ... ..KDG.YVCK
ORYZA_rn_219129           ......WTLR QLDVQNAFLH GVLEEDVFMR QPPGYEQKD. ....G.YVCK
ORYZA_rn_434              ......WTLR QLDVQNAFLH GVLEEEVYMR QPPRYEQGN. ......YVCK
ERAGROSTIS_12125_4640     ......WPIH QLYVKNSFLH GYLDLTVYCQ QPTGFIELR. ..YQG..HGW
ERAGROSTIS_18866_6868     ......WPVP QLDVQNAFLH RTLTEKVVFS PPPSWCGCT. ..RPE.HVRR
ZEA_RIL_nugimu            .......... .......... ......VHSD QPSGFVDPD. ..RPA.HVCQ
ERAGROSTIS_13415_3954     .......... .......... ..LNESAYMQ QPPGFQDPA. ..RPY.FVCK
ERAGROSTIS_26487_7186     ........VH QLDVKNAFLH GTLTEQVYCL QPAGFADKD. ..NPD.HVCL
ERAGROSTIS_20074_16603    ......WPMH QLDVTNAFFH GELDERVYCL QPAGFVDAE. ..HPN.HVCL
ERAGROSTIS_25377_9641     ......WPFN QLSVSNPFLP RPPQDRVFFP RPVGFVDPA. ..HPD.AVCL
ERAGROSTIS_12217_13791    ......WPVH QLDFSNAFIH GHLQERVLCQ QPVGFVDPS. ..HPD.AICL
ERAGROSTIS_18573_21465    ......WPVN QLDVTNAFLH GHLQKRVLCQ QPVGFVDPN. ..NSD.AVCL
ERAGROSTIS_9216_8748      ......WPVH QLDVSNAFLH GHLQERVLCQ QPVGFVDQN. ..NSD.GVCS
ERAGROSTIS_20351_4057     .......... .......... .....KLYSQ QPSGFVSSS. ..QPT.HVCK
ERAGROSTIS_24329_13950    .......... ...VKNAFLH RNLDEPVY.Q QPPGLIDPP. ..YLD.YFCL
ZEA_RLC_naasuj            ......WPAH QLDVSNAFLH GNLQEQVYSQ QLTGFVDLS. ..RPD.DVCL
ORYZA_osr12               ......WPAH QLDVSNAFLH GHLQERVLCQ QPTGFEDAA. ..RPA.DVCL
ERAGROSTIS_4874_9648      ......WPIH QMDVKNAFLH GELSETVYCS PPSGFVDST. ..HPT.HVCK
ERAGROSTIS_24239_11079    ......WPIH PLDVKNVFLH GTLSETVYCS QPSGFVDSQ. ..HPN.HVCK
ERAGROSTIS_18191_9947     ......WPVQ QLDVNNAFLN GVLAKTIYCE QPSGFVDPT. ..RSS.HLCP
ERAGROSTIS_20744_17161    .......... QLDVNNAFLN GVLAKTIYCE QPSGFVDPT. ..RSS.HVCR
ERAGROSTIS_11218_4556     .......... .......... GTLSETVYCT QPTCFVDPA. ..HPD.YVCR
ERAGROSTIS_22438_9023     ......WPIH QLDVKNAFLP GNLEETVYCQ QSPGFIDPD. ..HPN.HVCR
ERAGROSTIS_19430_6385     ......WPVH QLDVKNAFLH GVLDEQVHCL QPAGFVDST. ..RPS.DVCR
ERAGROSTIS_6732_2597      ......WPVH QLDVKNAFLH GTLSETGYCS RPAGLVGPS. ..RPG.RVGG
ERAGROSTIS_4465_14803     ......WPVH QLDVKNAFLH GTLSETVYCS QPACWVCGS. ..QSS.RHGL
ERAGROSTIS_15702_12342    ......WPIH QLDVNNAFLH GTLSETVYCQ QPLGFVDSA. ..RPH.HVCH
ERAGROSTIS_4892_13755     ......WPVH QLDVRNAFLH GTLSETVYCS QPMGFVDPS. ..RSG.MVCR
ERAGROSTIS_22091_5566     ......WPIH QLDVKNAFLH GTLDETVYCQ QSSGFLDSA. ..HPD.HVCR
ZEA_RLC_homy              .......... .......... ..LEETVYCQ QPPG.CRPW. ..PPD.HVCH
ORYZA_rn_66340            ......WPIH QLDVKNAFLH GHLEETVYCQ QPPGFIDPG. ..APE.HVCR
ZEA_RLC_hera              ......WPIH QLDVKNAFLH GHLNETVYCQ QPPGFVDPA. ..RPD.AVCL
ZEA_RLC_janoov            ......WLIH QLDVKNAFLH GHLNETVYCE QPLGFVDSA. ..APD.HVCL
ORYZA_rn_262149           ......WPIH QLDVKNAFLH GNLEETVYCQ QPSGFIDPV. ..HPD.YVCH
ZEA_RLC_lusi              ......WPIR QLDVKNAFLH GHLEETVYCQ QPPGFVDPA. ..APD.HVCL
ORYZA_rn_306181           ......WPIH QLDVKNAFLH GKLDETVYCQ QPSGFVDPA. ..APD.AVCL
ORYZA_rn_359198           .......... .......LLH GNLEETVYCQ QPSGFVDPS. ..APN.AVCL
ERAGROSTIS_6351_19824     ......WPIH HLDVKNAFLH GTLSKTVYCA QPSGFVNPS. ..CPQ.HVCR
ZEA_RLC_tatu              ......WPIH QLDVNNAFLH GTLSETVYCV QPSGFIDPH. ..FPD.HVCR
ZEA_RLC_bovo              ......WPIH QLDVNNAFLH GILTETVYCT QPAGFIDPQ. ..HPD.HVCC
ERAGROSTIS_11253_4366     ......WPIH QLDVKNAFLH GTLTEAVYCS QPTGFVVGA. ..YPV.DVGR
ERAGROSTIS_28405_14042    ......WPVQ QLAVKNSFLH GTLSETVYRS HPAWFVAPG. ..CPD.MVCR
ERAGROSTIS_18401_4515     ........IH QLDVKTAFLH GTLSKTVSCA QPSGFVDPS. ..RPD.HVCR
ERAGROSTIS_13288_8243     ......WLVH QLDVKNAFLH STLDETVYCV QPSRYVDSS. ..CPD.FVCH
ERAGROSTIS_18909_20060    ......WPVY QLDVKNAFLH GTLDETAYCV QPSGFVDGT. ..RPD.FVCR
ZEA_RLC_nene              ......WSVH HLDVKNAFLH DTLDETVYCV QPAGFVDIS. ..RPD.HVCC
ZEA_RLC_seko              ......WPVH QLDVKNAFLH GTLDETIYCV QPAGFVDNS. ..RPD.HVCR
ERAGROSTIS_6477_6253      ......WPIH QLDVKNAFLH GTLSETVYCA QPSGFVDPS. ..RPD.HVCR
ERAGROSTIS_24591_8839     .......... .LDVKNAFLH GTLSETVYCT QTSGFVDSS. ..HPD.YVCR
ZEA_RLC_hani              ......WPIH QLDVKNAFLH GTLTETVYCM QPSGFVDSS. ..RSD.FVCR
ZEA_RLC_nitat             ......WPIH QLDVKNAFLH GTLAETVYCV QPTGFVNPS. ..HPD.SVCR
ZEA_RLC_lafa              ......WPVH QLDVKNAFLH GTLTETVFAA QPSGFEDPA. ..HPD.FVCR
ZEA_RLC_victim            ......YPVH .LDVKNAFLH GTL.KTVYCT .PVVFVDPA. ..HPD.MVYK
ORYZA_rn_211124           ......WLVH QLDVKNAFLH GTLQETVYCT .PSGFEDHT. ..RPH.MVCH
ZEA_RLC_hesa              ......WPIH QLDVNNAFLQ GTLSETVYCV QPTGFEDST. ..HPD.YVCR
ORYZA_rn_223132           ......WPVH QLDVKNAFLH GTLQETVYCT QPPGFVDSA. ..KPD.MVCC
ZEA_RLC_ebel_1            .......... .......LLH GTLTETIYCS QPTGFVDAA. ..NPD.LVCR
ZEA_RLC_ebel_2            ......WAIH QLDVKNAFLH GTLTETVYCS HPTDFVDAT. ..RSD.LVCR
ZEA_RLC_ebel_3            ......WAIH QLDVKNAFLH GTLTETVYCS QPTGFVDAD. ..RPD.LVCR
ZEA_RLC_wamenu            ......WPVH QLDVKNAFLH GTLSETIYCS QPSGFTDSA. ..HPD.FVCR
ERAGROSTIS_6405_19464     ......WPVL QLDVKNAFLH RTRAGTVYRS QAAGLVATG. ..RPD.MVCR
ERAGROSTIS_28419_10972    ......WPVH QLDVKNAFLH GTLSETVYCS QPAGFVDPV. ..RPD.MVCQ
ERAGROSTIS_6418_2957      ......WHVH HLNVKNAFLH GTLSETIYYS QTAGFVDPS. ..HHD.MVCR
ERAGROSTIS_8896_21568     ......WPVH QLDVKNAFLH GTLSETVYCS QPAGFVDPG. ..SPD.MVCR
ERAGROSTIS_26701_12291    ......WPVH QLDVKNAFLH GTLSETVYCS QPAGFVDPG. .........R
ERAGROSTIS_21307_19365    ......WPLH QLDAQIAFRH GPPSATVYSR HPSACLSPV. ..RPH.MVCP
ERAGROSTIS_6590_16861     ......WPVH QLDVQNAFLH GTLSDLVSCR QPAGFVDPG. ..RPY.IVCP
ERAGROSTIS_22892_19840    ......WPVH QLDGKNAFLA GTMSGTVECL TRGGFVDPG. ..RPD.MVCR
ERAGROSTIS_8881_21675     ......WPVH PLDVKNAFLH GTLSETVYCS QPAGFVDPS. ..RTD.LVCP
ERAGROSTIS_23630_5435     ......WPVH QLDVKNAFLP GTLSATVYCR PPAGFVAPS. ..RPD.SVRR
ERAGROSTIS_26755_8828     ......WPVH QLDVKNAFLH DTISETVYCS QPAGFVDPG. ..RPD.LVCR
ERAGROSTIS_21974_3338     ......WPCH QPVVKTAFLH GTLPETVHSS PPAGFVDPS. ..RSD.MVCW
ERAGROSTIS_15003_23496    ......WPVH QLDVRNAFLH GTLSEKVYCS QPAGFVHPS. ..RSD.MVCR
ERAGROSTIS_9075_2104      ......WPVH QLDVKNAFLH GTLSETVYCS QPAGCVDPG. ..RPD.LVCR
ERAGROSTIS_12391_11560    ......WHVH QLDVKNAFLH GTLSETVYCS QPAGFVDPS. ..RPD.MVCR
ERAGROSTIS_19756_14962    .......... .........H GTLSETVYCS QPAGFVHPG. ..RPD.MVCR
ERAGROSTIS_8740_7412      ......WPVH QLDVKNAFFH GTL.ETVYCS QPAGFVDTG. ..RPD.MVCR
ERAGROSTIS_25876_16736    ......WPVH QLDVKNAFLH GTLSAPVYCR HHAGFVRGC. ...AD.SLCR
ERAGROSTIS_22033_6929     ......WPVH QLDVKNAYLH GTLSATVYCS QPVGFVDPS. ..HPD.MVCR
ERAGROSTIS_24633_13061    ......WPFL QLDVKNAFLH GTLSETVYCS QPAGFVDPS. ..RPE.MVCR
ERAGROSTIS_12678_3671     ......WPVH QLDVKNAFLH GPLSETIYCS QPAGFVDPS. ..RPD.MVCR
ERAGROSTIS_16414_6123     .......TVH HLDVTKAFIH GTLSETVSCS NPARFVDPG. ..RPY.MLCR
ERAGROSTIS_14596_14310    ......WPVH QLDMKNAFLH GTLSGTVDCS RPGGFVIPG. ..RPD.MVGR
ERAGROSTIS_2928_11823     ......WPVH QLDVKNAFLH GTLSETVYCS QPAGFVDPG. ..SPD.MVCR
ERAGROSTIS_15336_17302    ......WPVH QLDVKNAFLH GTLSGTAYCR QPAGLLDPG. ..RTD.MVCR
ERAGROSTIS_15260_8754     ......WPVH QLDVKNAFLH GTLSETVYCS QPAEFVDPR. ..RPD.MICR
ERAGROSTIS_16336_6654     ......WPVH QLDVKNAFLH GTLSETVYCS QPAGFVDPG. ..RPD.MVGR
ERAGROSTIS_11647_18560    ......WPVH QLDVKNAFLH GTPSETVYCN QPAGFVDSV. ..RPD.MVCR
ERAGROSTIS_2755_15568     ......WPVH QMDVKHAFLP GTLTETVSCS QPAGFVDPG. ..RPD.MVCR
ERAGROSTIS_26396_10508    .......... .......... ...SETVYCS QPAGFADPA. ..RPD.MVCR
ERAGROSTIS_10130_20098    ......WPVH QLDVKNAFLP GTLSESVYCN QPSGFVHPG. ..SPD.MVCR
ERAGROSTIS_15227_6870     ......WPVD PLDVKNAFLH GTRSGTVY.S QPAGFVDPV. ..RPD.MVCR
ERAGROSTIS_23330_2320     ......WPVH QLDVKNAFLH GTLSETVYCS QPAGFVDPG. ..RPD.MVCR
ERAGROSTIS_25559_17385    .......... ..DVKNAFLH RTLSETVYCS QPAGFVDTV. ..RPD.MVCR
ERAGROSTIS_15201_18034    ......WPVH PLDVKNAFLH GTLSETVYCS QPAGFVDTV. ..HPD.MVCR
ERAGROSTIS_29270_13367    .......... ....KNAFLH DTLSETVYCS QPAGFVDTV. ..HPD.MVCR
ERAGROSTIS_18112_9413     ......WPVH QLDVKNAFLH GTLSETVYCS QPAGFVDTV. ..HPD.MVCR
ERAGROSTIS_19814_20647    .......... .........H GTLSETVYCS QPAGFVDTV. ..HPD.MVCR
ERAGROSTIS_13947_3393     ......WPVH QLDVKNASLH GTLSETVYCS QPAGFVDTV. ..HPD.MVCR
ERAGROSTIS_10342_15306    .......PVH HTGVQSVFPP GPPSAPVYCS QPAGFVDPG. ..RPD.MVCR
ERAGROSTIS_23640_4846     .......... .......... ......VYCS QPTGFVDPV. ..RPD.MVCR
ERAGROSTIS_29268_14551    .......... .......... .DISETVYCS QPAGFVDPG. ..RPD.MVCR
ERAGROSTIS_22303_4706     ......WPVH .LDVKNAFLH GTLSETVYCS .PAGFVDPV. ..RPD.MVCR
ERAGROSTIS_22223_14708    ......WPVH QLDVKNAFLH GTLSETVYCS QPAGFVDPG. ..RPD.MVCR
ERAGROSTIS_15925_13461    .......... .......FLH GTLSETVYCS QPAGFVDPG. ..RPD.MVCR
ERAGROSTIS_27222_12857    ........VH QLDVYNAFLH GTLSETVYCS QPARFVDPG. ..RPD.MFCR
ERAGROSTIS_18562_9403     ......WPVH QLDVKNAFLH GTLSETVYCS QPAGFVDPG. ..RPD.MVCR
ERAGROSTIS_5289_4547      ......WPVH QLDVKNAFLH GTLSETVYCS KPAGFVAPG. ..RPD.MVCR
ERAGROSTIS_5299_12576     ......WPVH PLDVKNAFLH GTLSETVYCS QPAGFVDPV. ..RPD.MVCR
ERAGROSTIS_14261_23333    .......... .LDVKNAFLH GTLSETVYCS QPAGFVDPV. ..RSD.MVCR
ERAGROSTIS_17998_24061    ......WPVH QLDVKNAFLH GTLSETVYCS QPAGFVDPG. ..RPD.MVCR
ERAGROSTIS_17152_14766    .......... .......FLH STLSETVYCS QPARFVDPG. ..RPD.MVCR
ERAGROSTIS_24767_21405    ......WPVH QLDVKNAFLH GTLSETVYCS QPAGFVDPG. ..RPD.MVCR
ERAGROSTIS_20084_13814    ......WPVH QLDVKNAFLH GTLSETVYCS QPAGFVDPG. ..RPD.MVCR
ERAGROSTIS_13603_13970    .........H GIRVKNAFLH GTLSETVYCS QPAGFVDPG. ..RPD.MVCR
ERAGROSTIS_5838_11048     ......WPVH QLDVKNAFLH GTLSETVYCS QPAGFVDPG. ..CPD.MVCR
ERAGROSTIS_13114_14310    .......PVH QLAVKNAFLH GTLSETVYCS QPPGFVDPG. ..RPD.MVCR
ERAGROSTIS_9090_12965     ......WPVH QLDVKNAFLH GTLSETVYCS QPAGFVDPV. ..RPD.RVCR
ERAGROSTIS_25327_7429     ......WPVH QLDVTNAFLH GTLSETVYCS QPAGFVDPG. ..RPD.MVCR
ERAGROSTIS_23861_4093     .......... .......... ...SETVYCS QPAGFVDPG. ..RPD.MVCR
ERAGROSTIS_20673_10220    .......... .......... ..LSETVYCS QPAGFVDPG. ..SPD.MVCR
ERAGROSTIS_6114_5188      ......WPVH QLDVKNAFLH GTLSETVYCS QPAGFVDPG. ..RPD.MVCR
ERAGROSTIS_26968_9124     ......WPVH QLDVKNAFLH GTLSETVYCS QPAGFVGPG. ..RPD.MVCR
ERAGROSTIS_28545_11968    ........VH QLDVKNAFLH GTLSETVYCS QPAGFVAPG. ..RPD.MVCR
ERAGROSTIS_14859_6126     ......WPVH QLDVKNAFLH GTLSETVYCS QPAGFVDPG. ..RPD.MVCR
ERAGROSTIS_8522_15111     ......WPVR QLDVKNAFLH GTLSETVYCS QPAGFVDPG. ..RPD.MVCR
ERAGROSTIS_21623_11907    ......WPVH QLDVKNAFLR GTLSETVYCS QPAGFVDPG. ..RPD.MVCR
ERAGROSTIS_10012_9910     ......WPVH QLDVKNDFLH GTLSETVYCS QPAGFVDPG. ..RPD.MVCR
ERAGROSTIS_24141_13146    .......... .......... ..LSETVYCS QPAGFVDPG. ..RPD.MVCR
ERAGROSTIS_17028_14451    ......WPVH QLDVKNAFLH GTLSETVYCS QPAGFVDPG. ..RPD.MVCR
ERAGROSTIS_24296_5194     ......WHVH QLDVKNAFLH GTLSETVYCS QPAGFVDPG. ..RPD.MVCR
ERAGROSTIS_27954_16416    ......WPVH QLDVKNAFLH GTLSETVYCS QPAGFVDPG. ..RPD.MVCR
ERAGROSTIS_13901_12218    ......WPVH QLDVKNAFLH GTLSETVYCS QPAGFVDPG. ..RPD.MVCR
ERAGROSTIS_15904_15367    ......WPVH QLDVKNAFLH GTLSETVYCS QPAGFVDPG. ..RPD.MVCR
ERAGROSTIS_17490_20338    ......WPVH QLDVKNAFLH GTLSETVYCS QPAGFVDPG. ..RPD.MVCR
ERAGROSTIS_3912_18917     ......WPVH QLDVKNAFLH GTLSETVYCS QPAGFVDPG. ..RPD.MVCR
ERAGROSTIS_18183_7072     ......WPVH QLDVKNAFLH GTLSETVYCS QPAGFVDPG. ..RPD.MVCR
ERAGROSTIS_19026_3762     ......WPVH QLDVKNAFLH GTLSETVYCS QPAGFVDPG. ..RPD.MVCR
ERAGROSTIS_21315_12957    ......WPVH QLDVKNAFLH GTLSETVYCS QPAGFVDPG. ..RPD.MVCR
ERAGROSTIS_23947_14043    .......... ....KNAFLH GTLSETVYCS QPAGFVDPG. ..RPD.MVCR

ERAGROSTIS_21350_22371    LK.QSL.YGL K...QSGRMW YNRLSEYLIK EGYKNDSICP CIFIKRSRSE
ERAGROSTIS_8210_5584      LK.RSL.YGL K...QSGRMW YNRLSEYLLQ KGY..SNNND CLYVIIKRGS
ZEA_RLC_ibulaf            LN.ESL.YGL K...QSNRMW YN.LSKFLLK KGYTNNDDCP CVFTKKSQT.
ZEA_RLC_debeh             LQ.RAL.YGL K...QSGRMW YNRLSEFLLK KGYVNNPDSP CVFIRKSQKG
ERAGROSTIS_17701_7767     LQ.KSL.YGL K...QSERMW YNKLSTFLLE KGFVKNKDFP CVFIKKSEKG
ERAGROSTIS_17077_8480     LQ.KSL.YGL K...Q.GKMW YNKLGTFLLE KGFVKNEDCP CVFIRKKKG.
ERAGROSTIS_17675_18367    FQ.KSL.YGL K...QSERMW .NKLSTFLLE KGFLKNEDCP CVFIRKSEKG
ERAGROSTIS_9060_7830      LQ.KSL.YGL K...QSGRMW YNKLSTFLLE KGFLKNEDCP CVFIRKLEKG
ERAGROSTIS_19663_1944     LQ.RSL.YGL K...PSGRMW YNVLIEFLLK KGFQKKEGCP CVWNRKLEIV
ERAGROSTIS_9515_2850      LQ.QSL.YGL K...QSERMW YNRLSEFLLK KGFQKNEDCP CVFIRKSEIG
ERAGROSTIS_23282_10267    LQ.RSL.YGL K...QSGRMW YNRLSEFLLK KGFQKNEDCP CVFIRKSEIG
ERAGROSTIS_9619_24430     LK.RSW.YGL K...QSPRQW NKRES...MQ KSYKRSKFDS SVIKHVNGSH
ORYZA_osr14               LK.RSL.YGL K...QSPRQW YKRFDLFMLS HGFKRSEFDS CVYIKFVNGS
ORYZA_osr15               LK.KSL.YGL K...QSPRQW YKRFDSFMLS QKFRRSNYDS CVYLKVVDGS
ZEA_RLC_eninu             LI.KSL.YCL K...QAPRQW HKKFNNTLTT AGFCVNEADK CVYYRFSGGK
ZEA_RLC_gudyeg            LI.KSL.YGQ K...QAPKQ. HEKFDNTLTV AGFAVNESDM CVYYRYGGGE
ERAGROSTIS_27179_11089    LR.KSL.YGL K...QAPKQW HEKFDRTVTT AGFAVNEADT GVYYRFGGRE
ERAGROSTIS_12846_16935    LV.KSL.YGL K...QAPKQW HEKFDTTLTS VGFSVNEAEK CVYYRYGGGE
ERAGROSTIS_19544_8638     LL.MTL.DGL K...QAPKQW HEKFDRTLTS VGFVVNEADK CVYYRYGGGE
ERAGROSTIS_23742_7192     LL.KSL.YGL K...QAPKQW HEKFDRTLTS TGFVVNEADK CVYYRYGGGE
ERAGROSTIS_13488_10939    LL.KSL.YGL K...QAPRQW HEKFERTLTS DDFVVNKADK CVYYRYGGGE
ERAGROSTIS_26102_10769    LL.KSL.YGL K...QAPRQW HEKFERTLTS AGFVVNEADK CVYYRYGGGE
ERAGROSTIS_25726_4485     LL.KSL.YGL K...QALRQW HEKFESTLTS AGFVVNEADK CVYYRYGEGD
ERAGROSTIS_10458_8930     LL.KSL.YGL K...QAPRQW HEKFGRTLTS ASFVVNEADK CVYYRYGGGE
ERAGROSTIS_15013_4183     LL.KSL.YGL K...QAPRQW HEKFERTLTS SGFVVNEADK CVYYLYGGGE
ERAGROSTIS_19445_22456    LI.KCL.YGL K...QAPKQW HDKFDSTLIS AGFNVNEADK CVYYRYGGGQ
ERAGROSTIS_25985_7562     FL.ISL.YGL N....PPKQW HGKFDSTLIA .GFSVNEADK CVYYRYSWGQ
ERAGROSTIS_6230_15945     LL.KAL.YGL K...QAPKQW HEKFDSTLIS AGFNVNEADK CVYYRYGGGQ
ZEA_RLC_machiavelli       LL.KSL.YGL K...QAPKQW HEKFDTTLTS IGFAINEADR CVYYRCGGGE
ERAGROSTIS_14148_7888     LL.KSL.YGL K...QAPKQW HEKFDSTLIS AGFKGKEADK CGYDRYGGGQ
ERAGROSTIS_21897_2704     LL.KSL.YSL K...QAPKQW HEKFDSTLIS AGFNVNEADK CVYYRYGGGQ
ERAGROSTIS_22171_9480     LL.KSL.YGL K...QAPKQW HEKFDSTLIS AGFNVNEADK CVYYRYGGGQ
ERAGROSTIS_23121_22061    LL.KSL.YGL K...QAPKQW HEKFDSTLIS AGFNVNEADK CVYYRYGGGQ
ERAGROSTIS_19809_14688    LL.KSL.YGL K...QAPKQW HEKFDSTLIS AGFNVNEADK CVYYRYGGGQ
ERAGROSTIS_20194_6268     LL.KSL.YGL K...QAPKQW HEKFDSTLIS AGFNVNEADK CVYYRYGGGQ
ORYZA_osr1                LL.KSL.YGL K...QAPKQW HEKFDTTLTS AGFVVNEADK CVYYRYGGGE
ORYZA_RIRE5I_OS           LL.KSL.YGL K...QAPKQW HEKFDTTLTS AGFVVNEADK CVYYRYGGGE
ORYZA_rire5               LL.KSL.YGL K...QAPKQW HEKFDNTLTS AGFVVNEADK CVYYRYGGGE
ORYZA_houba               LL.KSL.YGL K...QAPKQW HEKFDKTLTS AGFAVNEADK CVYYRHGGGE
ORYZA_rn_423              LL.KSL.YGL K...QAPKQW HEKFDRTLTS AGFIVNEADK CVYYRFGGGE
ZEA_RLC_fourf             LL.KSL.YGL K...QAPKQW HEKFDKTLTS AGFVVNEADK CVYYRYGGGE
ORYZA_rn_10761            LK.KSI.YGL K...QASRQC YHKFHEIVIS FGFEINAVED CVHKF.SGSK
ZEA_RLC_wiwa              LQ.KSI.YGL K...QASRSW NIRFDEVIKG LGFHQNEEEA CVYKKESGSA
ORYZA_rire1               LQ.KSI.YGL K...QASRSW NIRFDEVIKG FGFIKNEEEA CVYKKVSGSA
ORYZA_RIRE1_I             LQ.KSI.YGL K...QASRSW NIRFDEVIKG FGFIKNEEEA CVYKKVSGSA
ERAGROSTIS_23687_8316     LK.KSI.YGL Q...QASRRW LLKFYNTIKS FGVAKNIEDD CVYAKFKNGK
ERAGROSTIS_6542_2906      LN.KSI.YGL K...QAARMW YLKFHETVIK FGFSKNIEDN FIYAKFKNGK
ERAGROSTIS_13677_7100     LN.NSI.YGL K...QAVRMW YLKFHETVIK FGFSKNIEDN CIHAKFKNGK
ZEA_RLC_donuil            LK.KSI.YGL K...QASRQW YLKFDRTIKD FGFKENVEDN CVYAKFKNGK
ORYZA_OSTONOR1_I          LK.RSI.YGL K...QASRQW YLKFDGTIKK FGFQENVEDN CIYSKFKNGR
ERAGROSTIS_20223_24521    LR.KSI.YGL K...EGERMW KVEMDEVMKR IGIRRKEVER WMYNKEKGGK
ERAGROSTIS_22778_17336    LR.KSI.YGL K...QGIRMW KFKFDEVIKR CGVRRNDVDS CIYIKSKGGR
ERAGROSTIS_23685_12225    LR.KSI.YGI K...QAARMW NFKFDEIIKR FEFRNNDVDT CIYIKSKGGK
ERAGROSTIS_8877_18592     LR.KSI.YGL K...QAARMW NFKFDEVIKR FGFRSNDVDS CIYIKSKGGK
ERAGROSTIS_19649_13964    LR.KSI.YGL K...QAARMW NFKFDEVIKR FGFRNNEVDT CIYVKSKGGK
ERAGROSTIS_15986_18346    LH.RSL.YGL K...QSPRAW FDRFRQSMLK RGYVKSNANH TLFYREAENK
ERAGROSTIS_22437_1880     VI.ESL.YGL K...QLSHAW FDRLRRALCA MEYKKCDRDQ TVFDRLVGRK
ERAGROSTIS_14204_2759     LR.KSL.YGL K...QSPRAW FNRFKCVLCS MAYKQCNGDH TVFYRHSGRK
ZEA_RLC_hago              LRSRSM...A E...ESPRAW FDRFRRAVCG MGYSQCNADH TVFFKHKGSS
ERAGROSTIS_27134_14736    LK.KEL.YGL K...Q.PRAW FDRFRRAVCD IGYSQCNGDH TVFYRHQGSN
ERAGROSTIS_18587_6010     SK.KSL.CGL K...QSPRAW FDRFRRTVCD MGFLQCNGDH TVFYRRRGFK
ERAGROSTIS_7211_7556      LK.KSL.YGL K...QSPRAW FDRFRRTVCD MGYSQN.GDH TVFYIHRGSN
ZEA_RLC_depuw             LK.KSL.YGL K...QSPRAW FDRFRRAICD MGYYQCNGDH TVFYKHQGSC
ORYZA_rn_314187           LK.KSL.YGL K...QSPRAW FDRFRRVVCD MWYSQCNGDH TVFYKHRGAH
ORYZA_rn_44393            LK.KSL.YGL K...QSPRAW FDRFRRALCN MGYSQCNGDH TVFYRHRGAH
ORYZA_rn_37607            LK.KSL.YGL K...QFPRAW FERFRCAVCD MGYSQCNGDH TVFYKHRGTY
ORYZA_rn_16305            LK.KSL.YGL K...QSPRAW FDRFRHAVCD MGYSQCNGDH TVFYKHRGTH
ZEA_RLC_iseb              LK.KSL.YGL K...QSPRAW FDRLRRAMCN MGYKQCNSDH TVFYYHSGGS
ORYZA_osr3                LK.KSL.YGL K...QSPRAW FDRFRRAMCA MGYKQCNGDH TVFYHHSGDH
ORYZA_rn_154162           LK.KSL.YGL K...QSPRAW FDRFRRAMCG MGYKQCNGDH TVFYRHNRGL
ORYZA_rn_11071            LK.KAL.YGL K...QAPRVW YSQIDKYFIQ KGFAKSISEP TLYVNKTGTD
ORYZA_rn_111158           LK.KAL.YGL K...QAPRAW YSQIDKYFIQ KGFAKSISEP TLYVNKTGTD
ERAGROSTIS_27449_17041    QR.KTL.YGL H...QAPCS. NAKLEETLVA LGSRGAHRRT P...STRGGT
ERAGROSTIS_8361_8339      LH.RGL.YGL R...QAPRGW NAKRDASLRA LGFVRSLSEH DMYMRGVESA
ERAGROSTIS_16019_17069    PP.TPP.SAP R...QPPHAW NAKLDMSLLS LELKRCASEH GMYTRGARER
ERAGROSTIS_13105_10328    VR.KGR.DGG G...QARRGG NAK.DATRAS LGCQKSSYED GIYTRSRGGA
ORYZA_rn_15590            LK.HAL.YSL R...QAPRMW NAKLDGTLRC LGFKRSDTEH AVYVRAEGNT
ERAGROSTIS_15033_3281     LD.KAL..GL R...QATRAW NAKLDQTLVA LGSQHSASEY AVYARGQGAS
ERAGROSTIS_26005_4551     PR.KAL.YAP Q...HAPRAW HAKLPDPQPS PGFARRPPEA AIYCRRNGDA
ZEA_RLC_kuvi_1            LH.KAL.YGL H...QAPRAW NQKLDEKLGV LGFIKCPSEH AIYCRGDGAE
ZEA_RLC_kuvi_2            LH.KAL.YGL H...QAPRAW NQKLDEKMGV LGFTRCPSEH AIYCRGEGAE
ORYZA_rn_10459            LR.MAL.YEL H...QAPRTW NVNLDVLLPS LGFKRSSSEH VVYVRRNSNA
ZEA_RLC_fehod             LR.KAL.YGL H...QAPRAW NEKLDRTMKS LGFRKSISEP AIYLRRNIKS
ERAGROSTIS_25298_12306    HR.NAL.YGL P...PAPRAR TAHLPDTLVS HGFARCPSEA AIYCRQSDDA
ERAGROSTIS_13739_10133    LR.KAL.YGL H...QAPRAW NAKLDETVVA LGFTRCPSEH AIYVRRNGAS
ERAGROSTIS_13203_12708    LR.KAL.YGL H...QAPRAW NVKLHDTLLS LGFARCPSEA AIYCQRSGDA
ERAGROSTIS_24724_14833    LR.KAL.YGL H...QASRAW NAKLHDTLVS LGFARCPSEA ASYCRRSEGA
ERAGROSTIS_14141_6586     LS.KAL.YGL R...QAPRAW YIRLDRSMKQ LGFTRCAQEQ SVYRNPAG..
ERAGROSTIS_29484_14183    LS.KAL.YGL R...QAPRAW YIRLDS.MKQ LGFTRCAQEQ SVYRNAAG..
ORYZA_rn_2112             LH.KAL.YGL R...QALRAW NIRLDRSLRE LGFDRCTQEQ AVYTRGRGSD
ORYZA_osr5                LS.KAL.YGL R...QAPRAW NTRLDRSMKE LGFSRCAQEQ AVYTRGIGSA
ERAGROSTIS_4063_13246     LY.KAL.YGL R...QAPRAW NVKLDTSLLQ LCFTQCASEH GVYTRGRGDQ
ZEA_RLC_ugog              LK.KDL.YGL K...QAPRAW NARLDLELLN LGFKRSLEEN AIYKRGTSKT
ZEA_RLC_vuijon            LK.KAL.YGL K...QAPQAW NAKLDEELTR LGFRRSVEEH TVYKRGTGVT
ZEA_RLC_owiit             LN.KAL.YGL K...QAPRAW NARLDKELVK LGFRRSREEH AVYKRGKDVT
ZEA_RLC_atop              LK.KAL.YGL K...QAPRAW NARLDQELKF LGFNRSVEDH AVYRRGTGNS
ZEA_RLC_afad              LN.KAL.YGL K...QAPRAW NARLDSELFS LGFNKCVVEH AVYRKGAGNS
ZEA_RLC_urum              LK.KAL.YGL K...QAPRAW NARLDSELTL LGFEKCKVEH AVYRKGTGHS
ORYZA_rn_79               LR.KAL.YGL R...QAPRA. HSKLDATLVS LGFDRCPMEH GVYKRKTGDD
ZEA_RLC_seufyt            LH.KAL.YGL R...QAPRAW NAKLDAAMAQ LSFQRSRSEH GVYTRSSSTS
ZEA_RLC_mauky             LH.KAL.YGL C...QAPRAW NAKLDSSLLS LGFRCSKEEH AVYVRGTSDD
ZEA_RLC_ahov              LH.KAL.YGL R...QAPRAW NAKLDLTLKQ MGFEQNVYEA AMYRKGSGDF
ORYZA_rn_12070            LD.KAL.YGL R...QAPRAW NIKLDATLKK IGFEQSPLEH GLYERGTGGG
ERAGROSTIS_20653_3655     LR.KAL.YGL R...QASRAW NAKLHSTLKE MGF.QNAHEA AVYRQG....
ERAGROSTIS_9220_15099     RR.KR..HAL R...PPPRAR NAKLDSTLKE MGFQQSAHET AVYRRGSNGS
ORYZA_osr2                LR.KAL.YGL R...QAPRAW NAKLDCTLKE LGFDQSKHEH AMYRRNNGGS
ORYZA_rn_351194           LR.KAL.YGL R...QAPRAW NAKLDCTLKE LGFDQSKHEH AMYRRNNGGS
ORYZA_osr20               LR.KAL.YGL W...QAPRAW NAKLDSTLKQ MGFQQSSHEA AVYRRGKDGN
ORYZA_rn_8981             LR.KAL.YGL W...QAPRAW NAKLDSTLKQ MGFQQSSHEA AVYRRGKDGN
ERAGROSTIS_5033_13293     LR.KAL.YGL R...QAPRAW NTKLDSTLRA MGFEQSPHEA AVYRRG....
ZEA_RLC_raider            LR.KAL.YGL R...QAPRAW NAKLDSTLKR MGFMPSPHEA AIYRRGNGGS
ORYZA_osr4                LH.KAL.YGL R...QAPRAW NAKLDSTLKG MGFEQSPHEA AIYRRGIGGN
ERAGROSTIS_4017_9757      LR.KAL.YGL R...QAPRAW TAKLDSTLKE IGFQQSAHEA AVYRRGSDGS
ERAGROSTIS_15833_6978     LR.KAL.YGL R...QAPRAW NAKLDSTLKE MGFQQSAHEA AVYRRGSDGS
ERAGROSTIS_11365_6193     LR.KAL.YGL R...QAPRAW NAKLDSMLKE MGFQQSAHEA AVYRHGGDGS
ORYZA_rn_55080            LN.KAL.YGL R...QAPRAL YSKLDACLVS LGFTRSDHEH AVYTRRSAHK
ZEA_RLC_dolovu            LK.KAL.YGL R...QAPRAW NARLDSELIR LGFERNPLEH AVYRRAQADI
ORYZA_rn_50052            PK.KAL.YGL R...QAPRAW YAKLDSSLAG LNFVKSATEN AVYTRGHGDS
ORYZA_rn_11264            LD.KAL.YGL R...QAPRVW NAKLDTSLTS LGFRRCDFEH AVYAQGQGTH
ORYZA_rn_157332           LD.KAL.YGL R...QAPRAW NSKLDATLLS LGFRQNDCEH AVYVRGNTSA
ORYZA_rn_17774            LD.KAL.YGL R...QAPRVW NAKLDASLLS LGFRRNDCEH AVYGRGSGDS
ZEA_RLC_niki              LI.KAL.YGL R...QAPRAW YAKLDSSLGS LGFQRSAYEH VVYTRGAGEQ
ORYZA_rn_50354            LD.KAL.YGL R...QAQRAW YAKLDASLLM LGFHRSDSEH AVYMRGMGVH
ZEA_RLC_nowuv             LV.KAL.YGL R...QAPRAW YAKLDASLAS LGFRRSINEH AVYTRGKGQH
ORYZA_rn_22814            LV.KAL.YGL R...QAPRAW YTKLDASLLS LGFHRSASEH AVYMRGANAR
ORYZA_rn_201118           LN.RAL.YGL R...QAPRAW NAKLDVSLHE LGFTRGITEH AVYTRGTGNA
ORYZA_rn_308183           LH.KAL.YGL R...QAPRAW NAKLDDSLLS LGF.QSANEH AVYTRVKGDA
ZEA_RLC_ajit              LR.KAL.YGL R...RAPWAW NQKLDASILG LGFKRCVDEH GIYTRGSGTG
ORYZA_rn_37405            LH.KAL.YGL K...QAPRAW NSKLDSSLLM LGFARSECEH GLYTRSDGEK
ZEA_RLC_volo              LH.RAL.YGL R...QAPRAW NSKLDTSLLQ LGFARSRNEH GLYTRDTQQS
ZEA_RLC_ubel              LH.KAL.YGL R...QAPRAW NQKLDTELVS LGFTRCVDEH GMYTRVKGGV
ZEA_RLC_ehahu             LH.KAL.YGL R...QAPRAR NQKLDVELLA LGFTRGVNEH GIYTRGKGEA
ZEA_RLC_yrer              LH.KAL.YGL R...QAPRAW NQKLDAELLA LGFARCVNEH GMYTRGKGEA
ORYZA_rn_56788            LH.KVL.YGL R...QAP.AW NAKLDSSLLS LGFCCSSSEH GVYTRATAGK
ORYZA_rn_18313            LH.KAL.YGL R...QAPRAW NAKLDSSLLS LGFHRSSSEH GVYTRTRGGR
ORYZA_osr6                LK.KAL.YGL K...QAPRAW NAKLHNTLIS LNFIKSETES AVYVRGTGSS
ORYZA_rn_2818             LR.KSL.YGL K...QAPRAW NAKLDESLNS LNFVRSATEH AVYTRGSGSS
ERAGROSTIS_13154_15070    LQ.KAL.YGL K...QAPRAW YARLKPFLLE RGVLLGCVDK TLFPPKQGNA
ORYZA_osr8                LS.KAL.YGL K...QAPMAW YDRLKNFLLA KGFTMGKVDK TLFVLKHGDN
ORYZA_osr7                LD.KAL.YGL K...QAPRAW YERLKTFLLQ NGFEMGAVDK TLFTLHSGID
ZEA_RLC_wawo              LQ.KAL.YGL K...QAPRAW YARLKTFLLK NGFKMGSVDK TLFLLRQGND
ERAGROSTIS_15947_16602    LK.KAL.YGL K...QAPWAW YERLRDYLIG KGYKIGSLTN PPFTKHVGDD
ERAGROSTIS_20518_15372    LK.KAL.YGL Q...QEQRAW YERLRDYIIG KGYKIGSIDN TLFTKHIGD.
ERAGROSTIS_16736_11558    LK.KAL.YGL K...QASSAW YERLRDYLIG KGYKIGSIDN TLFTKHVGDD
ERAGROSTIS_7103_7327      LN.KVH.TGL K...QASRAW YECLKGFFIA NDFFIGKVDP TLFTKKIDND
ERAGROSTIS_8637_24172     LH.KDI.NCI K...QAQITG YECLTGYLIA NDFVIGKVDP TLFTKKIDND
ERAGROSTIS_26619_15221    LH.KAL.YGQ T...QTPITW YECLKGYLSA NDFFIGKVDP TLFPTKIDNE
ERAGROSTIS_7062_20794     LR.KAL.YVL N...QAPRAW YECLKGYLIA NYFDIGKVHP TLF.NNIDSD
ERAGROSTIS_12811_5309     LH.KAL.YGL K...QAPREW .DCLKWYLIA NDFVIGKVGP TRFTKKIDND
ERAGROSTIS_9784_16161     LH.KAL.YGL K...QAPIAR YECLKGFHIE NDFVIGKVDP TLFTKKIDND
ERAGROSTIS_9795_13926     RH.KAL.SGL K...QTPRAW YECLKGYLIA NDFVIGKVDP TLFTKKIDND
ERAGROSTIS_13664_5123     LH.KGL.YGL K...QAPCAW CEWLKGYLIA NDFVIGKVDP TLFTKKIDNE
ERAGROSTIS_7577_6066      LH.KAL.YEL K...QAPRAW YTCLTGYRIA NDFVIGKVDP TLFTKKIEND
ERAGROSTIS_15850_6868     LH.KAL.YGL K...QAPRAW YGCLKGYLIA NDFVIGKVDP TLFTKKIDSD
ERAGROSTIS_9427_8115      LH.KAL.YGL K...QAPRAW YECLKGYLIA NDFVIGKVDP TLFTKKIDND
ERAGROSTIS_4026_6303      LH.KAL.YGL K...QAPRAW YECLKGYLIA NVFVIGKVDP TLFTKKIDND
ERAGROSTIS_12124_15984    LH.KAL.YGL K...QAPRAW YECLKGYLIA NDFVIGKVDP TLFTKKIDND
ERAGROSTIS_10475_15024    LH.KAL.YGL K...QAPRAW YECLKGYLIA NDFVIGKVDP TLFTKKIDND
ZEA_RLC_giepum            LS.KAL.YGL K...QAPRAW YERLRDFLLS KDFKIGKVDT TLFTKRIGKD
ORYZA_osr10               LS.KAL.YGL K...QAPRAW YERLRDFLLS KDFKIGKVDT TLFTKIIGDD
ZEA_RLC_ji_2              LS.KAL.YGL K...QAPRAW YECLRDFLIT NGFKVGKADP TLFTKTLEND
ZEA_RLC_opie_1            LS.KAL.YGL K...QAPRAW YECLRDFLLT NAFKVGKADP TLFTKTCDGD
ZEA_RLC_opie_2            LS.KAL.YGL K...QAPRAW YECLRDFLIA NDFKVGKADP TLFTKTCDGD
ORYZA_osr9                LH.KAL.YEL K...QAPRAW YECLRNFLVK NGFEIGKADS TLFTKRHDND
ZEA_RLC_ji_1              LH.KAL.YGL K...QAPRAW YDCLKDFLIK NGFTIGKADS TLFTRKVDNE
ERAGROSTIS_21957_14335    LP.RPL.YVL K...PPPRAW FQRFASVVTV AGFSASNHDP MLFVHTSARE
ERAGROSTIS_9757_21839     LR.RR..YGL K...QTPRAR FQRFTSVVTA AGFSASNHDP ALFVHTSARG
ERAGROSTIS_8352_18339     LR.RSL.YGL K...QAPRAW FQRFASVVTA AGFSASNHDP ALFVHTSARG
ERAGROSTIS_15088_16064    LR.RSL.YGL K...QAPRAW FQRFASVVTV AGFSASNHDP ALFVHTSARG
ERAGROSTIS_18449_6098     LR.RAL.YGL K...QAPRAW FERFSSVLVA AGFTPSALDP ALFVHNSQRS
ERAGROSTIS_23271_10309    LR.RAL..CL K...QAPRAW FERFVSVITA AGCSPCDHDP ALFIHLSSRG
ZEA_RLC_anar              LR.RAL.YGL K...QAPRAW FERFISAITA AGFSSSEHDP ALFVHVSPKG
ZEA_RLC_ubat              LH.RAL.YGL K...QAPRAW FERFVSVIKA CGFYSSDHDP ALFIHVSSRG
ERAGROSTIS_15839_4449     LG.RSL.YGL K...PAPRAW FERFTSVILA AGFTPSDHDP ALFVHNSERG
ERAGROSTIS_6486_14095     LR.RAL.YGI K...QAPRAW FERFSSVITA AGFTPSDHDP ALFVHTSKHG
ORYZA_rn_304179           LR.RAL.YGL K...QAPRAW FARFSSVICA AGFCPSDHDP ALFVHTSEHG
ORYZA_tos17               LR.RAL.YGL K...QAPRAW FARFSSVVLA AGFSPSDHDP ALFIHTSSRG
ZEA_RLC_huta              IR.QSF.IRF KTGRQAPRAW YARLSSKLLK LGFKVSKVDH SLF.......
ZEA_RLC_ijiret            LK.KAL.YGL K...QAPRAW HSRLTRKLQE LGFQASVADA SLFVFKQNGL
ZEA_RLC_ubep              LQ.KAL.YGL K...QAPRAW HSRLTGKLIE LGFSPSIADT SLFVFRQADI
ERAGROSTIS_20468_7789     LN.KAL.YGL K...QAPKAW HSRLTSKLQQ LGFTSSRSDA SLFIFNHNG.
ERAGROSTIS_21098_15430    LD.KSL.YGL K...QAPRTW FARLSSKLLK LGFVASKADV SLFIFNKGGI
ZEA_RLC_finaij            LD.KAL.YGL K...QSPRAW FSRLSSKLIQ LGFTASKADI SLFIFNQDGI
ZEA_RLC_ydut              LD.KSL.YGL K...QAPRAW FSRLSDKLIN IGFSPSKADV SLFILKKQDI
ZEA_RLC_onal              LD.KAL.YGL K...QAPRAW FSRLSNKLLE LGFSPSKADV SLFIFHKEGL
ZEA_RLC_rely              LD.KSL.YGL K...QAPRAW FSRLSKKLID LGFSPSKADV SLFILNKGGV
ZEA_RLC_ruhi              LD.KSL.YGL K...QAPRAW FSRLSSTLIQ LGFIASKADV SLFIFNKEDI
ZEA_RLC_sehoad            LD.KSL.YGL K...QAPRAW FSRLSNKLLQ LGFQASKADV SLFIFNKGGV
ZEA_RLC_taname            LD.KSL.YGL K...QAPRAW FSRLSGALLQ LRFQASKADV SLFIFNKGGI
ERAGROSTIS_9861_4307      LE.QAI.SGL K...QAPRAW YHRLIMNLPT MGFKPSQADP PVFC.SRGDV
ERAGROSTIS_3611_7945      LD.KAL.YGF K...QTPRAG YSRLSARLIN LGFMSSRSDT SVFYYHEGHV
ERAGROSTIS_24993_22247    PD.TAL.YVL T...QATRAW SSRFSTKLVQ LGFVASTADT SLVIYNKNGI
ZEA_RLC_uwaf              LD.KAI.YGL K...QAPRAW YSRLSNKLLE FGFKMSLSDN SLFYLDKDGA
ERAGROSTIS_16684_13612    LD.KAL.YGL K...QAPRAW YSRLCHKLEE LGFQSSKGEN SFFFINKGNH
ORYZA_rn_41524            LD.KAL.YGL K...QAPRAW FERLSQKVHQ LGFISSKADY FTIFHNKGSV
ERAGROSTIS_6620_8163      LD.KAL.YGL K...QAPRGW YSRLSKKLCA LGFQPSKAYT SLFYYSKGKF
ERAGROSTIS_10661_2335     ID.KAL.YGL K...QAPRAW FARLSAKLLQ LGFCASKADT SLFYFHKNEV
ERAGROSTIS_18231_3943     LD.KAL.YGL K...QAPRAW YSRLSVKLQH LGFTASKADT SLFFYLSAGV
ERAGROSTIS_24642_8160     LD.KAL.YDL ....QAPRAW YSRLSTNRLQ LGFKASKADT FLFYLNNKDV
ERAGROSTIS_21463_15431    LD.KAL.YGL K...QAPRAW YARLSQKLEQ LGFLASKADT SLFIVSDSVV
ZEA_RLC_gilovu            LD.KAL.YGL K...QAPRAW YARLCKRLQE LGFLPSKADT SLFYYSRGEY
ORYZA_rn_41625            LD.KAL.YGL K...QAPRAW YSRLYQKLLQ LGFVASKADT SLFFFRRGDV
ORYZA_rn_252146           LD.KAI.YGL K...QASRSW YSRLSHKLFE LGFISSKSDT SLFIYNRNGI
ZEA_RLC_ytar              LD.KAL.YGL K...QAPRAW YSRLSMKLQA LGLL.SPADI SLFIFHRGSI
ERAGROSTIS_20886_9664     LE.KAL.YGL K...QAPRAW YHRLSVKLQQ LGFKSSKADT CLFYFRAGDL
ZEA_RLC_agep              LD.KAL.YGL K...QAPRAW YSRLSAKLVC LGFKPSQAGT SLFIYCKGTV
ERAGROSTIS_17811_21939    LD.KAL.YGL K...QAPRAW YSRLSGKLLQ LGFSSSKADT SLFFFTKGGV
ERAGROSTIS_26368_9854     LD.KAL.YGL K...QAPRAW YHRLSSKLLQ LGFKASKADT SLFFYKKGNA
ERAGROSTIS_19226_17227    LD.KDL.YGL K...QAPRAW YSRLSTKLQR LGFLSSKADT SLFHFSKGGV
ORYZA_rn_226134           LD.KAL.YGL K...QAPRAW HSRLSHKLQE LGFVPYKADT SLFYLKKGKY
ORYZA_rn_7248             LD.KVL.YGL K...QAP.AW YSRLSHKLQE LGFVPSKADT SLFYSNTRTY
ZEA_RLC_omud              LD.KAI.YGF K...QAPRAW YSRLSEKLVK LGFQASKSDT SLFFYNKGGI
ZEA_RLC_tata              LD.KAI.YGL K...QAPRAW YSRLSDKLLQ LGFQASKGDT SLFFYIKEGI
ERAGROSTIS_17782_6462     LD.KAL.YGL K...QAPRAW YSR.STKLCA LGFQSSKADT FLFYYS....
ERAGROSTIS_27548_10955    LD.KAL.YGL K...QAPRAW YSR.STKLCA LGFQSSKADT SLFYYS....
ORYZA_rn_45033            LD.KAL.YGL K...QAPRVW YARLSSKLCD LGFKASKADI SLFFQSKGGV
ORYZA_osr22               LD.KAL.YGL K...QAPRAW YSRLSKKLHE LGFRSSKANT SLFFYNNKGL
ORYZA_rn_45334            LD.KAL.YGL K...QAPRAW YSRLSKKLHE LGFRSSKANT SLFFYNNKGL
ORYZA_rn_2350             LD.KAL.YGL K...QAPRAW YSRLSKRLQE LGFVSSKADT SLFFYNKKGL
ORYZA_rn_319              LD.KAL.YGL K...QAPRAW YSRLSKRLQE LGFTSSKADT SLFFFNKKGL
ORYZA_rn_55181            LD.KAL.YGL K...QAPRAW YSRLSKKLQE LGFSSSKADT SLFFYNKGHH
ORYZA_rn_2515             LN.KAL.YGL K...QAPRAW YSRLSKKLTE LGFEASKADT SLFFLNKGGI
ORYZA_rn_11667            LD.KSL.YGL K...QAPRAW FARLSNKLID LGFSASKADT SLFFLHKGDI
ORYZA_rn_222131           LD.KSL.YGL K...LAPRTW FARLSQKLIE LGFSGSKADT SLFFLNKGEV
ORYZA_rn_50455            LD.KAL.YGL K...QAPRAW FARLSKKLTD LGFSGSKADT LLFFLNRGGV
ORYZA_rn_41020            LD.KAL.YGL K...QAPRAW FSRLSKKLVD LGFQGSKADT SLFFSNKGGI
ORYZA_rn_81157            LD.KAL.YGL K...QAPRAW FSRLSKKLMD LGFKGSKADT SLFFLNKGDI
ORYZA_rn_40617            LD.KAL.YGL K...QAPRAW YARLSGKLQQ LGFKPSKADT SLFYFSKGNV
ORYZA_rn_5436             LD.KAL.YGL K...QAPRAW YARLSGKLQQ LGFKPSKADT SLFYFNKGSI
ORYZA_rn_7752             LD.KAL.YGL K...HALRAW YSRLSSK.CD LGFKSSKADT SLFFYSKGSV
ZEA_RLC_huti              LD.KAL.YGL K...QAPRAW HSRLSSKLCQ LGFKASKADT SLFYYNKGSV
ORYZA_rn_56889            LD.KAL.YGL K...QAPRAW YSRLSMKLQQ LGFSPSKADI LLFFYRKGSV
ZEA_RLC_tiwe              LD.KAL.YGL K...QAPRAW YSRLSMKLQD LGFKSSKADT SLFFYNKGNI
ORYZA_rn_7411             LD.KAL.YGL K...QAPRAW YSRLSTKLSE LGFVPSKADT SLFFYKKGQV
ORYZA_rn_6846             LD.KAL.YGL E...QAPRAW YSRLSTKLQE LGFQASKADT SLFFYNKGAV
ORYZA_rn_41423            LD.KAL.YGL K...QAPRAW YSRLSTKLQE LGFMPSKADT SLFFYSKGDV
ORYZA_rn_52569            LD.KVL.YGL K...QAPRAW YSRLSTKLHE LGFISSKADT SLFFYSKD..
ORYZA_rn_207122           LD.KAI.YGL K...QAPRAW YSRLSTKLQA LGFKPSKVDT SLFFYSKGDV
ORYZA_rn_189107           LD.KAL.YGL K...QAPRAW YSRLSTKLQE LGFKPSKANT SLFFYNKENI
ORYZA_rn_180106           LD.KAL.YGL K...QAPRAW YSRLCTKLQE LGFKPSKADT SLFFYSKGNV
ORYZA_rn_12672            LD.KAL.YGL K...QAPRAW YARLSQKLQQ LGFQGSKADT SLFFYNKQGL
ORYZA_rn_200117           LD.KAL.YGL K...QAPRAW YAKLSQKLQH LGFQGSKADT SLFFYNKGGL
ORYZA_osr23               LD.KAL.YGL K...QAPRAW YSRLSGKLHE LGFKGSKADT SLFFYNKCSL
ORYZA_rn_12873            LD.KAL.YGL K...QAPRAW YSRLSTKLNE LGFVSSKSDT SLFFYDKNGV
ORYZA_osr24               LD.KAL.YGL K...QAPRAW HSRLSTKLCE LGFKSSKSDT SLFFYSKRDV
ORYZA_osr19               LD.KAL.YGL K...QAPRAW YSRLSTKLHE LGFKSSKSDT SLFFYSKGDV
ORYZA_rn_219129           LD.KAL.YGL K...QAPRAW YSRLSTKLHE LGFKSSKSDT SLFFYSKGDV
ORYZA_rn_434              LD.KAL.YGL K...QAPRAW YSRLSTKLHD LGFKSSKSDT SLFFYNKGDV
ERAGROSTIS_12125_4640     LR.QEV.LGL Q...PAAR.. WQRFANHIRT LGFGRA.SDT ALFILQQDSS
ERAGROSTIS_18866_6868     LY.KSF.FGC Q...EARRAW YSRFASFLIS LGCVEATSDT AMFSYHRGPE
ZEA_RIL_nugimu            LV.KSI.YGL K...QAPRAW FGRLSAYLWH LGFTSTQLDV SLFVYRQGGD
ERAGROSTIS_13415_3954     LN.RSI.YGL K...QSPRAW HSRLSERLHQ PGFVSSAADT SLFILHTARV
ERAGROSTIS_26487_7186     LS.KSL.YGL K...QAPRAW YQTFAAELCR IGFQSTQSDS SLFVHRNHND
ERAGROSTIS_20074_16603    LS.KSL.YGL K...QAPRAW YQRFSSELTK IGFTATKSDS SLFVLKHGQS
ERAGROSTIS_25377_9641     LS.KSP.YGL K...QAPRAW YMRFADFIRS IGFQSTRSDT SLFVLHHGND
ERAGROSTIS_12217_13791    LS.KSL.CGL K...QAPRAW YMRLA.FIKS IGFQSTRSDT SLFGLRHGQD
ERAGROSTIS_18573_21465    LS.KSL.YGL K...QAPRAW YMRFADFIKQ IGFQSTRSDT SLFVLRQGKE
ERAGROSTIS_9216_8748      FV.KLL.IGF K...QGLRAW DLRFADFIKQ IGFQSTRS.T SLFVLRQGKE
ERAGROSTIS_20351_4057     LN.KSL.YGI K...QAPRTW FLHFTKFLFT LGFHGSKSYA SLFILKHGSS
ERAGROSTIS_24329_13950    LQ.QSL.YVL Q...HTPTSS HQRFSTYIRL LGFVPSVSDT SLLVYKDGSS
ZEA_RLC_naasuj            LS.RSL.YGL R...QAPRAW FQRFVEHVTS LGFIQSKADS SLFVYHHHGE
ORYZA_osr12               LS.RSL.YGL R...QAPRAW FKRFADHATS LGFVQSRADP SLFVLRRGSD
ERAGROSTIS_4874_9648      LH.KSL.YGL K...QTPHPW FLRFTSFLTT LGFKASNSDS SLFIYMSGKH
ERAGROSTIS_24239_11079    LH.KSL.YGL K...QAPRTW FLRFTNFLIS LGFHASKSDS SLFIYHRGSE
ERAGROSTIS_18191_9947     LN.RSL.YGL K...PAPRAG FPRFPPYPLS LGFMTSKADP SLFVYRHSSD
ERAGROSTIS_20744_17161    LN.RSL.YGL K...QAPRAW FSRFTTYLVS LGFMTSKADP SLFVYRHSSD
ERAGROSTIS_11218_4556     LN.KSL.YGF Q...QAPWAW YTRFASYLLP LGFFAAKSDP ALFFFHRDSD
ERAGROSTIS_22438_9023     LL.KSF.YSL K...QAPRAW YQRFATHIHT IGFVSSALNR SLFRLHPGSD
ERAGROSTIS_19430_6385     LS.KSL.YGL R...QAPRAW FTRFATGAKD IGFTPARSDT SLFVRRHGAA
ERAGROSTIS_6732_2597      LT.SSL.SGL W...RALQAG Y.RVATLLVS LGCTGCKSYT ALFVYRHGTD
ERAGROSTIS_4465_14803     LA.QQVSLCL K...QAPRAW YSRFVTFLVS SRFTKCKSDT SLLVYRRGTD
ERAGROSTIS_15702_12342    LN.KAL.YGL K...QAPRAW YSRFQTFVLS IGFSLSKCDT SLFIYRQGSQ
ERAGROSTIS_4892_13755     LN.KSP.YGL K...LAPRVW .SGFAAFRGE WVCTRGKSDS SLFVYRHVNE
ERAGROSTIS_22091_5566     LL.KSL.YGL T...QPLRAW YHRFATPIRT LGFPASASDT SLFVLRKGDA
ZEA_RLC_homy              CE.VLV..CL K...QAPRAW YQRFATFVRH LGFVASISDT SLFVLREGTS
ORYZA_rn_66340            LQ.KSL.YGL K...QAPRAW YQRFATFVRK LGFVASTSDT SLFILREGTS
ZEA_RLC_hera              LQ.RSL.YGL K...QAPRAW HQRFATFLRQ LGFVASATDA SLFIFTEGNS
ZEA_RLC_janoov            LQ.KSL.YGL K...QAPRAW HQRFSSFVQR SGFTASASDT SLFVYKEGTD
ORYZA_rn_262149           LH.KSL.YGL K...QAPRAW YQRFASYIRT LGFTPSASDT SLFIYMNGAD
ZEA_RLC_lusi              LQ.RSL.YGL K....APRAW YQRFASYIRQ LGFTASVSDV SLFVYKEGGD
ORYZA_rn_306181           LQ.HSL.YGL K...QAPRAW YQRFATYIRQ LGFVASTSDT SLFVYKDRDR
ORYZA_rn_359198           LQ.KSL.YGL K...QAPRAW YQRFATYIRQ LGFTSSASDT SLFVYKDGDN
ERAGROSTIS_6351_19824     LN.KSL.YGL K...QAPRAW YSRFATFIQS QGFCSAKSAI SLFICRRGAN
ZEA_RLC_tatu              LK.KSL.YGL K...QAPRAW FGRFAAHLLS LGFTEAKTDA SLFIFHRGTD
ZEA_RLC_bovo              LN.KSL.YGL K...QAPRAW YSCFASHIRS LGFIEAKTDT SLFIYRHGTA
ERAGROSTIS_11253_4366     LN.SSW.YGC K...QAPCAW YSRCAAYLIS LGVVEAKSDT SLFLYHRGAD
ERAGROSTIS_28405_14042    PN.KSL.SGL K...QAPRAW YSGFPYFLVF LGFPYCTSDT LLFVYAHGPD
ERAGROSTIS_18401_4515     LN.KSL.YGL Q...QAPCAW YRRFAVFIQS LGVVVAKSAT SLFFYRLGSA
ERAGROSTIS_13288_8243     LN.KSF.YGL K...QAPRTW YSRFASHILY LCFVGAKSDT .LFIYRPGDE
ERAGROSTIS_18909_20060    LN.KSL.YGL K...QAPRAW YSRFASHIVS LGFVGAKSDT SLFIYRRGHA
ZEA_RLC_nene              LN.KSL.YGL K...QALRAW YSRFATHILS LGFVSAKSDT SLFTYQHGHD
ZEA_RLC_seko              LN.KSL.YGL K...QAPRAW YSRFATHILS LGFVSAKSDP SLFIYHHGHD
ERAGROSTIS_6477_6253      RN.KSL.YGW K...QASRAW YGRFAVFIQS LGFVGAKSDT SLVVYRQGSD
ERAGROSTIS_24591_8839     LN.KSL.YGL K...QAPRAW YNRFAAFIQS LGFIGAKSDT SLFVFRRGSD
ZEA_RLC_hani              LN.KSL.YGL K...QAPRAW HHRFASHLVS LGFVEAKADT SLFICRHGPD
ZEA_RLC_nitat             LN.KSL.YGL K...QAPRAW HHRFASHLMS LGFVESKSDT SLFTCHRGSD
ZEA_RLC_lafa              LN.KSL.YGL K...RAPRAW YSRFATYLVS LNFVEAKSDT SLFVFHQGSD
ZEA_RLC_victim            LN.KYL.YGL K...QAPQAW YSRFTNFLCS QGFVEAKSDM SLFLLYRGPD
ORYZA_rn_211124           LN.RSL.YGL K...QAPHAW YSRFASYLLT LGFIEAKSDT SLFIYRRGSD
ZEA_RLC_hesa              LN.RSL.YGL K...QAPRAW YSRFASHLIQ IGFVEAKTDT SLFVYHKGTD
ORYZA_rn_223132           LN.KSL.YGL K...QAPRAW YSRFTTFLQS IGFVEAKSDT SLFILHRGND
ZEA_RLC_ebel_1            LN.RSL.YGL K...QAPRAR YNHFATYLAS IGFVEAKSDT SLFIYRWDAD
ZEA_RLC_ebel_2            RN.CSL.YGL K....AP.TW YSRFASYLAS ISFVEAKSNT SLFIYRCGDD
ZEA_RLC_ebel_3            LN.RSL.YGL K...QAPRAW YSRFASYLAS IGFVEAKSDT SLFIYRRGDD
ZEA_RLC_wamenu            LN.RSL.YGL K...QAPRAW YSRFASFLLS LGFVEAKSDT SLFVYCRGTD
ERAGROSTIS_6405_19464     RN.KAL.YGL K...QAPRAW YSRFASVLVA LGFTECKSDT SLFVYGHGAD
ERAGROSTIS_28419_10972    LN..SL..GL K...QAPRAW YSRFASFLAL LGFTGGRSVT LLFVNGHAAT
ERAGROSTIS_6418_2957      LN.KSL.YGL K...QAPRAW YSRFATFLVS LGFTECKLDT SLFVYRRGTD
ERAGROSTIS_8896_21568     LN.KSL.YGL K...RAPWAW YSCVVSCVVS CGFTWGKSDT SRCVYGHGAA
ERAGROSTIS_26701_12291    LN.KSL.YGL K...QAPRAW YSRFASFLVS LGFTGGRAFP LLLFSGHGAY
ERAGROSTIS_21307_19365    LN.QSL.YGL K...QAPRAW YSRFASFLVS LGFTECKSDT SLFVYGHGAD
ERAGROSTIS_6590_16861     LT.NSP.SAL K...QAPRAW YSRFASFLVS LGFTECKSDT SLFVYGHGAD
ERAGROSTIS_22892_19840    LN.QSL.YGR K...QAPRAW YSRFASFLVD LGFTECKSDT SLFVYGHGAD
ERAGROSTIS_8881_21675     LN.KSL.YGL K...QAPRAW YSRFVTFLVS LRFTECKSDT SLFVYRHDTD
ERAGROSTIS_23630_5435     PN.QSL.SGL K...PAPPAW YSRFASFLVS LGFTECKSDT SLFVYGHGAD
ERAGROSTIS_26755_8828     PN.TSP.SGL K...QAPPCS YLRFASFLVS LGFTECKSDT SLFVYGHGAD
ERAGROSTIS_21974_3338     LN.KSL.YGL K...QAPRAW YSRFATFLVS LGFTECKSDT SLFVYRHGTD
ERAGROSTIS_15003_23496    LN.KSL.YGL K...QAPRSW YSRFATFLVF LGFTECKSDT SLFVYRRGTD
ERAGROSTIS_9075_2104      LN.KSL..CL K...QAPLAW YYRLSSFLVS LGFTEGKSDT SLFVCGHGAE
ERAGROSTIS_12391_11560    LN.KFL.YGL K...QAPRAW YSRFAT.... ......KSVT SLCV.RHGPD
ERAGROSTIS_19756_14962    LN.KSL.YGL Q...QAPRAW YSRFASFLAS LRFTPCPSAP SLFLYGHGAD
ERAGROSTIS_8740_7412      LN.KSL.YGL K...QAPRAW YSRFASVLVA VGFTERKSDT SLFVHRHGSD
ERAGROSTIS_25876_16736    LN.KSL.YGL K...QAPRAW YSRFASFLVS LGFTECKSDT SLFVYGHGAD
ERAGROSTIS_22033_6929     LN.KSL.YGL K...QAPRAW YSRFATFLVS LGFTEYKSDT SLFVYRHGTD
ERAGROSTIS_24633_13061    LN.KSL.YGL K...RAPRAW YFRFATFLVS LGFTECKSDT SLFVYRRGTD
ERAGROSTIS_12678_3671     LN.TSL.YRL K...SAPRAR YSRFATFLVS LGFTECKSDT SLFVYRHGTD
ERAGROSTIS_16414_6123     LH.KSL.YGL K...QAPRAW YSRFASFLVS LCFTECKSDT SLFVYGHGAD
ERAGROSTIS_14596_14310    LN.KSL.YGL K...QAHRAW YSRFASFLVS LGFTECKSDT SLFVYGHGAD
ERAGROSTIS_2928_11823     LH.KSL.YGL K...QVPLAG YCRFAAFLVS LGFPECKSDT SLFVYGHGAD
ERAGROSTIS_15336_17302    LN.KSL.YGL K...QAPRAW YSRFASFLVS LGFTECKSDT SLFVYGHGAD
ERAGROSTIS_15260_8754     LN.KSL.YGL K...PPSRAW YYRFASFLVS LGFTECKSDT SLFVYGHGAD
ERAGROSTIS_16336_6654     SN.KAL.SGL M...QVPRAW YSRFASFLVS LGFTECKSDT SLFVYGHGAD
ERAGROSTIS_11647_18560    LN.KSL.YGL K...QAPRAW YSRFASFLVS LGFTECESDT SLFVYGHGAD
ERAGROSTIS_2755_15568     LN.KSL.YGL K...QAPRAW YSRFASFLVS LGFTECKSDT .LFLYGHGAD
ERAGROSTIS_26396_10508    LN.KSL.YGL K...QAPRAW YSRIASFLVS LGLTECKSDT SLFVYGHGAD
ERAGROSTIS_10130_20098    LN.KSL.YGL K...QAPRAW YSRFASFLVS LGFTECKSDT SLFVYGHGAD
ERAGROSTIS_15227_6870     LN.KSL.YGL K...QAPRAW YSQFASFLVS LGFTEGKSDT SLFVYGHGAD
ERAGROSTIS_23330_2320     LN.KSL.YGL K...QAPRAW YSWFASFLVS LGFTECKSDT SLFCYDHGTD
ERAGROSTIS_25559_17385    LN.KSL.YGL K...QAPRAW YSRFASFLVS LGFTECKSDT SLFVYGHGAD
ERAGROSTIS_15201_18034    LN.KSL.YGL K...QAPRAW YSRFASFLVS LGFTECKSDT SLFVYGHGAH
ERAGROSTIS_29270_13367    LN.KSL.YGL K...QAPRAW YSRFASFLVS LGFTECKSDT SLFVYGHGAD
ERAGROSTIS_18112_9413     LN.KSL.YGL K...QAPRAW YSRFASFLVS LGFTECKSDT SLFVYGHGAD
ERAGROSTIS_19814_20647    LN.KSL.YGL K...QAPRAW YSRFASFLVS LGFTECKSDT SLFVYGHGAD
ERAGROSTIS_13947_3393     LN.KSL.YGL K...QAPRAW YSRFASFLVS LGFTECKSDT SLFVYGHGAD
ERAGROSTIS_10342_15306    LN.KSL.YGL K...QAPRAW YSRFASFLVS LGFTECKSDT SLFVYGHGAD
ERAGROSTIS_23640_4846     LN.KSL.YGL K...QAPRAW YSRFASFLVS LGFTECKSDT SLFVYGHGAD
ERAGROSTIS_29268_14551    LN.KSL.YGL K...QAPRAW YSRFASFLVS LGFTECKSDT SLFVYRHGAD
ERAGROSTIS_22303_4706     LN.KSP.YGL K...QTPRAW YSRFASFLVS LGFTECKSDT SLFVYGHGAE
ERAGROSTIS_22223_14708    LN.KSL.YGL K...QAPRAW YSRFASFLVS LGFTECKSDT WLCVVGHGAD
ERAGROSTIS_15925_13461    LN.TSL.YGL N...QAPRAW YYRFA.FLVA LGFTECKSDT SLFVYGHGAD
ERAGROSTIS_27222_12857    LN.KSL.YGL K...QAPRAW YSRFASFLVS LGFTECKSDT SLFVYGHGAD
ERAGROSTIS_18562_9403     LN.KSL.YGL K...QVPRAW YSRFASFLVS FGFTECKSGT SLFVYGHGAD
ERAGROSTIS_5289_4547      LN.KSL.YGL K...QAPRAW YSRFTSFLVS LGFTECKSDT SLFVYG....
ERAGROSTIS_5299_12576     LN..KL.YGL K...QAPRAW YSRFASFLVS LGFTECKSDT SLFVYGHGAA
ERAGROSTIS_14261_23333    LN.KSL.YGL K...QAPRAW YSRFASFLVS LGFTECKSDT SLFVYGHGAD
ERAGROSTIS_17998_24061    LN.KSL.YGL K...QAPRAW YSRFASFLVS VGFTECKSDT SLFVSGHGAD
ERAGROSTIS_17152_14766    LN.KSL.YGL K...QAPRAW YSRFASFLVS LGFTECKSDT SLFVYGHGAD
ERAGROSTIS_24767_21405    LN.KSL.YGL K...QAPRAW YSRFASFLVS LGFTECKSDT PLFVYAHGAD
ERAGROSTIS_20084_13814    LN.KSL.YGL K...QTPRAW YSRFASFLVS LGFTECKSVT SLFVYGHGAD
ERAGROSTIS_13603_13970    LN.KSL.YGL K...QAPRAW YSRFASFLVS WGFTECKSDT SLFVYGHCAD
ERAGROSTIS_5838_11048     LN.KSL.YGL K...QAPRAW YSRCASFLVS LGFTECKSDT SLFVYGHGAD
ERAGROSTIS_13114_14310    LN.KSL.YGL K...EAPRAW YSRFASFLVS LGFTECKSDT SLFVYGHGAD
ERAGROSTIS_9090_12965     LN.KSL.YGL K...QAPRAW YSRFASFLVS LGFTECKSDT SLFVYGHGAD
ERAGROSTIS_25327_7429     LN.KSL.YGL N...QAPRAW YSRFASFLVS LGFTECKSDT SLFVYGHGAD
ERAGROSTIS_23861_4093     LN.KSL.YGL K...QAPRAW YSRFASFLVS LGFTECKSDT TLFVYGHAPA
ERAGROSTIS_20673_10220    LN.KSL.YGL K...QAPRAW YSRFASFLVS LGFTECKSDT SLFVYGHGAD
ERAGROSTIS_6114_5188      LN.KSL.YGL K...QAPRAW YSRFASFLVS LSFTECKSDT SLFVYGHGAD
ERAGROSTIS_26968_9124     LN.KSL.YGL K...QAPRAW YSRFASFLVS LGFTECKSDT SLFVYGHGAD
ERAGROSTIS_28545_11968    LN.KSL.YGL K...QAPRAW YSRFASFLVS LGFTECKSDT SLFVYGHGAD
ERAGROSTIS_14859_6126     LN.KSL.YGL K...QAPRAW YSRFASFLVS LGFTECKSDT SLFVYAHGAD
ERAGROSTIS_8522_15111     LN.KSL.YGL K...QAPRAW YSRFASFLVS LGFTECKSDT SLFVYGHGAD
ERAGROSTIS_21623_11907    LN.KSL.YGL K...QAPRAW YSRFASFLVS LGFTECKSDT SLFVYGHGAD
ERAGROSTIS_10012_9910     LN.KSL.YGL K...QAPRAW YSRFASFLVS LGFTECKSDT SLFVYG....
ERAGROSTIS_24141_13146    LN.KSL.YGL K...QAPRAW YSRFASFLVS LGFTECKSDT SLFVYGHGAD
ERAGROSTIS_17028_14451    LN.KSL.YGL K...QAPRAW YSRFASFLVS LGFTECKSDT SLFVYGHGAD
ERAGROSTIS_24296_5194     LN.KSL.YGL K...QAPRAW YSRFASFLVS LGFTECKSDT SLFVYGHGAD
ERAGROSTIS_27954_16416    LN.KSL.YGL K....APRAW YSRFASFLVS LGFTECKSDT SLFVYGHGAD
ERAGROSTIS_13901_12218    LN.KSL.YGL K...QAPRAW YSRFASFLVS LGFTECKSDT SLFVYGHGAD
ERAGROSTIS_15904_15367    LN.KSL.YGL K...QAPRAW YSRFASFLVS LGFTECKSDT SLFVYGHGAD
ERAGROSTIS_17490_20338    LN.KSL.YGL K...QAPRAW YSRFASFLVS LGFTECKSDT SLFVYGHGAD
ERAGROSTIS_3912_18917     LN.KSL.YGL K...QAPRAW YSRFASFLVS LGFTECKSDT SLFVYGHGAD
ERAGROSTIS_18183_7072     LN.KSL.YGL K...QAPRAW YSRFASFLVS LGFTECKSDT SLFVYGHGAD
ERAGROSTIS_19026_3762     LN.KSL.YGL K...QAPRAW YSRFASFLVS LGFTECKSDT SLFVYGHGAD
ERAGROSTIS_21315_12957    LN.KSL.YGL K...QAPRAW YSRFASFLVS LGFTECKSDT SLFVYGHGAD
ERAGROSTIS_23947_14043    LN.KSL.YGL K...QAPRAW YSRFASFLVS LGFTECKSDT SLFVYGHGAD

ERAGROSTIS_21350_22371    F.VIIA.V.. .......... ..VDDL...
ERAGROSTIS_8210_5584      TRFWIIAI.. .......... .YVDYLNI.
ZEA_RLC_ibulaf            F.CIIS.V.. .......... .YVDDLNI.
ZEA_RLC_debeh             F.CIVS.V.. .......... .YVDDLNI.
ERAGROSTIS_17701_7767     F.CIIS.V.. .......... .YID.....
ERAGROSTIS_17077_8480     ..CIIS.V.. .......... .YVDDLNI.
ERAGROSTIS_17675_18367    F.YIIS.V.. .......... .YVDDLNI.
ERAGROSTIS_9060_7830      F.CIIS.V.. .......... .YVDDLNI.
ERAGROSTIS_19663_1944     Y.CIIS.I.. .......... .YVDDLNI.
ERAGROSTIS_9515_2850      Y.CIIS.I.. .......... .YVDDLNI.
ERAGROSTIS_23282_10267    Y.CIIS.I.. .......... .YVDDLNI.
ERAGROSTIS_9619_24430     I.FLLL.... .......... .YVDDMLI.
ORYZA_osr14               P.IYLL.... .......... .YVDDMLI.
ORYZA_osr15               A.IYLL.L.. .......... .YVDDMLI.
ZEA_RLC_eninu             G.VIMC.L.. .......... .YVDDILI.
ZEA_RLC_gudyeg            S.VMLC.L.. .......... .YVDDILI.
ERAGROSTIS_27179_11089    G.VILC.M.. .......... .........
ERAGROSTIS_12846_16935    G.VILC.L.. .......... .YVDDILI.
ERAGROSTIS_19544_8638     G.VILC.L.. .......... .YVDDILI.
ERAGROSTIS_23742_7192     G...VI.... .......... .........
ERAGROSTIS_13488_10939    G.VMLC.L.. .......... .YMNDILI.
ERAGROSTIS_26102_10769    G.VILC.L.. .......... .YVDDILI.
ERAGROSTIS_25726_4485     G.VILC.L.. .......... .YVDDI...
ERAGROSTIS_10458_8930     G.VILC.L.. .......... .YVDDILI.
ERAGROSTIS_15013_4183     G.VILC.L.. .......... .YVDDILI.
ERAGROSTIS_19445_22456    G.VILC.L.. .......... .YVDDILI.
ERAGROSTIS_25985_7562     K.VILC.L.. .......... .YVDDILF.
ERAGROSTIS_6230_15945     G.VILC.L.. .......... .YVDDILI.
ZEA_RLC_machiavelli       G.VILC.L.. .......... .YVDDILI.
ERAGROSTIS_14148_7888     G.VILC.L.. .......... .YVDDILI.
ERAGROSTIS_21897_2704     G.VILC.L.. .......... .YVDDILI.
ERAGROSTIS_22171_9480     G.VILC.L.. .......... .YVDDILI.
ERAGROSTIS_23121_22061    G.VIFC.L.. .......... .YVDDILIC
ERAGROSTIS_19809_14688    G.VILC.L.. .......... .YVDDILI.
ERAGROSTIS_20194_6268     G.VILC.L.. .......... .YVDDILI.
ORYZA_osr1                G.VILC.L.. .......... .YVDDILI.
ORYZA_RIRE5I_OS           G.VILC.L.. .......... .YVDDILI.
ORYZA_rire5               G.VILC.L.. .......... .YVDDILI.
ORYZA_houba               G.VILC.L.. .......... .YVDDILI.
ORYZA_rn_423              G.VILC.L.. .......... .YVDDILI.
ZEA_RLC_fourf             G.VILC.L.. .......... .YVDDILI.
ORYZA_rn_10761            V.VFLV.L.. .......... .YVDDILL.
ZEA_RLC_wiwa              V.VFLI.L.. .......... .YVDDILL.
ORYZA_rire1               I.VFLI.L.. .......... .YVDDILL.
ORYZA_RIRE1_I             I.VFLI.L.. .......... .YVDDILL.
ERAGROSTIS_23687_8316     Y.IFLI.L.. .......... .YVDDILL.
ERAGROSTIS_6542_2906      F.IFLI.L.. .......... .YVDDILL.
ERAGROSTIS_13677_7100     F.IFLI.L.. .......... .YVDDILL.
ZEA_RLC_donuil            Y.IFLI.L.. .......... .YVDDILL.
ORYZA_OSTONOR1_I          F.IFLI.L.. .......... .YVDDILL.
ERAGROSTIS_20223_24521    I.VIIG.... .......... .NVEEIM..
ERAGROSTIS_22778_17336    L.ISLV.L.. .......... .YVDEILL.
ERAGROSTIS_23685_12225    L.MILV.L.. .......... .YVDDILL.
ERAGROSTIS_8877_18592     L.VSPV.L.. .......... .YVDD....
ERAGROSTIS_19649_13964    L.VILV.L.. .......... .YVDDILL.
ERAGROSTIS_15986_18346    VKNIIV.V.. .......... .DVMGITI.
ERAGROSTIS_22437_1880     S.TMLA.V.. .......... .YVDDIIIT
ERAGROSTIS_14204_2759     I.TVLA.V.. .......... .YVDDIIIT
ZEA_RLC_hago              I.TILA.I.. .......... .YVDDIVIT
ERAGROSTIS_27134_14736    I.TILA.V.. .......... .YVDDIVIT
ERAGROSTIS_18587_6010     I.TILA.V.. .......... .FVDDIV..
ERAGROSTIS_7211_7556      I.TILA.V.. .......... .YVDDIVIT
ZEA_RLC_depuw             I.TILA.V.. .......... .YVDDIVIT
ORYZA_rn_314187           I.TILA.V.. .......... .YVDDIVIT
ORYZA_rn_44393            I.TILA.V.. .......... .YVDDIVIT
ORYZA_rn_37607            I.TILA.V.. .......... .YVDDIVIT
ORYZA_rn_16305            I.TILA.V.. .......... .YVDDIVIT
ZEA_RLC_iseb              V.TILA.V.. .......... .YVDDMIIT
ORYZA_osr3                I.TILA.V.. .......... .YVDDMIIT
ORYZA_rn_154162           K.TILV.V.. .......... .YVDDMIIT
ORYZA_rn_11071            I.LIVS.L.. .......... .YVDDLIYT
ORYZA_rn_111158           I.LIVS.L.. .......... .YVDDLIYT
ERAGROSTIS_27449_17041    T......... .......... .........
ERAGROSTIS_8361_8339      R.LVVG.V.. .......... .Y.......
ERAGROSTIS_16019_17069    R.LIVG.V.. .......... .YVDDLIIT
ERAGROSTIS_13105_10328    R.LVVG.V.. .......... .YVDDLIIA
ORYZA_rn_15590            H.LIVG.M.. .......... .YVDDLVIT
ERAGROSTIS_15033_3281     R.LLVG.V.. .......... .YADDLIIT
ERAGROSTIS_26005_4551     R.PVVG.V.. .......... .YVDDLVIT
ZEA_RLC_kuvi_1            K.LVVG.V.. .......... .YVDDLIIT
ZEA_RLC_kuvi_2            R.LVVG.V.. .......... .YVDDLVIT
ORYZA_rn_10459            Q.LVVG.V.. .......... .YVDDLVIT
ZEA_RLC_fehod             Q.LVVG.V.. .......... .YVDDLIIT
ERAGROSTIS_25298_12306    Q.LVVG.V.. .......... .YVDDLVIT
ERAGROSTIS_13739_10133    Q.LGVG.V.. .......... .YVDDIV..
ERAGROSTIS_13203_12708    R.LVVG.V.. .......... .YVDDLVIT
ERAGROSTIS_24724_14833    Q.LGVG.V.. .......... .YGDDLVIT
ERAGROSTIS_14141_6586     ..IIVG.V.. .......... .YVDDLIVT
ERAGROSTIS_29484_14183    ..IIVG.V.. .......... .YVDDLIVT
ORYZA_rn_2112             G.IIVG.V.. .......... .YVDDLIVT
ORYZA_osr5                G.IIDG.V.. .......... .YVDDLIMT
ERAGROSTIS_4063_13246     R.LLIG.V.. .......... .YVDDLI..
ZEA_RLC_ugog              L.LLVG.V.. .......... .YVDDLIIC
ZEA_RLC_vuijon            L.LLVG.V.. .......... .YVDDLIIC
ZEA_RLC_owiit             L.LLIG.V.. .......... .YVDDLII.
ZEA_RLC_atop              L.ILVG.V.. .......... .YVDDLIIC
ZEA_RLC_afad              L.LVVG.V.. .......... .YVDDLIMC
ZEA_RLC_urum              L.LVVG.V.. .......... .YVDDLII.
ORYZA_rn_79               L.LLVG.V.. .......... .YVDDLIVT
ZEA_RLC_seufyt            R.LVVG.V.. .......... .YVDDLIIS
ZEA_RLC_mauky             L.LIVG.V.. .......... .YVDDLVV.
ZEA_RLC_ahov              L.LVIG.V.. .......... .YVDDLIIT
ORYZA_rn_12070            R.LLVG.V.. .......... .YVNDLVI.
ERAGROSTIS_20653_3655     .......... .......... .........
ERAGROSTIS_9220_15099     V.LLVG.V.. .......... .YVDNLVIT
ORYZA_osr2                A.LLVG.V.. .......... .YVDDLVIT
ORYZA_rn_351194           A.LLVG.V.. .......... .YVDDLVIT
ORYZA_osr20               A.LLVG.V.. .......... .YVDDLVIT
ORYZA_rn_8981             A.LLVG.V.. .......... .YVDDLVIT
ERAGROSTIS_5033_13293     .......... .......... .........
ZEA_RLC_raider            A.LLVG.V.. .......... .YVDDLVIT
ORYZA_osr4                A.LLVG.V.. .......... .YVDDLVIT
ERAGROSTIS_4017_9757      V.LLVG.V.. .......... .YVDDLVIT
ERAGROSTIS_15833_6978     V.LLVG.V.. .......... .YVDDLVIT
ERAGROSTIS_11365_6193     V.LLVG.V.. .......... .YVDNLVIT
ORYZA_rn_55080            P.LIVG.V.. .......... .YVDDLLIT
ZEA_RLC_dolovu            N.LLVG.V.. .......... .YVDDLIIT
ORYZA_rn_50052            R.LVVG.V.. .......... .YVDDLIIS
ORYZA_rn_11264            H.LLVG.V.. .......... .YVDDLIIT
ORYZA_rn_157332           R.LLVG.V.. .......... .YVDDLIIT
ORYZA_rn_17774            R.LLVG.V.. .......... .YVDDLIIT
ZEA_RLC_niki              R.LIVG.V.. .......... .YVDDLVIT
ORYZA_rn_50354            R.LVVG.V.. .......... .YINDLIIT
ZEA_RLC_nowuv             R.LIVG.V.. .......... .YVDDLVIT
ORYZA_rn_22814            R.LVVG.V.. .......... .YVDDLVIT
ORYZA_rn_201118           R.LIVG.V.. .......... .YVDDLIIT
ORYZA_rn_308183           K.LIIG.V.. .......... .YVDDLIIT
ZEA_RLC_ajit              R.LIVG.V.. .......... .YVDDLIIT
ORYZA_rn_37405            R.LVVG.I.. .......... .YVDDLIIT
ZEA_RLC_volo              R.LVVG.I.. .......... .YVDDLIIT
ZEA_RLC_ubel              H.LIVG.V.. .......... .YVDDLIIT
ZEA_RLC_ehahu             C.LILG.V.. .......... .YVDDLIIT
ZEA_RLC_yrer              R.LIVG.V.. .......... .YVDDLIIT
ORYZA_rn_56788            R.LIVG.V.. .......... .YVDDLIIT
ORYZA_rn_18313            R.LMVG.V.. .......... .YVDDLIIT
ORYZA_osr6                R.LIVG.V.. .......... .YVDDLIIS
ORYZA_rn_2818             R.LIVG.V.. .......... .YVDDLLIT
ERAGROSTIS_13154_15070    F.LMVQ.I.. .......... .YMEDIFF.
ORYZA_osr8                Q.LFVQ.I.. .......... .YVDDII..
ORYZA_osr7                F.LLVQ.I.. .......... .YVDDII..
ZEA_RLC_wawo              T.LIVQ.I.. .......... .YVDDII..
ERAGROSTIS_15947_16602    V.FFVQ.L.. .......... .YL......
ERAGROSTIS_20518_15372    .......... .......... .........
ERAGROSTIS_16736_11558    L.FICQ.I.. .......... .YVDYII..
ERAGROSTIS_7103_7327      I.FVCQ.V.. .......... .YVDDIIF.
ERAGROSTIS_8637_24172     I.FVCQ.V.. .......... .YVNDII..
ERAGROSTIS_26619_15221    I.FVCQ.V.. .......... .YIDDIIL.
ERAGROSTIS_7062_20794     L.FVCQ.V.. .......... .YGDDILF.
ERAGROSTIS_12811_5309     I.FVCQ.V.. .......... .YVDDIIF.
ERAGROSTIS_9784_16161     I.FVCQ.V.. .......... .YVDDIIF.
ERAGROSTIS_9795_13926     I.FVCQ.V.. .......... .YVDDIIF.
ERAGROSTIS_13664_5123     I.FVCQ.V.. .......... .YVDDIIF.
ERAGROSTIS_7577_6066      I.FVCQ.V.. .......... .YVDDIIF.
ERAGROSTIS_15850_6868     I.FVCQ.V.. .......... .YVDDIIF.
ERAGROSTIS_9427_8115      I.FVCQ.V.. .......... .YVDDTIF.
ERAGROSTIS_4026_6303      I.FVCQ.V.. .......... .YVDDIIF.
ERAGROSTIS_12124_15984    I.FVCQ.V.. .......... .YV......
ERAGROSTIS_10475_15024    I.FVCQ.V.. .......... .YVDDIIF.
ZEA_RLC_giepum            L.FVCQ.I.. .......... .YVEDII..
ORYZA_osr10               F.FVCQ.I.. .......... .YVDDII..
ZEA_RLC_ji_2              L.FVYQ.I.. .......... .YVDDIIF.
ZEA_RLC_opie_1            L.FVCQ.I.. .......... .YVDDII..
ZEA_RLC_opie_2            L.FVCQILIS MIISGYISNK IYVDDII..
ORYZA_osr9                I.FVCQ.I.. .......... .YVDDII..
ZEA_RLC_ji_1              L.FVCQ.I.. .......... .YVDDII..
ERAGROSTIS_21957_14335    R.TLLL.L.. .......... .YVDDMIIT
ERAGROSTIS_9757_21839     R.TLLL.L.. .......... .YVYDMII.
ERAGROSTIS_8352_18339     R.TLLL.L.. .......... .YVDDMIIT
ERAGROSTIS_15088_16064    R.TLLL.L.. .......... .YVDDMII.
ERAGROSTIS_18449_6098     P.TLLL.I.. .......... .FVVHLLIT
ERAGROSTIS_23271_10309    R.TLLL.L.. .......... .YVDDMLIT
ZEA_RLC_anar              R.TLLL.L.. .......... .YVDDMLIT
ZEA_RLC_ubat              R.TLLL.L.. .......... .YVDDMLIT
ERAGROSTIS_15839_4449     R.ALLL.L.. .......... .YVDDMLIT
ERAGROSTIS_6486_14095     R.KILL.L.. .......... .YVDDMLFT
ORYZA_rn_304179           R.TLLL.L.. .......... .YVDDMLIT
ORYZA_tos17               R.TLLL.L.. .......... .YVDDMLIT
ZEA_RLC_huta              .......... .......... .........
ZEA_RLC_ijiret            S.IYML.I.. .......... .YVDDIII.
ZEA_RLC_ubep              T.MYML.I.. .......... .YVDDIII.
ERAGROSTIS_20468_7789     .......... .......... .........
ERAGROSTIS_21098_15430    Q.IYML.I.. .......... .YFDDIII.
ZEA_RLC_finaij            Q.IYIL.I.. .......... .YVDDIII.
ZEA_RLC_ydut              R.IYML.I.. .......... .YVDDIII.
ZEA_RLC_onal              C.IYML.I.. .......... .YVDDIII.
ZEA_RLC_rely              Q.IYML.I.. .......... .YVDD....
ZEA_RLC_ruhi              R.MYIL.I.. .......... .YVDD....
ZEA_RLC_sehoad            Q.MYIL.I.. .......... .YVDDIII.
ZEA_RLC_taname            H.MYIL.I.. .......... .YVDDIII.
ERAGROSTIS_9861_4307      T.IFML.I.. .......... .YVDDIIV.
ERAGROSTIS_3611_7945      S.IFLL.V.. .......... .YVDEIIV.
ERAGROSTIS_24993_22247    T.IFLL.V.. .......... .YVDDIIVT
ZEA_RLC_uwaf              K.MFIL.V.. .......... .YVDGIIV.
ERAGROSTIS_16684_13612    T.MVLL.G.. .......... .........
ORYZA_rn_41524            T.MFLL.... .......... .........
ERAGROSTIS_6620_8163      T.VFVL.I.. .......... .YVDDIIV.
ERAGROSTIS_10661_2335     T.VFVL.I.. .......... .YVDDIIV.
ERAGROSTIS_18231_3943     T.MFLL.I.. .......... .YVDDIIVV
ERAGROSTIS_24642_8160     S.MCVL.V.. .......... .YVDDIIV.
ERAGROSTIS_21463_15431    T.LVLL.I.. .......... .YVDDIIV.
ZEA_RLC_gilovu            T.IYIL.V.. .......... .YVNDIIV.
ORYZA_rn_41625            T.IYFL.V.. .......... .YVDDIIV.
ORYZA_rn_252146           T.MYML.I.. .......... .YVDDIIVT
ZEA_RLC_ytar              T.IYVL.V.. .......... .YVDDIIVT
ERAGROSTIS_20886_9664     A.MFIL.V.. .......... .YVDDIIV.
ZEA_RLC_agep              K.IFLL.I.. .......... .YVDDIIV.
ERAGROSTIS_17811_21939    T..ILL.V.. .......... .YVDGIIVV
ERAGROSTIS_26368_9854     S.MLML.I.. .......... .YVDDIIVV
ERAGROSTIS_19226_17227    T.IYLL.V.. .......... .YVVYIIVT
ORYZA_rn_226134           T.IFVL.V.. .......... .YVDDIIV.
ORYZA_rn_7248             T.MFVL.V.. .......... .YVDDIIV.
ZEA_RLC_omud              T.IFML.V.. .......... .YVDDIIV.
ZEA_RLC_tata              T.IFLL.V.. .......... .YVDDITV.
ERAGROSTIS_17782_6462     .......... .......... .........
ERAGROSTIS_27548_10955    .......... .......... .........
ORYZA_rn_45033            N.MFVL.I.. .......... .YVDDIIV.
ORYZA_osr22               M.MFLL.V.. .......... .YVDDIIV.
ORYZA_rn_45334            M.MFLL.V.. .......... .YVDDIIV.
ORYZA_rn_2350             V.MFLL.V.. .......... .YVDDIIV.
ORYZA_rn_319              V.MFLL.V.. .......... .YADDIIV.
ORYZA_rn_55181            K.MFVL.V.. .......... .YVDDIIV.
ORYZA_rn_2515             I.MFVL.V.. .......... .YVDDIIV.
ORYZA_rn_11667            A.IFIL.V.. .......... .YVDDIIV.
ORYZA_rn_222131           T.IFVL.V.. .......... .YVDDIIV.
ORYZA_rn_50455            T.IFVL.V.. .......... .YVDDIIV.
ORYZA_rn_41020            I.IFVL.V.. .......... .YVDDIIV.
ORYZA_rn_81157            T.MFVL.V.. .......... .YVDDIIV.
ORYZA_rn_40617            T.MFIL.I.. .......... .YVDDIIV.
ORYZA_rn_5436             T.MFIL.I.. .......... .YVDDIIV.
ORYZA_rn_7752             T.IFVL.I.. .......... .YVDDIIV.
ZEA_RLC_huti              T.IYVL.I.. .......... .YVDDIIV.
ORYZA_rn_56889            T.IFVL.V.. .......... .YVDDIIV.
ZEA_RLC_tiwe              S.MYVL.V.. .......... .YVDDIIV.
ORYZA_rn_7411             S.IFLL.I.. .......... .YVDDIIM.
ORYZA_rn_6846             T.MFVL.V.. .......... .YVDDIIV.
ORYZA_rn_41423            I.IFVL.I.. .......... .YVDDIIV.
ORYZA_rn_52569            .......... .......... .........
ORYZA_rn_207122           T.VFVL.I.. .......... .YVDDIIV.
ORYZA_rn_189107           S.IFVL.I.. .......... .YVDDIIV.
ORYZA_rn_180106           S.IFLL.I.. .......... .YVDDIIV.
ORYZA_rn_12672            T.IFVL.I.. .......... .YVDDIIV.
ORYZA_rn_200117           I.IFVL.V.. .......... .YVDDIIV.
ORYZA_osr23               T.IFLL.I.. .......... .YVDDIIV.
ORYZA_rn_12873            T.MFML.V.. .......... .YVDDIIVS
ORYZA_osr24               T.MFML.V.. .......... .YIDDIII.
ORYZA_osr19               T.IFML.V.. .......... .YVDDIIV.
ORYZA_rn_219129           A.MFML.V.. .......... .YVDDIIV.
ORYZA_rn_434              T.MFML.V.. .......... .YVDDIIV.
ERAGROSTIS_12125_4640     T.AYIL.L.. .......... .YVDDIILT
ERAGROSTIS_18866_6868     T.VYLL.L.. .......... .YVDDIVLT
ZEA_RIL_nugimu            T.TYIL.V.. .......... .YVDDMLLT
ERAGROSTIS_13415_3954     T.IYML.V.. .......... .YVDDIVI.
ERAGROSTIS_26487_7186     V.AYLL.L.. .......... .YGDDIVLT
ERAGROSTIS_20074_16603    M.AYLL.L.. .......... .YVDDIVLT
ERAGROSTIS_25377_9641     T.AFLL.L.. .......... .YVDDIILT
ERAGROSTIS_12217_13791    S.AFLL.L.. .......... .YVDDIILT
ERAGROSTIS_18573_21465    T.AFLL.L.. .......... .YVDDIILT
ERAGROSTIS_9216_8748      T.AFLL.L.. .......... .YVDDIILT
ERAGROSTIS_20351_4057     T.AYLL.L.. .......... .YVDDIILT
ERAGROSTIS_24329_13950    I.AYLL.L.. .......... .YVDDIVLT
ZEA_RLC_naasuj            T.AYLL.L.. .......... .YVDDMILS
ORYZA_osr12               T.AYLL.L.. .......... .YVDDMI..
ERAGROSTIS_4874_9648      V.AYLL.L.. .......... .YVDDIIIT
ERAGROSTIS_24239_11079    I.AYIL.L.. .......... .........
ERAGROSTIS_18191_9947     T.VYLP.V.. .......... .SVDDIVLT
ERAGROSTIS_20744_17161    T.VYLL.V.. .......... .SVDDIVLT
ERAGROSTIS_11218_4556     M.IYLL.L.. .......... .YMDDIVLT
ERAGROSTIS_22438_9023     V.YFIL.V.. .......... .YVDDIILT
ERAGROSTIS_19430_6385     T.AFLL.L.. .......... .CVDDSVLT
ERAGROSTIS_6732_2597      T.AYLM.L.. .......... .........
ERAGROSTIS_4465_14803     .......... .......... .........
ERAGROSTIS_15702_12342    I.AYLL.L.. .......... .........
ERAGROSTIS_4892_13755     T.AIRV.V.. .......... .YVDYIILT
ERAGROSTIS_22091_5566     L.AYIL.F.. .......... .YVDDIILT
ZEA_RLC_homy              L.AYLL.L.. .......... .YVDDIILT
ORYZA_rn_66340            L.AYLL.L.. .......... .YVDDIVLT
ZEA_RLC_hera              T.AYLL.L.. .......... .YVDDIIFT
ZEA_RLC_janoov            T.TYLL.L.. .......... .YVDDIILT
ORYZA_rn_262149           M.AYLL.L.. .......... .YVDDIILT
ZEA_RLC_lusi              M.AYLL.L.. .......... .YVDDIILT
ORYZA_rn_306181           I.AYLL.L.. .......... .YVDDIILT
ORYZA_rn_359198           I.AYLL.L.. .......... .YVDDIILT
ERAGROSTIS_6351_19824     T......... .......... .........
ZEA_RLC_tatu              I.VYLL.L.. .......... .YVDDIVLT
ZEA_RLC_bovo              S.AYLL.L.. .......... .YVDDIILT
ERAGROSTIS_11253_4366     T.VCLL.L.. .......... .YVDDIVLT
ERAGROSTIS_28405_14042    T.AYML.L.. .......... .YVDVITLT
ERAGROSTIS_18401_4515     T.GSTL.L.. .......... .YFDGIVLT
ERAGROSTIS_13288_8243     .......... .......... .........
ERAGROSTIS_18909_20060    T.VYLL.P.. .......... .YVDDIV..
ZEA_RLC_nene              T.IYLL.L.. .......... .YVDDIMLT
ZEA_RLC_seko              N.IYLL.L.. .......... .YVDDIVLT
ERAGROSTIS_6477_6253      T.VYLL.L.. .......... .YVDDIVLT
ERAGROSTIS_24591_8839     T.VYLL.L.. .......... .YVDDIILT
ZEA_RLC_hani              T.AYLL.L.. .......... .YVDDIVLT
ZEA_RLC_nitat             T.AYLL.L.. .......... .YVDDIVLT
ZEA_RLC_lafa              T.AYLL.L.. .......... .YVDDIVLT
ZEA_RLC_victim            T.AYLL.L.. .......... .YVDDIVLT
ORYZA_rn_211124           L.VYLL.L.. .......... .YVDDIVLT
ZEA_RLC_hesa              V.IYLL.L.. .......... .YVDDIVLT
ORYZA_rn_223132           T.VYLL.L.. .......... .YVDDIVLT
ZEA_RLC_ebel_1            I.VYLL.L.. .......... .YVDDIVLT
ZEA_RLC_ebel_2            T.VYLL.L.. .......... .YVDDIVLT
ZEA_RLC_ebel_3            T.VYLL.L.. .......... .YVDDIVLT
ZEA_RLC_wamenu            L.VYLL.L.. .......... .YVDDIVLT
ERAGROSTIS_6405_19464     T......A.. .......... .........
ERAGROSTIS_28419_10972    T.ALLL.... .......... .YVDDIIL.
ERAGROSTIS_6418_2957      T.TYLL.L.. .......... .........
ERAGROSTIS_8896_21568     T.AYLL.L.. .......... .YVYDIILT
ERAGROSTIS_26701_12291    T.GFLL.M.. .......... .YVDDIILT
ERAGROSTIS_21307_19365    T.AYLL.L.. .......... .YVDDIILT
ERAGROSTIS_6590_16861     T.AYLL.L.. .......... .YVDDIILT
ERAGROSTIS_22892_19840    T.AYLL.L.. .......... .........
ERAGROSTIS_8881_21675     S.AYLL.L.. .......... .YVDGIILT
ERAGROSTIS_23630_5435     T.AYLL.L.. .......... .YVDDIILT
ERAGROSTIS_26755_8828     P.AYLL.L.. .......... .YVDDIILT
ERAGROSTIS_21974_3338     T.AYLL.L.. .......... .YVDDIILT
ERAGROSTIS_15003_23496    T.AYLL.L.. .......... .YVDDILF.
ERAGROSTIS_9075_2104      T.AYLL.L.. .......... .YVDDISLT
ERAGROSTIS_12391_11560    A.AYLL.V.. .......... .YVY.IILT
ERAGROSTIS_19756_14962    T.AYLL.L.. .......... .YVDDIILT
ERAGROSTIS_8740_7412      T.ACLC.L.. .......... .YVDDIILT
ERAGROSTIS_25876_16736    T.AYLL.L.. .......... .YVDDIILT
ERAGROSTIS_22033_6929     T.AYLL.L.. .......... .YVDDITLT
ERAGROSTIS_24633_13061    L.AYLL.L.. .......... .YVDDIILT
ERAGROSTIS_12678_3671     T.AYLL.L.. .......... .YVDDIILT
ERAGROSTIS_16414_6123     T.AYLL.L.. .......... .YVDDIILT
ERAGROSTIS_14596_14310    T......... .......... .........
ERAGROSTIS_2928_11823     T.AYLL.L.. .......... .YVDDIILT
ERAGROSTIS_15336_17302    T.AFLL.L.. .......... .........
ERAGROSTIS_15260_8754     T.AYLL.L.. .......... .YVDDIILT
ERAGROSTIS_16336_6654     T.AYLL.L.. .......... .YVDDIILT
ERAGROSTIS_11647_18560    T.AYLL.L.. .......... .YVDDIILT
ERAGROSTIS_2755_15568     T.AYLL.L.. .......... .YVDDIILT
ERAGROSTIS_26396_10508    T.AYLL.L.. .......... .YVDDIILT
ERAGROSTIS_10130_20098    T.AYLL.L.. .......... .YVDDIILT
ERAGROSTIS_15227_6870     .......... .......... .........
ERAGROSTIS_23330_2320     T.AYLL.L.. .......... .YVDDISLT
ERAGROSTIS_25559_17385    T.AYLL.L.. .......... .........
ERAGROSTIS_15201_18034    T.AYLL.L.. .......... .YVDDIILT
ERAGROSTIS_29270_13367    T.AYLL.L.. .......... .YVDDIILT
ERAGROSTIS_18112_9413     T......A.. .......... .........
ERAGROSTIS_19814_20647    T.AYLL.L.. .......... .YVDDIILT
ERAGROSTIS_13947_3393     T.AYLL.L.. .......... .........
ERAGROSTIS_10342_15306    T.AYLL.L.. .......... .YVDDIILT
ERAGROSTIS_23640_4846     T.AYLL.L.. .......... .YVDDIILT
ERAGROSTIS_29268_14551    T.AYLL.L.. .......... .YVDDIIL.
ERAGROSTIS_22303_4706     T.AYLL.L.. .......... .........
ERAGROSTIS_22223_14708    T.AYLL.W.. .......... .YVDGIILT
ERAGROSTIS_15925_13461    T.AYLL.L.. .......... .YVDDIILT
ERAGROSTIS_27222_12857    T.AYLL.L.. .......... .YVYDIIPT
ERAGROSTIS_18562_9403     T.AYLL.L.. .......... .YVDDIILT
ERAGROSTIS_5289_4547      .......... .......... .........
ERAGROSTIS_5299_12576     T......... .......... .........
ERAGROSTIS_14261_23333    T......A.. .......... .........
ERAGROSTIS_17998_24061    T.AFLL.L.. .......... .YFVDRI..
ERAGROSTIS_17152_14766    T.AYLL.L.. .......... .YVDDIILT
ERAGROSTIS_24767_21405    T.AYLL.L.. .......... .FVDDIIVT
ERAGROSTIS_20084_13814    T.AYLL.L.. .......... .YVDYIILT
ERAGROSTIS_13603_13970    T.AYLL.L.. .......... .YVDDIILT
ERAGROSTIS_5838_11048     T.AYLL.L.. .......... .........
ERAGROSTIS_13114_14310    T.AYLL.L.. .......... .YVDDIILT
ERAGROSTIS_9090_12965     T.AYLL.L.. .......... ..VEDIILT
ERAGROSTIS_25327_7429     T.AYLL.L.. .......... .YVDDIILT
ERAGROSTIS_23861_4093     T.PHLL.L.. .......... .YVDAIILT
ERAGROSTIS_20673_10220    T.AYLL.L.. .......... .YVDDIILT
ERAGROSTIS_6114_5188      .......... .......... .........
ERAGROSTIS_26968_9124     T.AYLL.L.. .......... .........
ERAGROSTIS_28545_11968    T.AYLL.L.. .......... .YVDDIILT
ERAGROSTIS_14859_6126     T.AYLL.L.. .......... .YVDDIILT
ERAGROSTIS_8522_15111     T......A.. .......... .........
ERAGROSTIS_21623_11907    .......... .......... .........
ERAGROSTIS_10012_9910     .......... .......... .........
ERAGROSTIS_24141_13146    T.AYRL.L.. .......... .YVDDLILT
ERAGROSTIS_17028_14451    T.AYLL.L.. .......... .YVEDIILT
ERAGROSTIS_24296_5194     T.AYLL.L.. .......... .YVD.....
ERAGROSTIS_27954_16416    T.AYLL.L.. .......... .YVDDIILT
ERAGROSTIS_13901_12218    T.AYLL.L.. .......... .YVDDIILT
ERAGROSTIS_15904_15367    T.AYLL.L.. .......... .........
ERAGROSTIS_17490_20338    T.AYLL.L.. .......... .........
ERAGROSTIS_3912_18917     T.AYLL.L.. .......... .YVDDIIL.
ERAGROSTIS_18183_7072     T.AYLL.L.. .......... .YVDDIIL.
ERAGROSTIS_19026_3762     T......A.. .......... .........
ERAGROSTIS_21315_12957    .......... .......... .........
ERAGROSTIS_23947_14043    T.AYLL.L.. .......... .YVDDIILT
