# Supplementary material for: Identification and characterization of abundant repetitive sequences in Eragrostis tef cv. Enatite genome
Source: BMC Plant Biol. 2016 Feb 1;16:39. doi: 10.1186/s12870-016-0725-4 (PMC4736629; doi:10.1186/s12870-016-0725-4)
Supplement: Additional file 4: — Multiple alignment of Ty3-gypsy RT paralog sequences identified in teff, Rice and Maize. (MSF 135 kb) [file 12870_2016_725_MOESM4_ESM.msf]

PileUp

  MSF: 106  Type: A  Check: 0000  ..

 Name: ORYZA_rn_315188         Len: 106  Check:  7810  Weight: 0.00196163
 Name: ERAGROSTIS_12906_4660   Len: 106  Check:  6877  Weight: 0.00212981
 Name: ORYZA_osr28             Len: 106  Check:  7083  Weight: 0.000149981
 Name: ERAGROSTIS_8265_10127   Len: 106  Check:  3661  Weight: 0.000912812
 Name: ORYZA_rn_356197         Len: 106  Check:  6176  Weight: 0.00181458
 Name: ORYZA_rn_52166          Len: 106  Check:  6030  Weight: 0.00397565
 Name: ORYZA_ATLANTYSI_OS      Len: 106  Check:  6549  Weight: 0.000254159
 Name: ORYZA_osr30             Len: 106  Check:  6020  Weight: 0.000328994
 Name: ERAGROSTIS_13153_4681   Len: 106  Check:  3856  Weight: 0.00248664
 Name: ERAGROSTIS_4583_14648   Len: 106  Check:  2387  Weight: 0.000965136
 Name: ZEA_RLX_milt            Len: 106  Check:  7401  Weight: 0.00279878
 Name: ORYZA_rn_2414           Len: 106  Check:  6290  Weight: 0.00028849
 Name: ORYZA_osr29             Len: 106  Check:  5421  Weight: 0.000149981
 Name: ORYZA_rn_156            Len: 106  Check:  5570  Weight: 0.000135258
 Name: ERAGROSTIS_12772_9181   Len: 106  Check:  3979  Weight: 0.0025677
 Name: ERAGROSTIS_28473_11414  Len: 106  Check:  4370  Weight: 0.00254107
 Name: ERAGROSTIS_19732_23899  Len: 106  Check:  1045  Weight: 0.00273851
 Name: ERAGROSTIS_20751_22550  Len: 106  Check:  3049  Weight: 0.00313502
 Name: ERAGROSTIS_26497_13331  Len: 106  Check:  4970  Weight: 0.00293415
 Name: ERAGROSTIS_11686_10783  Len: 106  Check:  7519  Weight: 0.00250337
 Name: ERAGROSTIS_9522_9754    Len: 106  Check:  2793  Weight: 0.00058181
 Name: ERAGROSTIS_26521_7657   Len: 106  Check:  3794  Weight: 0.00397688
 Name: ERAGROSTIS_21247_16014  Len: 106  Check:  3114  Weight: 0.00252697
 Name: ERAGROSTIS_24647_3619   Len: 106  Check:   470  Weight: 0.00230707
 Name: ERAGROSTIS_9490_13693   Len: 106  Check:   370  Weight: 0.00120804
 Name: ERAGROSTIS_22482_23580  Len: 106  Check:  1903  Weight: 0.00257403
 Name: ERAGROSTIS_22321_8533   Len: 106  Check:  1550  Weight: 0.00222586
 Name: ERAGROSTIS_13822_10330  Len: 106  Check:  2310  Weight: 0.00221336
 Name: ERAGROSTIS_15243_18062  Len: 106  Check:  3607  Weight: 0.00282735
 Name: ERAGROSTIS_18676_17742  Len: 106  Check:  2256  Weight: 0.00199778
 Name: ERAGROSTIS_16191_7566   Len: 106  Check:  2476  Weight: 0.00226688
 Name: ERAGROSTIS_5702_15288   Len: 106  Check:  2499  Weight: 0.00132018
 Name: ERAGROSTIS_16722_7153   Len: 106  Check:  6188  Weight: 0.00145546
 Name: ERAGROSTIS_13575_17902  Len: 106  Check:  2257  Weight: 0.00198348
 Name: ERAGROSTIS_21061_11636  Len: 106  Check:  3209  Weight: 0.00202782
 Name: ERAGROSTIS_24195_17173  Len: 106  Check:   748  Weight: 0.002044
 Name: ERAGROSTIS_26846_14629  Len: 106  Check:  1606  Weight: 0.00207522
 Name: ERAGROSTIS_9615_8312    Len: 106  Check:  1814  Weight: 0.00139276
 Name: ZEA_RLG_huck_1          Len: 106  Check:   879  Weight: 0.000426409
 Name: ZEA_RLG_huck_2          Len: 106  Check:   905  Weight: 0.000428457
 Name: ERAGROSTIS_4618_8278    Len: 106  Check:  3013  Weight: 0.00140417
 Name: ERAGROSTIS_12871_17238  Len: 106  Check:  1335  Weight: 0.00214524
 Name: ERAGROSTIS_23146_15843  Len: 106  Check:  8948  Weight: 0.00389746
 Name: ERAGROSTIS_8619_3202    Len: 106  Check:  5965  Weight: 0.000700086
 Name: ERAGROSTIS_6699_15869   Len: 106  Check:   816  Weight: 0.00107357
 Name: ERAGROSTIS_11746_24199  Len: 106  Check:   275  Weight: 0.00286573
 Name: ERAGROSTIS_23471_3776   Len: 106  Check:  7769  Weight: 0.00118903
 Name: ERAGROSTIS_7986_6859    Len: 106  Check:  7752  Weight: 0.00146052
 Name: ERAGROSTIS_25947_21451  Len: 106  Check:  5725  Weight: 0.00175819
 Name: ERAGROSTIS_11706_13952  Len: 106  Check:   677  Weight: 0.00334537
 Name: ERAGROSTIS_6636_2608    Len: 106  Check:  2699  Weight: 0.000677609
 Name: ERAGROSTIS_16393_18740  Len: 106  Check:  6126  Weight: 0.00236662
 Name: ERAGROSTIS_15339_7011   Len: 106  Check:  9890  Weight: 0.00202328
 Name: ERAGROSTIS_18517_1651   Len: 106  Check:  4800  Weight: 0.00200472
 Name: ERAGROSTIS_6011_7458    Len: 106  Check:  9731  Weight: 0.00120443
 Name: ERAGROSTIS_14311_5531   Len: 106  Check:   495  Weight: 0.00154756
 Name: ERAGROSTIS_13194_9822   Len: 106  Check:   934  Weight: 0.00231639
 Name: ERAGROSTIS_23994_21224  Len: 106  Check:  9704  Weight: 0.00208263
 Name: ERAGROSTIS_11625_6903   Len: 106  Check:   270  Weight: 0.00287697
 Name: ERAGROSTIS_15365_9429   Len: 106  Check:  9482  Weight: 0.00170935
 Name: ZEA_RLG_grande          Len: 106  Check:  2302  Weight: 0.000928673
 Name: ERAGROSTIS_10809_5246   Len: 106  Check:  4600  Weight: 0.00203419
 Name: ERAGROSTIS_23907_16981  Len: 106  Check:  2413  Weight: 0.00218256
 Name: ERAGROSTIS_16301_9932   Len: 106  Check:  6999  Weight: 0.00236662
 Name: ERAGROSTIS_7752_20857   Len: 106  Check:  2631  Weight: 0.00264683
 Name: ERAGROSTIS_16061_12896  Len: 106  Check:  9581  Weight: 0.00131993
 Name: ERAGROSTIS_11726_12857  Len: 106  Check:  1436  Weight: 0.00306298
 Name: ERAGROSTIS_22063_7855   Len: 106  Check:   148  Weight: 0.00334916
 Name: ERAGROSTIS_28561_8616   Len: 106  Check:  4690  Weight: 0.00189656
 Name: ERAGROSTIS_4534_15850   Len: 106  Check:  1282  Weight: 0.00216278
 Name: ERAGROSTIS_19474_6851   Len: 106  Check:  3575  Weight: 0.00248205
 Name: ERAGROSTIS_17540_10565  Len: 106  Check:  2545  Weight: 0.00241782
 Name: ERAGROSTIS_17604_18962  Len: 106  Check:  1974  Weight: 0.00163233
 Name: ERAGROSTIS_25726_4169   Len: 106  Check:  2881  Weight: 0.00425318
 Name: ERAGROSTIS_7581_12970   Len: 106  Check:  6993  Weight: 0.002044
 Name: ERAGROSTIS_27382_20194  Len: 106  Check:  2136  Weight: 0.0026637
 Name: ERAGROSTIS_8960_7028    Len: 106  Check:   677  Weight: 0.00125314
 Name: ERAGROSTIS_23607_20009  Len: 106  Check:  2709  Weight: 0.00251778
 Name: ERAGROSTIS_11268_7967   Len: 106  Check:  1012  Weight: 0.00179431
 Name: ERAGROSTIS_23419_16701  Len: 106  Check:  1387  Weight: 0.00272066
 Name: ERAGROSTIS_23203_17600  Len: 106  Check:  2578  Weight: 0.00285529
 Name: ERAGROSTIS_19710_10272  Len: 106  Check:  2568  Weight: 0.00229068
 Name: ERAGROSTIS_17055_7725   Len: 106  Check:  1034  Weight: 0.00252799
 Name: ERAGROSTIS_29388_12984  Len: 106  Check:  1817  Weight: 0.00240617
 Name: ERAGROSTIS_25374_12965  Len: 106  Check:   912  Weight: 0.00389101
 Name: ERAGROSTIS_26133_5732   Len: 106  Check:  2584  Weight: 0.00301722
 Name: ERAGROSTIS_14563_20532  Len: 106  Check:  1059  Weight: 0.0016157
 Name: ERAGROSTIS_12253_3602   Len: 106  Check:  1970  Weight: 0.00293787
 Name: ERAGROSTIS_9276_14830   Len: 106  Check:  7548  Weight: 0.000472252
 Name: ERAGROSTIS_13950_12500  Len: 106  Check:   733  Weight: 0.00231959
 Name: ERAGROSTIS_18059_10007  Len: 106  Check:  9423  Weight: 0.000911036
 Name: ERAGROSTIS_23842_19339  Len: 106  Check:  1522  Weight: 0.00294353
 Name: ERAGROSTIS_12352_8865   Len: 106  Check:  1903  Weight: 0.00266106
 Name: ERAGROSTIS_13416_8187   Len: 106  Check:  8221  Weight: 0.00201506
 Name: ERAGROSTIS_18132_8092   Len: 106  Check:   322  Weight: 0.00177636
 Name: ERAGROSTIS_19511_4674   Len: 106  Check:  6740  Weight: 0.00148033
 Name: ERAGROSTIS_21340_9086   Len: 106  Check:  4506  Weight: 0.00252697
 Name: ERAGROSTIS_10745_5224   Len: 106  Check:  1390  Weight: 0.00288958
 Name: ERAGROSTIS_20607_9691   Len: 106  Check:   627  Weight: 0.00106757
 Name: ERAGROSTIS_11435_8256   Len: 106  Check:   140  Weight: 0.00250337
 Name: ERAGROSTIS_13269_8233   Len: 106  Check:   680  Weight: 0.00201506
 Name: ERAGROSTIS_24494_20611  Len: 106  Check:  5632  Weight: 0.00175056
 Name: ERAGROSTIS_17209_2495   Len: 106  Check:   875  Weight: 0.00114733
 Name: ERAGROSTIS_12596_14940  Len: 106  Check:  1444  Weight: 0.00167599
 Name: ERAGROSTIS_7980_13365   Len: 106  Check:  7176  Weight: 0.000992129
 Name: ERAGROSTIS_23928_5120   Len: 106  Check:  9480  Weight: 0.00250191
 Name: ERAGROSTIS_19127_9737   Len: 106  Check:  9852  Weight: 0.00334821
 Name: ERAGROSTIS_7302_20237   Len: 106  Check:   296  Weight: 0.000828505
 Name: ERAGROSTIS_10257_20340  Len: 106  Check:  1887  Weight: 0.00207171
 Name: ERAGROSTIS_25674_11569  Len: 106  Check:  1112  Weight: 0.00175819
 Name: ERAGROSTIS_13216_6274   Len: 106  Check:  9932  Weight: 0.00373483
 Name: ERAGROSTIS_27587_15371  Len: 106  Check:  1210  Weight: 0.00277813
 Name: ERAGROSTIS_21767_8704   Len: 106  Check:  7553  Weight: 0.00323137
 Name: ERAGROSTIS_18764_4932   Len: 106  Check:  6908  Weight: 0.00233977
 Name: ERAGROSTIS_12517_7004   Len: 106  Check:  9992  Weight: 0.00268671
 Name: ERAGROSTIS_4757_19104   Len: 106  Check:  8246  Weight: 0.00122109
 Name: ERAGROSTIS_9201_6701    Len: 106  Check:  1036  Weight: 0.00120804
 Name: ERAGROSTIS_20557_3597   Len: 106  Check:  1436  Weight: 0.00325924
 Name: ERAGROSTIS_24322_4945   Len: 106  Check:  1206  Weight: 0.00156458
 Name: ERAGROSTIS_15250_9151   Len: 106  Check:  9111  Weight: 0.00148509
 Name: ERAGROSTIS_8073_5904    Len: 106  Check:   628  Weight: 0.00186908
 Name: ERAGROSTIS_19352_20652  Len: 106  Check:  9855  Weight: 0.00350423
 Name: ERAGROSTIS_11019_15371  Len: 106  Check:  5010  Weight: 0.00427981
 Name: ERAGROSTIS_12673_3354   Len: 106  Check:  1565  Weight: 0.00234087
 Name: ERAGROSTIS_7552_13607   Len: 106  Check:  9376  Weight: 0.00116003
 Name: ERAGROSTIS_17120_21673  Len: 106  Check:  5838  Weight: 0.00202762
 Name: ERAGROSTIS_12038_9900   Len: 106  Check:   573  Weight: 0.00311774
 Name: ERAGROSTIS_6802_10484   Len: 106  Check:  8900  Weight: 0.000865114
 Name: ERAGROSTIS_9920_2791    Len: 106  Check:  1383  Weight: 0.00139276
 Name: ERAGROSTIS_12278_13486  Len: 106  Check:  8441  Weight: 0.00134645
 Name: ERAGROSTIS_21973_6294   Len: 106  Check:  3532  Weight: 0.000908693
 Name: ERAGROSTIS_10677_12600  Len: 106  Check:  7348  Weight: 0.00288958
 Name: ERAGROSTIS_20269_3210   Len: 106  Check:  4359  Weight: 0.00380004
 Name: ERAGROSTIS_6478_18974   Len: 106  Check:   814  Weight: 0.00103082
 Name: ERAGROSTIS_7793_3705    Len: 106  Check:  7331  Weight: 0.00256297
 Name: ERAGROSTIS_20242_10724  Len: 106  Check:  6258  Weight: 0.00231941
 Name: ERAGROSTIS_11910_4555   Len: 106  Check:  1240  Weight: 0.00255451
 Name: ERAGROSTIS_6412_12402   Len: 106  Check:  1168  Weight: 0.000814725
 Name: ERAGROSTIS_13010_13299  Len: 106  Check:  6106  Weight: 0.00212981
 Name: ERAGROSTIS_5768_16075   Len: 106  Check:  6380  Weight: 0.00310561
 Name: ERAGROSTIS_9929_5065    Len: 106  Check:  1366  Weight: 0.00179431
 Name: ERAGROSTIS_9470_15999   Len: 106  Check:  6396  Weight: 0.00110035
 Name: ERAGROSTIS_9545_11973   Len: 106  Check:   443  Weight: 0.00106774
 Name: ERAGROSTIS_20955_15968  Len: 106  Check:  8546  Weight: 0.0022991
 Name: ERAGROSTIS_27019_16300  Len: 106  Check:  6761  Weight: 0.0025137
 Name: ERAGROSTIS_22164_12009  Len: 106  Check:  1304  Weight: 0.00286497
 Name: ERAGROSTIS_8011_12213   Len: 106  Check:  1009  Weight: 0.00212909
 Name: ERAGROSTIS_20193_6705   Len: 106  Check:   853  Weight: 0.0019196
 Name: ERAGROSTIS_8663_15033   Len: 106  Check:  6936  Weight: 0.00169466
 Name: ERAGROSTIS_6446_16638   Len: 106  Check:  8359  Weight: 0.000714976
 Name: ERAGROSTIS_17422_2205   Len: 106  Check:  6677  Weight: 0.00113382
 Name: ERAGROSTIS_22666_5899   Len: 106  Check:  4685  Weight: 0.00118903
 Name: ERAGROSTIS_5261_16482   Len: 106  Check:  1302  Weight: 0.00112674
 Name: ERAGROSTIS_29417_13716  Len: 106  Check:  2880  Weight: 0.003291
 Name: ERAGROSTIS_25883_17387  Len: 106  Check:  2424  Weight: 0.00182728
 Name: ERAGROSTIS_7116_7193    Len: 106  Check:  3610  Weight: 0.000573321
 Name: ERAGROSTIS_18467_9613   Len: 106  Check:   870  Weight: 0.00226688
 Name: ERAGROSTIS_10491_23083  Len: 106  Check:  6421  Weight: 0.00311003
 Name: ERAGROSTIS_18397_15129  Len: 106  Check:  6600  Weight: 0.00181306
 Name: ERAGROSTIS_24302_20913  Len: 106  Check:   414  Weight: 0.00156458
 Name: ERAGROSTIS_7338_8116    Len: 106  Check:  2215  Weight: 0.000573321
 Name: ERAGROSTIS_8857_5357    Len: 106  Check:  3606  Weight: 0.00383983
 Name: ERAGROSTIS_12301_5759   Len: 106  Check:  7935  Weight: 0.00301503
 Name: ERAGROSTIS_21216_17191  Len: 106  Check:  5917  Weight: 0.00269689
 Name: ERAGROSTIS_14514_21043  Len: 106  Check:  2855  Weight: 0.00198348
 Name: ERAGROSTIS_7390_18909   Len: 106  Check:  2140  Weight: 0.00258719
 Name: ERAGROSTIS_28425_7427   Len: 106  Check:  3296  Weight: 0.0025027
 Name: ERAGROSTIS_3567_14139   Len: 106  Check:  6097  Weight: 0.00203468
 Name: ERAGROSTIS_2400_10861   Len: 106  Check:  9261  Weight: 0.00132415
 Name: ERAGROSTIS_10513_9282   Len: 106  Check:  1002  Weight: 0.00273917
 Name: ERAGROSTIS_19143_2328   Len: 106  Check:  2946  Weight: 0.00207015
 Name: ERAGROSTIS_20930_22166  Len: 106  Check:  7659  Weight: 0.00237403
 Name: ERAGROSTIS_11901_11913  Len: 106  Check:  1634  Weight: 0.00220559
 Name: ERAGROSTIS_9493_2318    Len: 106  Check:  2650  Weight: 0.000193663
 Name: ERAGROSTIS_21550_18345  Len: 106  Check:  3107  Weight: 0.00253103
 Name: ERAGROSTIS_7819_15990   Len: 106  Check:  2892  Weight: 0.00256297
 Name: ERAGROSTIS_16486_9265   Len: 106  Check:  3168  Weight: 0.00248729
 Name: ERAGROSTIS_6778_13301   Len: 106  Check:  2679  Weight: 0.00104688
 Name: ERAGROSTIS_15626_10648  Len: 106  Check:  7613  Weight: 0.00169357
 Name: ERAGROSTIS_18586_8633   Len: 106  Check:     3  Weight: 0.00124292
 Name: ERAGROSTIS_15817_18817  Len: 106  Check:  1890  Weight: 0.00248729
 Name: ERAGROSTIS_24578_16693  Len: 106  Check:  1734  Weight: 0.00182728
 Name: ERAGROSTIS_14759_6358   Len: 106  Check:  4162  Weight: 0.00252752
 Name: ERAGROSTIS_2953_15097   Len: 106  Check:  2273  Weight: 0.00118437
 Name: ERAGROSTIS_21168_2973   Len: 106  Check:  3309  Weight: 0.00202782
 Name: ERAGROSTIS_8755_9389    Len: 106  Check:  3409  Weight: 0.000513141
 Name: ERAGROSTIS_12191_14899  Len: 106  Check:  4424  Weight: 0.00134645
 Name: ERAGROSTIS_26915_10013  Len: 106  Check:  5183  Weight: 0.00203521
 Name: ERAGROSTIS_15883_14986  Len: 106  Check:  2351  Weight: 0.00248035
 Name: ERAGROSTIS_16795_16868  Len: 106  Check:  6554  Weight: 0.00282472
 Name: ERAGROSTIS_18991_8323   Len: 106  Check:  9135  Weight: 0.00353191
 Name: ERAGROSTIS_16824_11023  Len: 106  Check:  7740  Weight: 0.00157359
 Name: ERAGROSTIS_23710_6016   Len: 106  Check:  7210  Weight: 0.00251778
 Name: ERAGROSTIS_18528_20746  Len: 106  Check:  1720  Weight: 0.00202049
 Name: ERAGROSTIS_12634_20784  Len: 106  Check:  2557  Weight: 0.00222394
 Name: ERAGROSTIS_11519_8955   Len: 106  Check:  2841  Weight: 0.00435384
 Name: ERAGROSTIS_24985_13436  Len: 106  Check:  2602  Weight: 0.002044
 Name: ERAGROSTIS_24373_13438  Len: 106  Check:  8498  Weight: 0.00202059
 Name: ERAGROSTIS_22574_12052  Len: 106  Check:  1799  Weight: 0.00250981
 Name: ORYZA_hopi              Len: 106  Check:  1360  Weight: 0.000475258
 Name: ORYZA_retrosat1         Len: 106  Check:  2185  Weight: 0.000864617
 Name: ORYZA_rire2             Len: 106  Check:  2354  Weight: 0.000652509
 Name: ORYZA_RIRE2_I           Len: 106  Check:  2354  Weight: 0.000607265
 Name: ORYZA_dendrobat_osj     Len: 106  Check:  3217  Weight: 0.000475258
 Name: ORYZA_rn_561394         Len: 106  Check:  3217  Weight: 0.00429939
 Name: ORYZA_osr40             Len: 106  Check:  2639  Weight: 0.00058897
 Name: ORYZA_rire10            Len: 106  Check:  8237  Weight: 0.000268036
 Name: ERAGROSTIS_7054_9519    Len: 106  Check:   876  Weight: 0.0011123
 Name: ERAGROSTIS_22073_9575   Len: 106  Check:  8247  Weight: 0.000908693
 Name: ERAGROSTIS_21325_22655  Len: 106  Check:  1569  Weight: 0.00281787
 Name: ERAGROSTIS_8825_11156   Len: 106  Check:  1768  Weight: 0.00119938
 Name: ERAGROSTIS_19233_5401   Len: 106  Check:  2816  Weight: 0.00207015
 Name: ERAGROSTIS_15111_11664  Len: 106  Check:  6219  Weight: 0.00196689
 Name: ERAGROSTIS_22578_9109   Len: 106  Check:  3370  Weight: 0.00268529
 Name: ERAGROSTIS_24450_8828   Len: 106  Check:  8935  Weight: 0.0018923
 Name: ERAGROSTIS_8167_14164   Len: 106  Check:  8069  Weight: 0.00127771
 Name: ORYZA_osr41             Len: 106  Check:    82  Weight: 0.00020481
 Name: ORYZA_rn_208123         Len: 106  Check:  3276  Weight: 0.000101727
 Name: ORYZA_rn_4189           Len: 106  Check:  2308  Weight: 0.000430252
 Name: ERAGROSTIS_21091_7710   Len: 106  Check:  4720  Weight: 0.00111838
 Name: ZEA_RLC_doke            Len: 106  Check:  1389  Weight: 0.00376423
 Name: ZEA_RLG_doke            Len: 106  Check:  2349  Weight: 0.00220003
 Name: ZEA_RLG_lata            Len: 106  Check:  8102  Weight: 0.000529636
 Name: ZEA_RLG_cinfulzeon_1    Len: 106  Check:  1159  Weight: 0.00373983
 Name: ZEA_RLG_cinfulzeon_2    Len: 106  Check:  2537  Weight: 0.00243023
 Name: ERAGROSTIS_7910_11953   Len: 106  Check:  6067  Weight: 0.00272626
 Name: ERAGROSTIS_11263_13062  Len: 106  Check:  1118  Weight: 0.00286497
 Name: ERAGROSTIS_26525_15773  Len: 106  Check:  1623  Weight: 0.00259908
 Name: ERAGROSTIS_28459_13599  Len: 106  Check:   677  Weight: 0.00290963
 Name: ERAGROSTIS_10466_5168   Len: 106  Check:   133  Weight: 0.00311003
 Name: ERAGROSTIS_13441_7750   Len: 106  Check:  9747  Weight: 0.00211143
 Name: ERAGROSTIS_15260_14375  Len: 106  Check:  4044  Weight: 0.00279389
 Name: ERAGROSTIS_28758_14970  Len: 106  Check:  2284  Weight: 0.00239533
 Name: ERAGROSTIS_7913_9040    Len: 106  Check:   202  Weight: 0.000874034
 Name: ERAGROSTIS_2230_13304   Len: 106  Check:  3505  Weight: 0.00220582
 Name: ERAGROSTIS_21456_5363   Len: 106  Check:  1298  Weight: 0.00134401
 Name: ERAGROSTIS_17647_14621  Len: 106  Check:   634  Weight: 0.00149845
 Name: ERAGROSTIS_4295_9439    Len: 106  Check:  2265  Weight: 0.00194621
 Name: ERAGROSTIS_7836_12288   Len: 106  Check:  2247  Weight: 0.00272626
 Name: ERAGROSTIS_22289_20725  Len: 106  Check:  9543  Weight: 0.00399474
 Name: ERAGROSTIS_11012_19461  Len: 106  Check:  9046  Weight: 0.00203419
 Name: ERAGROSTIS_27268_20684  Len: 106  Check:  2601  Weight: 0.00340532
 Name: ERAGROSTIS_27022_15261  Len: 106  Check:  8269  Weight: 0.00238992
 Name: ERAGROSTIS_26062_22279  Len: 106  Check:  1556  Weight: 0.00387966
 Name: ERAGROSTIS_23351_5680   Len: 106  Check:  7295  Weight: 0.00353418
 Name: ERAGROSTIS_8958_20569   Len: 106  Check:  1563  Weight: 0.00337465
 Name: ERAGROSTIS_10850_18461  Len: 106  Check:   941  Weight: 0.00210214
 Name: ERAGROSTIS_20049_14960  Len: 106  Check:  2892  Weight: 0.00231941
 Name: ERAGROSTIS_8051_13358   Len: 106  Check:  1187  Weight: 0.000548718
 Name: ERAGROSTIS_18849_11600  Len: 106  Check:   157  Weight: 0.003723
 Name: ERAGROSTIS_11755_15013  Len: 106  Check:  1445  Weight: 0.00484733
 Name: ERAGROSTIS_11420_22016  Len: 106  Check:  9417  Weight: 0.00296805
 Name: ERAGROSTIS_21431_15784  Len: 106  Check:   538  Weight: 0.00116261
 Name: ERAGROSTIS_6728_10350   Len: 106  Check:  4533  Weight: 0.000921595
 Name: ERAGROSTIS_22678_8286   Len: 106  Check:  1904  Weight: 0.00218873
 Name: ERAGROSTIS_18345_11367  Len: 106  Check:  3507  Weight: 0.00250311
 Name: ERAGROSTIS_8190_8899    Len: 106  Check:  6580  Weight: 0.00212909
 Name: ERAGROSTIS_20789_16675  Len: 106  Check:  5052  Weight: 0.00339381
 Name: ERAGROSTIS_11897_13443  Len: 106  Check:  4228  Weight: 0.00207457
 Name: ERAGROSTIS_16408_17306  Len: 106  Check:  5348  Weight: 0.00251777
 Name: ERAGROSTIS_9900_11175   Len: 106  Check:  3832  Weight: 0.000522598
 Name: ERAGROSTIS_2785_15082   Len: 106  Check:  1774  Weight: 0.00352097
 Name: ERAGROSTIS_8270_18654   Len: 106  Check:  2406  Weight: 0.00621948
 Name: ERAGROSTIS_24855_9798   Len: 106  Check:  4219  Weight: 0.00221058
 Name: ZEA_RLG_CRM1            Len: 106  Check:  7361  Weight: 0.00241249
 Name: ERAGROSTIS_20806_6545   Len: 106  Check:  6662  Weight: 0.00247518
 Name: ZEA_RLG_CRM4            Len: 106  Check:  7193  Weight: 0.00154574
 Name: ORYZA_rire7             Len: 106  Check:  6897  Weight: 0.000286182
 Name: ORYZA_rn_36300          Len: 106  Check:  7475  Weight: 0.000989864
 Name: ORYZA_rn_12974          Len: 106  Check:  5227  Weight: 0.000832456
 Name: ERAGROSTIS_28226_16185  Len: 106  Check:  5515  Weight: 0.00296267
 Name: ERAGROSTIS_23291_10249  Len: 106  Check:  6119  Weight: 0.00401715
 Name: ERAGROSTIS_21766_16035  Len: 106  Check:  1706  Weight: 0.00285916
 Name: ERAGROSTIS_10784_14989  Len: 106  Check:  7695  Weight: 0.00470073
 Name: ERAGROSTIS_17769_17356  Len: 106  Check:  8342  Weight: 0.00149845
 Name: ERAGROSTIS_21194_11639  Len: 106  Check:  6840  Weight: 0.00273392
 Name: ERAGROSTIS_15901_4758   Len: 106  Check:  8764  Weight: 0.00357971
 Name: ERAGROSTIS_7918_14703   Len: 106  Check:  6667  Weight: 0.00351814
 Name: ERAGROSTIS_20789_5916   Len: 106  Check:  8130  Weight: 0.00123424
 Name: ZEA_RLX_wihov           Len: 106  Check:  7075  Weight: 0.00248664
 Name: ZEA_RLG_guhis           Len: 106  Check:  5560  Weight: 0.000615181
 Name: ORYZA_rn_417136         Len: 106  Check:  7629  Weight: 0.000433573
 Name: ERAGROSTIS_10405_22674  Len: 106  Check:  2209  Weight: 0.00349018
 Name: ZEA_RLG_prem1           Len: 106  Check:  6786  Weight: 0.00299833
 Name: ZEA_RLG_uwum_1          Len: 106  Check:  6920  Weight: 0.00257098
 Name: ZEA_RLG_tekay           Len: 106  Check:  4412  Weight: 0.00180027
 Name: ZEA_RLG_flip_1          Len: 106  Check:  6843  Weight: 0.00124811
 Name: ZEA_RLG_flip_2          Len: 106  Check:  6534  Weight: 0.000853903
 Name: ZEA_RLG_xilondiguus     Len: 106  Check:  4057  Weight: 0.00220221
 Name: ERAGROSTIS_8023_15042   Len: 106  Check:  9380  Weight: 0.000602689
 Name: ERAGROSTIS_4569_15191   Len: 106  Check:  6821  Weight: 0.00137003
 Name: ERAGROSTIS_20691_4121   Len: 106  Check:  7843  Weight: 0.00128595
 Name: ERAGROSTIS_18971_10257  Len: 106  Check:  6012  Weight: 0.00350423
 Name: ERAGROSTIS_26007_11192  Len: 106  Check:  5869  Weight: 0.00316262
 Name: ERAGROSTIS_13457_12376  Len: 106  Check:  5888  Weight: 0.00251306
 Name: ZEA_RLG_dagaf_3         Len: 106  Check:  4179  Weight: 0.00232666
 Name: ZEA_RLG_dagaf_1         Len: 106  Check:  4750  Weight: 0.00166965
 Name: ZEA_RLG_dagaf_2         Len: 106  Check:  5097  Weight: 0.00236471
 Name: ORYZA_rn_36401          Len: 106  Check:  4092  Weight: 0.000603924
 Name: ORYZA_rn_405384         Len: 106  Check:  6358  Weight: 0.00116365
 Name: ERAGROSTIS_26476_8026   Len: 106  Check:  6812  Weight: 0.00325645
 Name: ERAGROSTIS_3788_17729   Len: 106  Check:  9316  Weight: 0.00114894
 Name: ERAGROSTIS_27080_20716  Len: 106  Check:  6952  Weight: 0.00203521
 Name: ERAGROSTIS_14530_23634  Len: 106  Check:  7149  Weight: 0.0016157
 Name: ERAGROSTIS_10367_21504  Len: 106  Check:  6751  Weight: 0.00214595
 Name: ERAGROSTIS_17969_9567   Len: 106  Check:  7787  Weight: 0.000911036
 Name: ERAGROSTIS_13297_7655   Len: 106  Check:  5242  Weight: 0.00274976
 Name: ERAGROSTIS_26628_8923   Len: 106  Check:  6291  Weight: 0.00159461
 Name: ERAGROSTIS_10358_6826   Len: 106  Check:  4091  Weight: 0.00215289
 Name: ERAGROSTIS_11991_20301  Len: 106  Check:  5928  Weight: 0.00286573
 Name: ERAGROSTIS_23064_22672  Len: 106  Check:  5787  Weight: 0.00399474
 Name: ERAGROSTIS_14578_7928   Len: 106  Check:  6594  Weight: 0.00148509
 Name: ERAGROSTIS_18181_9245   Len: 106  Check:  5691  Weight: 0.00177636
 Name: ERAGROSTIS_28029_10349  Len: 106  Check:  5228  Weight: 0.00122298
 Name: ERAGROSTIS_20130_6035   Len: 106  Check:  5608  Weight: 0.00329944
 Name: ERAGROSTIS_7657_2389    Len: 106  Check:  5295  Weight: 0.002044
 Name: ERAGROSTIS_19786_14558  Len: 106  Check:  5525  Weight: 0.00248205
 Name: ERAGROSTIS_21009_19793  Len: 106  Check:  5545  Weight: 0.0022991
 Name: ERAGROSTIS_23059_4254   Len: 106  Check:  5545  Weight: 0.00265252
 Name: ERAGROSTIS_19090_2335   Len: 106  Check:  5545  Weight: 0.00238365
 Name: ERAGROSTIS_25262_9670   Len: 106  Check:  5325  Weight: 0.00175548
 Name: ORYZA_rire3             Len: 106  Check:  8055  Weight: 0.000229939
 Name: ORYZA_rn_305180         Len: 106  Check:  7332  Weight: 0.000104245
 Name: ORYZA_kangourou_osj     Len: 106  Check:  5434  Weight: 0.00019906
 Name: ORYZA_dagul             Len: 106  Check:  4564  Weight: 0.000359474
 Name: ORYZA_osr34             Len: 106  Check:  7492  Weight: 0.000281949
 Name: ORYZA_rire8             Len: 106  Check:  6587  Weight: 0.000837464
 Name: ORYZA_rn_215125         Len: 106  Check:  6621  Weight: 0.000239697
 Name: ZEA_RLG_gyma            Len: 106  Check:  7816  Weight: 0.000597173
 Name: ERAGROSTIS_26130_10390  Len: 106  Check:  5891  Weight: 0.00248085
 Name: ERAGROSTIS_2288_15660   Len: 106  Check:  1073  Weight: 0.00218873
 Name: ERAGROSTIS_13259_4832   Len: 106  Check:  7101  Weight: 0.00244902
 Name: ERAGROSTIS_23981_6213   Len: 106  Check:  6386  Weight: 0.00208263
 Name: ERAGROSTIS_28682_10368  Len: 106  Check:  8111  Weight: 0.00201453
 Name: ERAGROSTIS_18602_3544   Len: 106  Check:  8109  Weight: 0.000915994
 Name: ERAGROSTIS_20738_22505  Len: 106  Check:  7210  Weight: 0.00287697
 Name: ERAGROSTIS_17124_14272  Len: 106  Check:  7950  Weight: 0.00202762
 Name: ERAGROSTIS_9496_13098   Len: 106  Check:  3976  Weight: 0.00343804
 Name: ERAGROSTIS_27787_8090   Len: 106  Check:  7837  Weight: 0.00262474
 Name: ERAGROSTIS_14604_20235  Len: 106  Check:  7971  Weight: 0.00190149
 Name: ERAGROSTIS_21873_12973  Len: 106  Check:  7841  Weight: 0.00334916
 Name: ERAGROSTIS_28872_13321  Len: 106  Check:  3062  Weight: 0.001755
 Name: ERAGROSTIS_18261_2080   Len: 106  Check:  7658  Weight: 0.00200472
 Name: ERAGROSTIS_10366_15573  Len: 106  Check:  7736  Weight: 0.00207171
 Name: ERAGROSTIS_16652_14967  Len: 106  Check:  6851  Weight: 0.00282472
 Name: ERAGROSTIS_17899_13618  Len: 106  Check:  6681  Weight: 0.00202698
 Name: ORYZA_rn_352195         Len: 106  Check:  9318  Weight: 0.00263152
 Name: ORYZA_rn_402            Len: 106  Check:  3982  Weight: 0.00120845
 Name: ORYZA_rn_46039          Len: 106  Check:  3180  Weight: 0.000900261
 Name: ORYZA_rn_50556          Len: 106  Check:  8204  Weight: 0.000290595
 Name: ORYZA_rn_218128         Len: 106  Check:  3064  Weight: 0.000313028
 Name: ORYZA_rn_57091          Len: 106  Check:  3214  Weight: 0.0037015
 Name: ZEA_RLG_ovikoh          Len: 106  Check:  8206  Weight: 0.00613947
 Name: ZEA_RLG_ewib            Len: 106  Check:  5656  Weight: 0.00155356
 Name: ZEA_RLG_jaws            Len: 106  Check:  6731  Weight: 0.00140931
 Name: ORYZA_rn_60156          Len: 106  Check:  3314  Weight: 0.00313805
 Name: ORYZA_rn_354196         Len: 106  Check:  3454  Weight: 0.00201353
 Name: ORYZA_rn_45535          Len: 106  Check:  1650  Weight: 0.00130342
 Name: ORYZA_rn_123            Len: 106  Check:  7078  Weight: 0.000470843
 Name: ORYZA_rn_50757          Len: 106  Check:  2862  Weight: 0.000252672
 Name: ERAGROSTIS_10395_11206  Len: 106  Check:   723  Weight: 0.00214595
 Name: ORYZA_zebulon           Len: 106  Check:  3590  Weight: 0.0019797
 Name: ZEA_RLG_mufeub          Len: 106  Check:  2751  Weight: 0.00116638
 Name: ORYZA_rn_173101         Len: 106  Check:  7010  Weight: 9.81773e-05
 Name: ZEA_RLG_bosohe_5        Len: 106  Check:  5520  Weight: 0.00307939
 Name: ORYZA_rn_7146           Len: 106  Check:  5410  Weight: 0.0019797
 Name: ORYZA_rn_45636          Len: 106  Check:  4175  Weight: 0.000762145
 Name: ZEA_RLG_laiwa           Len: 106  Check:  5179  Weight: 0.000571598
 Name: ZEA_RLG_kubi_1          Len: 106  Check:  4089  Weight: 0.000705295
 Name: ZEA_RLG_kubi_2          Len: 106  Check:  3939  Weight: 0.000652507
 Name: ORYZA_rn_312184         Len: 106  Check:  2319  Weight: 0.00427859
 Name: ZEA_RLG_bosohe_2        Len: 106  Check:  2919  Weight: 0.00423073
 Name: ZEA_RLG_bosohe_3        Len: 106  Check:  4336  Weight: 0.00392268
 Name: ZEA_RLG_bosohe_1        Len: 106  Check:  4123  Weight: 0.00420805
 Name: ZEA_RLG_bosohe_6        Len: 106  Check:  2608  Weight: 0.00248116
 Name: ZEA_RLG_bosohe_4        Len: 106  Check:  3840  Weight: 0.00236471
 Name: ORYZA_rn_6195           Len: 106  Check:  3797  Weight: 0.00375809
 Name: ZEA_RLG_usuf            Len: 106  Check:  1216  Weight: 0.00381697
 Name: ZEA_RLG_bobobo          Len: 106  Check:  1671  Weight: 0.00328637
 Name: ZEA_RLG_nopip           Len: 106  Check:  4900  Weight: 0.00069809
 Name: ZEA_RLG_piube           Len: 106  Check:  2636  Weight: 0.00297732
 Name: ZEA_RLG_epohi           Len: 106  Check:  2517  Weight: 0.00217966
 Name: ZEA_RLG_satulo          Len: 106  Check:  3764  Weight: 0.00217179
 Name: ZEA_RLG_sokiit          Len: 106  Check:  3109  Weight: 0.00148914
 Name: ZEA_RLG_apil_2          Len: 106  Check:  2743  Weight: 0.00186732
 Name: ZEA_RLG_apil_1          Len: 106  Check:  3896  Weight: 0.00200178
 Name: ZEA_RLG_nasi            Len: 106  Check:  1780  Weight: 0.00102866
 Name: ZEA_RLG_fege            Len: 106  Check:  2560  Weight: 0.00190712
 Name: ZEA_RLG_ufonah          Len: 106  Check:  2856  Weight: 0.00111872
 Name: ZEA_RLG_oveah           Len: 106  Check:   926  Weight: 0.00228275
 Name: ZEA_RLG_yfages          Len: 106  Check:  1649  Weight: 0.00268703
 Name: ZEA_RLG_ruugu           Len: 106  Check:  3883  Weight: 0.00168496
 Name: ZEA_RLG_bogu_2          Len: 106  Check:  2479  Weight: 0.00297343
 Name: ZEA_RLG_bogu_1          Len: 106  Check:   878  Weight: 0.00323256
 Name: ZEA_RLG_udokup          Len: 106  Check:  1942  Weight: 0.00111872
 Name: ERAGROSTIS_3198_13056   Len: 106  Check:  8372  Weight: 0.00210048
 Name: ERAGROSTIS_6964_12288   Len: 106  Check:  2760  Weight: 0.00089723
 Name: ZEA_RLG_awuhe           Len: 106  Check:  1770  Weight: 0.00206434
 Name: ZEA_RLG_boha            Len: 106  Check:  3068  Weight: 0.00304951
 Name: ZEA_RLG_amiin           Len: 106  Check:   476  Weight: 0.0025541
 Name: ZEA_RLG_reina           Len: 106  Check:  2406  Weight: 0.00272658
 Name: ZEA_RLG_umojev          Len: 106  Check:  8216  Weight: 0.00339381
 Name: ZEA_RLG_vufi            Len: 106  Check:  2281  Weight: 0.00257403
 Name: ERAGROSTIS_22610_11758  Len: 106  Check:  3005  Weight: 0.00122053
 Name: ZEA_RLG_sywu            Len: 106  Check:  3470  Weight: 0.00165704
 Name: ZEA_RLG_weaniv          Len: 106  Check:  5317  Weight: 0.00273917
 Name: ZEA_RLC_ajajog          Len: 106  Check:  5307  Weight: 0.00443679
 Name: ZEA_RLG_ubid            Len: 106  Check:  4763  Weight: 0.0011832
 Name: ZEA_RLG_lywy            Len: 106  Check:  3890  Weight: 0.000282613
 Name: ZEA_RLG_ewiut           Len: 106  Check:  3759  Weight: 0.00155356
 Name: ZEA_RLG_gylu            Len: 106  Check:  2126  Weight: 0.00066813
 Name: ZEA_RLG_mywur           Len: 106  Check:  5314  Weight: 0.00126463
 Name: ZEA_RLG_ywuv            Len: 106  Check:  5299  Weight: 0.00323769
 Name: ZEA_RLG_guwiot          Len: 106  Check:   404  Weight: 0.000599958
 Name: ZEA_RLG_lowy            Len: 106  Check:  3603  Weight: 0.000775078
 Name: ZEA_RLG_sowu            Len: 106  Check:  4727  Weight: 0.00180027
 Name: ZEA_RLG_gati            Len: 106  Check:  5549  Weight: 0.000599958
 Name: ZEA_RLG_kase            Len: 106  Check:  1964  Weight: 0.00102358
 Name: ZEA_RLG_anysaf          Len: 106  Check:  2977  Weight: 0.00186732
 Name: ZEA_RLG_udav            Len: 106  Check:  4417  Weight: 0.00140384
 Name: ZEA_RLG_ojam            Len: 106  Check:  5124  Weight: 0.00139545
 Name: ZEA_RLG_wuwe            Len: 106  Check:  5555  Weight: 0.00220221
 Name: ZEA_RLG_olepo           Len: 106  Check:  4566  Weight: 0.00120714
 Name: ORYZA_rn_6243           Len: 106  Check:  1941  Weight: 0.00321312
 Name: ORYZA_rn_36602          Len: 106  Check:  2296  Weight: 0.00087207
 Name: ERAGROSTIS_20293_1825   Len: 106  Check:  5431  Weight: 0.00262726
 Name: ORYZA_rn_2213           Len: 106  Check:  3934  Weight: 9.78365e-05
 Name: ORYZA_osr36             Len: 106  Check:  6629  Weight: 0.000334726
 Name: ORYZA_rn_37708          Len: 106  Check:  7438  Weight: 0.000972185
 Name: ZEA_RLG_upus            Len: 106  Check:  4976  Weight: 0.00323675
 Name: ORYZA_rn_10358          Len: 106  Check:  3605  Weight: 0.000286182
 Name: ZEA_RLG_uvet            Len: 106  Check:  3955  Weight: 0.00381697
 Name: ZEA_RLG_fuved           Len: 106  Check:  3377  Weight: 0.001126
 Name: ZEA_RLG_dabe            Len: 106  Check:  2498  Weight: 0.00154574
 Name: ORYZA_osr38             Len: 106  Check:  2326  Weight: 0.000765953
 Name: ORYZA_rn_302177         Len: 106  Check:  3017  Weight: 0.000126007
 Name: ORYZA_rn_40315          Len: 106  Check:  4343  Weight: 0.00086182
 Name: ORYZA_osr35             Len: 106  Check:  4395  Weight: 0.000272193
 Name: ORYZA_rn_267152         Len: 106  Check:  4198  Weight: 9.77813e-05
 Name: ORYZA_rn_250144         Len: 106  Check:  5523  Weight: 9.78365e-05
 Name: ORYZA_rn_5033           Len: 106  Check:  8660  Weight: 0.00108692
 Name: ORYZA_rn_41322          Len: 106  Check:  3331  Weight: 0.0010624
 Name: ORYZA_rn_11             Len: 106  Check:  4826  Weight: 0.000220334
 Name: ORYZA_rn_6544           Len: 106  Check:  5132  Weight: 0.00280858
 Name: ORYZA_rn_55282          Len: 106  Check:  3891  Weight: 0.00405061
 Name: ORYZA_osr42             Len: 106  Check:  2808  Weight: 0.000261108
 Name: ORYZA_rn_58             Len: 106  Check:  3725  Weight: 0.00363861
 Name: ORYZA_rn_265150         Len: 106  Check:  4038  Weight: 0.00013055
 Name: ORYZA_rn_46341          Len: 106  Check:  2690  Weight: 0.000795146
 Name: ORYZA_rn_15084          Len: 106  Check:  3946  Weight: 0.000625542
 Name: ORYZA_rn_15387          Len: 106  Check:  4826  Weight: 0.000212108
 Name: ZEA_RLG_nobe            Len: 106  Check:  5288  Weight: 0.000689935
 Name: ZEA_RLG_okopam          Len: 106  Check:  4341  Weight: 0.00120714
 Name: ZEA_RLG_uper            Len: 106  Check:  3100  Weight: 0.00368999
 Name: ZEA_RLG_bowuow          Len: 106  Check:  3050  Weight: 0.00248116
 Name: ZEA_RLG_suda            Len: 106  Check:  3284  Weight: 0.0011832
 Name: ZEA_RLG_rimaar          Len: 106  Check:  5910  Weight: 0.0042065
 Name: ZEA_RLG_pagof           Len: 106  Check:  7321  Weight: 0.00512651
 Name: ZEA_RLG_rufefu          Len: 106  Check:  2642  Weight: 0.00181671
 Name: ZEA_RLG_ulik            Len: 106  Check:  2912  Weight: 0.00517033
 Name: ZEA_RLG_riiryl          Len: 106  Check:  3539  Weight: 0.00272658
 Name: ZEA_RLG_ovamef          Len: 106  Check:   425  Weight: 0.00217837
 Name: ZEA_RLG_hute            Len: 106  Check:  1296  Weight: 0.000426409
 Name: ZEA_RLG_hooni           Len: 106  Check:  1014  Weight: 0.000547787
 Name: ZEA_RLG_notu            Len: 106  Check:  8116  Weight: 0.000689935
 Name: ZEA_RLG_uwuw_2          Len: 106  Check:  5809  Weight: 0.00269514
 Name: ZEA_RLG_boja            Len: 106  Check:  2968  Weight: 0.00297343
 Name: ZEA_RLG_aneas           Len: 106  Check:  5230  Weight: 0.00198038
 Name: ZEA_RLG_rowi            Len: 106  Check:  5483  Weight: 0.00183412
 Name: ZEA_RLG_lise            Len: 106  Check:  8415  Weight: 0.000537684
 Name: ZEA_RLG_maro            Len: 106  Check:  7149  Weight: 0.000282613
 Name: ZEA_RLG_labu            Len: 106  Check:  9672  Weight: 0.00120857
 Name: ZEA_RLG_waepo           Len: 106  Check:  7544  Weight: 0.00250981
 Name: ZEA_RLG_lute_2          Len: 106  Check:  1842  Weight: 0.000282613
 Name: ZEA_RLG_magellan        Len: 106  Check:  4518  Weight: 0.000282613
 Name: ZEA_RLG_seuwe           Len: 106  Check:  3678  Weight: 0.00169245
 Name: ZEA_RLG_soger           Len: 106  Check:  4213  Weight: 0.00169245
 Name: ZEA_RLG_ijaat           Len: 106  Check:  3488  Weight: 0.000431051
 Name: ZEA_RLG_wemu            Len: 106  Check:  4117  Weight: 0.00334537
 Name: ZEA_RLG_bomevy          Len: 106  Check:  3402  Weight: 0.00252615
 Name: ZEA_RLG_ojokat          Len: 106  Check:  3993  Weight: 0.00149794
 Name: ZEA_RLG_ytub            Len: 106  Check:  2645  Weight: 0.00268703
 Name: ZEA_RLG_ugano           Len: 106  Check:  3423  Weight: 0.00550661
 Name: ZEA_RLG_ikal            Len: 106  Check:  3535  Weight: 0.00362672
 Name: ZEA_RLG_moorud          Len: 106  Check:  3794  Weight: 0.000365637
 Name: ZEA_RLG_lute_1          Len: 106  Check:  2741  Weight: 0.000361367
 Name: ZEA_RLG_witi            Len: 106  Check:  3439  Weight: 0.00257427
 Name: ZEA_RLG_bavav           Len: 106  Check:  3505  Weight: 0.00323256
 Name: ZEA_RLG_abiri           Len: 106  Check:  2115  Weight: 0.00320056
 Name: ORYZA_rn_2010           Len: 106  Check:  3240  Weight: 0.00020472
 Name: ORYZA_rn_51865          Len: 106  Check:  4999  Weight: 0.000272208
 Name: ORYZA_rn_360199         Len: 106  Check:  8182  Weight: 0.001187
 Name: ORYZA_rn_5739           Len: 106  Check:  3251  Weight: 0.00321123
 Name: ORYZA_rn_40919          Len: 106  Check:  3147  Weight: 0.000977046
 Name: ORYZA_rn_307182         Len: 106  Check:  3384  Weight: 9.75334e-05
 Name: ORYZA_rn_5235           Len: 106  Check:  1996  Weight: 0.00363861
 Name: ORYZA_rn_45837          Len: 106  Check:  9710  Weight: 0.000383564
 Name: ORYZA_rn_161163         Len: 106  Check:  1281  Weight: 0.000135258
 Name: ORYZA_rn_26390          Len: 106  Check:  3339  Weight: 0.000126007
 Name: ORYZA_rn_50253          Len: 106  Check:  3001  Weight: 0.000499117
 Name: ORYZA_rn_51338          Len: 106  Check:  4887  Weight: 0.000255936
 Name: ORYZA_rn_51764          Len: 106  Check:  5967  Weight: 0.000202411
 Name: ORYZA_rn_303178         Len: 106  Check:  5113  Weight: 0.000394364
 Name: ZEA_RLG_ewog            Len: 106  Check:  1259  Weight: 0.00135951
 Name: ZEA_RLG_ahoru           Len: 106  Check:  2657  Weight: 0.00266046
 Name: ORYZA_rn_17147          Len: 106  Check:  5791  Weight: 9.78365e-05
 Name: ORYZA_rn_251145         Len: 106  Check:  5322  Weight: 0.000104245
 Name: ORYZA_rn_37506          Len: 106  Check:  3184  Weight: 0.00212902
 Name: ORYZA_rn_57594          Len: 106  Check:  3173  Weight: 0.00313805
 Name: ORYZA_rn_2717           Len: 106  Check:  4351  Weight: 0.000354311
 Name: ORYZA_osr39             Len: 106  Check:  5282  Weight: 0.00055426
 Name: ORYZA_rn_16597          Len: 106  Check:  4353  Weight: 0.000283432
 Name: ORYZA_rn_51362          Len: 106  Check:  4329  Weight: 0.000248228
 Name: ORYZA_rn_51160          Len: 106  Check:  2965  Weight: 0.000202411
 Name: ORYZA_rn_202119         Len: 106  Check:  5521  Weight: 0.000436876

//

ORYZA_rn_315188           ECYIDDIVVK TKNRLQHQDD LRVVFNR... .LRQHQLKMN PLKCAFAVQS
ERAGROSTIS_12906_4660     ECYIDDLVVK TRER.NHKED LRIVFER... .LRKYQLKMN PLKCAFTVQS
ORYZA_osr28               ECYVDDMVVK TKDHEHHQED LRIVFER... .LRRHQLKMN PLKCAFAVQS
ERAGROSTIS_8265_10127     EIYIDDVMVK SKTVEDHFAD LREVLER... .TTKYGLKMN PHKCAFVVSA
ORYZA_rn_356197           EIYIDGVVFK SKEIDNHIAN LRKVFRT... ..SKYGLKMN PTNYAFGVSA
ORYZA_rn_52166            EVYIDDVVVK SREHDMHLAD LRKVLER... .ARKYGLKLN PNKCAFGVSA
ORYZA_ATLANTYSI_OS        EVYIDDVVVK SKEIEDHIAD LRKVFER... .TRKYGLKMN PTKCAFGVSA
ORYZA_osr30               EVYIDDVVVK SKEIEDHIAD LRKVFER... .TRKYGLKMN PTKCAFGVSA
ERAGROSTIS_13153_4681     EVYIDDIVVK SDGMEHHFAD LLLSFER... .MRRYGLKMN PLVCAFGVSY
ERAGROSTIS_4583_14648     ..YFVDIVVK SAGLDSHFA. WRLDFEG... .MRLDGCKMN ARKCALGVSA
ZEA_RLX_milt              EVYIDDIVVK SAEFSSHIAN LRKAFDK... .MRRYGLKMN PRKCAFGVSA
ORYZA_rn_2414             EIYIDDIVVK SECMDHHLAD LCLAFER... .MRQYGLKMN PLKCAFGVSS
ORYZA_osr29               EIYIDDIVVK SDGMEGHIAD LRLAFER... .MRRYGLKMN PLKCAFGVSA
ORYZA_rn_156              EVYIDDVVVK SDGFDSHLAD LRLAFER... .MRRYGLKMN PLKCAFGVSA
ERAGROSTIS_12772_9181     EAYIDDIVAT TKKKENLLQD VKQTFDN... .LRTHKLKLN PTNCVFGVTP
ERAGROSTIS_28473_11414    EAYIDDIVVN TRKKENLLED LKQTFDN... .LRKHKMKLN PKTCVFGVTP
ERAGROSTIS_19732_23899    EAYIEDIVVK TKKKENLLKN IKQTFDI... .YLKVTMKFN PN.CVFGVTS
ERAGROSTIS_20751_22550    EAYIDDIVVK MKQKENLLED LKQTFAN... .HGKIKRKVS PKKCSFGVPS
ERAGROSTIS_26497_13331    EAYIDNIVVK TKKKENLLED LKQTFDN... .LRKYKMKLN PKKYVFEVTD
ERAGROSTIS_11686_10783    .......... .........D LKQTFDN... .LRKYTMKLN PKKCVFGVTS
ERAGROSTIS_9522_9754      ....DDIVVK MMKKKNLLED LKQTFDN... .LRKYKMMLN PKKCVFGITS
ERAGROSTIS_26521_7657     .......... ........EH LKQIFAS... .LRKYKMKLN PKKCVFGVTS
ERAGROSTIS_21247_16014    .....DIMVK TKKKENLLED LKQTFDN... .LRKYKMKLS PKKCVFGVTS
ERAGROSTIS_24647_3619     EAYIDDIVVK TKKEENLLED LKQTFDN... .LRKYKMKLN PKKCVYGVTG
ERAGROSTIS_9490_13693     .......... TKTKENLLED LKQTFDN... .LRKYKMKLN LKKCIFGVTS
ERAGROSTIS_22482_23580    .......... TKREENLLKD LKQTFGN... .LRKYKMKLN PKKCVFGVTS
ERAGROSTIS_22321_8533     EAYIDDIVVK TRKKENLLED LKQTFDN... .LRKYKMKLN PKKCVFGVTS
ERAGROSTIS_13822_10330    EAYIDDIVVK TKKKENLLED LKQTFAN... .LRKYKMKLN PKK.VFGVTS
ERAGROSTIS_15243_18062    EAYINDIMVK TKKKENLLED LKQTFDN... .LRKYKMKLN PKKCVFGVTT
ERAGROSTIS_18676_17742    EAYIDDIVVK TKKKENLLED LKQTFDN... .LLKYKMKLN PKKCVFGVTW
ERAGROSTIS_16191_7566     .AYIDDIVVK TKKKENLLED LKQTFDN... .LRKYKMKLN PKKCVFGVTS
ERAGROSTIS_5702_15288     EAYIDDIVVK TKKKENLLED LKQTFDN... .LRKYKMKLN PKKCVFGVTS
ERAGROSTIS_16722_7153     EAYIDDVVIK TRNRDDLIED IRATFDC... .LREYKMKLN PDKCIFGVPS
ERAGROSTIS_13575_17902    EAYIDDVVIK PLEGEDLIAG WKDVFDA... .IRAYDVNPN LEKDVFRVPS
ERAGROSTIS_21061_11636    EAYIDDVVIK TREGDDLIAD FKDVFDA... .LRAYDMKLN LEKCVFGVPS
ERAGROSTIS_24195_17173    EAYINDVVIK TREGDDLIAD LKDIFDA... .LRAYDMKLN LEKCVFGVPS
ERAGROSTIS_26846_14629    .......... .........E LAKVVDR... .LRANGAKLK PEKFVLGVWE
ERAGROSTIS_9615_8312      EAYVDDLVIK SKLADQLVSD MAKVFDS... .RRATGVKLN PGKGLFGILE
ZEA_RLG_huck_1            EAYVDDIVVK TRKASDLLSD LEVTFRC... .LKAKGVKLN PEKCVFGVPR
ZEA_RLG_huck_2            EAYVDDIVVK TRKASDLLSN LEVTFGC... .LRAKGVKLN PEKCVFGVPR
ERAGROSTIS_4618_8278      .......... .......... ..QSLRQ... .TKANGVKLN HEKCVFGIPK
ERAGROSTIS_12871_17238    .ASADDTLPT STRGSQPTSY LAEVFDR... .LRANEVKLN PEKCVFGVPK
ERAGROSTIS_23146_15843    EAYVDDIVVK SKRSDQLVSD LAKVFDR... .LRGKGVKLN PEKCVFGVLR
ERAGROSTIS_8619_3202      .......... .......VSD LAKVFDR... .LRANGIKLN LEKCVFGVRK
ERAGROSTIS_6699_15869     EAYVDDIVVK SKRADQLVTD LAKVFDR... .LRANGVKLN PVKWVCGVPE
ERAGROSTIS_11746_24199    EAYVDDIVVK SKCADQLVSN LAKVVER... .LRATGVKRN HEKSDFGIPK
ERAGROSTIS_23471_3776     EAYVDDIVVK SKRTDDLVSN LANVFNR... .LK....... ..........
ERAGROSTIS_7986_6859      EAYEDDIVVK SKGADQLVTD LAKVFDR... .LRMSGVKLN PRKRVFGVPK
ERAGROSTIS_25947_21451    ..YVDDIVVK SKRANQLVSD LAKVFDR... .LRVNGVKLN PEKCVFGVSK
ERAGROSTIS_11706_13952    EAYVDDIVVK SKR.ADVVSD LAKVFDR... .LRTNGVKLN PGKCVFDVPK
ERAGROSTIS_6636_2608      EAYVDDIVVK SKRADQLILD LAKVLDR... .LRANGVKLN PEKCVFGVPQ
ERAGROSTIS_16393_18740    EAYVDDIVVK SKRADRLISD LAKVFDR... .LRANGVKLN PEKCVFGVPK
ERAGROSTIS_15339_7011     EAYVDDIVIK SKCADQLVSD LTKVFDR... .LRANGVKLN PEKCVFGVPK
ERAGROSTIS_18517_1651     EAYVDDIVIK SKRADQLVSD LAKVFDR... .LKANGVKLN LEKCVFSVPK
ERAGROSTIS_6011_7458      EAYMDDIVVK SKRADQLVFD LAKVFDR... .LRANGVKLN PEKCVFGVPK
ERAGROSTIS_14311_5531     ......IVVK SKRVDQLVSD LAKVFNR... .LRANGVKLN PKKCIFCVLK
ERAGROSTIS_13194_9822     EAYVDDIAVK SKHADQLVSD LAKVFDR... .LRANGVKLN PDKCVFGVPK
ERAGROSTIS_23994_21224    EAYVDDIVVK SKRADQLVSD LGKIFDR... .LRANGVKLH PKKCVFGVP.
ERAGROSTIS_11625_6903     EAYVDDIVVK SKCADQLVSD LAKFFDR... .LRANGVKLN PEKCVFGVPK
ERAGROSTIS_15365_9429     ..YVDDIVVK SKRADQLVSD LAKFFDR... .LRANGVKLN PEKCVFGVPK
ZEA_RLG_grande            EAYVYDVVIK TENSENFIED LQLVFNS... .LRRYRWKLN LEKCVFGVPA
ERAGROSTIS_10809_5246     QAYVDDIVVK STRTDGLVAD LEAVFQR... .LRENGVRLN PEQCVFGVPN
ERAGROSTIS_23907_16981    QAYVDDIVVK AVRTDDLAAD LKAGFPR... .FRHTWASPH PRTCLLRTRQ
ERAGROSTIS_16301_9932     QAYVDDIVVK SVRTDDLVAD LKAVFQR... .VRENGIKLN PATFGVRVPN
ERAGROSTIS_7752_20857     QASVDDIVVQ SVRPADLAAD PKPEFPR... .MGATWTTPT PQKCVFGVPK
ERAGROSTIS_16061_12896    QAYVDDIVVK SVRTDELGAD LKAVVQR... .LRDNGVKLK PGKCVYRVPK
ERAGROSTIS_11726_12857    QAYVDDIVVK SVRTDDIVAD LKAVFQR... .LRDNGIKLN PEKCGFGVPK
ERAGROSTIS_22063_7855     QAYVDDLVVR SIRTADLVAE LKVLFQR... .LRVSGINLN PEHVGFGDPH
ERAGROSTIS_28561_8616     QAYVDDIVVK SIRTDDLVAD LEAVFQR... .LRDNGDKLT PEKWVVGVRK
ERAGROSTIS_4534_15850     QGYVDDIVVK SICTDNLVAD LKAVFQR... .LRDNGIKLN PEKLLFGVPT
ERAGROSTIS_19474_6851     QAYVDDIVVK SIRPDALVTH LTALFPR... .SRYTRSNPT PAKCAFGVPK
ERAGROSTIS_17540_10565    QAYVDDIVVK SVRTDDLVAD LKAVFQR... .LRDNGIKLN PEKCVFGVPK
ERAGROSTIS_17604_18962    ......IVVK SVRTDDIVAD LKAVFQR... .LRDNGIKLT PEQCVFRVPK
ERAGROSTIS_25726_4169     QAYVDYILVK SVPTDDLVAD PQAIVQP... .LRQHSTKLN PEKCVFRVPK
ERAGROSTIS_7581_12970     EAYVDDIGIK SVGTDDRVAD LKTGVQR... .GRDNGIKRN MEKCVFGGPK
ERAGROSTIS_27382_20194    QAYVDDIVVK SIRTDDLVAD LKAVFQR... .LRDNGIKLN PENLVFGVRK
ERAGROSTIS_8960_7028      QAYVDDIVVK SIRTDDLVAD LKAVFQR... .LRDNGIKLN AEKCVFGVPK
ERAGROSTIS_23607_20009    QAYVDDIVVK SVRTDDLVAD LKAVFQR... .LRDNGIKLN PEKCVFGVPK
ERAGROSTIS_11268_7967     ..YVDDIVVK SICMDDLIAD LKAVFQR... .LRDTGIKLN PEKCVFGVPK
ERAGROSTIS_23419_16701    QAYVDDIVVK SIRTDDLVAD LKAVFQR... .LRDNGIKLN PEKCVFGVPK
ERAGROSTIS_23203_17600    QAYVDDIVVK SIRTDDLVAD LKAVFQR... .LQDNGIKPN PEKGVFGVPK
ERAGROSTIS_19710_10272    QAYVGAIVVT SIPPADLVPD LKAVFQR... .LRDNGRKLT PAKFVFVVPK
ERAGROSTIS_17055_7725     HAYVYDIAVN PVLTDAIVAD LKPGFPR... .LRDNGIKPN PEKCVFGVPK
ERAGROSTIS_29388_12984    QAYVDDIVVK SVRTDDIVAD LKAVFQR... .LRDNGIKLN PEKCLFGVPQ
ERAGROSTIS_25374_12965    QAYVDDIVVK SIRTDDLVAD LKAVFQR... .LRDNGIKLN PEKCVFGVPK
ERAGROSTIS_26133_5732     QASVAAILFQ SVPPDDQVTT PKAVFPR... .LRTNGIKLN PQKCVFGVPK
ERAGROSTIS_14563_20532    QAYVDDIVVK SIRTDDLVAD LKAVFQR... .LQDNGIKLN PEKCVFGVPK
ERAGROSTIS_12253_3602     QAYVDDIVVK SVRTDDIVAD LKAVFQR... .LRDNGIKLN PEKCVFGVPK
ERAGROSTIS_9276_14830     QAYVDDIVVK SIRTDDLVAD LKAVFQR... .LRDNGIKPN PEKCVFGVPK
ERAGROSTIS_13950_12500    QAYVDDIVVK SIRTDDLVAD LKAVFQR... .LRDNGIKLN PEKCLFGVLT
ERAGROSTIS_18059_10007    QAYLDDIVVK SVRTDDVVAD LKALFHR... .L.DNRIKLN PEKCLFGVPK
ERAGROSTIS_23842_19339    QAYVDDIVVK SVRTDDLVAD LKAVFQR... .LRDNGIKLN PEKCVFGVPK
ERAGROSTIS_12352_8865     QAYVDDIVVK SVRTDDLVAD LKAVFQR... .LRDNGIKLN PEKCVFGVPK
ERAGROSTIS_13416_8187     .......... ..RTDDLVAD LKAVFQR... .LRDNGIKLN PEKCVFGVPK
ERAGROSTIS_18132_8092     QAYVDDIVVK SVRTDDLVAD LKAVFQR... .LRDNGIKLN PEKCVFGVPK
ERAGROSTIS_19511_4674     QAYVDDIVVK SVRTDDLVAE RKAVFQG... .LRDNGIKLN PEKCVFGVPK
ERAGROSTIS_21340_9086     QAYVDDIVVK SIRTDDLVTD LKAVFQR... .LRDNRIKLN PEKCVFGVPK
ERAGROSTIS_10745_5224     QMYVTSFVVK TLRTDDLVAD LDAVHQR... .LRDNGIKLN PEKCVFGVPK
ERAGROSTIS_20607_9691     QAYVDDIVVK SICTDDLVAD LKAVFQR... .LRDNGIKLN PEKCVFGVPK
ERAGROSTIS_11435_8256     QVYVDAIVVQ SFPTDDLVAE LEAVFQR... .LRDNGIKLN PQKCVFGVPK
ERAGROSTIS_13269_8233     QAYLDDIVVK SVRTDDLVAD LKAVFQR... .LRDNGIKLN PEKCVFGVPK
ERAGROSTIS_24494_20611    QAYVDDIVVK SVRTDDIVAD LKAVFQR... .LRDNGIKLN PEKCVFGVPK
ERAGROSTIS_17209_2495     QAYVDDIVVK SVRTDDIVAD LKAVFQR... .LRDNGINLN PEKCVLGFPK
ERAGROSTIS_12596_14940    QAYVDDIVVK SICTDDLVAD LKAVFQR... .LRDNGIKLN PEKCVFGVPQ
ERAGROSTIS_7980_13365     .......... ......LVAD LKAVFQR... .LRDNGIKLN PEKCVFGVPK
ERAGROSTIS_23928_5120     ......IVLK SIRTDDIVAD LKAVFQR... .LRDNGIKLN PEKCVFGVPK
ERAGROSTIS_19127_9737     ..YVDDIVVK SIRTDDLVAD LKAVFQR... .LRDNGIKLN PGKCVFGVPK
ERAGROSTIS_7302_20237     QAYVDDIVVK SIRTGD.VAV LKAVFQR... .LRDNGIKLN SEKCVFGVPK
ERAGROSTIS_10257_20340    QAYVDDIVVK SIRTDDLVAD LEAVFQR... .LRDNGIKLN PEKCVFGVPK
ERAGROSTIS_25674_11569    ...VEHTVVK SVPPDDLVAD LKAVFQR... .LRDNGIKLN PEKCVFGVPK
ERAGROSTIS_13216_6274     QAYVDDIVVK SVRTDDIVAD LKAVFQR... .LRDNGIKLN LEKCVFGVPK
ERAGROSTIS_27587_15371    QAYVDDIVVK SVRTDDLVAD LKAVFQR... .LRDNGIKLN PEKCVFGVPK
ERAGROSTIS_21767_8704     QAYVDDIVVK SVRTDDLVAD LKAVFQR... .LRDNGIKLN PEKCVFGVPK
ERAGROSTIS_18764_4932     QAYVDDIVVK SIRTDDLVAD LKAVFQR... .LRDNGIKLN PEKCVFGVPK
ERAGROSTIS_12517_7004     QAYVDDIVVN SIRTDDLVAD LKAVFQR... .LRDNGIKLN PEKCVFGVPK
ERAGROSTIS_4757_19104     QAYVDDIVVK SIRTDDLVAD LKAVFQR... .LRDNGIKLH PEKCVFGVPK
ERAGROSTIS_9201_6701      .AYVDDIVVK SVRTDDLVAD LKAVFQR... .LRDNGIKLN PEKCVFGVPK
ERAGROSTIS_20557_3597     QAYVDDIVVK SVRTDDLVTD LKAVFQR... .LRDNGIKLN PEKCVFGVPK
ERAGROSTIS_24322_4945     QAYVDDIVVK SVRTDGLVTD LKAVFQR... .LRDNGIKLN PEKCVFGVPK
ERAGROSTIS_15250_9151     QAYVDDIVVK SVRTDGLVTD LKAVFQR... .LRDNGIKLN PEKCVFGVPK
ERAGROSTIS_8073_5904      QAYVDDIVVK SVRTDGLVTD LKAVFQR... .LRDNGIKLN PEKCVFGVPK
ERAGROSTIS_19352_20652    ........VK SVRTDDIVAD LKAVFQR... .LRDNGIKLN PEKCVFGVPK
ERAGROSTIS_11019_15371    .......... .........D LKAVFQR... .LRDNGIKLN PEKCVFGVPK
ERAGROSTIS_12673_3354     QAYVDDIVVK SVRTDDLVAD LKAVFQR... .LRDNGIKLN PEKCVFGVPK
ERAGROSTIS_7552_13607     QAYVDDIVVK SVRTDDLVAD LKAVFQR... .LRDNGIKLN PEKCVFGVPK
ERAGROSTIS_17120_21673    .......... .........D LKAVFQR... .LRDNGIKLN PEKCVFWVPK
ERAGROSTIS_12038_9900     QAYVDDIVVK SVRTDDLVAD LKAVFQR... .LRDNGIKLN PEKCVFGVPK
ERAGROSTIS_6802_10484     QAYVDDIVVK SVRTDDLVAD LKAVFQR... .LRDNGIKLN PEKCVFGVPK
ERAGROSTIS_9920_2791      QAYVDDIVVK SVRTDDIVAD LKAVFQR... .LRDNGIKLN PEKCVFGVPK
ERAGROSTIS_12278_13486    ......IVVK SIRTDDLVAD LKAVFQR... .LRDNGIKLN LEKCVFGVPK
ERAGROSTIS_21973_6294     QAYVDDIVVK SVRTDDLVAD LKAVFQR... .LRDNGIKLN REKCVFGVPK
ERAGROSTIS_10677_12600    .......... ....DDLVAD LKAVFQR... .LRDNGIKLN PEKCVFGVPK
ERAGROSTIS_20269_3210     QAYVDDIVVK SVRTDDIVAD LKAVFQW... .LRDNGIKLN PEKCVFGVPK
ERAGROSTIS_6478_18974     QASVADIVVK SVRTDDLVAD LKAVFQR... .LRDNGIKLN PEKCVFGVPK
ERAGROSTIS_7793_3705      .AYVDDIVVK SVRTDDLVAD LKAVFQR... .LRDNGIKLN PEKCVFGVPK
ERAGROSTIS_20242_10724    QAYVDDIVVK SVRTDDIVAD LKAVFQR... .L.DNGIKLN PEKCVVGVPK
ERAGROSTIS_11910_4555     QAYVDDIVVK SVRTDDIVAD LKAVFQR... .LRDNGIKLN PEKCVFGVPK
ERAGROSTIS_6412_12402     QAYVDDIVVK SVRTDDIVAD LKAVFQR... .LRDNGIKLN PEKCVFGVPK
ERAGROSTIS_13010_13299    ......IVVK SVRTDDIVAD LKAVFQR... .LRDNGIKLN PEKCVFGVPK
ERAGROSTIS_5768_16075     ......IVVK SIRTDDLVAD LEAVFQR... .LRDNGIKLN PEKCVFGVPK
ERAGROSTIS_9929_5065      QAYVDDIVVK SVRTDDLVAD LKAVFQR... .LRDNGIKLN PEKCVFGVPK
ERAGROSTIS_9470_15999     QAYVDDIVVK SVRTDDLVAD LKAVFQR... .LRDNGIKLN PEKCVFGVPK
ERAGROSTIS_9545_11973     QAYVDDIVVK SIRTDDLVAD LKAVFQR... .LRDNGIKLN PEKCVFGVPK
ERAGROSTIS_20955_15968    QAYVDDIVVK SIRTDDLVAD LKAVFQR... .LRDNGIKLN PEKCVFGVPK
ERAGROSTIS_27019_16300    QAYVDDIVVK SVRTDDLVAD LKAVFQR... .LRDNGIKLN PEKCVFGVPK
ERAGROSTIS_22164_12009    QAYVDDIVVK SVRTDDLVAD LKAVFQR... .LRDNGIKLN PEKCVFGVPK
ERAGROSTIS_8011_12213     QAYVDDIVVK SVRTDDLVAD LKAVFQR... .LRDNGIKLN PEKCVFGVPK
ERAGROSTIS_20193_6705     QAYVDDIVVK SIRTDDLVAD LKAVFQR... .LRDNGIKLN PEKCVFGVPK
ERAGROSTIS_8663_15033     QAYLDDILV. SIRTDDLVAD LKAVFQR... .LRDNGIKLN PEKCVFGVPK
ERAGROSTIS_6446_16638     .......... ..RTDDLVAD LKAVFQR... .LRDNGIKLN PEKCVFGVPK
ERAGROSTIS_17422_2205     .......... ......LVAD LKAVFQR... .LRDNGIKLN PEKCVFGVPK
ERAGROSTIS_22666_5899     QAYVDDIVVK STRTDGLVAD LEAVFQR... .LRENGVRLH PEKCVFGVTK
ERAGROSTIS_5261_16482     QAYVDDIVVK SN......GD LEAVFQR... .LRENGVRPN PEKCVFGVPK
ERAGROSTIS_29417_13716    QAYVDDIVVK STQTDDLVTD LEAVCQR... .LREKGVKLN TEK.VFGVTK
ERAGROSTIS_25883_17387    QAYVDDLVVK STRTDGLVAD HEAGFPR... .IRENGVRLN PAKCVFGVPQ
ERAGROSTIS_7116_7193      ...IISCLLK QHRGTKILWI GPPEFQR... .LRENGVKLN PEKCVFGVPK
ERAGROSTIS_18467_9613     QAYVDDIVGK STGTDGLGGE SGAVFQR... .LRGNGVKLN PEKGGLGGPK
ERAGROSTIS_10491_23083    QAYVDDIVVK STRTDDLVTD LEAVFQR... .LRENGVKLN PEKCVFGVPK
ERAGROSTIS_18397_15129    QAYVDDIVVK STRTDGLVAD REAVFQR... .PSENGVTLT PETRVFGVPE
ERAGROSTIS_24302_20913    QAYVDDIVVK STRTDGLVAD LEAVFQR... .LSEHGVRLH HA.CVFGVPK
ERAGROSTIS_7338_8116      .AYVDDIVVK STT.DGLVAD LEAVFRR... .LRENGVRLN PEKCFFGVPK
ERAGROSTIS_8857_5357      QAYMDDIIVN STRTDNLVAD LETVFQR... .LRESGVKLN PEKCVFRVPK
ERAGROSTIS_12301_5759     .........K STRTDDLVAD LEAVFQR... .LRESGVKLN PEKCVFGVPK
ERAGROSTIS_21216_17191    ...VDDIVFK STRTDDLVTD LEAMFHR... .LRENGVKLN PEKCVFGVPK
ERAGROSTIS_14514_21043    .AYVDDIVVK STRTDDLVTD LEAVFQR... .LRENGVKLN PEKCVFAVPK
ERAGROSTIS_7390_18909     QAYVDDIVVK STPADGLVAA PDAVCQR... .LRAKGVRLN PEKCVFGVPK
ERAGROSTIS_28425_7427     QAYVDDIVVK STRTDGLVAA PEAVFQR... .LRDNGVRLN LEKRVLGVPE
ERAGROSTIS_3567_14139     QADVDDIVVK YTRTDGLGEG RQAVLQR... .LRENGVRLN PEKCVFGVPK
ERAGROSTIS_2400_10861     QAYVDDILVK STRTDDLVTA LEAVFQR... .LRENGVKLN PEKCVFGVPK
ERAGROSTIS_10513_9282     QAYVDDIVVE STRTDGLVAD LKAVFQR... .LRENGVRLN LEKCVFGVPK
ERAGROSTIS_19143_2328     QAYVDDIVVK STRADGLVAD LEAVFRR... .LRENGVRLN PEKCVFGVPN
ERAGROSTIS_20930_22166    .......VVK STRTDDLVAD LEAVFQR... .LRENGVKLN PEKCVFGVPK
ERAGROSTIS_11901_11913    ......IVVK STRADGLVTD LEAVFQR... .LREHGIRLN PEKCVFGVPK
ERAGROSTIS_9493_2318      QAYVDDIVVK YTQTDDLVTD LEAVFQQ... .LRENGVKLN LEKCVFGVPK
ERAGROSTIS_21550_18345    QAYVDDIVVK STRTDGLVAD LEAVFQR... .LIETRVRLN PEKCVFGVPK
ERAGROSTIS_7819_15990     QAYVDDIVVK STRTDGLVAD LEAVFQR... .RREKGVRIN PEKQVVGVPK
ERAGROSTIS_16486_9265     QAYVDDIVVK STRTDGLVAD LEAVFQR... .LRENGVKLN PEKCVFGVPK
ERAGROSTIS_6778_13301     .AYCTDIVVT STRTDGLVAD PEAMFPR... .LRENGVRLN PEKGVFGVPK
ERAGROSTIS_15626_10648    QAYVDDIVVK SPRTDDLVTD LEAVFQR... .LRENGVRLN PEKCVFGVPK
ERAGROSTIS_18586_8633     QAYVDDIVVK SN......GD LEAVFQR... .LRENGVRLN PEKCVFGVPK
ERAGROSTIS_15817_18817    .........Q TTRTDGLVAN LEAVFQR... .LRENGVRPN PEKCVFGVPK
ERAGROSTIS_24578_16693    .........Q TTRTDGLVAN LEAVFQR... .LRENGVRLN PEKCVFGVPK
ERAGROSTIS_14759_6358     QAYVDDIVVK STRTDGLVAD LGAVFQR... .LRENGVRLN PEKCVFGVPK
ERAGROSTIS_2953_15097     QADVDDIVIK STRHDGLVAD LEAVFQR... .LRENRVRLN PEKCVFGVPK
ERAGROSTIS_21168_2973     QAYVDHIVIK STRTDGLVAD LEAVFQR... .LRENRVRLN PEKCVFGVPK
ERAGROSTIS_8755_9389      ..YVDDIIVK STRTDGLVAD LEAVFQR... .LRENGVRLN PEKCVFGVPK
ERAGROSTIS_12191_14899    QAYVDDIVVK STRTDGLVAD LEAVFQR... .LRENGVRLN PEKCVFGVPK
ERAGROSTIS_26915_10013    QAYVDDIVVK STRTDGLVAD LAAVFQR... .LRENGVRLN PEKCVFGVPK
ERAGROSTIS_15883_14986    ...VDDIVVK STRTDGLVAD LEAVFQR... .LRENGVRLN PEKCVFGVPK
ERAGROSTIS_16795_16868    .......... .........D LEAVFQR... .LRENGVRLN PEKCVFGVPK
ERAGROSTIS_18991_8323     .......... ....EGLVAD LEAVFQR... .LRENGVRLN PEKCVFGVPK
ERAGROSTIS_16824_11023    QAYVDDIVVK STRTDGLVAD LEAVFQR... .LRENGVRLN PEKCVFGVPK
ERAGROSTIS_23710_6016     QAYVDDIVVK STGTDGLVAD LEAVFQR... .LRENGVRLN PEKCVFGVPK
ERAGROSTIS_18528_20746    .AYVDDIVVK STRTDGLVAD LEAVFQR... .LRENGVRLN PEKCVFGVPK
ERAGROSTIS_12634_20784    ..YVDDIVVK STRTDGLVAD LEAVFQR... .LRENGVRLN PEKCVFGVPK
ERAGROSTIS_11519_8955     QAYVDDIVVK STRTDGLVAD LEAVFQR... .LRENGVRLN PEKCVFGVPK
ERAGROSTIS_24985_13436    QAYVDDIVVK STRTDGLVAD LEAVFQR... .LRENGVRLN PEKCVFGVPK
ERAGROSTIS_24373_13438    QAYVDDIVVK STRTDGLVAD LEAVFQR... .LRENGVRLN PEKCVFGVPK
ERAGROSTIS_22574_12052    EAYIDDIIIK MFRSDTLLAD LEQTFSN... .LRRKRVKVN PVKCVFGVPA
ORYZA_hopi                EAYVDDLVVK TRNQETLLSD LAETFES... .LRSARIKLN PDKCVFGVPA
ORYZA_retrosat1           EAYVDDVVVK TKQKDDLISD LEETFAS... .IRAFRMKLN PEKCTFGVPS
ORYZA_rire2               EAYVDDVVVK TKQKDDLISD LEETFAS... .IRAFRMKLN PEKCTFGVPS
ORYZA_RIRE2_I             EAYVDDVVVK TKQKDDLISD LEETFAS... .IRAFRMKLN PEKCTFGVPS
ORYZA_dendrobat_osj       DAYVDDIIVK TKTGDPLIDD LRETFNN... .LCRYRMKLN PEKCTFGVSS
ORYZA_rn_561394           DAYVDDIIVK TKTGDPLIDD LRETFNN... .LCRYRMKLN PEKCTFGVSS
ORYZA_osr40               EAYVDNIVVK TKTSDSLIDD LREMFDN... .LRRYRLMLN PEKCTFGVPS
ORYZA_rire10              .......... .......IDD LWETIDN... .LRRYRLMLN PVKCTFGVPS
ERAGROSTIS_7054_9519      EAYIDDIVVK TKERADHLKD LDETFEN... .LRKQNVKLN PAKCVVVVWR
ERAGROSTIS_22073_9575     EAYVDDMVVR TIERADHLKD LDETYEN... .LRKHNVKLN PANCVFEVET
ERAGROSTIS_21325_22655    EEYADDVDAK KIERAEN.RG VDENFES... .LRHNNVTLK PTNCVFGVDS
ERAGROSTIS_8825_11156     .AYVDDIVVK TIEGADHLKD LAETFET... .LRQHNVQLT PPQCVFGVES
ERAGROSTIS_19233_5401     EAYVDDIVVK TIERDDDLKE LDETFEN... .LRKHNVKMN PAKCVFGVES
ERAGROSTIS_15111_11664    .......... .......LKD LDETFEN... .LRKHNVKLN PAKCVFGVES
ERAGROSTIS_22578_9109     .AYIHDIVIK NTPDVAHAND LAETFPT... .PRRVRFQLP PQTSTLAVRA
ERAGROSTIS_24450_8828     .AYIDDIVIK STADTDHIKD LAETFAN... .LRRVGFKLN PKKCTFGVRA
ERAGROSTIS_8167_14164     .AYIDDIVIK STSDADHVKD LAKTFAN... .LQCIGFKLN PEKCTFGVRA
ORYZA_osr41               EAYIDDIVVK SRKAFDHAID LQETFDS... .LRTAGIRLN PEKCVFGVRA
ORYZA_rn_208123           EAYVDDIVVK SKQAFTHGKD LQETFKN... .LRKYSVKLN PEKCVFGVRA
ORYZA_rn_4189             EAYVDDIVVK SKQAFTHGKD LQETFEN... .LRKCSVKLN PEKCVFGVRA
ERAGROSTIS_21091_7710     ....IDKIVD ATAEAELLSL LDCFFGYHQI FMKLATLNFN PDNVVFGVYT
ZEA_RLC_doke              ..YVDDIVVA SKSKEDHLPV LAETFAN... .MRDARLRLN PKKCVFGV.R
ZEA_RLG_doke              ..YVDDIVVA SKNKEDHLAD LAETFAN... .MRDARLRLN PEKCVFGVRQ
ZEA_RLG_lata              ..YVVDIIMR STKQQDHIFD LQEIFAN... .FQRAGLKLN PEKCVFEVKK
ZEA_RLG_cinfulzeon_1      ..YVDDIIVK STKQENHIVD LQETFAS... .FRQAGLKLN PEKCVFGVKK
ZEA_RLG_cinfulzeon_2      .TYVDDIIVK STKQENHIAD LQETFAN... .FRQAGLKLN LEKCVFVVKK
ERAGROSTIS_7910_11953     .......... .......ISH LAQTFAK... .FRQANLKLN PEKCVFGVCK
ERAGROSTIS_11263_13062    ..YVNSVVAR TATKGDHNGK LTQTFAN... .LRKVNFELN PEKFVFGIKK
ERAGROSTIS_26525_15773    ..YVDDIVVK SAVRSDLIQD LAETFAN... .LRTANLKLN PEKCVFGITK
ERAGROSTIS_28459_13599    ..YVDDLVVK SAKKSDHISD LAETFAN... .LCKANVMLN PEKCVFGIKK
ERAGROSTIS_10466_5168     .TYVDDLVVK STKKGDHIGD LAETFAN... .LREANLKLN LEKCVFGINK
ERAGROSTIS_13441_7750     ..YVDDLVVK STKKGDHIGD LAETFAN... .LREANLKLN LEKCVFGINK
ERAGROSTIS_15260_14375    .AYVDAIVVK SNKRENHIGE LPYTFVK... .FRQANLTLN PEKCVFGFTG
ERAGROSTIS_28758_14970    .AYVDDIVLK SNKRKNPIGN LASTFVK... .FRQANLKLN LKLCVFGVSK
ERAGROSTIS_7913_9040      .AYVDDIVVK SNKREKHIGD LASTFVK... .LRQEKLKLN PKKGVFGVSK
ERAGROSTIS_2230_13304     .AYVDDILVK SNKRENHIGD LASTFVK... .FRQANLKLN PEKCVFGVLK
ERAGROSTIS_21456_5363     .AYVDDIVVK SNKRENHIGD LASTFVK... .FRAN.LKLK PEKCVFGVAK
ERAGROSTIS_17647_14621    .SYVDNIVVK SSVKANHIKD LAQTFAK... .FRQANLKLN PKKCVFGVSK
ERAGROSTIS_4295_9439      .VYVDDIVVK SDKWSDHISH LAKTFAK... .FKQANLKLN REKCVFGVYK
ERAGROSTIS_7836_12288     ..YVDDIVVK SDKRRDHISH LAQNFAK... .FLQATLKLN PEKCVFGVSM
ERAGROSTIS_22289_20725    .VYIDDIVVK SDKWSDHISH LAQTFVK... .FRKANLKFN QEKCVFRVAR
ERAGROSTIS_11012_19461    ..YVDDIVVK SDKRSDHLSH LAQTFAK... .FRQANLKLN PEKCVFGVSK
ERAGROSTIS_27268_20684    ..YVDDIVVK SDKRRDHISH LAQTFAK... .FRQANLKLN TEKCIFGVSR
ERAGROSTIS_27022_15261    .......... .......ISH LAQTFAK... .FRQANLKLN PKKCVFGVSR
ERAGROSTIS_26062_22279    ...IDDIVVK SDKRSDHVSH LAQTFAK... .FRQANIKLN PEKSIFGVSQ
ERAGROSTIS_23351_5680     .......... .......IYH LAQTFAK... .FRQANLKLN PEKCVLGVSN
ERAGROSTIS_8958_20569     ...VDDIVVK SDKRSDHISQ LAQSFAK... .FRQANLKLN PEKCVFGVSR
ERAGROSTIS_10850_18461    ..YVDDIVVK SDKRSDHISH LAQTFAK... .FRKANLKLN PEKCVFDVSK
ERAGROSTIS_20049_14960    HVYVDDIVVK SDKRSDHISH LAKTFAK... .FRQANLNLN PEKRVFGVSK
ERAGROSTIS_8051_13358     ..YVDDIVVK SDKRSDHMSH LAQTFAK... .FRQANLKLN .EKCVFRVSR
ERAGROSTIS_18849_11600    .....NTIVE NDKRSDHISH LAQTFAK... .FRQANLKLN LEKCIFGVSR
ERAGROSTIS_11755_15013    ..YVDDIVVK SDKRSDHISH LAKTFAK... .FRQANLKLN PEQCVFGVSK
ERAGROSTIS_11420_22016    .......... ..KRSDHISH LAQTFAK... .FRQANLKLN PEKCVFGVSK
ERAGROSTIS_21431_15784    .........E SDKRSDHISH LAQTFAK... .FRQANLKLN PEKCVFGVSR
ERAGROSTIS_6728_10350     ..FMDDFSVY GDIFDNCLNN LK.VLQK... .FKDEALYLN WKKCNFMVTT
ERAGROSTIS_22678_8286     EVFTDDFTVY GRNFDDCLAN LEIVLQR... .CLEADLVLN WEKCHFLVQE
ERAGROSTIS_18345_11367    EVFMDNFSVY GETFDRCLHN LEKVLQK... .CKEADLVLN WEKCHFMVTE
ERAGROSTIS_8190_8899      EVFMDDFSVY GKTFDHCLEN LDKVLKR... .CHKKDLELN RQKCTFLVRE
ERAGROSTIS_20789_16675    ..FFDPFSVY AKTFDHCLEN LDNVLQR... .FQEKDLVLN WEKCHFMVRE
ERAGROSTIS_11897_13443    ...LDDFSVY GKTFNHCLEN LDKVLQR... .CQEKALVLN LEKCHFIVKE
ERAGROSTIS_16408_17306    EVFMDDFSIY GKTFDHCLEN LDKVLQR... .CQDKDLVLN WEKCHFMVSE
ERAGROSTIS_9900_11175     EVFMDDFSVY GKTFDHCLEN LDNVLQR... .CQEKDLVLN WEKCHFMVRE
ERAGROSTIS_2785_15082     EVFMDDFFVY GKTFDHCLEN LDKVLQR... .CQEYDLVLN WEKCHFMV.E
ERAGROSTIS_8270_18654     EVFMDDFSVY GKTFDHCLEN LDKVLQR... .CQENDLVLN WEKCHFMVRE
ERAGROSTIS_24855_9798     .VYFDDILIY SRTMEEHLDH IRQVLEV... .LRSERLFAN LEKCSFCKDK
ZEA_RLG_CRM1              ..YFDDILIY SKSIEEHLEH LRAVFDA... .LRAARLFGN MEKCTFCTQR
ERAGROSTIS_20806_6545     ..YFDDILIY SKSMEEHLQH LRAVFAA... .LRAAHLFGN MEKCIFCTQR
ZEA_RLG_CRM4              ..YFDDILIY SKSHDDHIEH LRAVFDV... .LRDAHLFGN LEKCTFNTDH
ORYZA_rire7               ..YFDDILIY SRSIEDHHGH LRAVFDA... .LRDARLFGN LEKCTFCTDR
ORYZA_rn_36300            ..YFDDILIY SKSMGEHFNH LRAVFNA... .LRDARLFGN LEKCTFCTDR
ORYZA_rn_12974            ..YFDDILIY SKSLDEHMDH LRAVFNA... .LRDARLFAN LEKCIFCTER
ERAGROSTIS_28226_16185    .......LIY SKSMDEHLEH LRAVFDA... .LRDAHLFGN LDKCTFCTDR
ERAGROSTIS_23291_10249    ..YFDDILIY SKSLDEHMDH LRAVSDA... .LRDACLFAN LAKCTFCTDR
ERAGROSTIS_21766_16035    .VYFDDILIY SKSLDEHMDH LRAVFDA... .LRDARLFAN LAKCTFCTDR
ERAGROSTIS_10784_14989    .VYFDDILIF SKSLDEHLDH LRAVFTA... .LRYARLYGN LEKCPFYPER
ERAGROSTIS_17769_17356    .VYFDDILIF SKSMDEHLAH LRAFFHA... .LRHSRFSGN LEKFIFCTYR
ERAGROSTIS_21194_11639    .VYFDDILIF SKSMDEHLDH LRAVFNA... .LRDARLYGN LDECTFWSDR
ERAGROSTIS_15901_4758     .VYFDDILIF SKSMDEHLDH LRVVFNA... .LRDARLYGN LEKCTFCTDR
ERAGROSTIS_7918_14703     .VYFDDILIF CKSMDEHMDH LRVVFNA... .LRDARLYGN LEKCTFCTDR
ERAGROSTIS_20789_5916     .VYFDDILIF SKSMDEHMDH LRAVFNA... .LRDARLYGN LEKCTFCTDR
ZEA_RLX_wihov             ..YFDDILIY SKSFDEHLDH IHQVLAV... .LREEKLYGN IAKCTFCTDR
ZEA_RLG_guhis             ..YFDDILIY SKSFDEHVKH IRQVLDE... .LRKEKLFAN LEKCSFCTDH
ORYZA_rn_417136           ..YFDDILIY SKTLEEHVAH IQQVLDV... .LRKEQLYAN LEKCTFCTDQ
ERAGROSTIS_10405_22674    .VFFDDILVY NQSLDDHRKH LTLVLQL... .LSKHKLFAK RSKCLFAVNE
ZEA_RLG_prem1             ..FIDDIFSY SKSDSDHEEY LRLVL.K... .LRDNQLYAK FSKCEFWINK
ZEA_RLG_uwum_1            ..FLDDILIY SKTEAEHEQH LRLVLGA... .LRKNQLYGK LKKCAFWLSE
ZEA_RLG_tekay             .VFIDDILIY SSNEEAHEDH LRLVLQK... .LRDNQLYAK FSKCDFWLKE
ZEA_RLG_flip_1            ..FIDDILVY SKNEEEHVGH LHVVLQR... .LREHHLYAK LSKCDFWLKE
ZEA_RLG_flip_2            ..FIDDILVY SKNEDEHTEH LHIVLQR... .LRDHHLYAK LSKCEFWLRE
ZEA_RLG_xilondiguus       .VFIDDILIY SQSEEEHADH LRMVLQR... .LREHQLYAK LSKC.FWISE
ERAGROSTIS_8023_15042     ..FIDDILIY SNSEKEHAEH LRIVIQR... .LRDRNLYAQ SGSCEFWLAS
ERAGROSTIS_4569_15191     .VFINDILIY STSEEDHAEH LRIVLQR... .LRDHKLFAN FSECQFWLDS
ERAGROSTIS_20691_4121     .VFIDDILIY SKSEEEHAED LRIVLQR... .LRDHKLFAK FSKCEFWLDS
ERAGROSTIS_18971_10257    .VFIDDILIY SKSEEEHAEH LRIVLQR... .LRDHKLFAK FSKCEFWLDS
ERAGROSTIS_26007_11192    .VFIDDILIY SKSEEEHAEH LRIVLQR... .LRDHKLFAK FSKCEFWLDS
ERAGROSTIS_13457_12376    .VFIDDILIY SKSAEEHEEH LRIVLER... .LRAHKLYAK FSKCEFWLNK
ZEA_RLG_dagaf_3           ..FIDDILIY SKSREDHEHH LWIVLER... .LRAHQLYTK LSKCEF.LEK
ZEA_RLG_dagaf_1           .VFIDDILIY SKNRKDHERH LRIVLGR... .LRAHQLYAK LSKC.FWLEK
ZEA_RLG_dagaf_2           ..FIDDILIY SKNREDHKRH LRIVLGK... .LRAHQCYAK LSKCEFWLEK
ORYZA_rn_36401            ..FIDDNLIY SKSEEEHEKH LRLVLEK... .LREHHLYAK FSKCEFWLKE
ORYZA_rn_405384           ..FIDDILIY SKSEEEHAQH LRMVLDK... .LREHQLYAK FSKCEFWLKE
ERAGROSTIS_26476_8026     .VFIDDILIF SKNEEEHEEH LRLVLQK... .LRENQLYAK LSKCEFWWKE
ERAGROSTIS_3788_17729     ...IDDILIF SKTEEEHEEH LRLVLQK... .LRENQLYVK LSKCEFWLKE
ERAGROSTIS_27080_20716    .VFIDDILIF SKSAEEHEEH LRLVLQK... .LRENQLHAT RCQCEFWLKE
ERAGROSTIS_14530_23634    .VFIDDILIF SKSEEEHEEH LRLVLQK... .LRENQLYAK LSKCEFWLKE
ERAGROSTIS_10367_21504    .VFIDDILIF SKSEEEHEEH LRLVLQK... .LRGNQLYAK LSKCEFWLKE
ERAGROSTIS_17969_9567     .VFIDDILIF SKSEEEHEEH LRLVLQK... .LRENQLYAK LSKCEFWLKE
ERAGROSTIS_13297_7655     .VFIDDILVF SRNEEAHEEH LRLVLEK... .LRENKLYAK LSKCEFWLKE
ERAGROSTIS_26628_8923     .VFIDDILVF SRNEEEHEEH MRLVLEK... .LRQNKLYAK LSKCEFWLKE
ERAGROSTIS_10358_6826     .VFIDDILVF SRN.AEHEEH LRRV.EK... .IKEKKLYAK LGKSEFWLKE
ERAGROSTIS_11991_20301    .VFIDDILVF SRNEEEHEEH LRLVLEK... .LRENKLYAM LSNCEFWLKE
ERAGROSTIS_23064_22672    .VFIDDILVF SRNEGEHEEH LRLVLEK... .LKENKLYAK LSKCEFWLKE
ERAGROSTIS_14578_7928     .VFIDDILVF SRNEEEHEEH LRLVLEK... .LRENKLYAK LSKCEVWLKE
ERAGROSTIS_18181_9245     .VFIDDILVF SRNEEEHEEH LRLVLEK... .LRENKLYAK LSKCEFWLKE
ERAGROSTIS_28029_10349    .VFIDDILVF SRNEEEHEEH LRLVLEK... .LKENKLYAK LSKCEFWLKE
ERAGROSTIS_20130_6035     .VFIDDILVF SRNEEEHEEH LRLVLEK... .LKENKLYAK LSKCEFWLKE
ERAGROSTIS_7657_2389      .VFIDDILVF SRNEEEHEEH LRLVLEK... .LKENKLYAK LSKCEFWLKE
ERAGROSTIS_19786_14558    .VFIDDILVF SRNEEEHEER LRLVLEK... .LKENKLYAK LSKCEFWLKE
ERAGROSTIS_21009_19793    .VFIDDILVF SRNEEEHEEH LRLVLEK... .LKENKLYAK LSKCEFWLKE
ERAGROSTIS_23059_4254     .VFIDDILVF SRNEEEHEEH LRLVLEK... .LKENKLYAK LSKCEFWLKE
ERAGROSTIS_19090_2335     .VFIDDILVF SRNEEEHEEH LRLVLEK... .LKENKLYAK LSKCEFWLKE
ERAGROSTIS_25262_9670     .VFIDDILVF SRNEEEHEEH LRLVLEK... .LKENKLYAK LSKCEFWLKE
ORYZA_rire3               ..FIDDILIY SQSEEDHQHH LRLVLGK... .LREHQLYAK LSKCEFWLSE
ORYZA_rn_305180           ..FIDDILIY SKTEEEHADH LRIVLGK... .LREHRLYAK YSKCEFWLKE
ORYZA_kangourou_osj       .VFIDDILIY SKDEEEHVEH LRLVLEK... .LRKHKLYAK FSKCEFWLKE
ORYZA_dagul               ..FIDDILIY SKNEEEHAEH LRLIMEK... .LRDHQLFAK FSKCEFWLDR
ORYZA_osr34               ..FIDDILIY SKSEEEHEQH LRLVLEK... .LKEHQLYAK FSKCDFWLTE
ORYZA_rire8               ..FIDDILIY SRTREEHEEH LRLALEK... .LREHQLYAK YSKCEFWLSE
ORYZA_rn_215125           ..FIDDILIY SKTKEEHEEH LRLALEK... .LREHQLYAK FSKCEFWLSE
ZEA_RLG_gyma              ..FIDDILIY SKNEEEHAQR LRIVLTR... .LREHQLYAK FSKCTFWLEE
ERAGROSTIS_26130_10390    .VFIDDILIY SKKGEEQGQH LRIVLQR... .PRDHKLYAK FNKCEFWMSE
ERAGROSTIS_2288_15660     .VFIDDILLY SETEAQSEQH LRIVLQR... .MRDHQLYAT FIQCEFCMTQ
ERAGROSTIS_13259_4832     .VFIDDILIY SETEEEHEQH LRIVLQR... .LRDHQLYAK FSKCEFWMTE
ERAGROSTIS_23981_6213     ..FIDDILIY SDTDAEHEQH LRIVLQR... .LRDHQLYAK FSKCEFWMTE
ERAGROSTIS_28682_10368    .VFIDDILIY SETEEEHEQH LRTVLQR... .LRDHQLYAK FSKCEFWMTE
ERAGROSTIS_18602_3544     .VFIDDILIY SETEVEHEQH LRILLQS... .LRDSPLYAK FSKCEFWMTE
ERAGROSTIS_20738_22505    .VFVDDILIY SETEEEHEQH LRIVLQR... .LRDHQLYAK FRKCEFWMKE
ERAGROSTIS_17124_14272    .VFIVDLLIY SETEEEHEQH LRTVLQR... .LRAHQLYAK FSKCEFWMTE
ERAGROSTIS_9496_13098     .......... ...EEEHEQH LRIVLQR... .LRDHQLYAK FSKCEFWMAE
ERAGROSTIS_27787_8090     .VFIDDILIY SETEEEHEQH LRTVLQR... .LRDHQLYAK FSKCEFWMTE
ERAGROSTIS_14604_20235    .VFIDDILIY SETEEEHEQH LRTVLQR... .LRDHQLYAK FSKCEFWMTE
ERAGROSTIS_21873_12973    .VFIDDILIY SETEEEHEQH LRTVLQR... .LRDHQLYAK FSKCEFWMTE
ERAGROSTIS_28872_13321    .VFIDDILIY SETEEEHEQH LRTVLQR... .LRDHQLYAK FSKCEFWMTE
ERAGROSTIS_18261_2080     .VFIDDILIY SETEEEHEQH LRIVLQR... .MRDHQLYAK FSKCEFWITE
ERAGROSTIS_10366_15573    .VFIDDILIY SETEEEHEQH LRIVLQR... .LRDHQLYAK FSKCEFWMTE
ERAGROSTIS_16652_14967    .VFIDDILIY SETEEEHEQH LRIVLQR... .LRDHQLYAK FSKCEFWMTE
ERAGROSTIS_17899_13618    .VFIDDILIY SETEEEHEQH LRIVLQR... .LRDHQLYAK FSKCEFWMTE
ORYZA_rn_352195           .VFFDDILIY SKNKEEHLEH IKLVMQA... .LLDNHLVIK LKKCEFGLDR
ORYZA_rn_402              ..FFDDILIY SKTREEHIKH IKAVLQV... .LEKNQLVVR LKKCAFGLSS
ORYZA_rn_46039            .VFFADILIY SKTQSEHLEH IKLVMQA... .LSANQLVVR LKKCEFGLDR
ORYZA_rn_50556            .VFFDDILIY SKDREEHKEH IRLVLQV... .LKANNLVIK PKKCAFGLSS
ORYZA_rn_218128           ..FFDDILIY SQNQEEHLEH LKLVMQV... .LEENNLVIR LKKCAFGLSE
ORYZA_rn_57091            .VFFDDILIY SQNREEHLEH LRLVLQA... .LEKHNLVIR LKKCDFGLTK
ZEA_RLG_ovikoh            ..FFDDILVY NPSWEDHLQH LSSVLAQ... .LRHHQLYLK QSKCAFAQAT
ZEA_RLG_ewib              ..FFDDILIY SSTWSEQLHH LRVVFTA... .LKDHSLVLK RSKCSFDAAS
ZEA_RLG_jaws              ..FFDDILIY NTSWSEHLHH LWAIFTA... .LKTNLLVLK RSKCSFGTPS
ORYZA_rn_60156            ..FFDDILIY SKSATEHAQH LSLVLQL... .LRHHQLFAK PSKCVFGQDQ
ORYZA_rn_354196           ..FFDDILIF SQSIEDHAHH VQLVLQL... .LRKYNLFAK PSKCTFGQQH
ORYZA_rn_45535            ..FFDDILVY SPTWTSHLQH LRTVFTA... .LWAAQLFVK HTKCSFGDPS
ORYZA_rn_123              .....DILIY SSTWSEHLQH IRAVLHV... .VRDNKLVLK RSKCRFGERT
ORYZA_rn_50757            ..FFDDILIY SATWAEHLQH VQAVLRA... .IHNNKLVLK HSKCRFGERQ
ERAGROSTIS_10395_11206    .......... .......LQH VKAVFDS... .LHSNSLHLQ RSKCTFSVPS
ORYZA_zebulon             ..FFDDILIY SSTWAEHLRH VRTVFQT... .LQDHHLHLK LSKCEFGLST
ZEA_RLG_mufeub            ..FFDDILIY SSSITEHLRH LRTVLTV... .LHQHQLFVK KSKCDFGVPS
ORYZA_rn_173101           ..FFDDILIY SETWTDHLRH LRTVLSV... .LRQHRLFVK RSKCTFGSPS
ZEA_RLG_bosohe_5          ..FFDDILIY SSTWADHLRD LRTVLAV... .LRQHQLFVK QSKCAFGVPS
ORYZA_rn_7146             ..FFDDILIY SVTWADHLRH LRAVLDT... .LQQHWLFVK RSKCAFGVSS
ORYZA_rn_45636            ..FFDDILIY SNTWADHLRH IRAVLLL... .LRQHRLFVK RSKCAFGVSS
ZEA_RLG_laiwa             ..FFDDILIY SCSWADYLRH LRVVLTV... .LQQHQLFVK RSKCAFGVSS
ZEA_RLG_kubi_1            ....DDILIY NKSWVD.LRH LRTVLTE... .LRRHTLFVK RSKCAFGVST
ZEA_RLG_kubi_2            ..FFDDILIY SCTWADHLRH LRAVFGA... .LQQHQLFVK RSKCASATSS
ORYZA_rn_312184           ..FFDDILIY SRTWADHLRH LRAVFDE... .LRRHQLFLK RSKCAFAAPS
ZEA_RLG_bosohe_2          ..FFDDILIY SKSWGEHLRH LRAVLEE... .LQRHQLFLK RTKCAFGATK
ZEA_RLG_bosohe_3          ..FFDDILIY SKTWADHLRH IRAVLDE... .LLRHVLFIK RSKCIFGSPS
ZEA_RLG_bosohe_1          ..FFDDILIY SKSWADHLRH LRAVLST... .LRQHVLFVK RSKCAFGVSS
ZEA_RLG_bosohe_6          ..FFDDILIY SKSRADHLRH LRAVLSE... .LRRHVLFVK RSKCAFGEPS
ZEA_RLG_bosohe_4          ..FFDDILIN SRTWADHLRH LRAVLEE... .LRRHQLFVK RTKCSFGVSA
ORYZA_rn_6195             ..FFDDILIY SKT.ADHLRH LRAVLTD... .LRRHHLFVK RTKCSFSAPS
ZEA_RLG_usuf              ..FFDDILIY SNSWTAHLQH VKLVLQT... .LRDHQLALK RSKCLFGAAT
ZEA_RLG_bobobo            ..FFDDILIY SSSWETHVQQ VRMVFQL... .LRANCLFIK QSKCFFGEPT
ZEA_RLG_nopip             ..FFDDILIY SSSWTEHLQH VKQVFQL... .LRDNNLVLK KSKCSFGKSV
ZEA_RLG_piube             ..FFDDILIY SSSWTQHLQH VKQVFQL... .LRANQLALK QPKCSFGKSE
ZEA_RLG_epohi             ..FFDDILIY SSSWTAHLQH MKQVFQL... .LRDHELALK RSKCSFAAQS
ZEA_RLG_satulo            ..FFDDILIY SKTWAAHLQQ VKQVFQT... .LRAHKLALK RSKCFFGVTN
ZEA_RLG_sokiit            ..FFDDILIF SKTWAEHLQH VKQVFQV... .LRDNKLFLK RSKCFFGEET
ZEA_RLG_apil_2            ..FFDDILVF SDSWAANLQH VKQVFEV... .LRTHKLALK PSKCSFGTTS
ZEA_RLG_apil_1            ..FFDDILVF SSSWAAHLQH VREVFTA... .LRANKLSVK QSKCSFGKTS
ZEA_RLG_nasi              ..FFDDILIY SPST..HLQH VRAVMTL... .LRTNSLFVK KSKCSFGATS
ZEA_RLG_fege              ..FFDDILIY SAS.SEHL.H IKAVLET... .SRSNQLFVK QSKCSFGATS
ZEA_RLG_ufonah            ..FFDDILIY SASWSDHLIH VKAVLES... .LKANKLFAK QSKCSFGTTT
ZEA_RLG_oveah             ..FFDDILIY SATWTEHLIH VKAVLET... .LHTNKLFVK ESKCNFGATS
ZEA_RLG_yfages            ..FFDDILIY SATWSDHLIH VKVVLQT... .LLTNNLFVK QSKCEFGATS
ZEA_RLG_ruugu             ..FFDDILIY SRSFTEHMQH VRAVLDT... .LRANNLHVK RPKCSFATSK
ZEA_RLG_bogu_2            ..FFDDILIY NTSWSEHLQH VGLVFTA... .LRAHDLFLK RSKCSFGTPS
ZEA_RLG_bogu_1            ..FFDDILIY SASWAEHLQH VGIVLET... .LQAHHLHLK RSKCSFGATS
ZEA_RLG_udokup            ..FFDDILIY SATWAEHLQH LGVVLNA... .LRAHHLHVK RSKCSFGEKS
ERAGROSTIS_3198_13056     ..FFGYIRIY SKTYEEHLEH VRLVLQQ... .LQKESWKVK LSKCSFAKQE
ERAGROSTIS_6964_12288     .VFFDDILIY SKNLEEHITH LQQIFEV... .LHKNNLFAK RRKCAFAVPK
ZEA_RLG_awuhe             ..FLDDVLVY SPSLELHVQH LKAVFQI... .LSDHQLHLK RSKCLMAQDI
ZEA_RLG_boha              .......... ....ETHVQH LQAVFEL... .LNDHKLHLK RSKCSFAQDK
ZEA_RLG_amiin             ..FIDDVLVY SATIADHVRH LKQVFEL... .LSQQQLHLK QSKCLFAQEK
ZEA_RLG_reina             ..FLDDVLIY SRDMEEHVLQ VKQVFQK... .LKDHQLKLK LSKCRFAQTT
ZEA_RLG_umojev            .......... ....EEHVEH LEQVFKL... .LRQHQLKLK LSKCLFAQEK
ZEA_RLG_vufi              ..FLDDILVY SDTLEHHVNH LEQVFKI... .LMQNQLKLK QSKCRFAQDK
ERAGROSTIS_22610_11758    .VFFDDILIY IKSLEEHLAN VREVLQL... .LKKDNWKVK MSKCVFAQNK
ZEA_RLG_sywu              ..FLDDILIY SPTLDSHLIH IRQVLTT... .LRAHHFYIK YSKCSFAQQS
ZEA_RLG_weaniv            ..FIDDILIY SPTFDLHLQH LQLVLDT... .LRQHQFYLK QSKCQFAQQK
ZEA_RLC_ajajog            ..FIDDILIY SPNFVQHLEH LRKVFSV... .LRAHKFYLK RKKCVFGRPK
ZEA_RLG_ubid              ..FIDDILIY SPTLQDHVQH LKQVFTV... .LRHHQFYLK RKKCVFAQAE
ZEA_RLG_lywy              ..FIDDILVY SPDWSTHMEH LKLVFAA... .LREHKFYLK QKKCVFGKQE
ZEA_RLG_ewiut             ..FIDDILVY SPNWQSHLEH LRLVFTA... .LRHHKFYLK ERKCVFGKKE
ZEA_RLG_gylu              ..FIDDILIY SSTWHSHLEH LRLVFAA... .LRDHKFYLK AKKCVFGKKE
ZEA_RLG_mywur             ..FIDDILVY SPSWQSHLDH LRLVFEA... .MKSHQFYLK QKKCVFGRQE
ZEA_RLG_ywuv              ..FLDDILVY SPSWQKHLEH LKLVFET... .LREQQFYLK RKKCVFGRKE
ZEA_RLG_guwiot            ..FLDDILIY SPSLEEHYKH IRRVLSK... .LREQKFFLK HKKCVFAKKE
ZEA_RLG_lowy              .GFLDDILIY SPSLEVHYQH IRMVLAK... .LREHQFFLK MKKCSFVKHE
ZEA_RLG_sowu              ..FIDDILVY SATWEEHLAH IKMVLQT... .LREHQFYLK RSKCVFGRNE
ZEA_RLG_gati              ..FIDDILIY SASWKEHMKH VRMVFEK... .LKEHQFYLK KSKCVFGRTQ
ZEA_RLG_kase              ..FIDDILIY SASWVDHLKH LRMVFEK... .LREHQFYLK RSKCAFGKTE
ZEA_RLG_anysaf            ..FLDDILVY SGSWAEHLHH LRLVFDI... .LREHNFFLK RSKCAFGKTE
ZEA_RLG_udav              ..FLDDILIY SASWREHVQH VRMVFTK... .LREHQFFLK RSKCAFGKTE
ZEA_RLG_ojam              ..FMDDILVY SSSLEQHVNH LQEVFSV... .LQKHQLYAK RSKCSFAVKH
ZEA_RLG_wuwe              ..FMDDILVY SPTLEEHATH LQQVFQT... .LQDQQLYAK RSKCSFAVRQ
ZEA_RLG_olepo             ..FLDDILIY SPSLEQHTSH LQQVFYQ... .LRAHKLFMK LSKCSFGQTS
ORYZA_rn_6243             ..FMDDILVY SNSLTDHLSH LEIVFQV... .L.AHQLVAK LSKCSFAMQE
ORYZA_rn_36602            ..FMDDILVY SKSWAEHLHH LRCVLQL... .LQEHQLCAK LSKCSFATPH
ERAGROSTIS_20293_1825     ..FMDDILVY SPDLHTHAEH LKLVFSV... .LQQNQLFAK LSKCSFAQTS
ORYZA_rn_2213             ..FMDDILVY SPSLETHAIH LDTVLQV... .LQQHQLSAK LSKCSFAASQ
ORYZA_osr36               ..FMDDILVY SPDLDSHLHH LQ.VFVI... .LRQHQLFAK RSKCSFACTQ
ORYZA_rn_37708            ..FMDDILVY SPDLPSHLTH LKQVFEL... .LRQHKLYAK RSKCSFACSQ
ZEA_RLG_upus              ..FFDDILIY SATLEDHLKH LQQVFEL... .LSRDAWKVK MNKCSFAQNQ
ORYZA_rn_10358            ..FFDDILIY SRDLREHEQH LRIVLNI... .LRSHKLFAK RSKCTFAVGS
ZEA_RLG_uvet              ..FFDDILIY SPSYTQHTVD IRRVLDL... .LQQDDWKIK LSKCSFAQQQ
ZEA_RLG_fuved             ..FFDDILIY SPSFDQHLIH IRSVLDL... .LKHDDWRIK LSKCSFAQQQ
ZEA_RLG_dabe              ..FFDDILMY NATWDDHLLH LQQVFEL... .LNRDHWKVK ISKCSFAQSQ
ORYZA_osr38               ..FFDDILIY SPTLEAHAQD LRTVLQL... .LQDHQWKVK LSKCSFALKE
ORYZA_rn_302177           ..FFNDILIY SPDLQTHLLH LREVFQL... .LAQKQWKVK LSKCSFAQQQ
ORYZA_rn_40315            ..FFDDILIY SPNLQSHLQH LREVLQL... .LKLDQWQVK LSKCSFAQQE
ORYZA_osr35               ..FFDDILIY SPTLELHLQH VRTVLQL... .LSAHQWKVK LSKCSFAQQE
ORYZA_rn_267152           ..FFDDILIY SPTLTAHLEH LRQVLQL... .LSEHNWKVK LSKCSFAQQE
ORYZA_rn_250144           ..FFDDILVY SPDLPSHLSH LKQVLQL... .LRQDHWQVK FSKCSFAQQQ
ORYZA_rn_5033             ..FFDDILVY SQDMQSHLTH LKEVFLL... .LHKHQWKVK LSKCSFGQSQ
ORYZA_rn_41322            ..FFDDILVC SPDLVSHVHH LRQVLQL... .LTKHQWKVK LSKCSFAQHQ
ORYZA_rn_11               ..FFDDILVY SPDLSSHLSH LRQVLQL... .LCQHQWKVK LSKCSFAQPQ
ORYZA_rn_6544             .SFFDDILIY SPDLTSHLDH LRQVLTL... .LSEQQWKVK MSKCSFAQTQ
ORYZA_rn_55282            ..FFDDILIY SKDFSSHLDH IRQVLQL... .LKEHQWRVK ISKCSFAQQQ
ORYZA_osr42               ..FFDDILIY SPDMNSHLDH LKQVLQL... .LDTHQWKVK LSKCDFAQTQ
ORYZA_rn_58               ..FFDDILIY SPDFNSHLEH LRQVLQL... .LHDHQWKVK LSKCSFAQKQ
ORYZA_rn_265150           ..FFDDILIY SPDLESHLDH IKQVLSL... .LQRHQWQVK LSKCSFAQQQ
ORYZA_rn_46341            ..FFDDILIY SPDFESHLDH IHQVLAL... .LSEHQWKVK LSKCSFAQQQ
ORYZA_rn_15084            ..FFDDILIY SPDWSSHLDH IAQVLSL... .LNKHHWKVK LSKCSFAQRQ
ORYZA_rn_15387            ..FFDDILIY SPDFSSHLDH IAQVLSL... .LSKHQWYVK LSKCSFAQKQ
ZEA_RLG_nobe              ..FFDDILIY SSSFEDHIQH VRAVFEL... .LIQYQWQIK LNKCSFARPQ
ZEA_RLG_okopam            ..FFDDILIY SEDFEQHLNH VRLVLEL... .LLKDSWQIK LSKCSFAQNQ
ZEA_RLG_uper              ..FFDDILIY SANFEEHCHH VRSVLEL... .LRRDRWQIK LSKCVFAQPE
ZEA_RLG_bowuow            ..FFDDILIY STTFEEHVQH IRAVLEL... .LARDQWQLK LSKCSFAKSQ
ZEA_RLG_suda              ..FFDDILIY SATFEDHLLH LRSVLEL... .LARDQWQLK LSKCSFAQSQ
ZEA_RLG_rimaar            ..FFDDILIY SASFEEHLQH VRQVLEL... .LVRDKWQVK WSKCSFAQSQ
ZEA_RLG_pagof             ..FFDDILIY SENWNAHLVH IRQVLEL... .LARDKWQVK VSKCSFAQSQ
ZEA_RLG_rufefu            ..FFDDILIY SASLEDHISH LQQVFQL... .LAKDEWKVK LSKCKFAKQQ
ZEA_RLG_ulik              ..FFDDILVY SASLDDHTRH LQLVLEL... .LARDQWKVK LSKCSFAKQQ
ZEA_RLG_riiryl            ..FFDDILIY SPTFDSHLTH LSSVFQL... .LWKDQWKVK LSKCEFAQTS
ZEA_RLG_ovamef            .GFFDDILVY SKSFEEHLLH LQKVLQL... .LLSDNWKVK LSKCEFAQTN
ZEA_RLG_hute              ..FFDDILIY SQTFEDHVRH LQQVLQL... .LLRDQWKVK LSKCELAQNQ
ZEA_RLG_hooni             ..FFDDILIY SSTFEDHLLH LAEVLGL... .LLKDHWKVK LSKCDFAQQQ
ZEA_RLG_notu              ..FFDDILVF SSTFEEHLTH LEQVFSL... .LKKDSWFVK RSKCTFAARS
ZEA_RLG_uwuw_2            ..FFDDILVY SASLEAHIEH LKVVLDL... .LQQDNWKVK LSKCTLATRS
ZEA_RLG_boja              ..FFDDILIY SSTLEKHVEH LSAVLSL... .LHKDAWQVE ISKCIFATRS
ZEA_RLG_aneas             ..FFDDILVY SRSLEDHVEH LSAVLHL... .LQKDNWKVK LSKCTFATRS
ZEA_RLG_rowi              ..FFDDILVY SSSLEDHLQQ LSVVLSL... .LQKDKWQVK LSKCTFATRS
ZEA_RLG_lise              ..FFDDILIY SKTFEEHLDH LAQVLSL... .LAKDQWYVK LSKCKFAQRT
ZEA_RLG_maro              ..FFDDILVY SRTFEEHLNH LRDVLLL... .LQQDHWHIK LSKCQFAQRT
ZEA_RLG_labu              ..FFDDILVY SQSFEDHVQH LSQVLTI... .LHQDQWFVK LSKCKFAQQT
ZEA_RLG_waepo             ..FFDDILVY SSSWEEHIHH LTLVFDL... .LRADKWQIK LSKCSFAQQQ
ZEA_RLG_lute_2            ..FFDDILIY SKTREDHMQH VAQVLHI... .LYTEQWFIK LSKCAFAKQQ
ZEA_RLG_magellan          ..FFDDILIY SKTWQEHLVH LQQVLQI... .LYTEQWYVK LSKCSFAKQQ
ZEA_RLG_seuwe             ..FFDDILVY SKTWEEHIHH LRQVLQI... .LQREQWYIK LTKCSFAKQQ
ZEA_RLG_soger             ..FFDDILVY SHTWAEHLHG LQQVLHI... .LHQQRWYVK LSKCTFAKQQ
ZEA_RLG_ijaat             ..FFDDILVY SRTWEDHLQH LQSVLHL... .LSTDRWQIK LTKCSFAKQQ
ZEA_RLG_wemu              ..FFDDILVY SPTWEDHLHH LEQVLQL... .LSTDQWQVK LSKCSFAKQQ
ZEA_RLG_bomevy            ..FFDDILVY SPTWEAHLSH LELVLQL... .LSRDSWQVK LSKCKFGQQE
ZEA_RLG_ojokat            ..FFDDILVY SPTWESHLQH LEEVLHL... .LSRDRWQVK LSKCSFGRQQ
ZEA_RLG_ytub              ..FFDDILVY SHTWEDHLLH IELVLQL... .LVQDCWQVK LSKCSFGRQE
ZEA_RLG_ugano             ..FFDDILIY SKTWPDHIHH LQQVLSI... .LHEDQWYIK LSKCAFGQQH
ZEA_RLG_ikal              ..FFDDILVY SDTWDNHLLH LDWVLQL... .LRQDQWQVK LSKCSFAKQK
ZEA_RLG_moorud            ..FFDDILVY SDTWDNHLIH LEWVLQL... .LKQDQWQIK LSKCSWAQQN
ZEA_RLG_lute_1            ..FFDDILVY SHTWEDHLSH LQQVLTL... .LAKDQWYIK MSKCAFAKKQ
ZEA_RLG_witi              ..FFDDILVY SRTWTDHLLH LSQVLQL... .LQKDQWHIK LSKCAFAQQQ
ZEA_RLG_bavav             ..FFDDILVY SRTWEDHLNH LSQVLQL... .LLQDQWYIK LSKCAFAQQQ
ZEA_RLG_abiri             ..FFDDILVY SKTWESHLVH LGQVLQL... .LLTDQWHIK LSKCAFAQQQ
ORYZA_rn_2010             ..FVDDILIY SPTLAKHVQH LKGVLQV... .LAQHQLHLK LSKCSFA.KH
ORYZA_rn_51865            ..FVDDILIY SKTLAEHVCH LKSVLTV... .LQQHQLYIK RSKCSFSQPS
ORYZA_rn_360199           ..FVDDILIY SRNLTEHVSH LKAVLAR... .LQQYQLFVK ISKCSFAQQY
ORYZA_rn_5739             ..FVDDILVY SKTLEEHVQH LREVFAV... .LQQHKLFVK ASKCSFAKQQ
ORYZA_rn_40919            ..FVDDILIY SRTLQEHVS. LRIVLEI... .LARHQLFVK KSKCSFAKQH
ORYZA_rn_307182           ..FVDDIMVY SSSLQEHVYH LQQVFEL... .LQQHQLFVK ASKCSFAQQQ
ORYZA_rn_5235             ..FVDDILIY SRTLSEHVEH LRWVFTL... .LRQHQLFMK ASKCSFAQQE
ORYZA_rn_45837            ..FVDDILIY SKTLEDHVRH LRLVF.L... .LQQHQLFVK ASKCSFSKQH
ORYZA_rn_161163           ..FVDDILIY SKSLEEHVDH LRTVF.L... .LQQHGLFVK ASKCSFAQQH
ORYZA_rn_26390            ..FTDDILIY SQNLDDHVAL LRRVFQL... .LTDHQLKVK RSKCSFARAS
ORYZA_rn_50253            ..FIDDILIY SRTLEDHIRL LRAVFSF... .LTEQQLKVK RSKCVFA.SS
ORYZA_rn_51338            ..FIDDILIY TRTLEEHVRL LRAVFDI... .LSSNQLQVK RSKCVFAQSS
ORYZA_rn_51764            ..FIDDILIY SRTLQEHLIL LRQVLQL... .LSEHQLKVK RSKCSFARSS
ORYZA_rn_303178           ..FIDDILIY SATLTEHVQL LRQVFQL... .LTEHQLKVK RSKCSFAQSS
ZEA_RLG_ewog              ..FIDDILVY STNWRDHLEH IRVVFNI... .LDKHQFKVN LSKC.FAQTS
ZEA_RLG_ahoru             ..FIDDILIY SPT.SEHLQH LQEVFAT... .LDKQQFKVK LSKCSFAQTK
ORYZA_rn_17147            ..FVDDILVY SRSLEEHKNH LRQVLST... .LTHHQLKVK LSKCSFAQQS
ORYZA_rn_251145           ..FVDDILVY SQTLADHELH LSCVLQI... .LTEHQLKVK QSKCSFAQPQ
ORYZA_rn_37506            ..FVDDILIY SRTLADHINH LRAVFQI... .LVKHGLKVK QSKCSFAQQK
ORYZA_rn_57594            ..FVDDILIY SRTLEDHIHH LRAVFQI... .LNKHGLKVK QSKCSFAQQK
ORYZA_rn_2717             ..FVDDILIY SKTLPEHVKH LQIVLQI... .LTTHQLKVK KSKCSFAQQR
ORYZA_osr39               ..FVDDILIY SATLEDHVNH LRQLFQI... .LVKHQLKVK QSKCSFAQQR
ORYZA_rn_16597            ..FVDDILIY SKSLEEHVQH LKTVFQI... .LLKHQLKVK RTKCSFAQQE
ORYZA_rn_51362            ..FVDDILIY SRTLEEHLVH LQTVFQI... .LHKHQLKVK KSKCSFAQQK
ORYZA_rn_51160            ..FVDDILIY SKTLAEHEKH LQQVFEI... .LHTNQMQVK LSKCSFAQPS
ORYZA_rn_202119           ..FVDDILVY SRTLEEHKNH LRQVFET... .LSKHQLRVK LSKCSFAQTQ

ORYZA_rn_315188           GVFLGFIVHN RGIEISPKNI RAVTKLPPPT DLNKLKKLQG HL..AYIRRF
ERAGROSTIS_12906_4660     GIFLGFIVRH RGIEIQPKDI KAILKRPPPE NLKELMSLQG KL..AYIRRF
ORYZA_osr28               GVFLGFVIRH RGIEIEPKKI KAILNMPPPQ ELKDLRKLQG KL..AYIRRF
ERAGROSTIS_8265_10127     GQFLGFIVHE KGIEIGLKSM ESIKKIKPPT N.KELRSLIG ..........
ORYZA_rn_356197           GQFLGFLFHE GGIEVTQRSN NVIKNIEPPE DKKKLQSLVG KI..NFIRRF
ORYZA_rn_52166            GQFLGFLVHE RGIEITQKNI DAIKKIKPPE NKTKLQSLLG KI..NFVRRF
ORYZA_ATLANTYSI_OS        GQFLGFLVHE RGIEVTQRSV NAIKKIQPPE NKTELQEMIG KI..NFVRRF
ORYZA_osr30               GQFLGFLVHE RGIEVTQRSI NAIKKIKPPE DKTELQEMIG KI..NFVRRF
ERAGROSTIS_13153_4681     GKFLGFIV.V GGYGISLIKI KRI.VVKPTK CKRDVKKLL. RI..SYLMRF
ERAGROSTIS_4583_14648     GKFVGVIIHE NGIEIDPTKV EAINKVKAPT CKKDVKCL.G KV..NYLRRF
ZEA_RLX_milt              GKFLGFVIHE HGIEIDPDRI KSIRNVGPPT CKVEVQRFLG KV..NYLRKF
ORYZA_rn_2414             SKFLGFIVHE RGIEIDPAKI EAIRKVTAPQ CKLDMQKFLG KV..NYLRRF
ORYZA_osr29               GKFLGFMVHE RGVEIDPKKI EKIHDFKAPT CKKEVQKLLG KV..NYLRRF
ORYZA_rn_156              GKFLGFIIHE QGIEIDPIKV ESIKKLEEPT CKRDVQKLLG KI..NYLRRF
ERAGROSTIS_12772_9181     RKFLGYMIPP QGIDEKPIKN EDIEKLKPPK TRREIQKLAG MM..AALNRF
ERAGROSTIS_28473_11414    GKLMGYSVSQ LRSDANPDNM AALVFPKPQK TRREIQKLAG MM..AALNRF
ERAGROSTIS_19732_23899    RKLLGYMIAQ RGIDANQVKM AAIATLKPPK TRRDIK.LAG MM..AALN..
ERAGROSTIS_20751_22550    GKLLGNMISQ RAIYENPVKM EAIEKLKPPK TRREIQKLAG MM..ATLNRF
ERAGROSTIS_26497_13331    .KLLEYMIFQ RGIDANPMKM AVIEKLKPTM TMREIQKLAA ..........
ERAGROSTIS_11686_10783    CRLLGYMISQ RGTDANPMKM TQIEKPKPPK TRREIK.LAG MI..AALNRF
ERAGROSTIS_9522_9754      GKLLGYMIYQ RVITANPVKM AAIEKLKPPK TRREIQKLAG MM..AALNRF
ERAGROSTIS_26521_7657     GKLLGY.MNS QGIDANPVKM AAIEKLKPPK TRREIK.LAG MM..AALN.F
ERAGROSTIS_21247_16014    GKLLGYMISQ RGIDANPVKM VAIDMLKPPK TRREIK.LAG MM..TALNRF
ERAGROSTIS_24647_3619     K..FGYMFSK RGIEANPVKM AAIEKLKPPQ TRREIPKLAG MM..AALNRF
ERAGROSTIS_9490_13693     VKLLGYMISQ RGIDASPVKM AAIEKLKPPK TRREIQKLAG MM..AALN.F
ERAGROSTIS_22482_23580    GKLLGYMISQ RGIDANPVKM AAIEKLKPPK TRREIQKLAG MM..AALNRF
ERAGROSTIS_22321_8533     GKLLGHMIFQ RGIDANPVKM AAIEKLKPPK TRREIQKLAG MM..AAPN..
ERAGROSTIS_13822_10330    GKLLGYMISQ RGIDANPVKM TAIEKLKPPK TKKEIQKLAG MM..AALNRF
ERAGROSTIS_15243_18062    GKLLGYIISQ RGIDANPVKM AAIEKLKPPK TRREIQK... ..........
ERAGROSTIS_18676_17742    GKLLGYMIS. RGIDANPVKM AAIEKLKPPK TRREIK.LAG MM..AALNRF
ERAGROSTIS_16191_7566     GKLLGYMISQ RGIDANPVKM AAIEKLKPPK TRREIQKLTG MM..AALN.F
ERAGROSTIS_5702_15288     GKLLGYMISQ RGIDANPVKM AAIEKLKPPK TRREIQKLTG MM..AALN.F
ERAGROSTIS_16722_7153     GKLLGYILTH RGIEANPEKV ETILKMPVPE CQRDVQKLSG CM..AALNRF
ERAGROSTIS_13575_17902    GKLLDYILTN RRIEANPEKV ETILKIGTGK SVKDIQKLSG CM..AALSRF
ERAGROSTIS_21061_11636    GKLLSYILTN REIEANPEKV ETILKMGTPK SVRDIQKLSG WM..AALSRF
ERAGROSTIS_24195_17173    GKLLGYILTN RGMEANHEKE ETIWKMGTPK SAKYSPKLAG CM..AALSRF
ERAGROSTIS_26846_14629    SWIP...... ...RSHPEKI DAILKLGPIQ NVKGVQRLMG CL..AALSRF
ERAGROSTIS_9615_8312      GIITRICISE RGIEANPKKI DTILKMGPIQ YVKGVQRVTG CL..AALSRF
ZEA_RLG_huck_1            GMLLGFIVSE RGIEANPEKI AAITSMGPIK DLKGIQRVMG CL..AALSRF
ZEA_RLG_huck_2            GMLQGFIVSE QGIEANPEKI VAIANMGPIK DLKGVQRVMG CL..AALSCF
ERAGROSTIS_4618_8278      GMLLGFCVSE RGIEANCEKI DAILKMGPIQ NVKGVQQVRG CL..AALMRF
ERAGROSTIS_12871_17238    GMLLGFCISE RGIEANPEKI DAILKMGPIQ NVKGVQRIMG CL..AALSRF
ERAGROSTIS_23146_15843    WMLLGFCVSE RGIEANTEKI DTNLMIGSIQ NVKGIERVMG CL..AG....
ERAGROSTIS_8619_3202      GMLLGFCVSE RGLEANPEKI DRILKQGPNQ NGKGFQRVRR CP..AALSRF
ERAGROSTIS_6699_15869     CLRLGFCVSE RGIEANPKKI DAILMMGPIQ NMKGVQRVMA CL..GALS.F
ERAGROSTIS_11746_24199    GMLLG.LVSE GGIEANPEKI DAILRMGPIR NVKGVQRVMG CL..AALSRF
ERAGROSTIS_23471_3776     GMLLGFCVSE RGIEANPEKI DAILMMGPIQ NVKGVQRVMG CV..RALSGL
ERAGROSTIS_7986_6859      GMLLGFCVSE RGIEANPEMI DAILKMGPI. NVKGVQRVMG CL..A.....
ERAGROSTIS_25947_21451    GMLLGFCVSE RDIEANPEKI DAILNMGPVQ NVKGVQRVMG ..........
ERAGROSTIS_11706_13952    GMLLGFCFSE RGIEANPEKI NAILKMGPIQ NVKGVQ.... ..........
ERAGROSTIS_6636_2608      GMLLGFCVSE RGIEANPEKI DAVLKMGPIQ NMKGVQRV.. ..........
ERAGROSTIS_16393_18740    GMLLGFCVSE RGIEANPEKI DAILRMGPIQ NVKGVQRGMG CL..ATLGRV
ERAGROSTIS_15339_7011     GMLLGFCVSE RGIKANPEKI DAILKMGLIH YVKGIR.VMG CL..AALSRF
ERAGROSTIS_18517_1651     GMLLGFCVYE RGIEANPEKI DAILKMGPVQ NVKGVQRVMG ..........
ERAGROSTIS_6011_7458      GM.LRFCVSE RGIKANPKKI DAILRMGPIQ NVKGVQRVMG CL..AALRIF
ERAGROSTIS_14311_5531     GMLLGFCVSE RGIEANPKKI DAILKMGPIQ NVKGVQRVMG CL..AALSRF
ERAGROSTIS_13194_9822     GMLLGFCVSE RGIEDNPKKI DAILKMGPIQ NVKGVQRVMG CL..AALSRF
ERAGROSTIS_23994_21224    GMLLGFCVSE RGIKANPEKI DAILRMGPIQ NVKGVQQVMG CL..AALSRF
ERAGROSTIS_11625_6903     GMLLGFCVSE RGIEANPEKI DAMLRMGPIQ NAKGVQRVMG CL..AALSRF
ERAGROSTIS_15365_9429     GMLL.FCVFK RGIEANPEKI DAILRMGPIQ NVKGVQRVMG CL..AALSRF
ZEA_RLG_grande            GKLLGFIVSH RGIEANPDKI EAIMKMEAPR SQKKVQRLTG CM..AALSRF
ERAGROSTIS_10809_5246     GRLLGSTDSH RGIAALPHTL RDTTDTVPHK QNKGRNKPTH CL..AALSWF
ERAGROSTIS_23907_16981    GNRHGFSVSQ RCIEANPEKI EAIAKMGPIK NIKGVQKLTG CL..AALSRF
ERAGROSTIS_16301_9932     GMVRGFSGSA RGVKANTEKS EAIAKMR.IK NIKGVQKRTC CL..VALSRF
ERAGROSTIS_7752_20857     GMLLGFSISQ RGIEANPEKI EAIAKMGPIK NLKGVQKLTG CL..AALSRF
ERAGROSTIS_16061_12896    GKLLGFSVSQ RGIEANPEKI EDNAKMGRIK NMKGMRKRTG CL..AELSRF
ERAGROSTIS_11726_12857    GMLLGFSVSQ RAIAPNPRKI EAAGKMGPST TVKGGGTGAV GL..AAVRRV
ERAGROSTIS_22063_7855     GEALGFSVSQ RGIEANPKKI EAIAKMGPIK NIKGVQKLTG CL..AALSRF
ERAGROSTIS_28561_8616     GVLMGVRVCQ RGSEANRRKI EAIARMGPVK NINGVQKLIG RL..AALSRF
ERAGROSTIS_4534_15850     GMLLGFRGPH RALEANPQNN EASAKMGPIK NIKGVQKLTG CL..AALSRF
ERAGROSTIS_19474_6851     GMLLGFSVSQ RGIEANPEKI EAITKMGPIK NIKGVQKLTG CL..AVLSRF
ERAGROSTIS_17540_10565    GMLLGFGVSQ RGIEANPGKR WGMGSRGRTK NIEGVRKRTG CV..AAVRRF
ERAGROSTIS_17604_18962    GMLMRFSVSN HGLQANPDKI EAIVKMGPLN NIKGAQKLTG CL..AALSRF
ERAGROSTIS_25726_4169     GLLLGFSVSQ RGIEANPKKI EAIAKMGPIK NIKGVQKLTG CL..AALSRF
ERAGROSTIS_7581_12970     GMLLGFRVSQ RGIEANPEKS EAIAKMGPIK NIKGVQKLTG CL..AA....
ERAGROSTIS_27382_20194    GVRLGFSVSQ RGIEANPEKI DATAKMGPIR NIKGGQELTG FR..AVLRRC
ERAGROSTIS_8960_7028      GMPLGFGVSQ RGIEANAGNS EAIATRGPIK NSQGVQKLTG CR..AALSRF
ERAGROSTIS_23607_20009    GMLLGFSVSQ RGIEANPGKM EAVGRMGPKK TTRGVRKLTG CL..AGLSRF
ERAGROSTIS_11268_7967     GMLLGFSVSQ RAIAANPQKL EAIANMGPVK NIKGVQKLTG CL..AALSRF
ERAGROSTIS_23419_16701    GMLLGFSVSQ RGIETNPEKI EASGRRGPRK NMKGLTRLGG CL..AALSRF
ERAGROSTIS_23203_17600    GMLLGFSVSQ LCIEANPEKI EASAKMGPSK TIKGVAKLTG CL..TALSRV
ERAGROSTIS_19710_10272    GMLLGFSVSQ RGIEANPEKI EAIAKMGPIK NLKGAQKLTG CL..ATLSRF
ERAGROSTIS_17055_7725     GMLPGFSVSQ RGIEANSEKI EAIAKMGLIK NIKGVQKLTG CL..AALSRF
ERAGROSTIS_29388_12984    VMLLGFRVSQ RGIEANPEKI EAIARMGPIQ NINGVQKLTG CL..AALRRF
ERAGROSTIS_25374_12965    GMLLGFSVSQ RGIEANPEKI EAVVKRGPVK NVKGAQKRTG CL..AALSRF
ERAGROSTIS_26133_5732     GMLLGFSVSQ RGIEANPEKI EAIAKMGPIK NIKGVQKLTG CL..AALSRF
ERAGROSTIS_14563_20532    GMLLGFSVSQ RGIEANPKKI EANAKMGPNK NIKGVPKLTG CV..AARSRF
ERAGROSTIS_12253_3602     GMLLEFSVSQ RGIEANPEKI EASAKMGPSK NIHGVPKLTG WR..AALRRF
ERAGROSTIS_9276_14830     GMLLGFSVAQ RGIEANPEKI EAIAKIGPSK KIKGVQKLTG CL..AARSRF
ERAGROSTIS_13950_12500    GMLLGFSVSQ RGIQANPANI EAIAKMGPIK NIKGVQKLTG CL..AALSRF
ERAGROSTIS_18059_10007    GMLLGFSVSQ RGIEANPEKI EAIAKMGPIK NIKGVQKLTG CL..AALSRF
ERAGROSTIS_23842_19339    GMLLGFSVSQ RGIEANPGKI EAIGKMGPIK NSKGVRKLTG .R..DALIRF
ERAGROSTIS_12352_8865     GMLLGFSVSQ RGSAANPEKI EAIAKMGPSK NIRGVQKLSG CR..AALSRF
ERAGROSTIS_13416_8187     GMLLGFSISQ RGIEANPEKI EAIAKMGPVK NLKGMPKLTG CL..AALNRF
ERAGROSTIS_18132_8092     GMLLGFSVSQ RGIEANPGKI EAIGKIGPIK NLKGVQKLTG CL..AALSRF
ERAGROSTIS_19511_4674     GMLLGFSVSQ RGIEANPEKS EAIAKMGPIK NIKGVQKLTG CL..A.....
ERAGROSTIS_21340_9086     GMLLGFSVSQ RGIEANPEKI EAITKMGPIK NIKGVQKLTG CL..AVLSRF
ERAGROSTIS_10745_5224     GMLLGFSVSQ RGIEANPEKI EAIARMGPIK NIKGVQK... ..........
ERAGROSTIS_20607_9691     GMLLGFNVSQ HGIEANPEKI EAIAKMGPIR NVKGVQKLNG CL..AALSRF
ERAGROSTIS_11435_8256     GMLLGFSVSQ RGIEANPEKI EAIAKMGPIK NIKGVQKLTG CL..AALSRF
ERAGROSTIS_13269_8233     GILLGFSVSQ RRIEANPEKI EAIAKMGPIK NIKGVQKLTG CP..AALSRF
ERAGROSTIS_24494_20611    GMLLGFSVFQ RGIEANPEKI EAIAKMGPIK KVKGVQKLTG CL..AAHSRF
ERAGROSTIS_17209_2495     GMLLGFSVSQ RGIEANPEKI EAIAKMGPIK NIKGVQK... ..........
ERAGROSTIS_12596_14940    GMLLGFSVSQ RGIEANPEKI EAIAKMGPIR NVKGVQKLTG CL..AALSRF
ERAGROSTIS_7980_13365     GMLLGFSVSQ RGIETNPEKI EATAKVGPIK NIKGVQKLTG CL..AALSRF
ERAGROSTIS_23928_5120     GMLLGFSVSQ HGIEANPEKI EAIAKMGPIK NIKGAQKLTG CL..AALSRF
ERAGROSTIS_19127_9737     GMLLGFNVSQ RGIEANPEKI EAIAKMGSIK NIKGVQKLTG CL..AALS..
ERAGROSTIS_7302_20237     GMLLGFSVSQ RGIEANPEKI EAIAKMGPIK NIKGVQ.... ..........
ERAGROSTIS_10257_20340    GMLLGFSVSQ RGIEANPEKI EAIAKMGPVK NIKGVQKLIG RL..AALSR.
ERAGROSTIS_25674_11569    GMLLGFSVSQ RGIEANPAKI EAIAKMGPIK NVKGVQKLTG CL..AALSRF
ERAGROSTIS_13216_6274     GMLLGFSVSQ RGIEANPEKI EAIAKMGPIK NIKGVQKLTG GL..AALGRF
ERAGROSTIS_27587_15371    GMLLGFSVSQ RGIEANPAKI EAIAKMCPIK NVKGVQKLTG CL..AALSRF
ERAGROSTIS_21767_8704     GMLLGFSVSQ RGIEANPAKI EAIAKMGPIK NVKGVQKLTG CL..AALSRF
ERAGROSTIS_18764_4932     GMLLGFSVSQ RGIEANPEKI EAIAKMSSIK NIKGVQKLTG CL..A.....
ERAGROSTIS_12517_7004     GMLLGFSVSQ RGIEANPEKI EAIAKMGPIK NIKDVQKLTG CL..AALSRF
ERAGROSTIS_4757_19104     GMLLGFSVSQ RGIEANPEKI EAIAKMDPIK NIKGVQKLTG CL..AAL...
ERAGROSTIS_9201_6701      GMLLGFSISQ RGIEANPEKI EAIAKMGPIK NLKGVQKLTG CL..AALSRF
ERAGROSTIS_20557_3597     GMLLGFSVSQ RGTEANPEKI EAIAKMGPIK NIKGVQKLTG CL..AALSRF
ERAGROSTIS_24322_4945     GMHLGFSVSQ RGIEANPEKI EAIAKMGPIK NIKGVQKLTG CL..AALSRF
ERAGROSTIS_15250_9151     GMLLGFSVSQ RGIEANPEKI EAIAKMGPIK NIKGVQKLTG CL..AAL...
ERAGROSTIS_8073_5904      GMLLGFSVSQ RGIEANPEKI EAIAKMGPIK NIKGVQKLTG CL..AALS..
ERAGROSTIS_19352_20652    GMLLGFSVSQ RGIEANPEKI EAIAKMGPIK NIKGVQKPTG GL..AAPIRF
ERAGROSTIS_11019_15371    GMLLGFSVSQ RGIEANPEKI EAIAKIGPIK NIKGVQKLTG CL..AALSRF
ERAGROSTIS_12673_3354     GMLLGFSVSQ RGIEANPEKI ESIAKMGPVK NIKGVQKLTG CL..AALSRF
ERAGROSTIS_7552_13607     GMLLG.SVSQ RGIEANPEKI EAIAKMGPVK NIKGVQ.... ..........
ERAGROSTIS_17120_21673    GMLLGFSVSQ RGIEANPEKI EAIAKMGPIK NIKGVQKLTG CL..AALSRF
ERAGROSTIS_12038_9900     GMLLGFSVSQ RGIEANPEKI EAIAKIGPIK NIKGVQKLTG CL..GGLRRC
ERAGROSTIS_6802_10484     GMLLGFSVSQ RGIEANPEKI EAIAKMGPNK NIKGVQKLTG CH..AAHRRC
ERAGROSTIS_9920_2791      GMLLGFSVSQ RGIEANPEKS EAIAKMGPIK NIKGVQK... ..........
ERAGROSTIS_12278_13486    GMLLGFSVSQ RGIEANPEKI EAIAKMGPIK NIKGVQKLTG CL..AALSRF
ERAGROSTIS_21973_6294     GMLLGFSVSQ RGIEANPEKI EAIAKMGPIK NIKGVQKLT. ..........
ERAGROSTIS_10677_12600    GMLLGFSVSQ RGIEANPDKI EAIAKMGPIK NIKGVQKLTG CL..AALSRF
ERAGROSTIS_20269_3210     GMLLGFSVSQ RGIEANPEKI EAIAKMGPIK NIKGVQKLTG ..........
ERAGROSTIS_6478_18974     GMLLGFSVSQ RGIEANPEKI EAIAKMGPIK NIKAVQKLTG CL..AALSRF
ERAGROSTIS_7793_3705      GMLLRFSVSQ RGIEANPEKI EAIAKMGPIK NIKGVQKLTG CL..A.....
ERAGROSTIS_20242_10724    GMLLGFSVSQ RGIEANPEKI EAIAKMGPIK NIKGVQKLTG CL..A.....
ERAGROSTIS_11910_4555     GMLLGFSVSQ RGIEANPEKI EAIAKMGPIK NIKGVQKLTG CL..AALSRF
ERAGROSTIS_6412_12402     GMLLGFSVSQ RGIEANPEKI EAIAKMGPIK NIKGVQKLTG CL..AALSWF
ERAGROSTIS_13010_13299    GMLLGFSVSQ RGIEANPEKI EAIAKMGPIK NIKGVQKLTG CL..A.....
ERAGROSTIS_5768_16075     GMLLGFSVSQ RGIEANPEKI EAIAKMGPIK NIKGVQKLTG CL..AALSRF
ERAGROSTIS_9929_5065      GMLLGFSVSQ RGIEANPEKI EAIVKMGPIK NIKGVQKLTG CL..AALSRF
ERAGROSTIS_9470_15999     GMLLGFSVSQ RGIEANPEKI EAIVKMGPIK NIKGVQKLTG CL........
ERAGROSTIS_9545_11973     GMLLGFSVSQ RGIEANPEKI EAIAKMGPIK NIKGVQKLTG CL..AALIRF
ERAGROSTIS_20955_15968    GMLLGFSVSQ RGIEANPEKI EAIAKMGPIK NIKGVQKLTG CL..AAL...
ERAGROSTIS_27019_16300    GMLLGFSVSQ RGIEANPEKI EAIAKMGPIK NIKGVQKLTG CL..A.....
ERAGROSTIS_22164_12009    GMLLGFSVSQ RGIEANPEKI EAIAKMGPIK NIKGVQK... ..........
ERAGROSTIS_8011_12213     GMLLGFSVSQ RGIEANPEKI EAIAKMGPIK NIKGVQKLTG CL..AALSRF
ERAGROSTIS_20193_6705     GMLLGFSVSQ RGIEANPEKI EAIAKMGPIK NIKGVQKLTG CL..AALSRF
ERAGROSTIS_8663_15033     GMLLGFSVSQ RGIEANPEKI EAIAKMGPIK NIKGVQKLTG CL..AA....
ERAGROSTIS_6446_16638     GMLLGFSVSQ RGIEANPEKI EAIAKMGPIK NIKGVQKLTG CL..AALSRF
ERAGROSTIS_17422_2205     GMLLGFSVSQ RGIEANPEKI EAIAKMGPIK NIKGVQKLTG CL..AALSRF
ERAGROSTIS_22666_5899     GILLGSSLPQ RGLAATPANT HRPAQPGPLK NTKGGPKLTA ASRRAGLSPH
ERAGROSTIS_5261_16482     GSVLVGGVT. RGLEAKPEKS ADSVTRGPKK NLKVVQKRTG CS..AALSLF
ERAGROSTIS_29417_13716    GKTVGNNVCK RGIEANQKKT EANSKMGQIK NLQGVQELTR CI..AALSRF
ERAGROSTIS_25883_17387    GMLLGYRSIQ RGPAGNPQKI DAAHKMGPIK NIKGVQKLTG CL..AALSRF
ERAGROSTIS_7116_7193      GMLLGYSVSQ RGIEANHEKI GAIAKMGPIK NLKGIQKLTG CL..AALRRV
ERAGROSTIS_18467_9613     GMLLGYSVSQ RGIEANPEKI EAIAKMGSIK NIKGVQ.... ..........
ERAGROSTIS_10491_23083    GMLLGYSVSQ RGIEANHEKI EAIPTMGPSN NRKGVQKLTV PL..RPLRVF
ERAGROSTIS_18397_15129    GMLLGYSGPQ RGIEANPEKI KAIAKMGPIK NIKGVQKLT. ..........
ERAGROSTIS_24302_20913    GILLGYSVPQ PGTEANPEKI EALAKMGLIK NIKGVQKQTG CL..AALSRF
ERAGROSTIS_7338_8116      GMLLGYSISR RGLEANPNKI DANPTSGPIK NIKGVQKLTG CL..AALSRF
ERAGROSTIS_8857_5357      GMLLGYSVSQ RGIEANHEKI EAIAKMGPIK NLKGVQKLTG CL..AALSRF
ERAGROSTIS_12301_5759     GMLLGYSVSQ RGIEANHEKI EAIAKMGPIT NLKGVEKLTG CL..AVLSRF
ERAGROSTIS_21216_17191    RMLLGYSVSQ RGIEANYEKI WAIAKMGPIK NLKGVQKLTG CL..AALSRF
ERAGROSTIS_14514_21043    GMLLGYSVSQ RGIEANHEKI EAIAEMGPVK NLKGVPKLPR CL..AALSRF
ERAGROSTIS_7390_18909     GMLLGYSVSQ RGIEANPEKI EAIAKMGPIK NIKGVQKLTG CL..AALSRF
ERAGROSTIS_28425_7427     GMLLGYSVSQ RGIEANPEKI EAIAKMGPMK NIKGVQKLTG CL..AALSRF
ERAGROSTIS_3567_14139     GMLLGYSVSQ RGIEANPEKI EAIAKMGPIK NIKGVQKLTG CL..AALSRF
ERAGROSTIS_2400_10861     GMLLGYSVSQ RGIEANYEKI EAIAKMGPIK NLKGIQKLTG SL..AALSRF
ERAGROSTIS_10513_9282     GMLLGYSVSQ RGTEANPEKI GASGKMGPIK NIKGVQKLIG CL..AALSRF
ERAGROSTIS_19143_2328     AMLLRYRVSQ RGIEANPEKI EALAKMGPIK NIKGVQKLTG CL..AALSRF
ERAGROSTIS_20930_22166    GILLGYSVFQ QGIEANHEKI EAIAKMGPIK NLKGVQKLTG CL..AALSRF
ERAGROSTIS_11901_11913    GMLLGYSVSQ RGIEANPEKL EAIAKRGPIK NIKGVQKLTG CL..AALSRF
ERAGROSTIS_9493_2318      GMLLGYSVSQ RGIEANHEKI EAIAKMGPIK NLKGVQKLTG CL..AALSRF
ERAGROSTIS_21550_18345    GMLLGYSVSQ .GIEANPEKI EAIANMGPIK NSKCVQKLTG CL..AALSRF
ERAGROSTIS_7819_15990     GMLLGDSVSQ RGIEANPEKI EAIAKMGPIK NIKGVQKLTG CL..AALSRF
ERAGROSTIS_16486_9265     GMLLGYSVS. RGIEANPEKI KATAKMGPIK KFKGVQKLTG WL..AALSRF
ERAGROSTIS_6778_13301     GMLLGYSVSQ .GIEANPEKI EAIAKMGPIK NIKGVQKLTG CL..AALSRF
ERAGROSTIS_15626_10648    GMLLGYSVSQ RGIEANHEKI EAIAKMGPIK NLKGVQKLTG CL..AALSRF
ERAGROSTIS_18586_8633     GMLLGYSVSR RGIEANPEKM EAIAKMGPIK SIKGVQKLTG CL..AALSRF
ERAGROSTIS_15817_18817    GMLLGYSVSQ RGIEANPEKI EAIAKMGPIK NIKGVQKLAG CL..VALSRF
ERAGROSTIS_24578_16693    GMLLGYSVSQ RGIEANPEKI EAIAKMGPIK NIKGVQKLAG CL..VALSRF
ERAGROSTIS_14759_6358     GMLLGYSVSQ RGIEANPEKI KAITKMGPIK NNKGVQKLEY GL..GALGWV
ERAGROSTIS_2953_15097     GMLLGYSVSQ RGIEANPEKI EAIANMGPIK NIKGVQ.... ..........
ERAGROSTIS_21168_2973     GRLLGYSVSQ RGIEANPEKI EAIAKMGPIK NIKGVQKLTG CL..AALSRF
ERAGROSTIS_8755_9389      GMLLGYSVSQ RGIEANPEKI KATAKMGPIK NIKGVQKLTG CL..AALSRF
ERAGROSTIS_12191_14899    GMLLGYSVSQ RGIEANPKKI EAIAKMGPIK NIKGVQKRTG GL..AARSRF
ERAGROSTIS_26915_10013    GMLLGYSVSQ RGIEANPEKI KAIAKMGPIK NIKGVQKLT. ..........
ERAGROSTIS_15883_14986    GMLLGYSVSQ RGIEANPKKI EAIAKMGPIK NIKGVQKRTG CL..AAVSRF
ERAGROSTIS_16795_16868    GMLLGYSVSQ .GIEANPEKI GAIAKMGPIK NIKGVQKLTG CL..AALSRC
ERAGROSTIS_18991_8323     GMLLGYSVSQ RGIEANPEKI EAIAKMGPIK NIKGVQKLTG CL..AALSRF
ERAGROSTIS_16824_11023    GMLLGYSVAQ RGIEANPEKI EAIAKMGPIK NIKGVQKLTG CL........
ERAGROSTIS_23710_6016     GMLLGYSVSQ RGIEANPEKI EAIAKMGPIK NIKGVQKLTG CL..AALSRF
ERAGROSTIS_18528_20746    GMLLGYSVSQ RGIEANPEKI EAIAKMGPIK NIKGVQKLTG GL..AALSRF
ERAGROSTIS_12634_20784    GMLLGYSVSQ .GIEANPEKI GAIAKMGPIK NIKGVQKLTG CL..AALSRF
ERAGROSTIS_11519_8955     GMLLGYSVSQ RGIEANPEKI EAIAKRGPIK NIKGVQKLTG CL..AALSRF
ERAGROSTIS_24985_13436    GMLLGYSVSQ .GIEANPEKI EAIAKMGPIK NIKGVQKLTG CL..AALSRF
ERAGROSTIS_24373_13438    GMLLGYSVSQ RGIEANPEKI EAIAKMGPIK NIKGVQKLTG CL..A.....
ERAGROSTIS_22574_12052    GKLIGSLVSH RGIEANPDKV RVIENMRPPT RLKDVQK.TG CM..AALGRF
ORYZA_hopi                GKLLGFLVSA RGIEANPEKI RAIERMRPPS KLRDVQCVTG CM..AALSRF
ORYZA_retrosat1           GKLLGFMVSH RGIQANPEKI TAILNMKPPS TQKDVQKLTG CM..AALSRF
ORYZA_rire2               GKLLGFMVSH RGIQANPEKV TAILNMKPPS TQKDVQKLTG CM..AALSRF
ORYZA_RIRE2_I             GKLLGFMVSH RGIQANPEKV TAILNMKPPS TQKDVQKLTG CM..AALSRF
ORYZA_dendrobat_osj       GRLLGFLVSG QGIEANPEKV KAIENMKLPT RLKEVQRLMG CM..ASLSRF
ORYZA_rn_561394           GRLLGFLVSG QGIEANPEKV KAIENMKLPT RLKEVQRLMG CM..ASLSRF
ORYZA_osr40               GKLLGFLVSG RGIEANPEKI KAIENMKSPT RLKEVQKLTG CM..EALSRF
ORYZA_rire10              GKLLGFLVSG RGIEANPEKI KAIENMKSPT RLKEVQRLTG CM..AALSRF
ERAGROSTIS_7054_9519      .KLVGF.MRR EGSKAYKQKN ETIEVLAPPK SQKNVQ.... ..........
ERAGROSTIS_22073_9575     VKLLGFMVSH RVIKANKKKI EVIQDLEPPN CLKNVR.LAG RL..NSLSRF
ERAGROSTIS_21325_22655    GKLLGFMVSQ RGIEANKQKI QAIQHLAPPK CLKDVQRLAG RL..NSLSRF
ERAGROSTIS_8825_11156     GKLLGFMVSQ RGIKANK.KI EAIQDLAPSK CLKDVQRLAG RL..NSLSRF
ERAGROSTIS_19233_5401     GKLLAFMVFQ RRIKANKKKI EAIQQLAPPK CLKDVQRLAG ..........
ERAGROSTIS_15111_11664    GKLLGFMVSQ GGIEANKQKI EAIQHLAPPK CLKDVQRLAG RL..NSLSRF
ERAGROSTIS_22578_9109     WKPPGFLVSN KGIEPNPEKI KAITDMKPPK TPKELQRLTG RL..AALGRF
ERAGROSTIS_24450_8828     GKLLGFLVSK KGIEPNAEKI KAITDMEPPK TRKELQRFTG RL..AALGRF
ERAGROSTIS_8167_14164     GKRLGFFVSK KGIEPNPEKI KAIADMEPPK THKELQ.... ..........
ORYZA_osr41               GKLLGFLVSE RGIEANLEKI DAIQQMKPPS SVHEVQKLAG QI..ASLSRF
ORYZA_rn_208123           GKLLGFLVSK RGIEANPDKI VAIHQMEPPK NTREMQRLTG RM..ASLSRF
ORYZA_rn_4189             GKLLGFLVSK RGIEANPDKI AAIHQMEPPK NTREVQRLTG RM..ASLSRF
ERAGROSTIS_21091_7710     GKGLGCLGSI KGIEANPDKI NAIIKMKEPS SIKDVQKLTG RI..GALNRF
ZEA_RLC_doke              GKILGYLVSH RGIEANPTKI QAIINMAPPQ STRDVQRLTG RL..AALNRF
ZEA_RLG_doke              GKILGYLVSH HGIEANPTKI QAIVDMSPPQ SARDVQRLTG RL..AALNRF
ZEA_RLG_lata              GKFLGCLVST TGIEANPHKI EAILCMEPPK LRKGAQRIA. RL..ASLNRF
ZEA_RLG_cinfulzeon_1      GKFLGCLVST KGIEANPNKI EAILRMEPPT TRKGAQRLTG RL..ASLNRF
ZEA_RLG_cinfulzeon_2      GKFLGSLVST KGIEGNPNKI EDILRMEPPS TKKGSQRLTG RL..ASLNRF
ERAGROSTIS_7910_11953     GQVPGCIVPT KAIQANHDKL NPIINIQEPA PLNDVKRHPG RI..AALNRF
ERAGROSTIS_11263_13062    GKVLGCLVSV KGIEANPDEI SALTNMREPQ CLKDVQKLTG RI..AALNRF
ERAGROSTIS_26525_15773    GKVLGCLVSL NGIEANIDKI NALINMREPQ CIKDVQKLTG RI..AALNRF
ERAGROSTIS_28459_13599    GKVLGCLVSV KGIEANPDKI NALVNMKEPQ SQKDVQKLTG RT..AALNRF
ERAGROSTIS_10466_5168     GKVLGGLV.V KGIEANPNKI SAVTNMREPQ CLKDVQKLTG RI..AALNRF
ERAGROSTIS_13441_7750     GKVLGCLVSV KGIEANPNKI SALTNMREPQ CLKDVQKLTG RI..AALNRF
ERAGROSTIS_15260_14375    ....GNLVAV KGYETKPEQK KTL.NMKEPT SIKEVQKITG RI..AALNRF
ERAGROSTIS_28758_14970    GKVLGCLVFV KGIKANPDKI EAILNMKEPV TIKEVQKLTG RI..AALNRF
ERAGROSTIS_7913_9040      GKVLGCLVSV KGIEANPDKI EAILNMKEPT SIKEVQKLIG RI..AALNRF
ERAGROSTIS_2230_13304     G...GYLVSV KGIEANPDKI KAILNMKEPT SIKEVQKITG RI..AALNRF
ERAGROSTIS_21456_5363     GKGLGCLVSV KGIEANPDKI EAILNMKEPT SIKEGQKLTG ..........
ERAGROSTIS_17647_14621    GKVLGCLVSI KGIKTSPDKI QAILNMKEPS CTKDVQKLIG RI..AALN..
ERAGROSTIS_4295_9439      GKVLGCLVSI KCIKVNADKM NTIINMRAPS CIIDVQKLAR RS..AALNR.
ERAGROSTIS_7836_12288     GKVLGCLVSI KGIGANLDNI NPIIHMKQPP SVKNVQKRPG RI..AALNRF
ERAGROSTIS_22289_20725    GKGLGCLVSI KGIEATPDKI NAIIKMKEPS SIKDVQKRTG RI..AALNRF
ERAGROSTIS_11012_19461    GKVLGCLVSI NGIEASPDKI NAIINMEKPY SIEDVRKLTG .I..ETLSGF
ERAGROSTIS_27268_20684    GKVLGCVVSI KGIEANPDKI NAINNMKEPS SIKDVQNLIG RV..AALNRF
ERAGROSTIS_27022_15261    GEVLGCLVSI KGIEANPDMI NTIITMKEPS SIKNVHKLTG RI..AVLNRF
ERAGROSTIS_26062_22279    GKVLGCLVSI KGIEANPDKI NAIINLKAPS SVKDVQKLIG RI..AALNRF
ERAGROSTIS_23351_5680     GKVLGCRLSI KGIEANHDKI NAIINMKELS SIKDVQKLTR RI..AALNRF
ERAGROSTIS_8958_20569     GKVLGCLVSI KA..RLPNKI NVIINMKEPS SIKDVQKLTG RI..AALNRF
ERAGROSTIS_10850_18461    GKVLGCLVSI KGIEANPDKI NAIINMEEPS SIKDVKKTNG RI..EALNRF
ERAGROSTIS_20049_14960    GKVLGCLVSI KGIQANTDKI NAIINRKEPS SIKEVQKLTG RI..ASLKRF
ERAGROSTIS_8051_13358     GKVLGCLVSI KGIEANPDKI NAIINMKEPS SIKDVQKLTR RI..AALNRI
ERAGROSTIS_18849_11600    GKVLGCLVSS KGIEANPDKI NAIINMKEPS SIKDMQKLTE RI..AALNRF
ERAGROSTIS_11755_15013    GKVLGCLVSI KGIEANPDKI NAIINMKEPS SIKDVQKLTG RI..AALNRF
ERAGROSTIS_11420_22016    GKVLGCLVSI KGIEANPDKI NAIINMEEPS SIKDVQKLTR RI..AALNWF
ERAGROSTIS_21431_15784    GKVLGCLVSI TGIEANPDKI NAIINIKEPS SIKDVQKLTR RI..AALNRF
ERAGROSTIS_6728_10350     GIIIGHTSHA NGQKVTTARI .VIEPLPPPR NIKGIRSFLG HA..GFYRRF
ERAGROSTIS_22678_8286     GIVLGHLVSS RGIEVDKAKV E..DRSPPP. .VKEVRSFLG ..........
ERAGROSTIS_18345_11367    GIVLGHKISA KGIEVDKAKI EVI.SFLPPR NIKGIQSFLG HA..GFYQRF
ERAGROSTIS_8190_8899      VIVPGHLLSE RGQEVDKAKL EVIEKLPPPV NVRGRRSFLG HA..GLYRRF
ERAGROSTIS_20789_16675    GIVLGHLVSE RGVEVDKAKI DVIEQLPPPT NVKGVCSFLG HA..GFYRRF
ERAGROSTIS_11897_13443    GIVLGHLISE RGIEVDKAKL EVIEKLPPPV NVKGVRSFLG HA..GFYRRF
ERAGROSTIS_16408_17306    GMVRGHLISK RGIEVDKAKL EVIEKLSPPV NIRGIRSFLG HA..GFYRRF
ERAGROSTIS_9900_11175     DIVLGHLISE RGIEVDKAKL EFIENLPPPV NIRGIRIFFG HA..GFYLRF
ERAGROSTIS_2785_15082     GIVFGHLISE RGIEVDKAKL EVIEKLPPPV NVRGIPVFFH AV...FLSCF
ERAGROSTIS_8270_18654     GIVLGHLISE RGIEVDKAKL EVIEKLPPPV NVRGISFLEH ....AGFRRF
ERAGROSTIS_24855_9798     VVFLGYVVSG QGVEVDESKV ETIKNWLKPV KSK.VGMFYV VA..GFYDR.
ZEA_RLG_CRM1              VLFLGYVVTP QGIEVDSSKI AAIREWPTPT TVTQIRSFLG LA..SFYRRF
ERAGROSTIS_20806_6545     VSFLGYVVTP QGIEVDSSKI DAIREWPTPT TVTQIRSFLG LA..GFYRRF
ZEA_RLG_CRM4              VSFLGYVVTS QGIEMDEAKI VAITSWPLPT TVTQVRSFLG LA..GFYRRF
ORYZA_rire7               VSFLGYVVTP QGIEVDQAKV EAIHSWPVPT TITQVRSFLG LA..GFYRRF
ORYZA_rn_36300            VSFLGYVVTP QGIEVDQAKV EAIQSWPTPK TVSQVRSFLG LA..GFYRRF
ORYZA_rn_12974            VSFLGYIVTP QGIEVDEMKI KAIKSWPVPQ TITQVRSFLG LA..GFYHRF
ERAGROSTIS_28226_16185    VSFLGYVVTP QGIEVDESKI EAIESWPVPQ SITQVRSFIG LA..GFYRRF
ERAGROSTIS_23291_10249    VSFLGYVVTP QGIQVDESKI EAIESWPVPQ SSNQVRSFIG LA..GFYRRF
ERAGROSTIS_21766_16035    VSFLGYVVTP QGIQVDESKI EAIESWPVPQ SITQVR.... ..........
ERAGROSTIS_10784_14989    LSFFGYVVTP QGIEVDEKKI .AIDSWPHPQ SITQVRSFVG LA..SFYCRF
ERAGROSTIS_17769_17356    SSFLGYVVSP QGIEVDEKKI EAIDSWPQPQ TITQVRSFVG LA..SFYRRF
ERAGROSTIS_21194_11639    V.LLGYVVTA QGIEVDGKRI .AIVSWPQPR TITEVRSFVG LA..SFYRRF
ERAGROSTIS_15901_4758     VSFLGYVVTP QGIGVDEKKT GAIESVPKPK TSTQVRSFVG LA..SFYRRF
ERAGROSTIS_7918_14703     VSFLGYVVTP QGIEVDDKKI EAIDSWPQPQ TITQVRSFVG LA..SFYRRF
ERAGROSTIS_20789_5916     VSFLGYVVTP QGIEVDEKKI EAIDSWPQPQ TITQVRSFVG LA..SFYRRF
ZEA_RLX_wihov             VVFLGFVIFA DGIQVDEEKV KAIKDWPTPL NVSQVRSFHG LV..CFYRRF
ZEA_RLG_guhis             VVFLGFVVSA KGIEVDESKV KAIKDWPAPT NVSQVRSFHG LA..GFYRRF
ORYZA_rn_417136           VVFLGFVVSG LGIQVDESKV KAIKDWPTPE NVSQVKSFRG LA..GFYRRF
ERAGROSTIS_10405_22674    IAYLGHIIHE KGISP.VSAI AAGNSWPIPV TLTHLRSFLG LA..GYYRRF
ZEA_RLG_prem1             VPFLGHIISN GGISVDPAKV KEIMEWRVPT TVNEIQSFLG LT..GYYRRF
ZEA_RLG_uwum_1            VAFLGHVINQ QGIAVDPKNV AAMVEWKRPS SVSEIRSFLG LA..GYYRRF
ZEA_RLG_tekay             VAFLGHIVTD GGIKVDPGKI SEILNWKQPK DASKIRSFLG LA..GYYRRF
ZEA_RLG_flip_1            IKFLGHTISQ AGIAVDPDKV QEVMNWRPPT TVRQIRSFLG LA..GYYRRF
ZEA_RLG_flip_2            IKFLGHTISQ DGVSVDPEKV QEVMDWKPPT TVKQIRSFLG LA..GYYRRF
ZEA_RLG_xilondiguus       VLFLGHIINK EGLAVDPKKV TDILNWEAPT DARGIKSFIG MA..GYYRRF
ERAGROSTIS_8023_15042     VHFLVHVVAA NGISVYPSKV QDVLNWKSPK SVPQVRSFLG LA..GYYRRF
ERAGROSTIS_4569_15191     VPFLGHFVSA KGISVDPSKV QDVLNWKSPK SVPQVRSFLG LA..GYYRRF
ERAGROSTIS_20691_4121     VPFLGHVVSA KGISVDPSKV QGVLNWKSPN SVPKIRSVLG LA..GYYRWF
ERAGROSTIS_18971_10257    VPFLGHVVSV KGISVDPSKV QDVLNWKSPK SVPQVRSFLG ..........
ERAGROSTIS_26007_11192    VPFLGHVVSA KGISVDPSKV QDVLNWKSPK SVPQFRGFLE LA..GNYGRL
ERAGROSTIS_13457_12376    VAFLGHILTE EGVSVDPSKV EAVTNWKQPT NVTEVRSFLG LA..GYYRRF
ZEA_RLG_dagaf_3           IAFLGHILTA EGIEVDSSKV EAVSKWKQPS NVSGVRSFLG MA..GYYRRF
ZEA_RLG_dagaf_1           IAFLGHILTA KGIEVDPSEV EVVSKWKQPS NVSEVRSFLG MA..GYYRRF
ZEA_RLG_dagaf_2           IAFLGHILTA EGIEVDPSKV EAVSKWRQPT NVSEVRSFLG MA..GYYRRF
ORYZA_rn_36401            VGFLGHVLSK GGVAVYPSNV QKVLDWGQPK NPSDIQSFLG LA..G.YRRF
ORYZA_rn_405384           VEFLGHVLSE GGIAVNPRNV QNVLNWKQPQ NVPEIRSFLG LA..GYYRRF
ERAGROSTIS_26476_8026     VSFLGHFISQ GGVPVDPSKL DDVLSWNTHQ SVTDIKSFLG LA..GYYRRF
ERAGROSTIS_3788_17729     VSFLGHVISK GGVSVYPSKV EDVLSWNTPQ RVTKSKSFLG LA..RYYRRF
ERAGROSTIS_27080_20716    VSFLGHVISK GGVSVDPSKV EDVLSWNTPQ SITDIRSFLG LA..GYYRRF
ERAGROSTIS_14530_23634    VSFLGHVISK GGVSVDPSKV EDVLSWNTPQ SITDIRSCLG L.........
ERAGROSTIS_10367_21504    VSFLGHVISK GGVSVDPSKV EDVLS.NTPQ SITDIRSFLG LA..GYYRRF
ERAGROSTIS_17969_9567     VSFLGHVISK GGVSVDPSKV EDVLSWNTPQ SVTDIRSFLG LA..GYYRRF
ERAGROSTIS_13297_7655     LAFLGHVISA GGVSFAHGTV QAVLDWQPPQ NVTDNKSFLG LA..GYYRRF
ERAGROSTIS_26628_8923     VAFLGHVISE GGVSVDPGNG RDVFDWQSPQ NVTDIKSLLG LA..GYYRRF
ERAGROSTIS_10358_6826     MAFLGHVISE GGVSVDPGKV KDVLDWQPPQ NVTDIKSFLG LA..GYYRRF
ERAGROSTIS_11991_20301    VAFLGHVLSE GGLSVDPGKV KDVLDWQPPQ NVTDIKSFLG LA..GYYRRF
ERAGROSTIS_23064_22672    VAFLGHVISE RGVAVDPGKV KDVLVWQPPQ NVTDIKRFLG LA..GYYRRF
ERAGROSTIS_14578_7928     VAFLGHVIFE GGVSVDPGKV KDVLDWQPPQ NVTHIKSFLG LA..GYYRRF
ERAGROSTIS_18181_9245     VAFLGHVISE GGVSVDPG.V KVVLDWQPPR NVTDIKRFLG LA..GYYRRF
ERAGROSTIS_28029_10349    VAFLGHVISE GGVSVDPGKV KDVGDWQPRE NVTDIKSFLG LA..GYYRRF
ERAGROSTIS_20130_6035     VAFLGHVISG GGVSVDPGKV KAVRDWQPPQ NVTDIKSFLG LA..GYYRRF
ERAGROSTIS_7657_2389      VAFLGHVISE GGVSVDPGKV KDVLDWQPPQ NVTDIKRFLG L.........
ERAGROSTIS_19786_14558    VAFLGHVISE GGVSVDPGKV KDVLDWQPPQ NVTDIKSFLG L.........
ERAGROSTIS_21009_19793    VAFLGHVISE GGVSVDPGKV KDVLDWQPPQ NVTDIKSFLG LA..GYYRRF
ERAGROSTIS_23059_4254     VAFLGHVISE GGVSVDPGKV KDVLDWQPPQ NVTDIKSFLG LA..GYYRRF
ERAGROSTIS_19090_2335     VAFLGHVISE GGVSVDPGKV KDVLDWQPPQ NVTDIKSFLG LA..GYYRRF
ERAGROSTIS_25262_9670     VAFLGHVISE GGVSVDPGKV KDVLDWQPPQ NVTDIKSFLG L.........
ORYZA_rire3               VKFLGHVISA KGVAVDPETV TAVTDWKQPK TVTQVRSFLG LA..GYYRRF
ORYZA_rn_305180           VSFLGHIISA GGVAVDLAKV DVVTKWPPPR SVTEVRSFLG LA..GYYRRF
ORYZA_kangourou_osj       VAFLGHVISA GGVVVDPAKV EAVTEWKAPK SVTEIRSFLG LA..GYYRRF
ORYZA_dagul               VAFLGHVISS NGVEVDPSKV EAVLAWNPPK NVSEIRSFLG LA..GYYRRF
ORYZA_osr34               VKFLGHVITA QGVAVDPSNV ESVTKWTPPK TVSQIRSFLG LA..GYYRRF
ORYZA_rire8               VKFLGHVISA GGVAVDPSNV ESVTNWEKPK TVSEIRSFLG LA..GFYRRF
ORYZA_rn_215125           VKFLGHVISS GGVAVDPSNV ESVLSWKQPK TVSEIRSFLG LA..GYYRRF
ZEA_RLG_gyma              IQFLGHVLFA NGIAVDPSKV KDILEWKPPT TVHQVRSFLG LP..GYYRRF
ERAGROSTIS_26130_10390    GPFLGNVCSA EGIAVDLSKV D.VLDWKAPT FGSEVRSFLG LA..GYYRRF
ERAGROSTIS_2288_15660     LPFLPQVIST EGIAVDPSKV QDVLDWNAPK TVSQIRNFLG LA..GYYRRF
ERAGROSTIS_13259_4832     VPFLGHVISA EGIAVDPTKV QDVLVCRGPK TGVSIRGLLG L.........
ERAGROSTIS_23981_6213     VPFLGHGISA EGIAIDPSKV QDVLDWNAPK SVSQIRSFLG LA..GYYRQF
ERAGROSTIS_28682_10368    VPFLGHVISA EGIAVDPTKV QVVLDVGVPK TCCQIRSVVG LA..G.SRRF
ERAGROSTIS_18602_3544     VPFLGHVISA EGIAVDSTKV QDVLDWSAPK TVSQIRSFLG LA..GYYRRF
ERAGROSTIS_20738_22505    VPFMDHVISA EGIAVDPSKV RDVLDWNAPR TVSQIRSFLG LA..GYYRRF
ERAGROSTIS_17124_14272    VPFLGHVISA EGIAVDPTKV QDVLDWSAPK TVSQIRSFLG LA..GYYRRF
ERAGROSTIS_9496_13098     VPFLGHVISA EGIAVDPTKV QDVLDWSAPK TVSQIRSFLG LA..GYYRRF
ERAGROSTIS_27787_8090     VPFLGHVISA EGIAIDPTKV QDVLDWSAPK TVSQIRSFLG LA..GYYRRF
ERAGROSTIS_14604_20235    VPFLGHVISA EGIAVDSTKV QDVLDWSAPK TVSQIRSFLG LA..GYYRRF
ERAGROSTIS_21873_12973    VPFLGHVISA EGIAVDPTKV QDVLDWNAPK TVSQIRSFLG LA..GYYRRF
ERAGROSTIS_28872_13321    VPFLGHVISA EGIAVDPTKV QDVLDWSAPK TVSQIR.... ..........
ERAGROSTIS_18261_2080     VPFLGHVISA EGIAVDPSKV RDVLDWNASR TVSQIRSFLG LA..GYYRRF
ERAGROSTIS_10366_15573    VPFLGHVIST EGIVVDPSKV RDVLDWNAPR TVSQIRSFLG L.........
ERAGROSTIS_16652_14967    VPFLGHVIFA EGIAVDPSKV WDVLDWNAPR TVS.IRSFLG LA..GYYRRF
ERAGROSTIS_17899_13618    APFLGHVISA EGIAVDPSKV RDVLDWNAPR TVSQIRSFLG LA..GYYRRF
ORYZA_rn_352195           IAYLGHIISS EGVATDPEKV EGIRRRKIPN NITELREFLG MA..GYYRRF
ORYZA_rn_402              VAYLGHVISS DGVATDPSKI SDIMNRKEPK NVTEVREFLG MT..GYYRRF
ORYZA_rn_46039            VSYLGHIISS EGVSTDPKKI SDIKNRKPPK NVTEVREFLG MA..GYYRRF
ORYZA_rn_50556            VSYLGHIISQ NGVATDPGKV EKIVSWPIPK NVTDLRKFLG MT..GYYRRF
ORYZA_rn_218128           VAYLVHIISK KGVATDPRKV DKITGWSIPT DVTELRKFLG MT..GYYRRF
ORYZA_rn_57091            ISYLGHIISQ QGVATDPSKI EKILGWPTPQ DVTQLTKFLG MT..GYYRRF
ZEA_RLG_ovikoh            VGYLGHVISA KGVEADPNKI QDVERWPIPM SVADIRSFLG LV..GYYRRF
ZEA_RLG_ewib              VSYLGHIIST EGVAMDAAKV QVVVDWPPPR SVLALRGYLG LA..GYYRKL
ZEA_RLG_jaws              VSYLSHIVSA AGVAMDATKV .VVLDLSTPR SVRALRSFLG LA..GYYSKF
ORYZA_rn_60156            VEYLGYIISS SGVATDPVKV QAVQNWPTPT SITELRGFLG LA..GYYRRF
ORYZA_rn_354196           VEYLGYIISE QGVATDPAKI VAVQQWPSPL NVTQRRGFLG LA..GYYRRF
ORYZA_rn_45535            VAYLGHIISQ HGFAMDAAKI QAVAEWPRPR SPKELRGFLG LA..SYYRKF
ORYZA_rn_123              VHYLGHVVSA EGVAMDEQKI QAVENWPPPR SVRAVRGFLG LA..GYYCKF
ORYZA_rn_50757            V.YLGHTVSA EGVAMDELKV QAIGAWPTPR SVRAVRSFLG HT..GYYRKF
ERAGROSTIS_10395_11206    VSYLGHIITA EGVAMDGDKV AAVAIWPTPR STRGLRGFLG LA..GYYRKF
ORYZA_zebulon             VSYLGHVISN AGVAMDQHKI QAVLNWPLPR TAHAVRGFLG LA..GYYRRF
ZEA_RLG_mufeub            ISYLGHIISA DGVAMDPEKV RAVTDWPQPR SARAIRGFLG LA..GYYRKF
ORYZA_rn_173101           VSYLGHVISE AGVAMDPAKV QAIHEWLVPR SARAVRSFLG LA..GYYRKF
ZEA_RLG_bosohe_5          VAYLGHVISA SGVAMDPAKV QAVHDWPQPR LARVVRSFLG LV..GYYRKF
ORYZA_rn_7146             ISYLGHIITE SCVAMDPAKV QAVRDWPQPR SVQAVRGFLG LT..GYYRKF
ORYZA_rn_45636            ISYLGHIIGA TGVSMDPAKV QAVVDWPQPR SARTVRGFLG LA..GYYRKF
ZEA_RLG_laiwa             IAYLSHVISD TGVAMDPAKV QAVADWPQPR SARAVRGSLG LA..GYYRKF
ZEA_RLG_kubi_1            VAYLGHTISA ASVAMDVAKV QAIVDWPVPR SPWAVCGFLG LA..GYYRKF
ZEA_RLG_kubi_2            VAYLGHVVST AGVAMDPAKV QAVRDWQQPR SARAVRGFLG LA..GYYRKF
ORYZA_rn_312184           VAYLGHVVSA AGVAMDPAKL QAVRYWPPPR SARAVRGFLG LA..GYYRKF
ZEA_RLG_bosohe_2          VGYLGHVISE AGVAMDPAKV QAIRDWPTPR SARAVRGFLG LT..GYYRKF
ZEA_RLG_bosohe_3          VAYLGHVISA HGVAMDPTKV QAIHDWPTPR SARAVRGFLG LA..GYYRKF
ZEA_RLG_bosohe_1          VAYLGHTISV EGVAMDTAKV QAIQDWPVPR SARAVRDFLG LA..GYYRKF
ZEA_RLG_bosohe_6          VAYLGHTISA DGVAMDATKV QAIHDWPVPR SARAVRGFLG LA..GYYRKF
ZEA_RLG_bosohe_4          VAYLGHVISA AGVAMDPVKV QAIHDWPTPR SARAVRGFLG LA..GYYRKF
ORYZA_rn_6195             VAYLGHVISA AGVAMDPSKV QAIRDWPARR SPRAVRGFLG LA..GYYRKF
ZEA_RLG_usuf              VAYFGHIISA TGVAMDPDKV SAVETWPLPN SLRALRGFLG LT..GYYQKF
ZEA_RLG_bobobo            VAYLGHIISK EGVAMDPSKV AAVEAWPQPR TARALRGFLG LT..GYYRKF
ZEA_RLG_nopip             VTYLGHIVSA QGVAMDPSKV DAIESWPIPR TIRALRSFLG LT..GYYRKF
ZEA_RLG_piube             VAYLGHIISA VGVAMDPSKV DAVESWPPPQ TLRALRGFLG LT..GYYRKF
ZEA_RLG_epohi             VAYLGHVISS QGVAMDPSKI AVVESWPRHR SLRPLHGFLG LT..GYYRKF
ZEA_RLG_satulo            VSYLGHIISA SGVAMDPEKI AAVETWPQPR TLRALRGFLG LT..GYYRKF
ZEA_RLG_sokiit            VSYLGHIISK AGVAMDPAKV EAVEAWPRPQ SLRALRGFLG LT..GYYRKF
ZEA_RLG_apil_2            VAYLGHIISV QGVAMDPDKI AAVEAWPRPR SLRALQGFLG LT..GYYRKF
ZEA_RLG_apil_1            VAYLGHVISA QGVSMDLDKV AAVEVWPRPR SIRALRGFLG LT..GYYRKF
ZEA_RLG_nasi              IVYLGHVISE SGVSMNSDKV EAITA.PTPK SAHGLRGFLG IA..SYYRKF
ZEA_RLG_fege              VAYLGHVISA DRVAMDNSKV EAVSSWPVPQ STHGLRGFLG LV..GYYKKF
ZEA_RLG_ufonah            VTYLGHVISA EGVAMDSAKV EAVTSWPQPQ APRGLRGFLG LA..GYYRKF
ZEA_RLG_oveah             VAYLGHIISA KGVAMDSSKI EAVTSWPIPK SPRGLRGFLG LA..GYYRKF
ZEA_RLG_yfages            VAYLGHIIST KGVAMDSSKV EAITSWPIPK APRGLRGFLG LA..GYYRKF
ZEA_RLG_ruugu             VSYLGHVISE DGVAMDVAKV QSVASWPQPR SARGLRGFLG LA..GYYRRF
ZEA_RLG_bogu_2            VAYLDHVISA DGVAMDSDKV AAVASWPLSR SPRGVRGFLG LA..GYYRKF
ZEA_RLG_bogu_1            VAYLGHVISE GGVAMDANKV AAVASWPPPR SARGLRGFLG LA..GYYRKF
ZEA_RLG_udokup            VAYLGHVISA EGVAMDTAKV VAVSTWPTPS SARGLRGFLG LA..GYYRKF
ERAGROSTIS_3198_13056     VAYLGYVISG AGVATDPSKV AAIKNWSLPN NAKELISFLG L.........
ERAGROSTIS_6964_12288     VEYLGYVISE EGVATDPVKL ANIQNWPSPA SVTELR.... ..........
ZEA_RLG_awuhe             LEFLGHVISA RGVSTDPRNV .IIQDWPVPN CVKELWSFLG MV..GYYRKF
ZEA_RLG_boha              LEFLGHVVSA QGISTDPHKV QVVQNWPVPT CVKELRSFLG MA..GYYRKF
ZEA_RLG_amiin             LEFLGHIVSA AGITTDPKKV EVIQQWPIPK STKDVRSFLG MA..GYYRKF
ZEA_RLG_reina             LEFLGHLISA KGIATDPEKV QVIRDWHIPN NVKEVRSFLG MA..GYYRRF
ZEA_RLG_umojev            LEFLGHVISS TGVATDPNKV KIILEWPRPT CVKDVRSFLG MT..GYYRKF
ZEA_RLG_vufi              LEFLGHVISA KGIATDPTKV EVIRNWPTPS CVKDVRSFLG IA..GYYRRF
ERAGROSTIS_22610_11758    VQYLGHIVSA EGVNTDPAKL DTIKNWPIPA NVKELRGFLG LA..GYYIKF
ZEA_RLG_sywu              LEYLGHIISS KGVATNPSKT SAMLSWQIPT TVTELRAFLS LM..GYY.KF
ZEA_RLG_weaniv            LMYLGHIISV EGVSTDPSKT EVMLKWPTPS TVTELRAFLG LT..GYYRRF
ZEA_RLC_ajajog            LQYLGHIIST DGVATDASKT KAMLDWPVPS SVTELRGFLG LT..RYYRKF
ZEA_RLG_ubid              LQYLGHIISK EGVATDPSKT EAMVRWPVPT SVTELRGFLG LT..GYYRKF
ZEA_RLG_lywy              LTYLGHIISV QGVATDPQKT AAMVNWPRPR NVTDLRGFLG LT..GYYHRF
ZEA_RLG_ewiut             LSYLGHIISG NGVATDPTKT DAMLKWPKPL NVTDLRGFLG LT..GYYRRF
ZEA_RLG_gylu              LIYLGHIILG EGVATDPQKT DAMLKWPHPQ TVTDLRGFLG LT..GYYRRF
ZEA_RLG_mywur             LIYLGHVISA KGVATDPAKT TAMLQWPQPS NVTELRGFLG LT..GYYRRF
ZEA_RLG_ywuv              LTYLGHIMSA TGVSTDPMKT ATMKEWPQPT NVTELRGFLG LT..GYYRRF
ZEA_RLG_guwiot            LKYLGHIISS EGVATDPAKT AAMLAWPRP. NITELRGFLG LT..GYYRKF
ZEA_RLG_lowy              LKYLGHVISR DGVATDSSKT EAMLSWPQPK NVTELRGFLG LT..GYYRKF
ZEA_RLG_sowu              LIYLGHIISH TGVATDPAKT TAMEKWPVPQ SVTELRGFLG LT..GYYRRF
ZEA_RLG_gati              LTYLGHVISQ RGVSTDPAKT LAMERWPIPT SISELRGFLG LT..GYYRRF
ZEA_RLG_kase              LLY.GHIISQ DGVSTDPSKT DAMKKWPTPT SVTELRGFLG LT..GYYRRF
ZEA_RLG_anysaf            LSYLGHIISQ QGVAADPSKT EAMQKWPTPS SVSELRGFLG LT..GYYRRF
ZEA_RLG_udav              LIYLGHVISQ DGVAADPSKT EAMRKWPTPS SVTELRGFLG LT..GYYRRF
ZEA_RLG_ojam              IEYLGHVISE NGVSTDPSKT AVMQKWPIPT SHTDLRGFLG LT..GYYRKF
ZEA_RLG_wuwe              IDYLGHVISE NGVATDPGKT VSISKWPVPS SHTELRGFLG LT..GYYRKF
ZEA_RLG_olepo             LNYLGHIISQ KGVATDPTKT EAMLNWPTPT TITELRGFLG LT..GYYRKF
ORYZA_rn_6243             LEYLGHMISK NGVATDPAKT WVMQQWPVPS CVSELRGFLG LI..GYYRKF
ORYZA_rn_36602            LEYLGHIISA VGVATNPDKI QVMLQWPVPT NLIELRGFLG LT..GYYRKF
ERAGROSTIS_20293_1825     VHYLGHIISD SGVSTDPSKT AAMVNWPVPT NVTELRGFRG RT..GYYWKL
ORYZA_rn_2213             LEYLGHIISA DGVATDPEKT RIMRDWPVPT NVTELRGFLG LT..GYYRKF
ORYZA_osr36               LEYLGHIISD KGVSTDPEKT AAMLAWPVPT SVTELRGFLG LT..GYYRKF
ORYZA_rn_37708            LEYLGHIISD QGVSTDPTKT AAMLAWPVPA NVTELRGFLG LT..GYYRKF
ZEA_RLG_upus              VSYLGHIVSA AGVATDPAKI QAIAAWPKPA KCQGITEFSG ..........
ORYZA_rn_10358            IEYLGHIVSG EGVATKPSKI QDVVDWPVPK NVSKLRGFLG LT..GYYRRF
ZEA_RLG_uvet              LSYLGHIISA AGISTDPSKV DAIMSWPPPT NVKELRSFLG LA..GYYRKF
ZEA_RLG_fuved             LSYLGHVISS DGISTDPAKI DAIVTWPLPS NTKELRSFLG LA..GYYRKF
ZEA_RLG_dabe              VAYLDHVVSS KGVATDPSKI QAIANWRVPS SIKELHSFLG LA..GYYRKF
ORYZA_osr38               LNYLGHTIGV AGVSTDPSKV QDIVNWAIPT TLKKLRGFLG IA..GYYHKF
ORYZA_rn_302177           LSYLGDIIGA HGVSTDPQKI ADVINWAVPK TLKKLRGFLG LA..GYYRKF
ORYZA_rn_40315            VSYLGHVIGV HGVSTDPTKV QDVLNWAVPK NIKKLRGFLG LA..GYYRKF
ORYZA_osr35               ISYLGHVIGA AGVATDPAKI QDVVSWPQPT TIKKLRGFLG LA..GYYRKF
ORYZA_rn_267152           ISYLGHIIGS EGVSTDPKKI QDVVNWAVPN TVKKLRGFLG LA..GYYRKF
ORYZA_rn_250144           VSYLGHVIGV NGVATEPKKI QDVLNWATPV SVKKLRGFLG LA..GYYRKF
ORYZA_rn_5033             LSYLGHIISG KGVATDQSKI EEVVNWKVPD IVKKLRGFLG LA..GYYRKF
ORYZA_rn_41322            LSYLGHIISD QGVTTDPAKI EEVVN.AVPK SVKKLRGFLG LA..GYYRKF
ORYZA_rn_11               LSYLGHIISD KGVTTDQSKI EEVVNWKVPT TVKKLRGFLG LA..GYYRKF
ORYZA_rn_6544             LSYFGHIISD KGVTTDQSKV EEVVNWKVPT TLKKLRGFLG LA..GYYQKF
ORYZA_rn_55282            LSYLGHIIGV HGVSTDPSKI QDVLDWAVPV SVKKLRGFLG LA..GYYRKF
ORYZA_osr42               ISYLGHIISG QGVSTDPSKI QSIVDWAVPT TLKKLRGFLG LA..GYYRKF
ORYZA_rn_58               LSYLGHIIGE TRVSTDPSKI QDILDWAVPT TPKKLRGFLG LT..GYYRKF
ORYZA_rn_265150           LTYLGHIISG AGVSTDPSKV QEVVDWAIPT TPKKLRGFLG LA..GYYRKF
ORYZA_rn_46341            HTYLGHTISA TGVHTDQSKI QEVLN.PVPT TIKKLRGFLG LA..GYYRKF
ORYZA_rn_15084            LTYLGHTISA AGVHTDKNKI QEVVDWKVPI SVKKLRGFLG LA..GYYRKF
ORYZA_rn_15387            LTYLGHTISA AGVHTDQGKI QEVVNWKVPT TVKKLRGFLG LA..GYYRKF
ZEA_RLG_nobe              LSYLGHVISA AGVATDPSKI QAVSQWSSPR TVKELRSFLG LA..GYYRRF
ZEA_RLG_okopam            LTYLGHVISA SGVATDPAKI QAVANWSSPT SIKDLRSFLG LA..GYYRRF
ZEA_RLG_uper              LSYLGHVISA AGVGTDPEKI TAVAQWASPN NLKELRSFLG LA..GYYRRF
ZEA_RLG_bowuow            LSYLGHLISA SGVATDPAKI QAVAAWTSPT SVKELRSFLG LA..GYYRRF
ZEA_RLG_suda              LSYLGHLISA QGVATDPSKI QAVAEWSTPG TVKELRSFLG LA..GYYRRF
ZEA_RLG_rimaar            LTYLGHVISA AGVATDPAKI EVVAQWVTPK NVKELRSFLG LA..GYYRRF
ZEA_RLG_pagof             LAYLGHVISA DGVATDPSKI QAVAQWKTPG NVKELRSFSG ..........
ZEA_RLG_rufefu            VSYLGHVINS SGVSTDPVKI QAISAWPLPT NIKELRSFLG LA..GYYRKF
ZEA_RLG_ulik              VSYLGHIIDA QGVSTDPVKI QAIAEWPTPN GIRDLRSFLG LA..GYYRKF
ZEA_RLG_riiryl            ISYLGHIISA QGVSTDPDKI TVVQQWPTPA NSKELRSFLG LA..GFYRKF
ZEA_RLG_ovamef            IAYLGHIISE QGVSTDPSKI QAISSWAVPT NAKELRCFLG LA..GFYRKF
ZEA_RLG_hute              IAYLGHIISA NGVATDPAKI TAIEHWKTPT SAKELRSFLG LA..GFYRKF
ZEA_RLG_hooni             ISYLGHIISA QGVSTDPAKI QAIEQWPVPT SAKELRSFLG LA..GFYRKF
ZEA_RLG_notu              ISYLGHIISE KGVATDPSKV DAILHWPSPT NVKELRSFLG LA..GYYRRF
ZEA_RLG_uwuw_2            ISYLGHVISA AGVHTDPHKV STIVTWPTPT NSKELRSFLS LA..GYYRKF
ZEA_RLG_boja              IAYLGHVISA AGVQTDPSKV TAVVNWPVPS DVKELRSFLG LA..GYYRKF
ZEA_RLG_aneas             ISYLGHVISA AGVQTDPNKV TAVVNWPRPS NVKELRSFLG PA..GYYRKF
ZEA_RLG_rowi              ISYLGHVISK EGVQTDPSKI TAVVNWPKPS NAKELRSFLG LA..GYYRKF
ZEA_RLG_lise              IAYLGHVISE AGVSTDLSKV EAVNNWPKPT NVKQLRSFLG LA..GYYRKF
ZEA_RLG_maro              ISYLGHIISE QGVATDSAKV AAVRDWPSPL NVKELRSFLG LA..GYYRKF
ZEA_RLG_labu              ISYLGHVISA HGVSTDPAKV EAIVSWPVPS NIKELRSFLG LA..GYYRRF
ZEA_RLG_waepo             IAYLGHVISA QGVATDPNKV TPVSSWPTPT NCKELRGFLG LA..GYYRKF
ZEA_RLG_lute_2            IAYLGHVISK HGVATDPTKI EAVSSWPVPV NCKELRGFLG LA..GYYRKF
ZEA_RLG_magellan          IAYLGHVITP NGVATDPEKI KAVSSWPTPV NCKELRGFLG LA..GYYRKF
ZEA_RLG_seuwe             IAYLGHVISP NGVATDPTKV VVVSSWPTPA NCKELRGFLG LA..GYYRKF
ZEA_RLG_soger             IAYLGHVISQ RGVATDPTKV EAVASWPVPL NVKDLRGFLG LA..GYYRKF
ZEA_RLG_ijaat             IAYLGHVISQ QGVATDPTKV EAVRSWSVPA NCKELRGFLG LA..GYYWEF
ZEA_RLG_wemu              IHYLGHVISN RGVATDPSKV AAVTTWPQPT DCKQLRGFLG LA..GYYRKF
ZEA_RLG_bomevy            IAYLGHVISS AGVATDPAKI ATVSTWPVPT SCKELRGFLG LA..GYYRKF
ZEA_RLG_ojokat            IAYLGHIISQ AGVSTDPSKV ATVVSWPVPT TCKELRGFLG LA..GYYRKF
ZEA_RLG_ytub              ISYLGHIISQ AGVATDPSKV AAVSSWPAPK TCKELRGFLG LA..GYYRKF
ZEA_RLG_ugano             ISYLGHVISQ QGVATDPTKV EAVSSWPTST NCKDLRGFLG LA..GYYRKF
ZEA_RLG_ikal              IAYLGHVISK DGVSTDPTKV DAVSSWPTPQ NARELPGFLG LA..GYYRKF
ZEA_RLG_moorud            IAYLGHVISK AGVATDPAKV AAVSSWPQPR NCKELRGFLG LA..GYYRKF
ZEA_RLG_lute_1            IAYLGHVISH QGVSTDPAKV EAVSTWPTPQ SVKDLRGFLG LA..GYYRKF
ZEA_RLG_witi              ISYLGHVIST QGVATDPAKV KAVQAWPVPT NCKELRGFLG LA..GYYRKF
ZEA_RLG_bavav             IAYLGHVISS KGVSTDPNKV EAVKSWPVPT NSKELRGFLG LA..GYYRKF
ZEA_RLG_abiri             IAYLGHVICS KGVSTDPAKV EAVKSWPVPT NCKELRGFLG LA..GYYRKF
ORYZA_rn_2010             LEYLGHIIGV EGVATDPSKV VAVQQWPPPK NLKQLRGFLG LT..GYYRRF
ORYZA_rn_51865            LEYLGHIIGA IGVATDPQKV QAIRDWPVPK NLKQLRGFLG LA..GYYRKF
ORYZA_rn_360199           LEYLGHIIGI EGVATDPAKI LAVQQWSPPK TQRQLRGFLG LA..GYYRKF
ORYZA_rn_5739             LEYLGHIIGA QGVATDPSEV HAVQDWLVPR NLKQLRGFLG LT..SYYRKF
ORYZA_rn_40919            LEYLGHVIGA SRVATDPSKI KAVQDWPVPK TVKQLRGFLG LT..GYYRKF
ORYZA_rn_307182           LEYLGHIIGV TGVATDPAKI QAVTDWPVPK TLKQLRGFLG LT..GYNRKF
ORYZA_rn_5235             LEYLGHIIGV RGVATDP.KL KAVQMWQVPK NLKQLRGFLG LA..GYYRKF
ORYZA_rn_45837            LDYLGHIIGV NGVATNPEKI KAVQQWPPPR NLK.LRGFLG LA..GYDRKF
ORYZA_rn_161163           LDYLGHVIGI HGVSTDPKKV MAVQHWPIPK NLKQLRGFLG LA..GYYRKF
ORYZA_rn_26390            LPYLGHVISA EGVATDSKNI QAVHNWAVPC NVKEVRGFLG LA..GYYRKF
ORYZA_rn_50253            LTYLGHVISA QGVSTDARNI .SVLNWPVPS NVKEIRGFLG LA..GYYRKF
ORYZA_rn_51338            LTYLGHVISA EGVSTDAKNI QAVLQWPLPS NVKEVRGFLG LA..GYYCKF
ORYZA_rn_51764            LTYLGHVISA SGVATDPKNI KAVQAWAIPV NVKEVQGFLG LV..GYYRKF
ORYZA_rn_303178           LIYLGHVISH AGVSTDPKNI LAVQRWPVPT NVKEVRGFLG LA..GYYRKF
ZEA_RLG_ewog              LHYLGHIISQ EGVATDPEKI SAVKSWPTSR SVKDIRSFLG LA..GYYHKF
ZEA_RLG_ahoru             LNYLGHVISQ EGVATDPAKI EAVQSWPVPK TVKEIRSFLG LA..GYYRKF
ORYZA_rn_17147            LAYLGHIISA QGVATDEEKI IAVKDWPTPL SVKDLRSFLG LT..WLLSQ.
ORYZA_rn_251145           LAYLGHVISA QGVATDEEKI VAVKNWNTPS SVKELRSFLG LS..GYYRKF
ORYZA_rn_37506            LSYLGHRISP NGVATEEDKI KAVKDWPTPK SLKDLRSFLG LA..GYYRKF
ORYZA_rn_57594            LSYLGHSIGP NGVATETDKI AAVRDWPTPQ SVKELRSFLG LA..GYYRKF
ORYZA_rn_2717             LAYLGHIMSP NGVSTDEDKI QAVSNWPTPT SVKELRGFLG LA..GYYQKF
ORYZA_osr39               LSYLGHIITP NGVSTDDDKI RVVQNWPVPG SVKELRSFLG LT..GYYRKF
ORYZA_rn_16597            LAYLGHIIQP NGVSTDPEKI QVIQHWPAPT SVKELRSFLG LS..GYYRKF
ORYZA_rn_51362            LAYLGHIISP NGVSTDSDKI AVVQSWPVPS SVKELRSFLG LA..GYYRKF
ORYZA_rn_51160            LAYLGHIISE HGVATDPEKI QVVKTWPVPV NVKEVRSFLG LA..GYYRKF
ORYZA_rn_202119           LSYLGHIISA DGVSTDPEKI QVVRQWPVPV SVKDVRSFLG LA..GYYRKF

ORYZA_rn_315188           IS....
ERAGROSTIS_12906_4660     IS....
ORYZA_osr28               IS....
ERAGROSTIS_8265_10127     ......
ORYZA_rn_356197           IA....
ORYZA_rn_52166            IS....
ORYZA_ATLANTYSI_OS        IS....
ORYZA_osr30               IS....
ERAGROSTIS_13153_4681     ......
ERAGROSTIS_4583_14648     I.....
ZEA_RLX_milt              IS....
ORYZA_rn_2414             IS....
ORYZA_osr29               IS....
ORYZA_rn_156              IS....
ERAGROSTIS_12772_9181     ISRSGE
ERAGROSTIS_28473_11414    ISRSRE
ERAGROSTIS_19732_23899    ......
ERAGROSTIS_20751_22550    ISRSGE
ERAGROSTIS_26497_13331    ......
ERAGROSTIS_11686_10783    ISRPGE
ERAGROSTIS_9522_9754      ISRSGE
ERAGROSTIS_26521_7657     ISRSGE
ERAGROSTIS_21247_16014    ISRSGE
ERAGROSTIS_24647_3619     ISRSGE
ERAGROSTIS_9490_13693     ISRSGE
ERAGROSTIS_22482_23580    ISRSGE
ERAGROSTIS_22321_8533     ......
ERAGROSTIS_13822_10330    ISRSGE
ERAGROSTIS_15243_18062    ......
ERAGROSTIS_18676_17742    ISRSGE
ERAGROSTIS_16191_7566     ISRSGE
ERAGROSTIS_5702_15288     ISRSGE
ERAGROSTIS_16722_7153     IS....
ERAGROSTIS_13575_17902    ISRLGE
ERAGROSTIS_21061_11636    SSRLGE
ERAGROSTIS_24195_17173    ISRLGE
ERAGROSTIS_26846_14629    ISRLGE
ERAGROSTIS_9615_8312      ISRLGE
ZEA_RLG_huck_1            ISRLGE
ZEA_RLG_huck_2            ISRLGE
ERAGROSTIS_4618_8278      ISRLGE
ERAGROSTIS_12871_17238    ISRLGE
ERAGROSTIS_23146_15843    ......
ERAGROSTIS_8619_3202      ISRFGD
ERAGROSTIS_6699_15869     ISRLGE
ERAGROSTIS_11746_24199    ISRLGE
ERAGROSTIS_23471_3776     VQR...
ERAGROSTIS_7986_6859      ......
ERAGROSTIS_25947_21451    ......
ERAGROSTIS_11706_13952    ......
ERAGROSTIS_6636_2608      ......
ERAGROSTIS_16393_18740    IR....
ERAGROSTIS_15339_7011     ISRLGE
ERAGROSTIS_18517_1651     ......
ERAGROSTIS_6011_7458      ISRLGE
ERAGROSTIS_14311_5531     ISRLGE
ERAGROSTIS_13194_9822     ISRLGE
ERAGROSTIS_23994_21224    ISRLGE
ERAGROSTIS_11625_6903     ISRLGE
ERAGROSTIS_15365_9429     ISRLGE
ZEA_RLG_grande            ISRLGE
ERAGROSTIS_10809_5246     ISRLGE
ERAGROSTIS_23907_16981    ISRLGE
ERAGROSTIS_16301_9932     M.....
ERAGROSTIS_7752_20857     ISRLGE
ERAGROSTIS_16061_12896    ITR...
ERAGROSTIS_11726_12857    IFRPGE
ERAGROSTIS_22063_7855     ISRLGE
ERAGROSTIS_28561_8616     ISRLGE
ERAGROSTIS_4534_15850     DSRLGE
ERAGROSTIS_19474_6851     ISRLGE
ERAGROSTIS_17540_10565    ISRRGE
ERAGROSTIS_17604_18962    ISRLGE
ERAGROSTIS_25726_4169     ISRLGE
ERAGROSTIS_7581_12970     ......
ERAGROSTIS_27382_20194    IARLGE
ERAGROSTIS_8960_7028      ISRLGE
ERAGROSTIS_23607_20009    ISRRGE
ERAGROSTIS_11268_7967     ISPPGE
ERAGROSTIS_23419_16701    ISRLGE
ERAGROSTIS_23203_17600    ISRLGE
ERAGROSTIS_19710_10272    ISRLGE
ERAGROSTIS_17055_7725     ISRLGE
ERAGROSTIS_29388_12984    ISRLGE
ERAGROSTIS_25374_12965    IARLGE
ERAGROSTIS_26133_5732     ISRLGE
ERAGROSTIS_14563_20532    NSRSG.
ERAGROSTIS_12253_3602     ISRLGE
ERAGROSTIS_9276_14830     ISR...
ERAGROSTIS_13950_12500    ISRLGE
ERAGROSTIS_18059_10007    ISRLGE
ERAGROSTIS_23842_19339    SSRVGE
ERAGROSTIS_12352_8865     ISRRGE
ERAGROSTIS_13416_8187     ISRLGE
ERAGROSTIS_18132_8092     IARLGE
ERAGROSTIS_19511_4674     ......
ERAGROSTIS_21340_9086     ......
ERAGROSTIS_10745_5224     ......
ERAGROSTIS_20607_9691     ISRLGE
ERAGROSTIS_11435_8256     ISRLG.
ERAGROSTIS_13269_8233     ISLLGE
ERAGROSTIS_24494_20611    IS....
ERAGROSTIS_17209_2495     ......
ERAGROSTIS_12596_14940    ISRLGE
ERAGROSTIS_7980_13365     ISRLGE
ERAGROSTIS_23928_5120     ISRLGE
ERAGROSTIS_19127_9737     ......
ERAGROSTIS_7302_20237     ......
ERAGROSTIS_10257_20340    ......
ERAGROSTIS_25674_11569    ISRLGE
ERAGROSTIS_13216_6274     ISGLGE
ERAGROSTIS_27587_15371    ISRLGE
ERAGROSTIS_21767_8704     ISR...
ERAGROSTIS_18764_4932     ......
ERAGROSTIS_12517_7004     IARLGE
ERAGROSTIS_4757_19104     ......
ERAGROSTIS_9201_6701      ISRLGE
ERAGROSTIS_20557_3597     ISRLGE
ERAGROSTIS_24322_4945     ISRLGE
ERAGROSTIS_15250_9151     ......
ERAGROSTIS_8073_5904      ......
ERAGROSTIS_19352_20652    ISRLGE
ERAGROSTIS_11019_15371    ISRLGE
ERAGROSTIS_12673_3354     ISRLGE
ERAGROSTIS_7552_13607     ......
ERAGROSTIS_17120_21673    ISRLGE
ERAGROSTIS_12038_9900     IPRAGE
ERAGROSTIS_6802_10484     IARPG.
ERAGROSTIS_9920_2791      ......
ERAGROSTIS_12278_13486    ISRAG.
ERAGROSTIS_21973_6294     ......
ERAGROSTIS_10677_12600    ISRLGE
ERAGROSTIS_20269_3210     ......
ERAGROSTIS_6478_18974     ISRLGE
ERAGROSTIS_7793_3705      ......
ERAGROSTIS_20242_10724    ......
ERAGROSTIS_11910_4555     ISRRGE
ERAGROSTIS_6412_12402     ISRLGE
ERAGROSTIS_13010_13299    ......
ERAGROSTIS_5768_16075     ISR...
ERAGROSTIS_9929_5065      ISRLGE
ERAGROSTIS_9470_15999     ......
ERAGROSTIS_9545_11973     ISRLGE
ERAGROSTIS_20955_15968    ......
ERAGROSTIS_27019_16300    ......
ERAGROSTIS_22164_12009    ......
ERAGROSTIS_8011_12213     ISRLGE
ERAGROSTIS_20193_6705     ISRLGE
ERAGROSTIS_8663_15033     ......
ERAGROSTIS_6446_16638     ISRLGE
ERAGROSTIS_17422_2205     ISRLGE
ERAGROSTIS_22666_5899     SGRRG.
ERAGROSTIS_5261_16482     ISRIGE
ERAGROSTIS_29417_13716    ISRLGE
ERAGROSTIS_25883_17387    ISRLGE
ERAGROSTIS_7116_7193      ISRRSE
ERAGROSTIS_18467_9613     ......
ERAGROSTIS_10491_23083    MPPGWE
ERAGROSTIS_18397_15129    ......
ERAGROSTIS_24302_20913    IPRLGE
ERAGROSTIS_7338_8116      ISRLGE
ERAGROSTIS_8857_5357      ISRLGE
ERAGROSTIS_12301_5759     IPR...
ERAGROSTIS_21216_17191    I.....
ERAGROSTIS_14514_21043    ISRLGE
ERAGROSTIS_7390_18909     ISRLGE
ERAGROSTIS_28425_7427     ISRLGE
ERAGROSTIS_3567_14139     I.....
ERAGROSTIS_2400_10861     ISR...
ERAGROSTIS_10513_9282     IS.LGE
ERAGROSTIS_19143_2328     ISRLGE
ERAGROSTIS_20930_22166    ISR...
ERAGROSTIS_11901_11913    ISQLGE
ERAGROSTIS_9493_2318      ISRLGE
ERAGROSTIS_21550_18345    ISRLGE
ERAGROSTIS_7819_15990     ISRLGE
ERAGROSTIS_16486_9265     ISRLGE
ERAGROSTIS_6778_13301     ISRLGE
ERAGROSTIS_15626_10648    IS....
ERAGROSTIS_18586_8633     ISRLGE
ERAGROSTIS_15817_18817    ISRLGE
ERAGROSTIS_24578_16693    ISRLGE
ERAGROSTIS_14759_6358     TARRGE
ERAGROSTIS_2953_15097     ......
ERAGROSTIS_21168_2973     ISRLGE
ERAGROSTIS_8755_9389      TSPPGE
ERAGROSTIS_12191_14899    ISRRWE
ERAGROSTIS_26915_10013    ......
ERAGROSTIS_15883_14986    ISRRG.
ERAGROSTIS_16795_16868    ISRLGE
ERAGROSTIS_18991_8323     ISRLGE
ERAGROSTIS_16824_11023    ......
ERAGROSTIS_23710_6016     IS....
ERAGROSTIS_18528_20746    ISRLG.
ERAGROSTIS_12634_20784    ISRLGE
ERAGROSTIS_11519_8955     ISRLGE
ERAGROSTIS_24985_13436    ISRLGE
ERAGROSTIS_24373_13438    ......
ERAGROSTIS_22574_12052    IARLGE
ORYZA_hopi                ISRLGE
ORYZA_retrosat1           VSRLGE
ORYZA_rire2               VSRLGE
ORYZA_RIRE2_I             VSRLGE
ORYZA_dendrobat_osj       VARMGE
ORYZA_rn_561394           VARMGE
ORYZA_osr40               VARMGE
ORYZA_rire10              VAGMGE
ERAGROSTIS_7054_9519      ......
ERAGROSTIS_22073_9575     IPK...
ERAGROSTIS_21325_22655    IPKLAE
ERAGROSTIS_8825_11156     IPKLAE
ERAGROSTIS_19233_5401     ......
ERAGROSTIS_15111_11664    IPKLAE
ERAGROSTIS_22578_9109     ISKAAE
ERAGROSTIS_24450_8828     ISKAAE
ERAGROSTIS_8167_14164     ......
ORYZA_osr41               LSKAAE
ORYZA_rn_208123           LSKSAE
ORYZA_rn_4189             LSKSAE
ERAGROSTIS_21091_7710     ISRSAE
ZEA_RLC_doke              ISKSAE
ZEA_RLG_doke              ISRSAE
ZEA_RLG_lata              IPRSAE
ZEA_RLG_cinfulzeon_1      ISRSAE
ZEA_RLG_cinfulzeon_2      ISRSAE
ERAGROSTIS_7910_11953     ISRSAE
ERAGROSTIS_11263_13062    ISRSAE
ERAGROSTIS_26525_15773    ISRSVE
ERAGROSTIS_28459_13599    ISISIE
ERAGROSTIS_10466_5168     ISRSAE
ERAGROSTIS_13441_7750     ISRSAE
ERAGROSTIS_15260_14375    ISRAE.
ERAGROSTIS_28758_14970    ISRSAE
ERAGROSTIS_7913_9040      ISRAE.
ERAGROSTIS_2230_13304     ISR...
ERAGROSTIS_21456_5363     ......
ERAGROSTIS_17647_14621    ......
ERAGROSTIS_4295_9439      ......
ERAGROSTIS_7836_12288     ISRSAE
ERAGROSTIS_22289_20725    ISS.GE
ERAGROSTIS_11012_19461    NSRS..
ERAGROSTIS_27268_20684    NSRSAK
ERAGROSTIS_27022_15261    ISRSAE
ERAGROSTIS_26062_22279    ISRSAE
ERAGROSTIS_23351_5680     ISGSAE
ERAGROSTIS_8958_20569     ISRLAE
ERAGROSTIS_10850_18461    ISRTAE
ERAGROSTIS_20049_14960    ISRSAE
ERAGROSTIS_8051_13358     DTRSAE
ERAGROSTIS_18849_11600    ISRSAE
ERAGROSTIS_11755_15013    ISRSAE
ERAGROSTIS_11420_22016    ISRSAE
ERAGROSTIS_21431_15784    ISRSAE
ERAGROSTIS_6728_10350     I.....
ERAGROSTIS_22678_8286     ......
ERAGROSTIS_18345_11367    I.....
ERAGROSTIS_8190_8899      I.....
ERAGROSTIS_20789_16675    I.....
ERAGROSTIS_11897_13443    I.....
ERAGROSTIS_16408_17306    I.....
ERAGROSTIS_9900_11175     I.....
ERAGROSTIS_2785_15082     I.....
ERAGROSTIS_8270_18654     I.....
ERAGROSTIS_24855_9798     ......
ZEA_RLG_CRM1              V.....
ERAGROSTIS_20806_6545     V.....
ZEA_RLG_CRM4              V.....
ORYZA_rire7               V.....
ORYZA_rn_36300            V.....
ORYZA_rn_12974            V.....
ERAGROSTIS_28226_16185    V.....
ERAGROSTIS_23291_10249    V.....
ERAGROSTIS_21766_16035    ......
ERAGROSTIS_10784_14989    V.....
ERAGROSTIS_17769_17356    V.....
ERAGROSTIS_21194_11639    V.....
ERAGROSTIS_15901_4758     V.....
ERAGROSTIS_7918_14703     ......
ERAGROSTIS_20789_5916     V.....
ZEA_RLX_wihov             V.....
ZEA_RLG_guhis             V.....
ORYZA_rn_417136           V.....
ERAGROSTIS_10405_22674    VKQYG.
ZEA_RLG_prem1             I.....
ZEA_RLG_uwum_1            V.....
ZEA_RLG_tekay             I.....
ZEA_RLG_flip_1            I.....
ZEA_RLG_flip_2            I.....
ZEA_RLG_xilondiguus       I.....
ERAGROSTIS_8023_15042     I.....
ERAGROSTIS_4569_15191     I.....
ERAGROSTIS_20691_4121     S.....
ERAGROSTIS_18971_10257    ......
ERAGROSTIS_26007_11192    M.....
ERAGROSTIS_13457_12376    I.....
ZEA_RLG_dagaf_3           I.....
ZEA_RLG_dagaf_1           I.....
ZEA_RLG_dagaf_2           I.....
ORYZA_rn_36401            I.....
ORYZA_rn_405384           I.....
ERAGROSTIS_26476_8026     I.....
ERAGROSTIS_3788_17729     I.....
ERAGROSTIS_27080_20716    I.....
ERAGROSTIS_14530_23634    ......
ERAGROSTIS_10367_21504    I.....
ERAGROSTIS_17969_9567     I.....
ERAGROSTIS_13297_7655     I.....
ERAGROSTIS_26628_8923     I.....
ERAGROSTIS_10358_6826     I.....
ERAGROSTIS_11991_20301    I.....
ERAGROSTIS_23064_22672    I.....
ERAGROSTIS_14578_7928     I.....
ERAGROSTIS_18181_9245     I.....
ERAGROSTIS_28029_10349    I.....
ERAGROSTIS_20130_6035     I.....
ERAGROSTIS_7657_2389      ......
ERAGROSTIS_19786_14558    ......
ERAGROSTIS_21009_19793    I.....
ERAGROSTIS_23059_4254     I.....
ERAGROSTIS_19090_2335     I.....
ERAGROSTIS_25262_9670     ......
ORYZA_rire3               I.....
ORYZA_rn_305180           I.....
ORYZA_kangourou_osj       I.....
ORYZA_dagul               I.....
ORYZA_osr34               I.....
ORYZA_rire8               I.....
ORYZA_rn_215125           I.....
ZEA_RLG_gyma              I.....
ERAGROSTIS_26130_10390    I.....
ERAGROSTIS_2288_15660     IPK...
ERAGROSTIS_13259_4832     ......
ERAGROSTIS_23981_6213     I.....
ERAGROSTIS_28682_10368    IT....
ERAGROSTIS_18602_3544     I.....
ERAGROSTIS_20738_22505    I.....
ERAGROSTIS_17124_14272    I.....
ERAGROSTIS_9496_13098     I.....
ERAGROSTIS_27787_8090     I.....
ERAGROSTIS_14604_20235    I.....
ERAGROSTIS_21873_12973    I.....
ERAGROSTIS_28872_13321    ......
ERAGROSTIS_18261_2080     I.....
ERAGROSTIS_10366_15573    ......
ERAGROSTIS_16652_14967    I.....
ERAGROSTIS_17899_13618    I.....
ORYZA_rn_352195           IKGYG.
ORYZA_rn_402              IKGYG.
ORYZA_rn_46039            IKGYG.
ORYZA_rn_50556            I.....
ORYZA_rn_218128           IKGYG.
ORYZA_rn_57091            IKNYG.
ZEA_RLG_ovikoh            I.....
ZEA_RLG_ewib              IKSYGE
ZEA_RLG_jaws              VHGYGE
ORYZA_rn_60156            IKNFG.
ORYZA_rn_354196           IKDFG.
ORYZA_rn_45535            IQDFG.
ORYZA_rn_123              ......
ORYZA_rn_50757            IKNYG.
ERAGROSTIS_10395_11206    IKNYG.
ORYZA_zebulon             IRNFG.
ZEA_RLG_mufeub            IKNFG.
ORYZA_rn_173101           VHNYG.
ZEA_RLG_bosohe_5          VHDYG.
ORYZA_rn_7146             VRDYG.
ORYZA_rn_45636            VHDYG.
ZEA_RLG_laiwa             VHDYG.
ZEA_RLG_kubi_1            IHNYG.
ZEA_RLG_kubi_2            VHNYG.
ORYZA_rn_312184           VHNYG.
ZEA_RLG_bosohe_2          VHHYG.
ZEA_RLG_bosohe_3          VHDYGK
ZEA_RLG_bosohe_1          IHNYG.
ZEA_RLG_bosohe_6          IHNYG.
ZEA_RLG_bosohe_4          VHNYG.
ORYZA_rn_6195             VHNYG.
ZEA_RLG_usuf              IAGYG.
ZEA_RLG_bobobo            IAGYG.
ZEA_RLG_nopip             IAGYG.
ZEA_RLG_piube             IAGYG.
ZEA_RLG_epohi             IAGYG.
ZEA_RLG_satulo            IASYG.
ZEA_RLG_sokiit            IAGYGE
ZEA_RLG_apil_2            IAGYG.
ZEA_RLG_apil_1            IADYG.
ZEA_RLG_nasi              IKDFG.
ZEA_RLG_fege              IKDFG.
ZEA_RLG_ufonah            IKGFG.
ZEA_RLG_oveah             IKDFG.
ZEA_RLG_yfages            IKEFG.
ZEA_RLG_ruugu             IKDFG.
ZEA_RLG_bogu_2            IRDFG.
ZEA_RLG_bogu_1            IKDFG.
ZEA_RLG_udokup            IRDFG.
ERAGROSTIS_3198_13056     ......
ERAGROSTIS_6964_12288     ......
ZEA_RLG_awuhe             VQHFG.
ZEA_RLG_boha              V.....
ZEA_RLG_amiin             VAHFG.
ZEA_RLG_reina             VAHYG.
ZEA_RLG_umojev            VAQFG.
ZEA_RLG_vufi              VAGYG.
ERAGROSTIS_22610_11758    VKHYG.
ZEA_RLG_sywu              VRAYG.
ZEA_RLG_weaniv            VKHYG.
ZEA_RLC_ajajog            VRHYG.
ZEA_RLG_ubid              VRHYG.
ZEA_RLG_lywy              VQNYG.
ZEA_RLG_ewiut             VQGYG.
ZEA_RLG_gylu              VQGYG.
ZEA_RLG_mywur             VKNYG.
ZEA_RLG_ywuv              VKNYG.
ZEA_RLG_guwiot            VCGYG.
ZEA_RLG_lowy              VKDYG.
ZEA_RLG_sowu              VRHYG.
ZEA_RLG_gati              VKGYG.
ZEA_RLG_kase              VKHYG.
ZEA_RLG_anysaf            VKNYG.
ZEA_RLG_udav              VKNYG.
ZEA_RLG_ojam              VQHYG.
ZEA_RLG_wuwe              VKGYG.
ZEA_RLG_olepo             IRGYG.
ORYZA_rn_6243             VKHYG.
ORYZA_rn_36602            IKSYG.
ERAGROSTIS_20293_1825     VEHYG.
ORYZA_rn_2213             VKNYG.
ORYZA_osr36               V.....
ORYZA_rn_37708            V.....
ZEA_RLG_upus              ......
ORYZA_rn_10358            VKGYG.
ZEA_RLG_uvet              VRHFG.
ZEA_RLG_fuved             VRHFG.
ZEA_RLG_dabe              IRHFG.
ORYZA_osr38               VKNFG.
ORYZA_rn_302177           VKNFG.
ORYZA_rn_40315            VKGFG.
ORYZA_osr35               VRHFG.
ORYZA_rn_267152           VKGFGE
ORYZA_rn_250144           VKNFG.
ORYZA_rn_5033             V.....
ORYZA_rn_41322            VKQFG.
ORYZA_rn_11               VKNFG.
ORYZA_rn_6544             VRNFG.
ORYZA_rn_55282            VKNFG.
ORYZA_osr42               VKDFG.
ORYZA_rn_58               VKNFG.
ORYZA_rn_265150           VKGFG.
ORYZA_rn_46341            VKGFG.
ORYZA_rn_15084            VKGFG.
ORYZA_rn_15387            VKGFG.
ZEA_RLG_nobe              VRHFG.
ZEA_RLG_okopam            VRNFG.
ZEA_RLG_uper              VKHFG.
ZEA_RLG_bowuow            VKHFG.
ZEA_RLG_suda              VKHFG.
ZEA_RLG_rimaar            VRHFG.
ZEA_RLG_pagof             ......
ZEA_RLG_rufefu            IRHFG.
ZEA_RLG_ulik              IRNFG.
ZEA_RLG_riiryl            VRHFG.
ZEA_RLG_ovamef            VKHFG.
ZEA_RLG_hute              VRHFG.
ZEA_RLG_hooni             VRNFG.
ZEA_RLG_notu              V.....
ZEA_RLG_uwuw_2            VRHFG.
ZEA_RLG_boja              VPHFG.
ZEA_RLG_aneas             VPHFG.
ZEA_RLG_rowi              VPHFG.
ZEA_RLG_lise              V.....
ZEA_RLG_maro              I.....
ZEA_RLG_labu              V.....
ZEA_RLG_waepo             V.....
ZEA_RLG_lute_2            VKNFG.
ZEA_RLG_magellan          VKNFG.
ZEA_RLG_seuwe             VKNFG.
ZEA_RLG_soger             VRNFG.
ZEA_RLG_ijaat             VRNFG.
ZEA_RLG_wemu              VRHFG.
ZEA_RLG_bomevy            VRHFG.
ZEA_RLG_ojokat            VKNFG.
ZEA_RLG_ytub              VKNFG.
ZEA_RLG_ugano             VRNFG.
ZEA_RLG_ikal              VKNFG.
ZEA_RLG_moorud            VRNFG.
ZEA_RLG_lute_1            VRNFG.
ZEA_RLG_witi              VRNFG.
ZEA_RLG_bavav             VRHFG.
ZEA_RLG_abiri             VKHFG.
ORYZA_rn_2010             IKNYGQ
ORYZA_rn_51865            IRNYG.
ORYZA_rn_360199           I.....
ORYZA_rn_5739             IKNYG.
ORYZA_rn_40919            IQGYG.
ORYZA_rn_307182           IQHYG.
ORYZA_rn_5235             IQGYG.
ORYZA_rn_45837            IKAYG.
ORYZA_rn_161163           IKGYG.
ORYZA_rn_26390            VHSFG.
ORYZA_rn_50253            VRHFG.
ORYZA_rn_51338            VRHFG.
ORYZA_rn_51764            VRSFG.
ORYZA_rn_303178           VRHFG.
ZEA_RLG_ewog              VKNFG.
ZEA_RLG_ahoru             VKDFG.
ORYZA_rn_17147            ......
ORYZA_rn_251145           VRNYG.
ORYZA_rn_37506            VQNFG.
ORYZA_rn_57594            VKNFG.
ORYZA_rn_2717             VRHYG.
ORYZA_osr39               VCHYG.
ORYZA_rn_16597            VRNYG.
ORYZA_rn_51362            VRNYG.
ORYZA_rn_51160            VCHFG.
ORYZA_rn_202119           VRHFG.
