# Supplementary material for: Identification and characterization of abundant repetitive sequences in Eragrostis tef cv. Enatite genome
Source: BMC Plant Biol. 2016 Feb 1;16:39. doi: 10.1186/s12870-016-0725-4 (PMC4736629; doi:10.1186/s12870-016-0725-4)
Supplement: Additional file 5: — Multiple alignment of non-LTR RT paralog sequences identified in teff, Rice and Maize. (MSF 33 kb) [file 12870_2016_725_MOESM5_ESM.msf]

PileUp

  MSF: 112  Type: A  Check: 0000  ..

 Name: ERAGROSTIS_22604_124832  Len: 112  Check:  6615  Weight: 0.00523106
 Name: ERAGROSTIS_4701_98382    Len: 112  Check:  7068  Weight: 0.0105737
 Name: ZEA_naefe                Len: 112  Check:  7843  Weight: 0.00856687
 Name: ZEA_ogepy                Len: 112  Check:  2907  Weight: 0.00464951
 Name: ZEA_cin4                 Len: 112  Check:  3713  Weight: 0.0126769
 Name: ZEA_gifife               Len: 112  Check:  3397  Weight: 0.0270674
 Name: ZEA_keneat               Len: 112  Check:  4404  Weight: 0.00579043
 Name: ERAGROSTIS_28636_151822  Len: 112  Check:  4903  Weight: 0.00836169
 Name: ERAGROSTIS_17507_106612  Len: 112  Check:  3433  Weight: 0.00933226
 Name: ERAGROSTIS_20272_21512   Len: 112  Check:  7340  Weight: 0.00853357
 Name: ERAGROSTIS_8807_60052    Len: 112  Check:  8237  Weight: 0.00581782
 Name: ERAGROSTIS_22556_221892  Len: 112  Check:  6488  Weight: 0.00711449
 Name: ERAGROSTIS_23410_16812   Len: 112  Check:  3870  Weight: 0.00791707
 Name: ERAGROSTIS_7111_26552    Len: 112  Check:  7086  Weight: 0.00824694
 Name: ERAGROSTIS_4217_165572   Len: 112  Check:  3972  Weight: 0.0110826
 Name: ZEA_etiti                Len: 112  Check:  8774  Weight: 0.0167241
 Name: ZEA_afeda                Len: 112  Check:  7719  Weight: 0.0192546
 Name: ZEA_jikeuf               Len: 112  Check:  7705  Weight: 0.0124442
 Name: ZEA_edaej                Len: 112  Check:  8086  Weight: 0.0102447
 Name: ERAGROSTIS_26761_81892   Len: 112  Check:  7741  Weight: 0.00949911
 Name: ERAGROSTIS_3170_115782   Len: 112  Check:  4579  Weight: 0.00646258
 Name: ERAGROSTIS_25353_190232  Len: 112  Check:  6270  Weight: 0.0154402
 Name: ZEA_pyelum               Len: 112  Check:  1242  Weight: 0.0100809
 Name: ZEA_ejoet                Len: 112  Check:  6065  Weight: 0.00914198
 Name: ZEA_loneok               Len: 112  Check:  6623  Weight: 0.0111444
 Name: ZEA_koajav               Len: 112  Check:  4387  Weight: 0.00545966
 Name: ZEA_nugimu               Len: 112  Check:  1124  Weight: 0.00512821
 Name: ZEA_ekeje                Len: 112  Check:  6692  Weight: 0.00914198
 Name: ZEA_leijoh               Len: 112  Check:  6310  Weight: 0.00545966
 Name: ERAGROSTIS_17239_99932   Len: 112  Check:  7264  Weight: 0.0109031
 Name: ERAGROSTIS_8040_170922   Len: 112  Check:  8272  Weight: 0.0132487
 Name: ERAGROSTIS_8522_159032   Len: 112  Check:  9172  Weight: 0.00863408
 Name: ZEA_ijij                 Len: 112  Check:  5642  Weight: 0.0134448
 Name: ERAGROSTIS_14727_85262   Len: 112  Check:  6919  Weight: 0.00444211
 Name: ZEA_totyru               Len: 112  Check:  3432  Weight: 0.00451722
 Name: ZEA_udag                 Len: 112  Check:  2949  Weight: 0.00592416
 Name: ERAGROSTIS_17304_16122   Len: 112  Check:  4618  Weight: 0.00502783
 Name: ERAGROSTIS_15403_37962   Len: 112  Check:  5035  Weight: 0.00645065
 Name: ERAGROSTIS_18538_141372  Len: 112  Check:  7734  Weight: 0.0134692
 Name: ERAGROSTIS_7108_22232    Len: 112  Check:   840  Weight: 0.0101202
 Name: ORYZA_RILN8_OS2          Len: 112  Check:  9879  Weight: 0.00426069
 Name: ERAGROSTIS_11940_40132   Len: 112  Check:  6866  Weight: 0.00351165
 Name: ERAGROSTIS_24809_143452  Len: 112  Check:  8944  Weight: 0.00517278
 Name: ERAGROSTIS_26475_126362  Len: 112  Check:  6707  Weight: 0.0114767
 Name: ERAGROSTIS_26530_116272  Len: 112  Check:  7079  Weight: 0.00476142
 Name: ERAGROSTIS_15251_128282  Len: 112  Check:  7296  Weight: 0.00645065
 Name: ZEA_dager                Len: 112  Check:  1860  Weight: 0.0126769
 Name: ZEA_otiot                Len: 112  Check:  9230  Weight: 0.00762653
 Name: ZEA_okor                 Len: 112  Check:  9274  Weight: 0.00933233
 Name: ZEA_okor                 Len: 112  Check:  9112  Weight: 0.00933233
 Name: ERAGROSTIS_24665_123782  Len: 112  Check:  5427  Weight: 0.00775798
 Name: ERAGROSTIS_19925_81302   Len: 112  Check:    76  Weight: 0.0114157
 Name: ERAGROSTIS_17350_178442  Len: 112  Check:  8538  Weight: 0.00502783
 Name: ERAGROSTIS_19778_114272  Len: 112  Check:  4064  Weight: 0.0126457
 Name: ERAGROSTIS_8691_59352    Len: 112  Check:  2644  Weight: 0.00784619
 Name: ERAGROSTIS_21460_22552   Len: 112  Check:  8547  Weight: 0.00619702
 Name: ERAGROSTIS_26069_157602  Len: 112  Check:  4095  Weight: 0.00367467
 Name: ERAGROSTIS_14449_95242   Len: 112  Check:  6131  Weight: 0.00840515
 Name: ERAGROSTIS_24729_220282  Len: 112  Check:  8766  Weight: 0.0101409
 Name: ERAGROSTIS_9938_216012   Len: 112  Check:  9282  Weight: 0.0106713
 Name: ERAGROSTIS_12459_57572   Len: 112  Check:  9689  Weight: 0.00351165
 Name: ERAGROSTIS_25046_57212   Len: 112  Check:  9468  Weight: 0.0105663
 Name: ERAGROSTIS_8263_88142    Len: 112  Check:  6407  Weight: 0.00893761
 Name: ERAGROSTIS_16781_37692   Len: 112  Check:  4944  Weight: 0.00610199
 Name: ERAGROSTIS_21122_143882  Len: 112  Check:  6297  Weight: 0.00621018
 Name: ERAGROSTIS_26072_119522  Len: 112  Check:  7625  Weight: 0.00367467
 Name: ERAGROSTIS_12080_78162   Len: 112  Check:  5707  Weight: 0.00926403
 Name: ERAGROSTIS_8485_110262   Len: 112  Check:  7856  Weight: 0.00893761
 Name: ERAGROSTIS_13437_45202   Len: 112  Check:  6559  Weight: 0.00762381
 Name: ERAGROSTIS_21046_144162  Len: 112  Check:  8308  Weight: 0.00739303
 Name: ORYZA_LINE18_OS2         Len: 112  Check:  5410  Weight: 0.00608091
 Name: ORYZA_OSLINE142          Len: 112  Check:  5300  Weight: 0.00426069
 Name: ZEA_odoif                Len: 112  Check:  7223  Weight: 0.00464951
 Name: ERAGROSTIS_23217_75012   Len: 112  Check:  7450  Weight: 0.00841287
 Name: ERAGROSTIS_27281_79412   Len: 112  Check:  4240  Weight: 0.00709174
 Name: ERAGROSTIS_8676_110412   Len: 112  Check:  6011  Weight: 0.00999273
 Name: ERAGROSTIS_6323_116912   Len: 112  Check:  4569  Weight: 0.00709174
 Name: ERAGROSTIS_3072_87832    Len: 112  Check:  6486  Weight: 0.00626918
 Name: ERAGROSTIS_10645_156142  Len: 112  Check:  3319  Weight: 0.0080518
 Name: ORYZA_OSLINE132          Len: 112  Check:  6859  Weight: 0.00415983
 Name: ZEA_gugyve               Len: 112  Check:  3076  Weight: 0.0158258
 Name: ZEA_nubo                 Len: 112  Check:  2775  Weight: 0.00512821
 Name: ZEA_oviev                Len: 112  Check:  1962  Weight: 0.00762653
 Name: ZEA_yliij                Len: 112  Check:  2553  Weight: 0.00480186
 Name: ERAGROSTIS_7300_97642    Len: 112  Check:  8011  Weight: 0.0101202
 Name: ERAGROSTIS_7547_121652   Len: 112  Check:  6143  Weight: 0.0105737
 Name: ERAGROSTIS_18615_160472  Len: 112  Check:  4205  Weight: 0.00774234
 Name: ERAGROSTIS_18369_160832  Len: 112  Check:  8552  Weight: 0.00982685
 Name: ERAGROSTIS_7016_62642    Len: 112  Check:  6016  Weight: 0.0125226
 Name: ERAGROSTIS_26694_53442   Len: 112  Check:  9778  Weight: 0.00547994
 Name: ERAGROSTIS_25027_130662  Len: 112  Check:  9044  Weight: 0.00775798
 Name: ERAGROSTIS_29060_165882  Len: 112  Check:  6555  Weight: 0.00533884
 Name: ERAGROSTIS_10468_18742   Len: 112  Check:  3746  Weight: 0.0043218
 Name: ERAGROSTIS_20196_98492   Len: 112  Check:  9991  Weight: 0.00797054
 Name: ERAGROSTIS_21425_108562  Len: 112  Check:  6661  Weight: 0.00671077
 Name: ERAGROSTIS_10152_142832  Len: 112  Check:  8747  Weight: 0.00855273
 Name: ERAGROSTIS_15620_24452   Len: 112  Check:  7079  Weight: 0.00444211
 Name: ERAGROSTIS_26763_117912  Len: 112  Check:  9499  Weight: 0.00868354
 Name: ERAGROSTIS_23789_136862  Len: 112  Check:  5506  Weight: 0.00791707
 Name: ERAGROSTIS_13125_29952   Len: 112  Check:   865  Weight: 0.00840515
 Name: ERAGROSTIS_27612_80302   Len: 112  Check:  2596  Weight: 0.00836169
 Name: ERAGROSTIS_20424_127832  Len: 112  Check:  9507  Weight: 0.00517278
 Name: ERAGROSTIS_22558_192202  Len: 112  Check:  9722  Weight: 0.00711449
 Name: ERAGROSTIS_9430_81282    Len: 112  Check:  6226  Weight: 0.00608091
 Name: ERAGROSTIS_18879_65402   Len: 112  Check:  3200  Weight: 0.00774234
 Name: ERAGROSTIS_27852_83202   Len: 112  Check:  2817  Weight: 0.00819427
 Name: ERAGROSTIS_26588_61552   Len: 112  Check:  6145  Weight: 0.00533884
 Name: ERAGROSTIS_23124_48912   Len: 112  Check:  3553  Weight: 0.00464446
 Name: ERAGROSTIS_17261_71752   Len: 112  Check:  4870  Weight: 0.0109203
 Name: ERAGROSTIS_20173_58232   Len: 112  Check:  9829  Weight: 0.00726516
 Name: ERAGROSTIS_10023_106532  Len: 112  Check:  2456  Weight: 0.00480186
 Name: ERAGROSTIS_11049_135222  Len: 112  Check:  9317  Weight: 0.0080518
 Name: ORYZA_LINE16_OS2         Len: 112  Check:  5423  Weight: 0.00581782
 Name: ORYZA_OSLINE1_22         Len: 112  Check:  2182  Weight: 0.00415983
 Name: ORYZA_OSLINE1_12         Len: 112  Check:  7914  Weight: 0.00784619
 Name: ERAGROSTIS_21842_120002  Len: 112  Check:   807  Weight: 0.0080376
 Name: ERAGROSTIS_21319_95972   Len: 112  Check:   253  Weight: 0.00666478
 Name: ERAGROSTIS_11439_134792  Len: 112  Check:  9032  Weight: 0.00519336
 Name: ERAGROSTIS_12473_92062   Len: 112  Check:   619  Weight: 0.0101166
 Name: ZEA_rebaew               Len: 112  Check:  7293  Weight: 0.00451722
 Name: ERAGROSTIS_15231_69652   Len: 112  Check:  5623  Weight: 0.0102557
 Name: ZEA_piivi                Len: 112  Check:  5490  Weight: 0.00780588
 Name: ERAGROSTIS_20704_203612  Len: 112  Check:  2840  Weight: 0.00671077

//

ERAGROSTIS_22604_124832    .......... .......GTG SSPRIAIVA. .ASIRFISER IFASSALN.R
ERAGROSTIS_4701_98382      NGIEGPRITH EP.GLRQGDP LSPDLFILA. IDARQ..... .....VLG.R
ZEA_naefe                  NGRLGRKIIH KR.GLRQGDP LSPMLFILA. IDPLQ..... ....RIIE.R
ZEA_ogepy                  NGQQTNAIRH MR.GVRQGDP LSPFLFILA. MDPLQ..... ....RMIE.M
ZEA_cin4                   NGERSNAIIH RR.GVRQGDP LSPFLFILA. MDPLH..... ....RMIE.K
ZEA_gifife                 NGQRSKAIKH RR.GVRQGDP LSPFLFILA. MDPLH..... ....RMIE.K
ZEA_keneat                 NGEPTNRIKH RR.GVRQGDP LSPFLFILA. MDPLQ..... ....RMID.K
ERAGROSTIS_28636_151822    NGTLGRRICH AR.GLRQGDP LFPKLFLLV. MEALN..... ....ALVA.S
ERAGROSTIS_17507_106612    NGSPGRRICH AR.GLRQGDP LSPMLFLLV. MEALN..... ....GLVA.L
ERAGROSTIS_20272_21512     NGSPGRRICH AR.GLRQGDP LSPMLFLLV. MEALN..... ....GLVA.L
ERAGROSTIS_8807_60052      NGNPGRRICH AR.GLRQGDP LSPMLFLLV. IEALN..... ....SLVE.L
ERAGROSTIS_22556_221892    NGNPGRRICH AR.GLRQGDP LSPMLFLLV. MEALN..... ....SLVE.L
ERAGROSTIS_23410_16812     NGNPGRRICH AR.GLRQGDP LSPMLFLLV. MEALN..... ....SLVE.L
ERAGROSTIS_7111_26552      NGEPGKPIDL AT.GLRQGDP LSPMLFLLV. RDVLH..... ....RLIS.R
ERAGROSTIS_4217_165572     .......... .R.GLSQGDP LSPMLFILG. MDPLQ..... ....LLLD.K
ZEA_etiti                  NGFPGELIRH RR.GLRQGDP LSPMLFVLV. MDVLS..... ....SLFR.V
ZEA_afeda                  NGSPGIHIKH RR.GLRQGDP LSPMLFVLI. MDVLS..... ....SLFR.A
ZEA_jikeuf                 NGSPGLPIRH RR.GLRQGDP LSPMLFVLI. MDVLS..... ....SLFL.L
ZEA_edaej                  NGVPGQPINL KR.GLRQGDP LSPLLFILV. MDVLN..... ....SLFI.R
ERAGROSTIS_26761_81892     NGQPGEQIRH RR.GLRQGNP LSPMLFIIV. MDILN..... ....SLVT.K
ERAGROSTIS_3170_115782     .......... ...GLRQGDP LSPMLFTIV. MDVLN..... ....SLVT.K
ERAGROSTIS_25353_190232    .....EVITH QR.GLRQGDP LSPMLFIMV. MDVLN..... ....SLFM.K
ZEA_pyelum                 NGEPGDIIIH RR.GLRQGDP LSPMLFILV. MDTLN..... ....SLIN.Y
ZEA_ejoet                  .......... .R.GLRQGDP LSPMLFILV. MDTLN..... ....LLIQ.R
ZEA_loneok                 .......... .R.GLRQGDP LSPMLFILV. MDVLN..... ....LLVQ.R
ZEA_koajav                 .......... .R.GLRQGDP LSPFLFILV. MDTLG..... ....FLIN.K
ZEA_nugimu                 .......... .R.GLRQGDP LSPMLFILA. MDILG..... ....LLFA.R
ZEA_ekeje                  NGFPGQQIQH RR.GLRQGDP LSPMLFILV. MDVLG..... ....HLFI.K
ZEA_leijoh                 NGCPGKRIQH RR.GLRQGDP LSPMLFILV. MDVLG..... ....VLFS.R
ERAGROSTIS_17239_99932     NGTRGKSFKH RK.GLRQGDP LSPMLFILA. FDPLQ..... ....RLLQ.L
ERAGROSTIS_8040_170922     NGQPGKSILH AG.GVRQGDP LSPILFLMA. MEPLH..... ....LRFK.Y
ERAGROSTIS_8522_159032     NGEPGERILH CR.GVRQGDP LSPMLFLLA. MEPLH..... ....KIFH.Y
ZEA_ijij                   NGTQGPGILH RR.GVRQGDP LSPMLFILA. IDPVH..... ....RIFE.L
ERAGROSTIS_14727_85262     NGIPGEHLTH RR.GLRHGDP PPLYLFILA. IDPLQ..... ....RILD.L
ZEA_totyru                 .......... .R.GLRQGDP LSPLLFVLA. IDPLQ..... ....KILK.I
ZEA_udag                   .......... .R.GLRQGDP LSPLLFVLA. IDPLQ..... ....KILE.L
ERAGROSTIS_17304_16122     NGLPGKPIKH ER.GLRQGDH LSPMLFILA. IDPIH..... ....KIQQ.A
ERAGROSTIS_15403_37962     NGFPGRPIKH ER.GLRQGDP LSPMLFILA. IDPLH..... ....RILC.N
ERAGROSTIS_18538_141372    NGIPGKTFHC KR.GVRQGDP LSPLLFVMA. ADLLQ..... ....SIKN.D
ERAGROSTIS_7108_22232      NGVPDKVFHC KR.RVRQGYP LSHLLFVLS. ADLLQ..... ....SILH.E
ORYZA_RILN8_OS2            NGIPGKNFHC KR.GVRQGDP LSPLLFVLG. AELLQ..... ....VIVN.R
ERAGROSTIS_11940_40132     NGVPGKQFHC KR.GVRPGVP LSPLLFVLE. ADLL...... ....CILN..
ERAGROSTIS_24809_143452    NGLHGNKFQT KR.GVRQGDP LSPLLFVMA. ADLLQ..... ....CIIN.R
ERAGROSTIS_26475_126362    .......... .T.GVMQGDP LSPLLFVLA. ADLLQ..... ....AIVN.K
ERAGROSTIS_26530_116272    .......... ...GVRQGDP LSPLLFVLA. AELLQ..... ....CIVN.K
ERAGROSTIS_15251_128282    NGIPGKLFHC KR.GVRQVDP LSPLFFVVA. ADFLQ..... ....SMIN.D
ZEA_dager                  NGVPGKTFHC KR.GVRQGDP LSPLLFVLA. ADLLQ..... ....SIIN.K
ZEA_otiot                  NGVPGKTFHC KR.GVRQGDP LSPLLFVLA. ADLLQ..... ....SIIN.K
ZEA_okor                   NGVPGKPFHC RR.GVRQGDP LSPLLFVLA. ADLLQ..... ....SIIN.K
ZEA_okor                   NGVPGKSFHC KR.GVRQGDP LSPLLFVLA. ADLLQ..... ....SIIN.K
ERAGROSTIS_24665_123782    NGVPGKNFHC KR.GVRQGAP LSPLLFVMA. ADLLQ..... ....SIVH.D
ERAGROSTIS_19925_81302     .....KPFNC NR.GVRQGDP LSPLLFVLD. ADLLQ..... ....SICK.K
ERAGROSTIS_17350_178442    NGVPGKPFTC KR.GVRQGDP LSPLLFVMA. ADLLQ..... ....SVIN.K
ERAGROSTIS_19778_114272    .......... .K.GLRQGDP MSPYLFLIM. ADVLQ..... ....TLIQ..
ERAGROSTIS_8691_59352      NGCPGPWFTC KH.GLRQGDP LSPYLFLLV. ADVLQ..... ....MLIK..
ERAGROSTIS_21460_22552     .......... .....RQGDP LSPYLFLLV. ADVLQ..... ....SLIK..
ERAGROSTIS_26069_157602    NGCPGPWLQC KR.GLRQGDP MSPYLFLLV. ADVLQ..... ....RLIQ..
ERAGROSTIS_14449_95242     NGVPGPWLQC QK.GLRQGNP ISPYLFLLV. ADVLQ..... ....TLIQ..
ERAGROSTIS_24729_220282    NGVESSFFKT GK.GLRQEDP LAPFLFNLV. GDIFA..... ....RMLQ.K
ERAGROSTIS_9938_216012     NDENSSTFCT GK.GIRQGDP IATWLVNLV. GDGFT..... ....TMLS.K
ERAGROSTIS_12459_57572     .....EFFQT GK.GLRQGDP LSPILFKFL. VDVFT..... ....KKLE.K
ERAGROSTIS_25046_57212     .....EFFQT GK.GLRQGDP LSPILFNFV. VDVFT..... ....KMLQ.K
ERAGROSTIS_8263_88142      .....EFFQT GK.GLRQGNP LSPILFNFV. VDVFT..... ....KMLQ.K
ERAGROSTIS_16781_37692     NGEESNFFKT RK.GLRQEDP LSPPLFNLL. GDVLT..... ....RKLS.K
ERAGROSTIS_21122_143882    .......... ...GLRQGDP ISPLLFNLV. GDVLT..... ....RMLI.K
ERAGROSTIS_26072_119522    NGEESNYFKT GK.GLRYGDP ISPLLFNLV. GDVLS..... ....RMLS.K
ERAGROSTIS_12080_78162     NGEESRYFKT GK.GLKQGDP ISPLLFNLV. GDVLT..... ....RMLN.K
ERAGROSTIS_8485_110262     NGQNGPYFKT YR.GLRQRDP LFPILFNLA. AGVLV..... ....DKLK.Q
ERAGROSTIS_13437_45202     NGELGNYFKT FK.GVRQGDP LSPLLFNLI. GDALD..... ....AMLT.K
ERAGROSTIS_21046_144162    .......... ....LRQGDP LSPLLFNLV. VDALG..... ....EMFN..
ORYZA_LINE18_OS2           .......FQT YK.GLRQGDP LSPILFNIV. ADMVT..... ....LLIK.R
ORYZA_OSLINE142            .......FQT HK.GLRQGDP LSPILFNLV. ADMLA..... ....LLIK.R
ZEA_odoif                  NDDIGHYFQT KK.GLRQGDP LSPILFNIV. ADMLA..... ....ILIE.R
ERAGROSTIS_23217_75012     .......FQT KK.GLRQGDP MSPILFNIV. ADMLV..... ....VLIK.R
ERAGROSTIS_27281_79412     .......FQT KK.GPRQGDP MSPILFNIV. ADMLA..... ....LLIK.R
ERAGROSTIS_8676_110412     NDDIGRYFQT KK.GLRQGDP MSPILFNIV. ADMLA..... ....LLIK.R
ERAGROSTIS_6323_116912     .......FST KK.GVRQGDS LSPILFNIV. VDMLA..... ....ILIS.H
ERAGROSTIS_3072_87832      NNDIGHYFQT KK.GVRQGDP LSPILLNLA. VDVLA..... ....ILIE.R
ERAGROSTIS_10645_156142    NDDIGHYFQT KK.GFTQGDP LSPILFNLA. VDFLA..... ....ILIE.R
ORYZA_OSLINE132            .......FNT HK.GLRQGDP LSPLLFNLE. AEALT..... ....LLVQ.R
ZEA_gugyve                 .......FAT HK.GVRQGDP FSPLLFNLV. DDGLA..... ....CIIQ.K
ZEA_nubo                   .......FTT HK.GVRQGDP FSPLLFNLV. ADGLA..... ....CMIK.K
ZEA_oviev                  .......FIT HK.GVRQGDP FSPLLFNIA. ADGLA..... ....CMVH.K
ZEA_yliij                  .......FKT HK.GVRQGDP FSPLLFNVS. ADGLA..... ....CLIQ.K
ERAGROSTIS_7300_97642      .......... ......QCLP ICPYPFVID. INELS..... ....ICLQ.Q
ERAGROSTIS_7547_121652     NGQAHGSFHS QR.GIRQGCP LSPYLFVLA. INELS..... ....ICLQ.Q
ERAGROSTIS_18615_160472    NGQAHGGFRS QR.GIRQGCP LLPYLFVLA. INELS..... ....ICLQ..
ERAGROSTIS_18369_160832    NGQAYGSFKS SR.GIRQGCP LSPYHFISA. INELT..... ....CRLK.D
ERAGROSTIS_7016_62642      NGESFGSFRS TR.GIRQGCP LSPYLFIIA. INELT..... ....CRLQ.D
ERAGROSTIS_26694_53442     NGPVLCLFTP PR.GLRHVSF LLPSLSLFIP PSALSFPFSR RWPLCLNE.A
ERAGROSTIS_25027_130662    HGTPVSPFTL SR.GLRQGDP .SPYLFLLV. ADGLS..... ....VLTK.H
ERAGROSTIS_29060_165882    .......... ......QGDP LSPYITILC. .AGFS..... ....AMLH.Q
ERAGROSTIS_10468_18742     .GESLESFKP ER.GLRQGDP ISPYLFLLA. AEGL...... ......LN.S
ERAGROSTIS_20196_98492     ......RFWS LKPGVTL... ISPYLFLLA. AECLS..... ....CLLR.S
ERAGROSTIS_21425_108562    NDECLASFTP TR.GIRQGDP ISPYLFLLA. AEGLS..... ....FLLK.A
ERAGROSTIS_10152_142832    NGERLDSFKP TR.GIRQGDP ISPYLFLLA. AEGLS..... ....CLLK.S
ERAGROSTIS_15620_24452     NGERLDSFKP SR.GIRQGNH IYSYLFLLA. AGGLS..... ....CLLK..
ERAGROSTIS_26763_117912    NGERTDKFTP SR.RIRQGDP ISPYLFLLA. AEGLS..... ....CLLK.S
ERAGROSTIS_23789_136862    .......FRP SR.GIRQRDP ISPYLFLLA. AEGLS..... ....CQKS..
ERAGROSTIS_13125_29952     NGDRMEKFKP SR.GIRQGDP ISPYLFLLA. AEGLS..... ....CLLK.S
ERAGROSTIS_27612_80302     .......... .R.GIRQGDP ISPYLFLLA. AEGLS..... ....CLLK.S
ERAGROSTIS_20424_127832    NGECLDTFLP TR.GIRHGDP ISPYLFLLA. AEGLS..... ....CLLNAR
ERAGROSTIS_22558_192202    NGDSLEQFVP SR.GIRQGDP ISPYLFLLA. AEGLS..... ....CLLK.S
ERAGROSTIS_9430_81282      .........P TR.GIRQGDP ISPYLFLLA. AEGLS..... ....FLLK.A
ERAGROSTIS_18879_65402     .......... .........P ISPYLFLLA. VEGLS..... ....CLLK.A
ERAGROSTIS_27852_83202     .......... .........P ISPYLFLLA. AEGLS..... ....CLLK.A
ERAGROSTIS_26588_61552     .......... VK.RFAPSDP LSPYLFLLL. ADCLS..... ....VLLK.H
ERAGROSTIS_23124_48912     NGELLQPFSP SR.GLRQGDP LSPYLFLFV. VDHLS..... ....RVLR.K
ERAGROSTIS_17261_71752     NGVLTDSFQP TR.GIRQGDP FSPYLFLFV. ADGLS..... ....TLLK.R
ERAGROSTIS_20173_58232     NGVLSDPFQP TR.GLRQGDP LSPYLFLFV. ADCLS..... ....VLLK.K
ERAGROSTIS_10023_106532    .......... .....RQGDP LSPYLFLFV. ADGLS..... ....TVLK.K
ERAGROSTIS_11049_135222    NGVLLDSFRP TR.GIRQGDP LSPYLFLFV. TDGLS..... ....TLLK..
ORYZA_LINE16_OS2           NGTLLNTFAP SR.GLRQGDP LSPFLFLFV. ADGLS..... ....FLLE.E
ORYZA_OSLINE1_22           NGTLLQSFAP TR.GLRQGDP LLPFLFLFV. ADGLS..... ....LLLK.E
ORYZA_OSLINE1_12           NGELTKPVVP SR.GIRQGDP ISPYLFLLC. TEGLS..... ....CLLH.K
ERAGROSTIS_21842_120002    NGDLSEPFTP TR.GLRQGDP ISPYLFLLC. AEGLS..... ....CLLK.K
ERAGROSTIS_21319_95972     NGDIYEPFTP TR..VFRVDP IRPYIVLLV. ADGLA..... .....RLK.K
ERAGROSTIS_11439_134792    NGDLTGSFRP ERAGSW..ET RSPYLFLLC. AQALS..... ....ALVN.Q
ERAGROSTIS_12473_92062     NSMETEVFIP SR.GLWQGDP LSPYLFLIV. AEGLS..... ....CMLR.G
ZEA_rebaew                 NGEFTRTIWP QR.GLRQGDP LSPYLFIIC. AEAFS..... ....ALME.N
ERAGROSTIS_15231_69652     NGELTECILP TR.GLWQGDP ISPYLFLIC. AEGFS..... ....CLLN.N
ZEA_piivi                  NGNLTDAIQP QR.GLRQGDP LSPYLFLLC. AEGFS..... ....ALLH.D
ERAGROSTIS_20704_203612    .........P ER.GLRQGDP LSSYLFLIC. AEGFS..... ....ALLN.A

ERAGROSTIS_22604_124832    RKWVGKRRGQ MVCWGAPRVN HLFFANDSLI LMRVRPQGVA GLKHNLKIYK
ERAGROSTIS_4701_98382      ATWEGHLSPW RGRHSKLRVA ..LYAEDAGI FVNPVKQDIE MVSNILQSVG
ZEA_naefe                  AIHSSVLSHA LPKPATLHCS ..LYADDAGL FAKPSASDLY ALRRILQTFS
ZEA_ogepy                  AADAGVMGRV LPRAAKLHCS ..LYADDAGV FVKADKEDLK ALKRILEVFE
ZEA_cin4                   AADVGLLGQV LPRGAKLRCS ..LYADDAGV FIKADKSDLE VLKEILNAFE
ZEA_gifife                 AAEDGLLGQV LPREAKLRCS ..LYADDAGV FVRADKSDLE VLKGILNAFE
ZEA_keneat                 AAQAGLLGSV LPKGAKLRCS ..LYADDAGV FVRADKSDLK VLKTILEVFE
ERAGROSTIS_28636_151822    ADARSLFQPL GITGARFRAS ..LCADDVIF FISPVESDLK VISEILRVFK
ERAGROSTIS_17507_106612    AETKSSFMPL GIPRARFQAS ..LYADDVVF FLSLVAKDLG TIFEILRIFK
ERAGROSTIS_20272_21512     AETKSSFMPL GIPRARFQAS ..LYADDVVF FLSLVAKDLG TIFEILRIFK
ERAGROSTIS_8807_60052      ADRKNLFLPL RIPKARFRAS ..LYADDVVL FIAPVVQHLN TIMEILQVFE
ERAGROSTIS_22556_221892    ADCKGLFHSL GVPKSMFRAS ..LVADDFVF FIAPVAQDLN TITEILWVFE
ERAGROSTIS_23410_16812     ADCKGLFHSL GVPKARFRAA ..LYADDVVF FIAPVAQDLN TIQEILWGF.
ERAGROSTIS_7111_26552      AAAHGLLQPI VHRASLHQCS ..LYADDAIL FISPPRQYLT ATTARLNVCG
ERAGROSTIS_4217_165572     ATAQGLLSPI GAHPIKMRTS ..LYADDACL FIRPQAEDIA NLQLLLHHYG
ZEA_etiti                  AEEKQLLSSL EGAMVKSRLS ..LYADDVVL FVKPRVEELN CVKLILDCFG
ZEA_afeda                  AECRGLLHSL ERAGVRNRLS ..IYADDVVL FVKPIEEDLK CVRLILNCFG
ZEA_jikeuf                 AEDRGLLHNL QEGNVRNRIS ..IYADDVVL FVKPIVEDLN CVKVILDCFG
ZEA_edaej                  ADECGLLHPL AGRNISQRVS ..LFADDVAV FVKPVSGDFV VVREILRCFG
ERAGROSTIS_26761_81892     AEELGLWQPL VSRQVGHRMS ..IYADDVVC FISP.ASDLS LIKNILAAFG
ERAGROSTIS_3170_115782     AGEEGLLQPL SSQAAGQRIS ..LYADDVAL FIQPKTNELL ITKEMLSCFG
ERAGROSTIS_25353_190232    AGEQGLLQPL SRQATNHRIS ..IYADDVAL FIQPIEAELQ VTKEILHCFG
ZEA_pyelum                 ATSLGLLQPI AVQQVRHHVS ..FYADDVVV FLRPHILDLV SVRRILDLFG
ZEA_ejoet                  ASDEGLLHSL STDSLQHRFS ..LYADDAVV FLKPVPSDIN LILEIIRIFG
ZEA_loneok                 ASEEGLLQPL STRNMQHRIS ..LYADDAVI FLCPTAPDIS MVMDILHLFG
ZEA_koajav                 AAQDGLLQPL APRALQHRVS ..LYADDVVI FLRPAAMDIN VILDCLQLFG
ZEA_nugimu                 AEEAGLLQPL SPTQRLHRVS ..MYADDVAL FLHPVADDIL AALEILHLFG
ZEA_ekeje                  AEEAGLLQQL AARRQLHRVS ..IYADDVAL FLHPTVDEIS ITLDILQLFG
ZEA_leijoh                 AEEAGLLQQL YLGKNLHRIS ..IYADDVVL FLHPIQSDIS ITLDILGLFG
ERAGROSTIS_17239_99932     ATEEGAIQPI QHHAAKLRIS ..MYADDAAL FLIPQRRMSE EKKYWRHLG.
ERAGROSTIS_8040_170922     AQNMSLVQLL HNSCENFRVS ..LYADDAAV FINPSQQDLA MTKLILHIFG
ERAGROSTIS_8522_159032     AQQKGIMQKI SHKCENFRVS ..LYADDAAV FINPTAEDLA ATKAILKIFA
ZEA_ijij                   ATRQGILSPL PLNIANLRTS ..LYADDAAI FINPSRDEIM AVKDILHAFG
ERAGROSTIS_14727_85262     ATEAGTLSTL RRRSATLRLS ..LYADDAVL FLNPDRRELL ALLAILRDFG
ZEA_totyru                 AADSGALSKL GNSSPSIRIS ..LYADDAAL FVKPKKEDIE TIVKLLTSFG
ZEA_udag                   ATERGLLSKI RGRSPCLRLS ..LYADDAAL FIAPKKEEVD TILKLLGLFG
ERAGROSTIS_17304_16122     ATQENLITAI QIRSVGDNGS ..LYADDAAL FIHPDKENLS ALKLILENFG
ERAGROSTIS_15403_37962     AYDKGLLRSL TSRSRGVKIS ..LYADDAAI FVHPCKRDLK VLKEILACFG
ERAGROSTIS_18538_141372    AHRKGFMTQP IGKALPVDYQ S.FKDDDTLM IRAANAKQLY FLKDILNTFA
ERAGROSTIS_7108_22232      DKVQGLLI.L PISTRAYNCP IVHYADDKLV VMEA.PRQLF VLKYLLNTFA
ORYZA_RILN8_OS2            AYAMGLLSKP FPSDFDPNFP IVQYADDTLL YLKASGKELF TLKALLQTFQ
ERAGROSTIS_11940_40132     KAIHGLFELP IPARNNAGYP IIQYADDTIL VMKASQRELH CLKGLLESFS
ERAGROSTIS_24809_143452    AHEQGLFELP IPARDNAGFP IIQYADDTIL IMKASQRELF CLKGLLESFS
ERAGROSTIS_26475_126362    AHINGLISKP INNTNEVDFP IVQYADDTIM IIKASQRELF CLKGILQSFS
ERAGROSTIS_26530_116272    AHQQGLLSMP IPARAGPDFP IVQYADDTII IMKASQRELF CLKGLLQSFS
ERAGROSTIS_15251_128282    AANKNLLTHP LGPNFGGDFP IAQSVDDTIL IFPGDARQLF CLKGLLNSFA
ZEA_dager                  ARQQNLLQLP LTENCGQDFP IVQYVDGTLL IMEACPKQLF FLKAVLNSYA
ZEA_otiot                  ARQQGLLQLP LTENCGQDFP IVQYADDTLL ILEACPRQLF FLRAVLNSF.
ZEA_okor                   ARMRNLLNLP LPDIGEHDFP IIQYADDTLL ILEACPKQLF FLKAILNSFA
ZEA_okor                   ARHLNLLKLP LPDIGDQDFP IVQYADDTLL ILEACPRQLF FLKAILNSFA
ERAGROSTIS_24665_123782    ANQKGLLTHP LGPIFWGDYP IVHYSYDTLM IMPADARQLF CLKALLNTFA
ERAGROSTIS_19925_81302     AYSRTVIRHP IDENFGGDYP IIQYADDTLI IMPADALQLF SFKGLLQSYS
ERAGROSTIS_17350_178442    AAQMDIIKHP LSNSFGGDYP IVQYADDTLI IMPADAWQLF YLKGILRTFA
ERAGROSTIS_19778_114272    .RDNDVRHPI VRDR...PCP VLQYADDTLL LLRAEVSDVT RLKKLLDSFS
ERAGROSTIS_8691_59352      .TDGGVRHPI APDR...SCP VLQYADDTLL LLRADIADAT WLKQLL....
ERAGROSTIS_21460_22552     .ATGTVHHPI VPDR...SCP VLQYADDTLI LLRADLGDVT ELKRLLDDFA
ERAGROSTIS_26069_157602    .HDGGVRHPI VDDR...PCP IIQYADDTLI LGGGELADVQ RLKSLLDAFS
ERAGROSTIS_14449_95242     .HDGGVMHPL LDDR...PCP ILQYANDTLV LLRAEAVDVQ KLKTLLDNFS
ERAGROSTIS_24729_220282    ASQNNMIRGL LLDFRQEGIL TLQYADDTIL FCQNKPEYFT NLKFILSCFQ
ERAGROSTIS_9938_216012     ATETGLITGL LGDFAPGGVV SLQYADVTIL FLKAEVECIR NLKWILCCFE
ERAGROSTIS_12459_57572     AVKNDWIKGL GTDLLSEGVV SLQDADDTIL VVDKDVGHAE NLKWIMTNFE
ERAGROSTIS_25046_57212     AVNNDLIKGL RTDLLSEGVV SLQYADDTIL FVDNDVGHAE NLKWIMTNFE
ERAGROSTIS_8263_88142      AVNNDLIKGL GTDLLSEGVV RLQYA.ESIL FGDNDVGHAE NLK.IMTNLE
ERAGROSTIS_16781_37692     AAGNNLIKGL LNNFRPEGIV SFQHADDTIL FSRIEPAFLR NLKCVLACFE
ERAGROSTIS_21122_143882    ADKSGLIKGL MTDLRQEGVV SLQYADDTII FSAVPERYLR NLKCILMCFE
ERAGROSTIS_26072_119522    AAGVGFIKVL LAGFWQEGVI LLQYADDTII FSSHEVSKLR NLKCFLACFE
ERAGROSTIS_12080_78162     AADGGLNRGV LTDFRPEGVI .LQYSEDTII F.SLELDTLE NLKCVLACFE
ERAGROSTIS_8485_110262     GKEKGHLRWI IPYLVEGGLT HLEYADDTVI MMNYDDQSIK TMKFLLYC..
ERAGROSTIS_13437_45202     AKEQGVIRGL VPHLVDGGLT HLQYADDTIF FM.LDDQVIA NTKFLLYCFE
ERAGROSTIS_21046_144162    ..KAKTIRGL IPHLVEGGLT HIQYADDTVI FMDMDETSIN Q.EFILYCF.
ORYZA_LINE18_OS2           DKEAGLLNGV IPHLVDDGVF ILQYADDTII FLEHDLQQAK NLKLILSIFE
ORYZA_OSLINE142            AKDNGSLHGV VSHLVDDGLS ILQYADDTII FLEHDLQQAK NLKLILSIFE
ZEA_odoif                  AKNTVDLVGL VPHLVDGGLS ILQYADDTIL FMEHDLDKAK NLKLVLSTFE
ERAGROSTIS_23217_75012     GKEDGQISGI IPHLVDDGLS ILQYADDTIL FMDHDLEKAK NMKLLLYAFQ
ERAGROSTIS_27281_79412     AKDDGQITGI IPHLVDDGLS ILQYTDDTIL FMDHDIEKAK NLKLLLSAFE
ERAGROSTIS_8676_110412     AKNDGQITGI IPHLVDDGLS ILQYVDDTVL FMDHDLEKAK NLKLLLSAFE
ERAGROSTIS_6323_116912     AKDNGQFRGV VPHLVDDGLS VLQYADDTIL FMENDLEEAK NMKLLLCAFE
ERAGROSTIS_3072_87832      AKKNGQLKGV VQHLVEDGLS ILQYADDTIL LLDHNLEEAR NLKLLLCAVE
ERAGROSTIS_10645_156142    AKTNGQLKGV VQHLVEDGLS ILQYADDTIL LMDHDLEEAR NLKLLLCAFE
ORYZA_OSLINE132            AESSSLLEGL SVSENN.KVT ILQYADDTIF MIKDNMEHAR NLKFILCLFE
ZEA_gugyve                 AQERGLIRGL IPHIIQNGCC CLQYADDTIF LIQDCLEGAR NLKFILCLFE
ZEA_nubo                   AQDEGLIEGL IPHIIRNGCC CLQYADDTIF LIQDCLEGAR NLKFILCLFE
ZEA_oviev                  AKDEGIIRGF IPHIIPNGCC CLQYADDTIF LLQDDLEGAR NLKFILCLFE
ZEA_yliij                  AKDEGIIKGL IPHIISGGCC CLQYADDTIF LFQDDLENAR NLKFILCIFE
ERAGROSTIS_7300_97642      ALKDNMLIGI ALGPNCPPIQ SLLFANDLII CGQADLQEVS ITKQILDSFC
ERAGROSTIS_7547_121652     ALQENTLTGI SLGPGCPPIH SLLFADDLII CGKADFNEVN MTKMIIDSFC
ERAGROSTIS_18615_160472    ALQNHRLTDI TPGPNCSPIH SLLFADDL.. ...ANLQEVI VTKQIIDSFC
ERAGROSTIS_18369_160832    AISDGNLQGV ILATNTPPIH PLLFSIDVLI CWRATLQEAK CIKEILESYG
ERAGROSTIS_7016_62642      AVREGRISGV KLTNNCPSIH SLLFADDVII CGEATIHAAE TFKNILEEFC
ERAGROSTIS_26694_53442     PREHWSIGWP LVCRRAPSVS QLLLADDNLL FFRANTVQAG CIE.ILGTFE
ERAGROSTIS_25027_130662    PSLLGLIPGL RCSRPAPSIS PSQFLYYRFF FYPAKKEQAN TIKNILCKFE
ERAGROSTIS_29060_165882    ADTEGHIRDI ISRKAA.RVN HLFFADDPLI RIRA.RSDFA LLKRLLEVYE
ERAGROSTIS_10468_18742     RNQSSALNGI KVAPSALSVN HLIFG.DILL FFKASRECER EVQDGLKI.C
ERAGROSTIS_20196_98492     RSQSSGLGGI KVALSALTVN HLPFADDSLL FFKANMESAE VVKDALNVYC
ERAGROSTIS_21425_108562    RNQSSLTHGI TVAPSHPEFN HLLFADDSLL FFGANRENAE EVKEVLSIYC
ERAGROSTIS_10152_142832    KVQSSNLSGI MVAPSAPVVS HLLFTNDSLL FFKASSENAE IVKQTLQE.C
ERAGROSTIS_15620_24452     SKVSSNISGI KVSPSALMVS HLLFADDSLL FFKANRESAE EIKDALRLYC
ERAGROSTIS_26763_117912    RIQSSQLGGI SVAPSAPTVS HLLFADDSLL FFKANRESAE EIKMALQIYC
ERAGROSTIS_23789_136862    GVESSQLNGI KVAQSAPMVN HLLFADDTLL FFKANRESAE VVKNALQVYC
ERAGROSTIS_13125_29952     KVQSSQLNGI KVAPSAPTVS HLLFADDNLL FFKVNRKSAE VVKQALEVYC
ERAGROSTIS_27612_80302     RVQSSQLNGI QVAPSAPVVR HLLFADDSLL FFKANGERAE EVSNVVPVYG
ERAGROSTIS_20424_127832    NQSSATLNGI NIAPSAPTCT HLPFADDSLL FFRATRENAM EIK.VLNLYC
ERAGROSTIS_22558_192202    RNESSALNGI KVA.TAPTVS HLLFADDSLL FFRANRESAQ QVKEVLDLY.
ERAGROSTIS_9430_81282      RNHSSALHGI KVAPSAPTVN PLLFADDSLL FFEATREHGR DITGLLNLYC
ERAGROSTIS_18879_65402     RNHSLALNGI KVAPSAPTVN HLLFADDSLL FFRATKENAR KIKEVLQLYC
ERAGROSTIS_27852_83202     RNHSSALNGI KVAPSAPTVN HLLFADDSLL FFRAIRENGR EIKEVLQLYC
ERAGROSTIS_26588_61552     YERVGRLEGL KVCRRAPSIS HLLFADDSLL FFKANVMQAT AVKEAIGTFE
ERAGROSTIS_23124_48912     GEVDGSLSGL KVCRRALVIT HLLFADDTML FFKANAQ.AQ KVKQMLSDFT
ERAGROSTIS_17261_71752     ETNMGNILPV KVPRRDPAIT TLLFADAVSC FSRPPVQHPK LSKA......
ERAGROSTIS_20173_58232     AENEGTVVPL KVSRRAPGIP HLLFANDSCL FFKAYAAQPT AVNEVLQKFC
ERAGROSTIS_10023_106532    EVAAGSIIPI KVSRRAPEIS HLLFADDSLL FFKASLQNAE KVKEVLGDYC
ERAGROSTIS_11049_135222    .......... .KEVEARRFE HLLFADDSLL FFKANAQNGE KVKEVLGAYC
ORYZA_LINE16_OS2           KVDQGAMNPI HICRHAPAVL HLLFADDTPL FFKAANDQAV VMKEVLETYA
ORYZA_OSLINE1_22           KVAQNSLTPF KVCRAAPGIS HLLFADDTLL FFKAHQREAE VVKEVLSSYA
ORYZA_OSLINE1_12           KEVAGELQGI KNGRHGPPIS HLLFADDSIF FAKADSRNVQ ALKNTLRSYC
ERAGROSTIS_21842_120002    EEQARHYKGV RNGISGPTIS HLLFADDTIF FTRADERSIN SLKYVLQTYS
ERAGROSTIS_21319_95972     EEQARHYKRV KNGISGPTIS HLLFADDTIF FTRADERSIN SLKYVLQTYS
ERAGROSTIS_11439_134792    AESEGLISGV KICTNAP..S HLLLADDSLI LIQAKGEDAT ELQNILDLYE
ERAGROSTIS_12473_92062     AEERGELEGV KVCWEAPVVS HLLFADDSLI LMHADMKNAE TLKQILDRYC
ZEA_rebaew                 AGRRGQLEGV RICPGAPRVS HLFFADDSLI FIKASVSGAA HLQQILSLYE
ERAGROSTIS_15231_69652     AEARGAFEGI KVCQAAPSIN HLLFADDSLL LLKPDNRSAQ CLQNMLSLYE
ZEA_piivi                  AEAKGLLGGI CICNNAPSVN HLLFADDSLL LIKADEHSVH HLQNILSLYE
ERAGROSTIS_20704_203612    AEAEGNLEGV KVCSEAPSVN HLLFADDSLL LLKVDERSAD HLRNILALYE

ERAGROSTIS_22604_124832    QASGQPINRD KS
ERAGROSTIS_4701_98382      QATGLTINIH KS
ZEA_naefe                  DCSGLKFNMS KT
ZEA_ogepy                  GCSGLKINFD KT
ZEA_cin4                   GCSGLKINYD KT
ZEA_gifife                 GCSGLKINYD KT
ZEA_keneat                 GCSGLKINFD KT
ERAGROSTIS_28636_151822    EASGLATNFD KS
ERAGROSTIS_17507_106612    EASG...... ..
ERAGROSTIS_20272_21512     EASGLSTNLS KS
ERAGROSTIS_8807_60052      EATGLASNYS KS
ERAGROSTIS_22556_221892    ETTGLATNYA KS
ERAGROSTIS_23410_16812     ETTGLANNYA KG
ERAGROSTIS_7111_26552      SGTGLRTNIQ K.
ERAGROSTIS_4217_165572     EATGLKTNIQ KS
ZEA_etiti                  EASGLVTNLH KS
ZEA_afeda                  SASGLVTNLN KS
ZEA_jikeuf                 SASGLVCNMN KS
ZEA_edaej                  VASGLHTNLQ KS
ERAGROSTIS_26761_81892     NASRLHTNMT KS
ERAGROSTIS_3170_115782     AASGLLTNLE KS
ERAGROSTIS_25353_190232    EASGLQTNLQ KS
ZEA_pyelum                 HASGLRTNLV KS
ZEA_ejoet                  DASGLKTNVQ KS
ZEA_loneok                 SASGLRTNIQ KS
ZEA_koajav                 DASGLRTNVQ KS
ZEA_nugimu                 ASSGLQNNES KS
ZEA_ekeje                  SASGLKTNVQ KS
ZEA_leijoh                 DASGLHNNTH KS
ERAGROSTIS_17239_99932     .......... ..
ERAGROSTIS_8040_170922     EASGLVTNME KT
ERAGROSTIS_8522_159032     DASGLITNM. ..
ZEA_ijij                   CASGLVTSLE KS
ERAGROSTIS_14727_85262     ESTGLRVNLQ KS
ZEA_totyru                 EASGLMTNFQ KS
ZEA_udag                   EASGLLTNFH KS
ERAGROSTIS_17304_16122     EATGLRTNLG KT
ERAGROSTIS_15403_37962     EATGLCTNVQ KS
ERAGROSTIS_18538_141372    MSTGLNVNYG KS
ERAGROSTIS_7108_22232      DSTGLKVNYN KS
ORYZA_RILN8_OS2            LGTGLKVNFN KS
ERAGROSTIS_11940_40132     QSTGLRVNYS KS
ERAGROSTIS_24809_143452    QSTGLRVNYS KS
ERAGROSTIS_26475_126362    QSTGLKVNYA KS
ERAGROSTIS_26530_116272    QSTCLKVNYD KS
ERAGROSTIS_15251_128282    TATGLRVNFS KS
ZEA_dager                  TSTGLRVNYN KS
ZEA_otiot                  .......... ..
ZEA_okor                   SSTGLKVNYN KS
ZEA_okor                   SSTGLKVNYN KS
ERAGROSTIS_24665_123782    SSNG...... ..
ERAGROSTIS_19925_81302     DSTGLKVNFE KS
ERAGROSTIS_17350_178442    DSTGLKVNFS KS
ERAGROSTIS_19778_114272    TANGLKINYQ K.
ERAGROSTIS_8691_59352      .......... ..
ERAGROSTIS_21460_22552     AATGLHINFL K.
ERAGROSTIS_26069_157602    AATGRKINIT KG
ERAGROSTIS_14449_95242     APTGLHINFS KS
ERAGROSTIS_24729_220282    QM.GMRVNYN KS
ERAGROSTIS_9938_216012     QISGMRINYH KS
ERAGROSTIS_12459_57572     LMSGMRVNYH KS
ERAGROSTIS_25046_57212     HMSGMRVKNH KS
ERAGROSTIS_8263_88142      LMSGMRVNYH K.
ERAGROSTIS_16781_37692     NLSGMRINFH K.
ERAGROSTIS_21122_143882    QMSGMRINFH KS
ERAGROSTIS_26072_119522    QLSGMRINFH KS
ERAGROSTIS_12080_78162     QLSGMRINFH KS
ERAGROSTIS_8485_110262     .......... ..
ERAGROSTIS_13437_45202     KMSGLKINYL KS
ERAGROSTIS_21046_144162    NMSGIKINYE KS
ORYZA_LINE18_OS2           KLSGLKINFH KS
ORYZA_OSLINE142            KLSGLKINFH KS
ZEA_odoif                  QLSGLKINFH KS
ERAGROSTIS_23217_75012     QLSVLKINFH TS
ERAGROSTIS_27281_79412     QLSGLKINFH KS
ERAGROSTIS_8676_110412     QLSGLKINFH KS
ERAGROSTIS_6323_116912     QLSGLKINFH KS
ERAGROSTIS_3072_87832      QLNGLKINFH KS
ERAGROSTIS_10645_156142    QLSGLKINFH K.
ORYZA_OSLINE132            QLSGLKINFN KS
ZEA_gugyve                 HMSGLKINFH KS
ZEA_nubo                   SMSGLKINFH KS
ZEA_oviev                  QMSGLKINFH KS
ZEA_yliij                  QMSGLKINFH KS
ERAGROSTIS_7300_97642      NLSGQTPN.. ..
ERAGROSTIS_7547_121652     ARSGQTPNWA K.
ERAGROSTIS_18615_160472    NLSGQTPNRA KS
ERAGROSTIS_18369_160832    ADSGQTPNWS KS
ERAGROSTIS_7016_62642      LDSGQTHNLN KS
ERAGROSTIS_26694_53442     RSTGQ..... ..
ERAGROSTIS_25027_130662    RSTGQ..... ..
ERAGROSTIS_29060_165882    QASFKMINLD ..
ERAGROSTIS_10468_18742     GESGQKI... ..
ERAGROSTIS_20196_98492     QASGQQI... ..
ERAGROSTIS_21425_108562    KASGQQIKVD K.
ERAGROSTIS_10152_142832    KASGQQINRD KS
ERAGROSTIS_15620_24452     GASGQQVNMD KS
ERAGROSTIS_26763_117912    SASGQQVNMD KS
ERAGROSTIS_23789_136862    EASGQQVNID K.
ERAGROSTIS_13125_29952     RASGQHVNLD KS
ERAGROSTIS_27612_80302     QVYVQPVHLV KS
ERAGROSTIS_20424_127832    QASSQMINMD RS
ERAGROSTIS_22558_192202    .......... ..
ERAGROSTIS_9430_81282      QASGQMCNME TS
ERAGROSTIS_18879_65402     QASGQMVNME KS
ERAGROSTIS_27852_83202     QASGQMVNME KS
ERAGROSTIS_26588_61552     RCTGQ..... ..
ERAGROSTIS_23124_48912     RATGQMVS.. ..
ERAGROSTIS_17261_71752     .......... ..
ERAGROSTIS_20173_58232     KSTGQFVNPS KS
ERAGROSTIS_10023_106532    AATGQLINLT K.
ERAGROSTIS_11049_135222    NATGQLVN.. ..
ORYZA_LINE16_OS2           SCTGQLINPS K.
ORYZA_OSLINE1_22           MGTGQLIN.. ..
ORYZA_OSLINE1_12           SASGQKINLH KS
ERAGROSTIS_21842_120002    RGSGQKINLQ KS
ERAGROSTIS_21319_95972     RGSGQKINLQ KS
ERAGROSTIS_11439_134792    R......... ..
ERAGROSTIS_12473_92062     DSSGQKLS.. ..
ZEA_rebaew                 NASGQVINKD KT
ERAGROSTIS_15231_69652     DFSGEMVNKE KS
ZEA_piivi                  VCSGQMINKE KS
ERAGROSTIS_20704_203612    ECSGQMINLE KS
