# Supplementary material for: Identification and characterization of abundant repetitive sequences in Eragrostis tef cv. Enatite genome
Source: BMC Plant Biol. 2016 Feb 1;16:39. doi: 10.1186/s12870-016-0725-4 (PMC4736629; doi:10.1186/s12870-016-0725-4)
Supplement: Additional file 7: — Nucleotide sequences from paralogs in Clade 1 (Additional file 6 : Figure S6). (FAS 10 kb) [file 12870_2016_725_MOESM7_ESM.fas]

>CLADE1_SUB_A_10358_6826
GTACTAGGACTGGGGCTGATGTCAATCTTCTCTTCAACTCTTCAAAGCTGGCTTGACAGG
CTTCAGACCATTGGAACTCCTTTCCCTTGCCTAACAACTCTGTCATTGGCTTTGCAATCC
TGGAGAAGTCCTTGATGAACCGACGGTAGTATCCTGCTAGCCCAAGAAAACTCTTGATAT
CGGTTACGTTCTGAGGTGGCTGCCAATCAAGAACATCCTTCACCTTGCCTGGATCAACAG
ATACCCCTCCCTCAGAGATGACATGACCAAGAAAGGCCATTTCCTTCAACCAAAACTCAC
TTTTTCCAAGTTTGGCATAAAGCTTTTTCTCCTTGATCTTCTCTCATACTCGCCTCAAGT
GTTCCTCATGCTCTTACGCATTCCTCGAGAATACCAAGATATCGTCAATAAAGACAACCA
CCATCTTGTCCAAGTACTCCATGAACACTGTGTTCATAAGGTACATGAAATAGGCCGGTG
CATTGGTCAATCCGAAGGACATGACCGTATACTCATACAATCCATATCTGGTTCTGAAGG
CGGTCTTCGGTATATCCGAG
>CLADE1_SUB_A_11991_20301
CATCCAAGTCCTTGCCTGGAGGCATCACAATATACATCGAAGCTTTTGCTGATGTCTGGT
AGTACTAGGACTGGGGCTGATGTCAATCTTCTCTTCAACTCTTCAAAGCTGGCTTGACAG
GCTTCAGACCATTGGAACTCCTTTCCCTTGCCTAACAACTCTGTCATTGGCTTTGCAATC
CTGGAGAAGTCCTTGATGAACCGACGGTAGTATCCTGCTAGCCCAAGAAAACTCTTGATA
TCGGTTACGTTCTGAGGTGGCTGCCAATCAAGAACATCCTTCACCTTGCCTGGATCAACA
GATAACCCACCCTCAGAGAGGACATGACCAAGAAAGGCCACTTCCTTCAACCAAAACTCA
CAGTTACTAAGCATGGCATAAAGCTTGTTCTCCCTGAGCTTCTCCAATACTAGCCTCAAG
TGTTCCTCATGCTCTTCCTCATTCCTCGAGAATACCAAGATATCATCAATAAAGACAACC
ACAAACTTGTCCAAGTACTCCAT
>CLADE1_SUB_A_13297_7655
GTACTACTTGGCCTCCTTGCATGAGCACACATCCAAGTCCTTGCTTGGAGGCATCACAAT
ATACATCGAAGCTTTTGCTGATGTTTGGTAGTACTAGGACTCGGGCTGATGTCAATCTTC
TCTTCAACTCTTCAAAGCTGGCTTGACAGGCTTCAGACCATTGGAACTCCTTTCCCTTGC
CTAACAACTCTGTCATTGGCTTTGCAATCCTGGAGAAGTCCTTGATGAACCGACGGTAGT
ATCCTGCTAGCCCAAGAAAACTCTTGTTATCTGTTACGTTCTGAGGTGGCTGCCAATCAA
GAACAGCCTGCACCGTGCCATGAGCAAACGATACCCCTCCCGCAGAGATGACATGACCAA
GAAAGGCCAACTCCTTCAACCAAAACTCACATTTACTCAGCTTTGCATAAAGCTTGTTCT
CCCTGAGCTTCTCCAATACTAGCCGCAAGTGTTCCTCATGCGCTTCCTCATTCCTCGAGA
ATACCAAGATATCATCAATAAAGACAACCACAAACTTGTCCAAGTACTCCATGAACACTT
TGTTCATAAGGTACATGAAAT
>CLADE1_SUB_A_14578_7928
ACCCTCGGATGTACCGAAGACCGCCTTCAGAACCAGATATGGGTTGTATGAGTATACAGT
CATGTCCTTCGGATTGACCAATGCACCGGCCTATTTCATGTACCTTATGAACAAAGTGTT
CATGGAGTACTTGGACAAGTTTGTGGTTGTCTTTATTGATGATATCTTGGTATTCTCTAG
GAATGAGGAAGAGCATGAGGAACACTTGAGGCTAGTATTGGAGAAGCTCAGGGAGAACAA
GCTTTATGCCAAGCTTAGTAAATGTGAGGTTTGGTTGAAGGAAGTGGCCTTTCTTGGTCA
TGTCATCTTTGAGGGAGGGGTATCTGTTGATCCAGGCAAGGTGAAGGATGTGCTTGATTG
GCAGCCACCTCAGAATGTAACACATATCAAGAGTTTTCTTGGGCTAGCAGGATACTACCG
TAGGTTCATCAAGGACTTCTCCAGGATTGCAAAGCCAATGACAGAGTTGTTAGGCAAGGG
AAAGGAGTTATGATGGTCTGAAGC
>CLADE1_SUB_A_18181_9245
GTTTGTGGTTGTCTTTATTGATGATATCTTGGTATTCTCTAGGAATGAGGAAGAGCATGA
GGAACACTTGAGGCTAGTATTGGAGAAGCTCAGAGAGAACAAGCTTTATGCCAAGCTTAG
TAAATGTGAGTTCTGGTTGAAGGAAGTGGCCTTTCTTGGTCATGTCATCTCTGAGGGAGG
GGTATCTGTTGATCCAGGCTAGGTGAAGGTTGTTCTTGATTGGCAGCCACCTCGGAATGT
AACAGATATCAAGAGGTTTCTTGGGCTAGCAGGATACTATCGTCGGTTCATCAAGGACTT
CTCCAGGATTGCAAAGCCAATGACAGAGTTGTTAGGCAAGGGAAAGGAGTTCCGATGGTC
TGAAGCCTGTCAAGCCAGCTTTGAAGAGTTGAAGAGAAGATTGACATCAGCCCGAGTCCT
AGTACTACCAGACATCAGCAAAAGCTTCGATGTATATTGTGATGCCTCTAGGCAAGGACT
TGGATGTGTGC
>CLADE1_SUB_A_19090_2335
GGAACTCCTTTCCCTTGCCTAACAATTCTGTCATTGGCTTTGCAATCCTGGAGAAGTCCT
TGATGAACCGACGGTAGTATCCTGCTAGCCCAAGAAAACTCTTGATATCGGTTACGTTCT
GAGGTGGCTGCCAATCAAGAACATCCTTCACCTTGCCTGGATCAACAGATACCCCTCCCT
CAGAGATGACATGACCAAGAAAGGCCACTTCCTTCAACCAAAACTCACATTTACTAAGCT
TGGCATAAAGCTTGTTCTCCTTGAGCTTCTCCAATACTAGCCTCAAGTGTTCCTCATGCT
CTTCCTCATTCCTCGAGAATACCAAGATATCATCAATAAAGACAACCACAAACTTGTCCA
AGTACTCCATGAACAC
>CLADE1_SUB_A_19786_14558
GTAGTATCCTGCTAGCCCAAGAAAACTCTTGATATCGGTTACGTTCTGAGGTGGCTGCCA
ATCAAGAACATCCTTCACCTTGCCTGGATCAACAGATACCCCTCCCTCAGAGATGACATG
ACCAAGAAAGGCCACTTCCTTCAACCAAAACTCACATTTACTAAGCTTGGCATAAAGCTT
GTTCTCCTTGAGCTTCTCCAATACTAGCCTCAAGCGTTCCTCGTGCTCTTCCTCATTCCT
CGAGAATACCAAGATATCATCAATAAAGACGACCACAAACTTGTCCAAGTACGCCATGAA
CACTTTGTTCATAAGGTACATGAAATAGGCCGGTGCATTGGTCAATCCGAAAGACATGAC
CGTATACTCATACAATCCATATCTGGTTCTGAAGGCAGTCTTCGGT
>CLADE1_SUB_A_20130_6035
GTATGAGTATACGGTCATGTCCTTCGGATTGACCAATGCACCGGCCTGTTTCATGTACCT
TATGAACAAAGTGTTCATGGAGTACTTGGACAAGTTTGTGGTTGTCTTTATTGATGATAT
CTTGGTATTCTCGAGGAATGAGGAAGAGCATGAGGAACACTTGAGGCTAGTATTAGAGAA
GCTCAAGGAGAACAAGCTTTATGCCAAGCTTAGTAAATGTGAGTTTTGGTTGAAGGAAGT
GGCCTTTCTTGGTCATGTCATCTCTGGGGGAGGGGTATCTGTTGATCCAGGCAAGGTGAA
GGCTGTTCGTGATTGGCAGCCACCTCAGAACGTAACCGATATCAAGAGTTTTCTTGGGCT
AGCAGGATACTACCGTCGGTTCATCAAGGACTTCTCCAGGATTGCAAAGCCAATGACAGA
GTTGTTAGGCAAGGGAAAGGAGTTCCAAT
>CLADE1_SUB_A_21009_19793
GTTTGTGGTCGTCTTTATTGATGATATCTTGGTATTCTCGAGGAATGAGGAAGAGCACGA
GGAACACTTGAGGCTAGTATTGGAGAAGCTCAAGGAGAACAAGCTTTATGCCAAGCTTAG
TAAATGTGAGTTTTGGTTGAAGGAAGTGGCCTTTCTTGGTCATGTCATCTCTGAGGGAGG
GGTATCTGTTGATCCAGGCAAGGTGAAGGATGTTCTTGATTGGCAGCCACCTCAGAACGT
AACCGATATCAAGAGTTTTCTTGGGCTAGCAGGATACTACCGTCGGTTCATCAAGGACTT
CTCCAGGATTGCAAAGCCAATGACAGAGTTGTTAGGCAAGGGAAAGGAGTTCCAATGGTC
TGAAG
>CLADE1_SUB_A_23059_4254
TTCATGTACCTTATGAACAAAGTGTTCATGGAGTACTTGGACAAGTTTGTGGTCGTCTTT
ATTGATGATATCTTGGTATTCTCGAGGAATGAGGAAGAGCACGAGGAACACTTGAGGCTA
GTATTGGAGAAGCTCAAGGAGAACAAGCTTTATGCCAAGCTTAGTAAATGTGAGTTTTGG
TTGAAGGAAGTGGCCTTTCTTGGTCATGTCATCTCTGAGGGAGGGGTATCTGTTGATCCA
GGCAAGGTGAAGGATGTTCTTGATTGGCAGCCACCTCAGAACGTAACCGATATCAAGAGT
TTTCTTGGGCTAGCAGGATACTACCGTCGGTTCATCAAGGACTTCTCCAGGATTGCAAAG
CCAATGACAGAGTTGTTAGGCAAGGGAAAGGAGTTCCAATGGTCTGAAGC
>CLADE1_SUB_A_23064_22672
GTATGAGTATACGGTCATGTCTTTCGGATTGACCAATGCACCGGCCTATTTCATGTACCT
TATGAACAAAGTGTTCATGGAGTACTTGGACAAGTTTGTGGTCGTCTTTATTGATGATAT
CTTGGTATTCTCGAGGAATGAGGGAGAGCACGAGGAACACTTGAGGCTAGTATTGGAGAA
GCTTAAGGAGAACAAGCTTTATGCCAAGCTTAGTAAATGTGAGTTTTGGTTGAAGGAAGT
GGCCTTTCTTGGTCATGTCATCTCTGAGCGAGGGGTAGCTGTTGATCCAGGCAAGGTGAA
GGATGTTCTTGTTTGGCAGCCACCTCAGAACGTGACCGATATCAAGAGGTTTCTTGGGCT
AGCAGGATACTACCGTCGGTTCATCAAGGACTTCTCC
>CLADE1_SUB_A_25262_9670
TATCCTGCTAGCCCAAGAAAACTCTTGATATCGGTTACGTTCTGAGGTGGCTGCCAATCA
AGAACATCCTTCACCTTGCCTGGATCAACAGATACCCCTCCCTCAGAGATGACATGACCA
AGAAAGGCCACTTCCTTCAACCAAAACTCACATTTACTAAGCTTGGCATAAAGCTTGTTC
TCCTTGAGCTTCTCCAATACTAGCCTCAAGTGTTCCTCGTGCTCTTCCTCATTCCTCGAG
AATACCAAGATATCATCAATAAAGACGACCACAAACTTGTCAAAGTACTCCATGAACACT
TGTGTAATAAGGGACATGAAAGAGGCCGGGGCATGGGTAAATCCGAAAGACATGACCGTA
TACTCAGAAATGCCATATCGTGGTAGGAAGGCAGTCTTAGGGATATCCGAGGGTCGAATC
TTCAGCTGGTGGTAGCATGAACGAAGATAGATCTTGGAAAACACACAAGCTCCCTTCATT
TGGTCGAACAAGTCCTCAATCCGAGGGATAGGATACTTGTTCTTGATAGTTACTTCATTT
AGGGATCGATAGTCCACACACATCCTCAGAG
>CLADE1_SUB_A_26628_8923
ACAGGATATGGGTTGTATGAGTATACAGTCATGTCCTTCGGATTGACCAATGCACCGGCC
TATTTCATGTACCTTATGAACAAAGTGTTCATGGAGTACTTGGACAAGTTTGTGGTTGTC
TTTATTGATGATATCTTGGTATTCTCTAGGAATGAGGAAGAGCATGAGGAACACATGAGG
CTAGTATTGGAGAAGCTCAGGCAGAACAAGCTTTATGCCAAGCTTAGTAAATGTGAGTTT
TGGTTAAAGGAAGTGGCCTTTCTTGGTCATGTCATCTCTGAGGGAGGGGTATCTGTTGAT
CCAGGGAATGGGAGGGATGTGTTTGATTGGCAGTCACCTCAGAACGTAACAGATATCAAG
AGTTTACTTGGGCTAGCAGGATACTACCGTCGGTTCATCAAGGACTTCTCCAGGATTGCA
AAGCCAATGACAGAGTTGTTAGGCAAGGGAAAGGAGCTCCAATGGTCTGAAGCCTGTCAA
GCCAGCTTTGAAGAGTTGAAGAGAAGATTGACATCAGCCCCAGTCCTAGTA
>CLADE1_SUB_A_28029_10349
GTATATAGTCATGTCCTTCGGATTGACCAATGCACCGGCCTATTTCATGTACCTTATGAA
CAAAGTGTTCATGGAGTACTTGGACAAGTTTGTGGTTGTCTTTATTGATGATATCTTGGT
ATTCTCGAGGAATGAGGAAGAGCATGAGGAACACTTGAGGCTAGTATTGGAGAAGCTCAA
GGAGAACAAGCTTTATGCCAAGCTTAGTAAATGTGAGTTTTGGTTGAAGGAAGTGGCCTT
TCTTGGTCATGTCATCTCTGAGGGAGGGGTATCTGTTGATCCAGGCAAGGTGAAGGATGT
TGGTGATTGGCAGCCACGTGAGAACGTAACCGATATCAAGAGTTTTCTTGGGCTAGCAGG
ATACTACCGTCGGTTCATCAAGGACTTCTCCAGGATTGCAAAGCAAATGACAGAGTTGTT
AGGCAAGGGAAAGGAGTTCAAATGGTCTGAAGCCTGTCAAGCCAGCTTTGAAGAGTTGAA
GAGAAGATT
>CLADE1_SUB_A_7657_2389
GATATGGATTATATGAGTATACGGTCATGTCCTTCGGATTGACCAATGCACCGGCCTATT
TCATGTACCTTATGAACAAAGTGTTCATGGAGTACTTGGACAAGTTTGTGGTCGTCTTTA
TTGATGATATCTTGGTATTCTCGAGGAATGAGGAAGAGCACGAGGAACACTTGAGGCTAG
TATTGGAGAAGCTCAAGGAGAACAAGCTTTATGCCAAGCTTAGTAAATGTGAGTTTTGGT
TGAAGGAAGTGGCCTTTCTTGGTCATGTCATCTCTGAGGGAGGGGTATCTGTTGATCCAG
GCAAGGTGAAGGATGTTCTTGATTGGCAGCCACCTCAGAACGTAACCGATATCAAGCGTT
TTCTTGGGCTAGCAGGATACTAC
>CLADE1_SUB_B_10367_21504
CACTTGAAGACTGCACCCTTTCCCAGCAACTCTGTCAACGGCTTGGCTATCTTAGAAAAC
CCTTCAATGAACCTCCTGTAATACCCTGCCAAACCCAGAAAACTTCTGATATCGGTGATA
CTTTGGGGGGTATTCTAACTCAGGACATCCTCCACCTTGCTTGGATCGACGGAGACTCCA
CCCTTAGAGATGACATGACCAAGGAATGAGACCTCCTTCAACCAAAACTCACACTTGCTG
AGCTTCGCATACAACTGATTCCCTCTGAGCTTCTGCAGAACCAAACGAAGATGTTCCTCG
TGCTCTTCCTCGCTCTTGGAGAATATCAGGATATCATCAATGAACACCACCACAAACTTA
TCCAAATAATCCATGAACACCTTATTCATCAAGTACATGAAGTAGGCAGGGGCATTGGTC
AAACC
>CLADE1_SUB_B_14530_23634
CTTCATGTACTTGATGAATAAGGTGTTCATGGATTATCTGGATAAGTTTGTGGTGGTGTT
CATTGATGATATCCTGATATTCTCCAAGAGCGAGGAAGAGCATGAGGAACATCTTCGTTT
GGTTCTGCAGAAGCTGAGAGAGAATCAGTTGTATGCGAAGCTCAGCAAGTGTGAGTTTTG
GTTGAAGGAGGTCTCATTCCTTGGTCATGTCATCTCTAAGGGTGGAGTCTCCGTCGATCC
AAGCAAGGTGGAGGATGTCCTGAGTTGGAATACCCCCCAAAGTATCACCGATATCAGAAG
TTGTTTGGGTTTGTCTGGGTATGACAGGGGGTTCATGGAAGGGTTGTCTAATATAGCCAA
GCCGTTGACATGGTTGCTGGGAAAGCGTGCATTCTTCAAGTGGACAGCAAAGCAAGAGGC
CAGTTTTCAAGAGTTGAAGACCAGTCTTACTACAGCACCAGTATTGACGATGCCAGACAT
GGAGAAGCCTTTCTCGATTTACTGTGATGCTTCAGGACAGGGATTAGGATGTGTGCTCAT
GCAAGA
>CLADE1_SUB_B_17969_9567
GTGGTGTTCATTGATGATATCCTGATATTCTCCAAGAGCGAGGAAGAGCATGAGGAACAT
CTTCGTTTGGTTCTGCAGAAGCTCAGAGAGAATCAGTTGTATGCGAAGCTCAGCAAGTGT
GAGTTTTGGTTGAAGGAGGTCTCATTCCTTGGTCATGTCATCTCTAAGGGTGGAGTCTCC
GTCGATCCAAGCAAGGTGGAGGATGTCCTGAGTTGGAATACCCCCCAAAGTGTCACCGAT
ATCAGAAGTTTTCTGGGTTTGGCAGGGTATTACAGGAGGTTCATTGAAGGGTTTTCTAAG
GTAGCCAAGCCGTTGACAGAGTTGCTGGGAAAGGGGGCAGTCTGCAAGTGGACGCCAAAG
CAAGAGGCCAGTTTTCAAGAGTTGAAGACCAGGCTTACTACAGCACCAGTATTGACGATG
GCAGACATGGAGAAGCCTTTCTCGATTTACTGTGATGCTTCAGGACAGGGATTAGGGTGT
GCGCTCATGC
>CLADE1_SUB_B_26476_8026
CATCCTAATCCCTGTCCTGAAGCATCACAGTAGATCGAGAAAGGCTTCTCCATATCCGGC
ATAGTCAAAACTGGCGCTGTGGTAAGTCTGGTCTTCAATTCTTGAAAACTGGCCTCTTGC
TTCGCTGTCCACTTGAAAACTGTTCTCTTTCCCAAAAACTCTGTCAACGCCTTGGCTATC
TTAGAAAACCCTTCAATGAACCTCCGGTAGTAACCTGCCAATCCCAAGAAACTTTTGATG
TCGGTGACACTTTGATGTGTATTCCAGCTCAAAACATCATCCAATTTGCTAGGATCCACT
GGAACTCCACCTTGAGAGATGAAATGCCCAAGGAAAGAGACTTCCTTCCACCAAAATTCA
CATTTACTAAGCTTTGCATATAACTGATTCTCCCTAAGCTTCTGCAAAACCAAGCGGAGA
TGTTCCTCATGCTCTTCCTCATTCTTGGAGAATATCAGAATATCATCAATGAACACCACC
ACAAACTTATCCAGATAATCCATAAAAACCTTATTCATCAAGTACATGAAGTAGGCA
>CLADE1_SUB_B_27080_20716
GTCAATACTGGTGCTGTAGTAAGCCTGGTCTTCAACTCTTGAAAACTGGCCTCTTGCTTT
GCTGTCCACTTGAAGACTGCACCCTTTCCCAGCAACTCTGTCAACGGCTTGGCTATCTTA
GAAAACCCTTCAATGAACCTCCTGTAATACCCTGCCAAACCCAGAAAACTTCTGATATCG
GTGATACTTTGGGGGGTATTCCAACTCAGGACATCCTCCACCTTGCTTGGATCGACGGAG
ACTCCACCCTTAGAGATGACATGACCAAGGAATGAGACCTCCTTCAACCAAAACTCACAC
TGGCAGCGCGTAGCATGCAACTGATTCTCTCTCAGCTTCTGCAGAACCAAACGAAGATGT
TCCTCATGCTCTTCCGCGCTCTTGGAGAATATCAGGATATCATCAATGAACACCACCACA
AACTTATCCAGATAATCCATGGACACCTTATTCATCAAGTACATGAAGTAGGCAGGGGCA
TTGGTCAAACC
>CLADE1_SUB_B_3788_17729
GTTTTGGAGAATATCAGAATATCATCAATGTACACCACCACAAACTTATCGGGATTATCT
CGATAAGTTTGTGGTGGTGTCCATTGATGATATTCTGATATTCTCCAAAACTGAGGAAGA
GCATGAGGAACATCTCCGCTTGGTTTTGCAGAAGCTTAGAGAGAATCAGTTGTATGTTAA
GCTCAGTAAATGTGAGTTCTGGTTGAAGGAAGTCTCTTTCCTTGGGCATGTTATCTCGAA
AGGTGGAGTCTCAGTGTATCCTAGCAAGGTGGAGGATGTCTTGAGCTGGAATACACCTCA
AAGGGTCACTAAAAGCAAAAGTTTCCTGGGATTGGCACGTTACTACAGGAGGTTCATTGA
AGGGTTTTCCAAGATAGCTGTTGGGGATCCGGGGAGCGTTTCGTGCCAACTCGCAAAAGC
ATCGCGAAGCACGACGAGGACTTTGTAC
