# Supplementary material for: Identification and characterization of abundant repetitive sequences in Eragrostis tef cv. Enatite genome
Source: BMC Plant Biol. 2016 Feb 1;16:39. doi: 10.1186/s12870-016-0725-4 (PMC4736629; doi:10.1186/s12870-016-0725-4)
Supplement: Additional file 8: — Nucleotide sequences from paralogs in Clade 2 (Additional file 6 : Figure S6). (FAS 6 kb) [file 12870_2016_725_MOESM8_ESM.fas]

>CLADE2_SUB_A_11686_10783
GGTCAAGACGAAGAAGAAGGAAACCCTCCTAAAAGATCTGAAGCAAACTTTTGACAATCT
CCGCAAGTACACGATGAAGCTTAATCCGAAGAAGTGCGTCTTTGGGGTAACTTCATGCAG
GTTGCTGGGATACATGATTTCTCAGCGAGGAACCGATGCAAATCCAATGAAGATGAC-GC
AAATTGAGAAACCCAAACCACCGAAAACCAGGCGGGAGATCTAGAAGCTAGCCGGCATGA
TAGCGGCGCTGAACCGATTCATCTCTCGCCCAGGCGAG
>CLADE2_SUB_A_12772_9181
GATGATATCGTGGCCACGACGAAGAAGAAGGAGAACCTCCTGCAGGATGTCAAGCAAACT
TTTGACAATCTACGCACGCACAAACTGAAGCTTAATCCCACGAACTGCGTCTTTGGGGTA
ACTCCGCGCAAGTTCCTGGGATACATGATCCCCCCGCAGGGCATCGATGAAAAACCCATC
AAAAACGAAGACATTGAGAAGCTCAAGCCACCCAAGACCAGGAGGGAGATCCAGAAGCTA
GCCGGCATGATGGCGGCGCTGAACCGATTCATCTCTCGCTCAGGCGAG
>CLADE2_SUB_A_13822_10330
GATGATATTGTGGTCAAGACGAAGAAGAAAGAGAACCTCCTTGAAGATCTCAAGCAAACC
TTCGCTAATCTACGCAAGTACAAGATGAAGCTCAATCCGAAGAAGTGAGTCTTCGGGGTA
ACATCGGGCAAACTACTGGGATACATGATCTCCCAGCGAGGCATCGATGCAAATCCGGTG
AAGATGACGGCAATCGAGAAGCTTAAGCCCCCGAAGACCAAGAAGGAGATCCAGAAGCTA
GCCGGCATGATGGCGGCACTGAACCGATTCATCTCTCGCTCTGGCGAG
>CLADE2_SUB_A_15243_18062
ATGATATCATGGTCAAGACGAAGAAGAAGGAAAACCTCCTGGAAGATCTAAAGCAAACTT
TTGACAATCTACGCAAGTACAAGATGAAGCTTAATCCGAAGAAGTGCGTCTTTGGGGTAA
CTACAGGCAAATTGCTGGGATACATCATTTCCCAGCGAGGCATCGATGCAAATCCAGTGA
AGATGGCGGCAATTGAGAAGCTCAAGCCACCGAAGACTAGGAGGGAGATCCAGAAG
>CLADE2_SUB_A_16191_7566
TTGATGATATCGTGGTCAAGACGAAGAAGAAGGAAAACCTCCTAGAAGATTTGAAGCAAA
CCTTTGACAATCTGCGCAAGTACAAGATGAAGCTTAACCCGAAGAAGTGTGTCTTTGGGG
TGACTTCGGGCAAGTTGCTGGGATACATGATCTCTCAGCGAGGCATCGATGCGAATCCAG
TGAAGATGGCAGCAATTGAGAAGCTCAAGCCACCGAAGACCAGGAGGGAGATCCAGAAGC
TAACCGGCATGATGGCGGCGCTGAACTGATTCATATCTCGCTCAGGCGAG
>CLADE2_SUB_A_18676_17742
GATGATATTGTGGTCAAGACGAAGAAGAAGGAAAACCTCCTGGAAGATCTCAAGCAAACT
TTTGACAATCTACTCAAGTACAAGATGAAGCTTAATCCAAAGAAGTGCGTCTTTGGGGTG
ACATGGGGCAAATTGCTGGGATACATGATTTCTTAGCGAGGCATCGACGCAAACCCAGTG
AAGATGGCGGCAATTGAGAAGCTCAAGCCACCGAAGACCAGGAGGGAGATCTAGAAGCTA
GCTGGCATGATGGCGGCGCTAAACCGATTCATCTCTCGCTCAGGCGAG
>CLADE2_SUB_A_19732_23899
TTGAGGATATCGTGGTCAAGACGAAGAAGAAGGAAAACCTCCTGAAAAATATCAAGCAAA
CTTTTGACA-TCTATCTCAAGGTCACGATGAAGTTTAATCCGTAGAATTGCGTCTTTGGG
GTTACTTCGCGCAAGTTGCTGGGTTATATGATCGCCCAGCGAGGCATCGATGCGAA-CCA
GGTGAAGATGGCGGCAATTGCGACGCTCAAGCCACCCAAGACCAGGAGAGACATCTAGAA
GCTGGCCGGCATGATGGCGGCGCTGAAC
>CLADE2_SUB_A_20751_22550
GATGATATCGTGGTCAAAATGAAGCAGAAGGAAAACCTCCTGGAAGACCTCAAGCAAACT
TTTGCAAATCACGGAAAGATCAAGAGGAAGGTTAGTCCAAAGAAGTGCTCCTTTGGGGTA
CCTTCGGGGAAATTGCTGGGAAACATGATTTCCCAGCGAGCCATCTATGAGAATCCAGTG
AAGATGGAGGCAATTGAGAAGCTCAAGCCACCGAAGACCAGGAGGGAGATCCAGAAGCTA
GCCGGCATGATGGCGACGCTGAACCGATTCATCTCTCGCTCAGGCGAG
>CLADE2_SUB_A_21247_16014
ATGATATCATGGTCAAGACGAAGAAGAAGGAAAACCTCCTGGAAGATCTGAAGCAAACTT
TTGACAATCTACGCAAGTACAAGATGAAGCTTAGTCCGAAGAAGTGCGTGTTTGGGGTAA
CTTCAGGCAAGTTGTTGGGATACATGATTTCCCAGCGAGGCATCGATGCAAATCCAGTGA
AGATGGTGGCAATTGATATGCTCAAGCCACCGAAGACCAGGAGGGAGATCTAGAAGCTAG
CCGGCATGATGACGGCGCTGAACCGATTCATCTCTCGCTCAGGCGAG
>CLADE2_SUB_A_22321_8533
GATGATATCGTGGTCAAGACGAGGAAGAAGGAAAACCTCCTGGAAGATCTCAAGCAAACT
TTTGACAATCTACGCAAGTACAAGATGAAGCTTAATCCAAAGAAGTGCGTCTTTGGGGTG
ACATCAGGCAAATTGCTGGGACACATGATTTTCCAGCGAGGCATCGATGCAAATCCAGTA
AAGATGGCGGCAATTGAGAAGCTCAAGCCACCAAAGACTAGGAGGGAGATCCAGAAGCTA
GCTGGCATGATGGCGGCGCCGAAC
>CLADE2_SUB_A_22482_23580
GACGAAGAGGGAGGAAAACCTTCTGAAAGATCTGAAGCAAACCTTTGGCAATCTACGCAA
GTACAAAATGAAGCTTAATCCAAAGAAGTGCGTCTTTGGGGTAACATCGGGCAAATTGCT
GGGATACATGATTTCCCAGCGAGGCATCGATGCAAACCCAGTGAAGATGGCGGCAATTGA
GAAGCTCAAGCCACCGAAGACCAGGAGGGAGATCCAGAAGCTAGCTGGCATGATGGCGGC
TCTGAACCGATTCATCTCTCGCTCAGGCGAG
>CLADE2_SUB_A_24647_3619
GATGATATTGTGGTCAAGACGAAGAAGGAGGAAAACCTCCTGGAAGATCTTAAGCAAACT
TTTGACAATCTACGCAAGTACAAGATGAAGCTTAATCCGAAGAAGTGCGTCTATGGGGTA
ACTTAAGGCAAATT-CTAGGGATACATGTTTTCCAAGCGAGGCATCGAGGCAAATCCAGT
GAAGATGGCGGCAATTGAGAAGCTCAAGCCACCGCAGACCAGGAGGGAGATCCCGAAGCT
AGCCGGCATGATGGCGGCGCTGAACCGATTCATCTCTCGCTCAGGCGAG
>CLADE2_SUB_A_26497_13331
GATAATATCGTGGTCAAGACGAAGAAGAAGGAAAACCTCCTGGAAGATCTGAAGCAAACT
TTTGACAATCTACGCAAATACAAGATGAAGCTTAATCCGAAGAAGTACGTCTTTGAGGTA
ACTTAAGACAAGTTGCTGGAATACATGATTTTCCAGCGAGGCATAGATGCAAATCCAATG
AAGATGGCGGTAATTGAGAAGCTCAAGCCAACGATGACCATGAGGGAGATCCAGAAACTA
G-CGGCATGATGGCGGCGCTGAAC
>CLADE2_SUB_A_26521_7657
AAGCAAATCTTTGCCAGCCTGCGCAAATACAAGATGAAGCTCAACCCGAAGAAGTGTGTC
TTCGGGGTGACATCGGGCAAGCTGCTGGGATACATGAACTCTCAGTGAGGCATCGATGCC
AATCCAGTGAAGATGGCGGCAATCGAGAAGCTCAAGCCACCCAAGACCAGGAGAGAGATC
TAGAAGCTTGCCGGCATGATGGCGGCCCTGAACTGATTCATCTCTCGCTCAGGCGAG
>CLADE2_SUB_A_28473_11414
GATGATATCGTGGTCAATACACGGAAGAAGGAAAATCTCCTGGAAGATCTTAAGCAAACT
TTTGACAATCTACGCAAACACAAGATGAAGCTTAATCCGAAAACGTGCGTGTTTGGTGTA
ACTCCAGGCAAGTTGATGGGATACAGTG-TTTCCCAGTTACGCAGCGATGCAAATCCAGA
TAACATGGCCGCATTGGTTTTTCCCAAGCCACAGAAGACCAGGAGGGAGATCCAGAAGCT
AGCCGGCATGATGGCGGCGCTGAACCGATTCATCTCTCGCTCACGCGAG
>CLADE2_SUB_A_5702_15288
TTGATGATATCGTGGTCAAGACGAAGAAGAAGGAAAACCTCCTAGAAGATTTGAAGCAAA
CCTTTGACAATCTGCGCAAGTACAAGATGAAGCTTAACCCGAAGAAGTGTGTCTTTGGGG
TGACTTCGGGCAAGTTGCTGGGATACATGATCTCTCAGCGAGGCATCGATGCGAATCCAG
TGAAGATGGCAGCAATTGAGAAGCTCAAGCCACCGAAGACCAGGAGGGAGATCCAGAAGC
TAACCGGCATGATGGCGGCGCTGAACTGATTCATATCTCGCTCAGGCGAG
>CLADE2_SUB_A_9490_13693
GACGAAGACGAAGGAAAACCTCCTGGAAGATCTGAAGCAAACTTTTGACAATCTACGCAA
GTACAAGATGAAGCTTAATCTGAAGAAGTGCATCTTTGGGGTAACTTCAGTTAAGTTGCT
GGGATACATGATTTCCCAGCGAGGCATCGATGCAAGTCCAGTGAAGATGGCGGCAATTGA
GAAGCTCAAGCCACCGAAGACCAGGAGGGAGATCCAGAAGCTAGCCGGCATGATGGCGGC
GCTGAACTGATTCATCTCTCGCTCAGGCGAG
>CLADE2_SUB_A_9522_9754
GATGATATCGTGGTCAAGATGATGAAGAAGAAAAACCTCCTAGAAGATCTGAAGCAAACT
TTTGACAATCTACGCAAGTACAAGATGATGCTTAATCCGAAGAAGTGCGTCTTTGGGATA
ACTTCAGGCAAGTTGCTGGGATACATGATTTACCAGCGAGTCATCACTGCAAATCCAGTG
AAGATGGCAGCAATTGAGAAGCTCAAGCCACCGAAGACCAGGAGGGAGATCCAGAAACTA
GCCGGCATGATGGCGGCGCTGAACCGATTCATCTCTCGCTCAGGCGAG
>CLADE2_SUB_B_13575_17902-2
GAGGCCTACATCGATGATGTGGTTATCAAGCCTCTAGAAGGCGAGGATCTCATCGCCGGA
TGGAAGGACGTCTTCGACGCTATACGAGCGTATGACGTGAACCCCAACCTGGAAAAGGAT
GTTTTCAGAGTACCTTCGGGGAAACTACTCGACTACATACTCACCAACCGGAGAATAGAG
GCCAACCCTGAAAAAGTGGAGACAATCTTGAAGATTGGAACGGGAAAGAGTGTAAAGGAC
ATTCAGAAGCTTTCCGGGTGCATGGCGGCACTCAGCCGCTTCATCTCACGACTCGGCGAG
>CLADE2_SUB_B_16722_7153-2
TACATCGATGATGTGGTGATCAAGACTAGAAACAGAGACGATCTAATCGAAGATATCCGA
G-CTACATTCGATTGTCTGCGAGAATACAAGATGAAACTCAACCCCGACAAGTGCATCTT
CGGAGTACCATCGGGCAAGCTACTCGGCTATATCCTCACCCACCGAGGGATCGAGGCTAA
TCCCGAAAAGGTCGAGACAATCCTCAAGATGCCCGTAC-CC---GAGTGTCAGAGAGACG
TCCAGAAGCTATCTGGGTGCATGGCGGCTCTCAACCGATTCATCTCA
>CLADE2_SUB_B_21061_11636-2
GAGGCCTACATCGATGATGTGGTTATCAAGACTCGAGAAGGCGATGATCTCATCGCCGAC
TTCAAGGACGTCTTCGACGCTCTACGAGCATATGACATGAAGCTCAATCTGGAAAAGTGT
GTTTTTGGGGTACCTTCGGGGAAACTACTCAGCTACATACTCACCAACCGGGAAATAGAG
GCCAACCCTGAAAAAGTGGAGACAATCCTGAAGATGGGAACGCCAAAGAGTGTAAGGGAC
ATCCAGAAGCTTTCTGGGTGGATGGCGGCACTCAGCCGTTTCAGCTCACGACTCGGCGAG
>CLADE2_SUB_B_24195_17173-2
GAGGCCTACATCAATGATGTGGTTATCAAGACTCGAGAAGGCGATGATCTCATCGCCGAC
TTGAAGGACATCTTCGACGCTCTACGAGCATATGACATGAAGCTCAACTTGGAAAAGTGT
GTTTTCGGAGTACCTTCGGGGAAACTACTCGGGTACATACTCACCAACCGGGGAATGGAG
GCCAACCATGAAAAAGAGGAGACAATCTGGAAGATGGGAACGCCAAAGAGTGCAAAGTAC
AGTCC-GAAGCTTGCCGGGTGCATGGCGGCACTCAGCCGTTTCATCTCACGACTAGGCGA
G
