# Supplementary material for: Identification and characterization of abundant repetitive sequences in Eragrostis tef cv. Enatite genome
Source: BMC Plant Biol. 2016 Feb 1;16:39. doi: 10.1186/s12870-016-0725-4 (PMC4736629; doi:10.1186/s12870-016-0725-4)
Supplement: Additional file 9: — Multiple alignment of CACTA transposase paralog sequences identified in teff, Rice and Maize. (MSF 12 kb) [file 12870_2016_725_MOESM9_ESM.msf]

PileUp

  MSF: 105  Type: A  Check: 0000  ..

 Name: ERAGROSTIS_19915:10955  Len: 105  Check:  3448  Weight: 0.0147842
 Name: ZEA_DTC_ZM00014         Len: 105  Check:   742  Weight: 0.0108632
 Name: ZEA_DTC_ZM00013         Len: 105  Check:    23  Weight: 0.0345773
 Name: ZEA_DTC_ZM00010         Len: 105  Check:  3273  Weight: 0.0138315
 Name: ZEA_DTC_ZM00007         Len: 105  Check:  1992  Weight: 0.022903
 Name: ZEA_DTC_ZM00001         Len: 105  Check:  3045  Weight: 0.0120218
 Name: ZEA_DTC_ZM00002         Len: 105  Check:  3165  Weight: 0.0113957
 Name: ZEA_DTC_ZM00005         Len: 105  Check:  3366  Weight: 0.00890862
 Name: ERAGROSTIS_14265:8579   Len: 105  Check:  8763  Weight: 0.0303393
 Name: ERAGROSTIS_11332:20402  Len: 105  Check:  2223  Weight: 0.0396267
 Name: ORYZA_EnSpm_10          Len: 105  Check:  1511  Weight: 0.016221
 Name: ORYZA_EnSpm_13          Len: 105  Check:  1643  Weight: 0.0236971
 Name: ORYZA_EnSpm_14          Len: 105  Check:  2338  Weight: 0.0230069
 Name: ZEA_DTC_ZM00003         Len: 105  Check:  7389  Weight: 0.00862008
 Name: ZEA_DTC_ZM00004         Len: 105  Check:  2296  Weight: 0.00862008
 Name: ZEA_DTC_ZM00012         Len: 105  Check:  3116  Weight: 0.0125628
 Name: ERAGROSTIS_12071:17635  Len: 105  Check:  5103  Weight: 0.0299013
 Name: ERAGROSTIS_22584:12693  Len: 105  Check:  6981  Weight: 0.0125653
 Name: ERAGROSTIS_6006:8665    Len: 105  Check:  1812  Weight: 0.0321579
 Name: ORYZA_EnSpm_15          Len: 105  Check:  1411  Weight: 0.0230069
 Name: ORYZA_EnSpm_9           Len: 105  Check:  1756  Weight: 0.0187987
 Name: ORYZA_EnSpm_11          Len: 105  Check:  2597  Weight: 0.0151468
 Name: ERAGROSTIS_18236:17113  Len: 105  Check:  1325  Weight: 0.0147842
 Name: ERAGROSTIS_16139:15313  Len: 105  Check:  8275  Weight: 0.0176387
 Name: ERAGROSTIS_12713:24060  Len: 105  Check:  1494  Weight: 0.0187522
 Name: ERAGROSTIS_13239:11846  Len: 105  Check:  1119  Weight: 0.0187522
 Name: ZEA_DTC_ZM00016         Len: 105  Check:  4814  Weight: 0.0147512
 Name: ZEA_DTC_ZM00006         Len: 105  Check:  1215  Weight: 0.022903
 Name: ERAGROSTIS_20835:22781  Len: 105  Check:  3635  Weight: 0.0277628
 Name: ORYZA_EnSpm_12          Len: 105  Check:  4880  Weight: 0.0151468
 Name: ORYZA_EnSpm_16          Len: 105  Check:  2589  Weight: 0.0213996
 Name: ZEA_DTC_ZM00015         Len: 105  Check:  1101  Weight: 0.0108632
 Name: ERAGROSTIS_20200:14219  Len: 105  Check:  2266  Weight: 0.0148625
 Name: ORYZA_ENSPM_4           Len: 105  Check:  5303  Weight: 0.0163597
 Name: ORYZA_ENSPM_2           Len: 105  Check:  1127  Weight: 0.0201083
 Name: ORYZA_ENSPM_3           Len: 105  Check:  1251  Weight: 0.021711
 Name: ZEA_DTC_ZM00008         Len: 105  Check:  2558  Weight: 0.0420882
 Name: ZEA_DTC_ZM00009         Len: 105  Check:  3304  Weight: 0.0392602
 Name: ZEA_DTC_ZM00011         Len: 105  Check:  3698  Weight: 0.0125628
 Name: ORYZA_ENSPM             Len: 105  Check:  2656  Weight: 0.0315596
 Name: ORYZA_ENSPM_7           Len: 105  Check:  3887  Weight: 0.0187987
 Name: ORYZA_ENSPM_5           Len: 105  Check:  3214  Weight: 0.0163597
 Name: ORYZA_ENSPM_6           Len: 105  Check:  3025  Weight: 0.025239
 Name: ORYZA_OSHOOTER_2        Len: 105  Check:  3975  Weight: 0.0336539
 Name: ERAGROSTIS_2909:16375   Len: 105  Check:  6004  Weight: 0.0284453
 Name: ERAGROSTIS_9642:6179    Len: 105  Check:  7765  Weight: 0.0284453
 Name: ERAGROSTIS_22926:12500  Len: 105  Check:  3842  Weight: 0.0125653
 Name: ERAGROSTIS_5839:6078    Len: 105  Check:   792  Weight: 0.0316698

//

ERAGROSTIS_19915:10955    RRYMSPKISK HMTWHADHE. ..SKDDLMVH PSDGKAWKEI DSSYPE.FGK
ZEA_DTC_ZM00014           .LFLTPETMK LMLWHKEGER ESQDPDIMMH PSDGDAWKAL DRFDPE.FAR
ZEA_DTC_ZM00013           RLFLSRKTAM HMRWHKDCTN ..RQDGLMVH PSDGDAWKAL DKFDPD.FAS
ZEA_DTC_ZM00010           RLFLNKEIDL HMTWPKNGIR LVTNPDIMVH PSDADVWKAF DKFDPE.FAN
ZEA_DTC_ZM00007           RLFLNKEIAL HMTWPKNGVR LIIDPDIMVH PSDGDAWKAF DEFDPE.FAN
ZEA_DTC_ZM00001           RLFLNKEIAL HMTWPKNGVR LVTDPDIMVH PSDGDAWKAF DEFDPE.FAN
ZEA_DTC_ZM00002           RLFLNKEIAL HMTWPKNGVR LVTDPDIMVH PSDGDAWKAI DEFDPE.FAN
ZEA_DTC_ZM00005           RLFLNKEIAL HMTWPKNGVR LVTDPDLMVH PSDGDAWKAL DEFDPE.FAN
ERAGROSTIS_14265:8579     RLYMTEESAK QLTWHTRGVQ ..SQPDKLVH PSDGKAWHHF Q..FPS.PQA
ERAGROSTIS_11332:20402    .......... .LRWHKEGKR ..YSPLNMVH PADAESWQYF DSKYPK.EAE
ORYZA_EnSpm_10            RLYMSEPQAK QMTWHKYGHR ..YHPNKIVH TADAEAWKQF DRDFSE.FAS
ORYZA_EnSpm_13            RLYMSESQAK QMTWHKTGHR ..YHPDKIVH PADGEAWKKF DRDFPA.FAM
ORYZA_EnSpm_14            RLYMSESQAK QMTWHKNGHR ..YHTDKIVH PADGEAWKKF DRDFTG.FSM
ZEA_DTC_ZM00003           RLYMTEESAK QMTWHKKGKR ..YNPDKMVH ASDGEAWTHF DAIHHE.KAK
ZEA_DTC_ZM00004           RLYMTEESAK QMTWHKNGKR ..YNPDKMVH ASDGEAWKHF DDIHRE.KAE
ZEA_DTC_ZM00012           RLYMTKESAK QMTWHKNGKR ..YNPDKMVH TSDGEAWKHF DAIHHE.KVE
ERAGROSTIS_12071:17635    RLYMTEETTK QMTWHKKGVR ..YHPENLGN RADGESWIHV DRCHNE.KAN
ERAGROSTIS_22584:12693    RLYMTEETAK QMTWHKKRVR ..YHSENLVH PADGESWTHF DRIHHE.KAD
ERAGROSTIS_6006:8665      RLYANEEIAT QMRWHKESRP ..ANPNVMLH PCHGEAWAQF DEDFPP.FAQ
ORYZA_EnSpm_15            RLYAHEETAK AMQSHKQ... ..STCGKLVH PCDGEAWQQF DIDFPT.FGR
ORYZA_EnSpm_9             RLYAHEEIAR LLQSHSR... ..SQSGNMVH PCDGEAWQQF DEDFQD.FAQ
ORYZA_EnSpm_11            RIFASKRTAE DTQWHKIKRK ..PVDNEMSH AADGEAWKDF DRKYRT.FAE
ERAGROSTIS_18236:17113    RIFSSKKTAE GEQWHKLRRR ..TVENDISH PADGEAWKDF DRNYDW.FGN
ERAGROSTIS_16139:15313    RMFVSKE... .AQWHKLKRL ..PKEKEMSH PADGEEWKTF HRDYQN.FED
ERAGROSTIS_12713:24060    RLFVSKEASK TAQWHKLKRK ..PREKEMIH PPDGEVWQAF DRDYPD.FAD
ERAGROSTIS_13239:11846    RLFVSKEASK AAKWHKLKRS ..PCEKEKNH PTEECVWQAF DRDYPD.FAD
ZEA_DTC_ZM00016           RLYANEQTAS DMRWH.DEGR ..TKDGLLRH PADGQAWNDF NLRYPN.FSA
ZEA_DTC_ZM00006           RLFSSTKTSD DLRWH.DAGR ..TKDGKLCH PADGDAWKDF DRRYPD.FKE
ERAGROSTIS_20835:22781    RLFSTKETSE HMQWH.VKGR ..NKDGKLRH PADAEAWQDL DRRYHT.FSD
ORYZA_EnSpm_12            RLFSTEQTSG EMRWH.EEGR ..TKDRLLRH PADGEGWNDL NTRYPG.FSA
ORYZA_EnSpm_16            RLFSTDQTSG EMRWH.EEGR ..TKDGLLRH PADGEAWKDF SARFPS.FSA
ZEA_DTC_ZM00015           RLFMCKDIAP LIRWH.DEER ..IKDGALRH PADAPVWTRF DEKFPF.FAS
ERAGROSTIS_20200:14219    .....KNDAQ LMRWH.SEGR ..KDDEYLRQ PADLAQWRNI NNSYGTYFGN
ORYZA_ENSPM_4             RMFANKEQAK LVRWH.AEER ..KVDTMLRH PADSVQWRTI DRIYQE.FSN
ORYZA_ENSPM_2             RIFANPNEAK LVRWH.ATER ..RNDGLLRH PADSIQWRNI DRKHKD.FAA
ORYZA_ENSPM_3             RIFANPNEAK LVRWH.ATER ..RNDGMLRH PADSIEWRNI DRKHKD.FAA
ZEA_DTC_ZM00008           .LFANPEDAK LMSWHASDEH ..KNDGKFRH PADGKQWQDF NENHRD.FAD
ZEA_DTC_ZM00009           .LFANPEDAR LMSWHASDEH ..KNDGKLRH PADGKQWQDF NDNHQD.FAD
ZEA_DTC_ZM00011           .LFANPEDAR LMSWHASDEH ..KNDGKLRH PVDGKQWQDF NDNHRD.FAD
ORYZA_ENSPM               RIYSNPRDAE LMRWH.EEGR ..KKDGMIRH PADARQWINF DAQYRE.FAK
ORYZA_ENSPM_7             RLFSNPRDAE LMRWH.HEKR ..KKDGMIRH PADARQWKEF DRKYHK.FAE
ORYZA_ENSPM_5             RLYSNPTDVE LMRWH.QESR ..KIDGMIRH PADARQWKTF DAKHPE.FAK
ORYZA_ENSPM_6             RLYSNPTDAE LMRWH.QESR ..KIDGMIRH PADARQWKTF DAKHPE.FAK
ORYZA_OSHOOTER_2          RLFMCRKTAA YAKWHKECR. ..VDGGVMRH PADSKAWKEF DKIHSS.FAS
ERAGROSTIS_2909:16375     RLFMNETTSG FMTRHKTADS ..AKDKKMRH PANSKAWKHV DCMYKDQFAY
ERAGROSTIS_9642:6179      .LFMNVTTSG FMTWHKNVDS ..AKDNKMRH PANSKAWKNV DTMYKDQFAY
ERAGROSTIS_22926:12500    RMYMSKQLSV DMQWHKKEL. ..VNDRKMCH PADSPAWKHV DKEYKV.FAE
ERAGROSTIS_5839:6078      RMYMSKQLSV DMQWHKKEL. ..VNDGQMRH PADSPAWKHV DDEYKL.FAA

ERAGROSTIS_19915:10955    EKRNVRLCLS TDGFTPFNYS KKPYSCWPVF LVPYNPQPTM CMKETSLIL.
ZEA_DTC_ZM00014           DARSVRLGLS TDGFTPYDNS STSYSCCRFS SCP..TPP.. ..........
ZEA_DTC_ZM00013           DARNVRIGLT TDGFMLFNMT AASYSCWPVI AIPYNLPPAL CMKYEFMFLC
ZEA_DTC_ZM00010           DPRSVRLGIS TDGFTPFNSS ASPYSCWPVF IVPYNLPPEL ENKEEFMFLA
ZEA_DTC_ZM00007           DPRSVRFGLS TDRFTPFNSS ASPWPCWPVF IVPYNLPPEL VNKEEFMFLA
ZEA_DTC_ZM00001           DPRSVRLGLS TDGFTPFNTS ASPYSCWPVF IVPYNLPPEL VNKEEFMFLA
ZEA_DTC_ZM00002           DPRSVRLGLS TDGFTPFNTS ASPYSCWPVF IVPYNLPPEL VNKEEFMFLA
ZEA_DTC_ZM00005           DPRSVRLGLS TDGFTPFNTS ASPYSCWPVF IVPYNLPPEL VNKEEFMFLA
ERAGROSTIS_14265:8579     AVRNCRMGLE TDGFHPYGMG SAP.SCLPVF VIPLNLPPGV VFQQ.NIFLS
ERAGROSTIS_11332:20402    DPRNVRVALA TNGFQPYGMS STPYTCWPVF VIPLNLPPGF MFKRQNIFLS
ORYZA_EnSpm_10            DARNVRIAIA TDGFNPFGMG AASYTCWPVF VIPLNLPPGV CMQKHNMFLS
ORYZA_EnSpm_13            EMRNVRVAIA TDGFCPFGMG ASSYTCWPMF VIPLNLPPGI CMRQHNMFLS
ORYZA_EnSpm_14            EARNVRIAIA TDGFCPFGMG SSSYTCWPMF VIPLNLPPGV CMRQHNMFLT
ZEA_DTC_ZM00003           EARHVRVALA TDGFNPYGMT AAPYTCWPVF RYPH...... ..........
ZEA_DTC_ZM00004           EARNVRVALA TDGFNPYGMS VAPYTCWPVF VIPINLPPGV CFQRQNIFVS
ZEA_DTC_ZM00012           EARNVRVALA TDGFNPYGMS AAPYTCWPVF VIPINLPPGV CFRRQNIFVS
ERAGROSTIS_12071:17635    EARNVRVALA KDGFNPYGMG AVPYTCWSVF IIPLNLPPGV ..........
ERAGROSTIS_22584:12693    EARNVCVALA TDGFNPYGMG AAPYTCCPVF IIPLN..... ......VFME
ERAGROSTIS_6006:8665      DPRNVRLGLA TDGFSPFGQG VAAYSCWPVF VVPYNLPPDI CMKSEFIFLA
ORYZA_EnSpm_15            DARNVRLAIS TDGFTPFNIG AAPYSCWPVF VSPLNLPPGV LLKPEYIFLS
ORYZA_EnSpm_9             DPRNVRLALA TDGFTPYSLG AAPYSCWPVF ITPLNFPPGV CMRPEYTFLT
ORYZA_EnSpm_11            DARNMRLAIA TDGFNPFGKV SNSYSMWPVL VMPLNLPPWE SVDPSNCIMS
ERAGROSTIS_18236:17113    DARNIRLGLA TACFNPFGNM SSTHSIWPVF VMPYNFAPWE CMEQSNFMMA
ERAGROSTIS_16139:15313    DSKNIRLGLA TEGFNPFGNM NTKYSMWPVF VVPYNLLPWA CMEDFDVFLE
ERAGROSTIS_12713:24060    DARNIRLGLA TDGFNPFGNM NTKYSMWPVF VVPYNLPPWA CMEQSNFMMA
ERAGROSTIS_13239:11846    DARNIRLGLA TDGFNPFGNM NTKYSMWPVF VVPYNLPPWA CMEQSNFMMA
ZEA_DTC_ZM00016           DSRNVRLGLS SDGVNPYRNM NISHSTWPVL LIPYNLPPWI CMKQTSFILS
ZEA_DTC_ZM00006           DARNVCLGLA SDGFNPFGNK NLKHSTWPVM LVPYNLPPWI CMKQTSLILS
ERAGROSTIS_20835:22781    DARNVRLGLA SDGFNPFRNL SSKHSTWPVM LIPYNMPPWI CMKQTNLILS
ORYZA_EnSpm_12            NARNVRLGLA SDGLNPFRNM SSKHSTWPVM LIPYNLPPWI CMKQTSLILS
ORYZA_EnSpm_16            DARNVRLGLA SDGFNPFRNM SSKHSTWPVM LIPYNLPPWI CMKQTSLILS
ZEA_DTC_ZM00015           ESRNIHFGLA TDGFNPFGML SSTHSCWPVV LTVYNLPPWL CMKDHNLMLS
ERAGROSTIS_20200:14219    ELMNIRFALS TDGMNPFSNM STSHSTWPIV LTIFNLPPWL CHKRKYMMLS
ORYZA_ENSPM_4             DPRNMRFAMC TDGINPFGDL SSRHSTWPVL LVNYNLPPWL CFKRKYIMLA
ORYZA_ENSPM_2             DPRNMRICLC TDGMNPFGDM SSSHSTWPVL IANFNLPPWL CFKRKYIMLC
ORYZA_ENSPM_3             DPRNMRICLC TDGMNPFGDM SSTHSTWPVL IANYNLPPWL CFKRKYIMLC
ZEA_DTC_ZM00008           EPRNVRFALS SDGMNPFAER SSKHSTWPVI LTIHNLPPWL MQKRKYILQT
ZEA_DTC_ZM00009           EPRNVRLALS TDGMNPFAER SSKHSTWPVI LTIYNLPPWL MQKRKYILLT
ZEA_DTC_ZM00011           EPRNVRFTLS TDGMNPFAER SSKHSTWPVI LTIYNLPPWL MQKRKYILLT
ORYZA_ENSPM               DPRNIRFALS TDGVNPFGDM SSSHSTWPVL LTMYNLPTWL CQKRKYVLLC
ORYZA_ENSPM_7             DPRNVRFALS TDGMNPFGDL SSSHSTWPVL LTMYNLPTWL CQKRKYILLT
ORYZA_ENSPM_5             DPRNVRFALS TDGMNPFGDL SSSHSTWPVL LTMYNLPTWI CQKRKYILLT
ORYZA_ENSPM_6             DPRNVRFALS TDGMNPFGDL SSSHSTWPVL LTMYNLPTWI CQKRKYILLT
ORYZA_OSHOOTER_2          EPRNVRLCLA SDGFQPFANM RTSYSIWPVF LVPLNLPPWM CIKQQNVMLS
ERAGROSTIS_2909:16375     EHRKVRLGLA SDGFNPFGML NWTYTTWPVV LIP.NLPPWL CFIQRYWMMS
ERAGROSTIS_9642:6179      EPRNVRLGFA SDGFNPFGML NVTYTTWPVI LIPYNLPPWL CFKQSYWMMS
ERAGROSTIS_22926:12500    EGRNSRQGLA SDGFNHFGMQ NVT.SIGPVM LIPYNLPTWL CQKQSNWLLS
ERAGROSTIS_5839:6078      EGRNIRLGLA ADGFKPFGMQ NVTYSIWPVM LIPYNLPPWL CQKQSN....

ERAGROSTIS_19915:10955    LVRPG
ZEA_DTC_ZM00014           .....
ZEA_DTC_ZM00013           LVIPG
ZEA_DTC_ZM00010           LVIPG
ZEA_DTC_ZM00007           LVFPG
ZEA_DTC_ZM00001           LVIPG
ZEA_DTC_ZM00002           LVIPG
ZEA_DTC_ZM00005           LVIPG
ERAGROSTIS_14265:8579     LIIP.
ERAGROSTIS_11332:20402    LIIP.
ORYZA_EnSpm_10            LIIPG
ORYZA_EnSpm_13            LIIPG
ORYZA_EnSpm_14            LIIPG
ZEA_DTC_ZM00003           .....
ZEA_DTC_ZM00004           LIIPG
ZEA_DTC_ZM00012           LIIPG
ERAGROSTIS_12071:17635    .....
ERAGROSTIS_22584:12693    PLI..
ERAGROSTIS_6006:8665      LVVPG
ORYZA_EnSpm_15            LVISG
ORYZA_EnSpm_9             LVIPG
ORYZA_EnSpm_11            LLIPG
ERAGROSTIS_18236:17113    LLIPG
ERAGROSTIS_16139:15313    PLV..
ERAGROSTIS_12713:24060    LLIPG
ERAGROSTIS_13239:11846    LLIPG
ZEA_DTC_ZM00016           MIIPG
ZEA_DTC_ZM00006           MIIPG
ERAGROSTIS_20835:22781    MIIPG
ORYZA_EnSpm_12            MIIPG
ORYZA_EnSpm_16            MIIPG
ZEA_DTC_ZM00015           LLIPG
ERAGROSTIS_20200:14219    TL...
ORYZA_ENSPM_4             MLIQG
ORYZA_ENSPM_2             LLIQG
ORYZA_ENSPM_3             LLIQG
ZEA_DTC_ZM00008           ILISG
ZEA_DTC_ZM00009           ILISG
ZEA_DTC_ZM00011           ILISG
ORYZA_ENSPM               ILIQG
ORYZA_ENSPM_7             ILVQG
ORYZA_ENSPM_5             ILIQG
ORYZA_ENSPM_6             ILIQG
ORYZA_OSHOOTER_2          MLLPG
ERAGROSTIS_2909:16375     MLIPG
ERAGROSTIS_9642:6179      MLIP.
ERAGROSTIS_22926:12500    MLIPG
ERAGROSTIS_5839:6078      .....
