# Supplementary material for: Identification and characterization of abundant repetitive sequences in Eragrostis tef cv. Enatite genome
Source: BMC Plant Biol. 2016 Feb 1;16:39. doi: 10.1186/s12870-016-0725-4 (PMC4736629; doi:10.1186/s12870-016-0725-4)
Supplement: Additional file 10: — Multiple alignment of hAT dimerization domain paralog sequences identified in teff, Rice and Maize. (MSF 7 kb) [file 12870_2016_725_MOESM10_ESM.msf]

PileUp

  MSF: 84  Type: A  Check: 0000  ..

 Name: ERAGROSTIS_25792_5223   Len: 84  Check:  4633  Weight: 0.0289494
 Name: ORYZA_TWIFBIG-2         Len: 84  Check:  8549  Weight: 0.0322152
 Name: ORYZA_TWIFB1-2          Len: 84  Check:  7144  Weight: 0.0255132
 Name: ZEA_ZM00025             Len: 84  Check:  6892  Weight: 0.0236104
 Name: ERAGROSTIS_11478_9162   Len: 84  Check:  4559  Weight: 0.0264844
 Name: ZEA_ZM00024             Len: 84  Check:  8033  Weight: 0.0236104
 Name: ZEA_ZM00027             Len: 84  Check:  5642  Weight: 0.0219667
 Name: ZEA_ZM00028             Len: 84  Check:  7150  Weight: 0.0248688
 Name: ZEA_ZM00026             Len: 84  Check:  7821  Weight: 0.0219667
 Name: ZEA_ZM00042             Len: 84  Check:  7250  Weight: 0.051787
 Name: ZEA_ZM00029             Len: 84  Check:  6893  Weight: 0.0229037
 Name: ZEA_ZM00030             Len: 84  Check:  6449  Weight: 0.0229037
 Name: ZEA_ZM00032             Len: 84  Check:  8842  Weight: 0.0402266
 Name: ZEA_ZM00031             Len: 84  Check:  7478  Weight: 0.0402266
 Name: ERAGROSTIS_13448_17801  Len: 84  Check:  7333  Weight: 0.0734443
 Name: ERAGROSTIS_14225_21129  Len: 84  Check:  5608  Weight: 0.0350338
 Name: ERAGROSTIS_17029_13677  Len: 84  Check:  8355  Weight: 0.0272983
 Name: ERAGROSTIS_20256_2358   Len: 84  Check:  4870  Weight: 0.0264844
 Name: ERAGROSTIS_14049_7851   Len: 84  Check:  5423  Weight: 0.0343861
 Name: ZEA_ZM00018             Len: 84  Check:  6138  Weight: 0.0131321
 Name: ERAGROSTIS_19504_4385   Len: 84  Check:  4936  Weight: 0.0341124
 Name: ZEA_ZM00019             Len: 84  Check:  6597  Weight: 0.0174813
 Name: ZEA_ZM00016             Len: 84  Check:  5302  Weight: 0.0131321
 Name: ZEA_ZM00013             Len: 84  Check:  7281  Weight: 0.0274479
 Name: ZEA_ZM00014             Len: 84  Check:  5331  Weight: 0.0274479
 Name: ZEA_ZM00015             Len: 84  Check:  5307  Weight: 0.0183957
 Name: ORYZA_CRATA-2           Len: 84  Check:  5476  Weight: 0.0255132
 Name: ZEA_ZM00001             Len: 84  Check:  4982  Weight: 0.0183957
 Name: ERAGROSTIS_17066_23765  Len: 84  Check:  5506  Weight: 0.0350338
 Name: ERAGROSTIS_6753_13718   Len: 84  Check:  6413  Weight: 0.0262022
 Name: ERAGROSTIS_19418_13702  Len: 84  Check:  2597  Weight: 0.0255325
 Name: ERAGROSTIS_7601_5629    Len: 84  Check:  4441  Weight: 0.0262022
 Name: ZEA_ZM00020             Len: 84  Check:  3281  Weight: 0.054155
 Name: ZEA_ZM00021             Len: 84  Check:  4536  Weight: 0.0339363

//

ERAGROSTIS_25792_5223     ELEQYFEESL TPRHQA.FDI LNWWKLNTVK FPTLSKMARD ILSITMSMSG
ORYZA_TWIFBIG-2           ELSGYLDSDA IHHEAQDFNV LGWWNDHKIT YPVLSKLARD VSTVPVSTVS
ORYZA_TWIFB1-2            ELSNYLDSDA IRHETSDFNV LGWWNDHKMS YPVLSKLARD VLTVPVSLVS
ZEA_ZM00025               ELTVYLDSDN VAAYEDDFDI LNWWHEHKLT YPILSIMARD IMSVPASTTS
ERAGROSTIS_11478_9162     ELNSYLDSDT CGQFDDDFDI LSWWHAHKQA FLILYIMAKD VMTVPASTIS
ZEA_ZM00024               ELISYLDCDT VNQLTDDFNI LHWWHQHKLT YPVLSIMAKD ILTVPVSSIS
ZEA_ZM00027               ELSSYLDSDT LQKFDEDFNI LNWWHEHKLS YPILSILARD VISIPVSTIS
ZEA_ZM00028               ELSAYLDSDT VQKYDDDFNL LTWWQDHKLT YPSLSMLAKD VLTVPVFTIS
ZEA_ZM00026               ELAMYLDSDP ITVFDDGFDI LSWWHEHKSN YPILSLLAKD VLTVPVSTIS
ZEA_ZM00042               ELSSYLDSDT VSQFNEDFNI LSWWHEHKLT YPILSLLAKD VMTVPASTIS
ZEA_ZM00029               ELASYLDSDT ITEFDEDFNV LSWWHQHKLT YPILSLLAKD VLTVPASTIS
ZEA_ZM00030               ELASYLDSDT ITEFDEDFNV LSWWHQHKIT YPILALLAKD VLTVPASTIS
ZEA_ZM00032               ELTSYLDSDT ETKFGPDFNI LMWWQRHNQT YPILSILAKD VLTVPVSTIS
ZEA_ZM00031               ELSSYLDSDT VTQFGADFNI LNWWQRHKLT YPILALLAKD VLTVPASTIS
ERAGROSTIS_13448_17801    ELMLYLDSDP VAPDED.LDI INWWHEHKQS YPSLSLTAKD IVTFPVSTIK
ERAGROSTIS_14225_21129    ELLLYLDSDP VAPDED.LDI INWWHEHKQT YPVLSIMAKD IMIVPVSTIS
ERAGROSTIS_17029_13677    ELTAYLDADP LLVSDDDLDI LLWWQEHKYT YPVLSIFAKD VLTVPVSTIS
ERAGROSTIS_20256_2358     ELEQYLEEET FPLGGD.FDI LQYWKTYSAK YPIISSIARD VLAVPASSVP
ERAGROSTIS_14049_7851     ELEQYLEEET FPLGGD.FDI LQYWKTYSAK YPIISSIARD VLAVPASSVP
ZEA_ZM00018               ELDLYLEEEM LARTTN.LDI IGWWNVAGVK YPTLRKIARD IMSIPVTTVA
ERAGROSTIS_19504_4385     ELDLYLEEPT LPRTQE.LNI IHWSEFAGVK YPTLRKIDRD IMAIPVTTVA
ZEA_ZM00019               ELDLYLEEPT LPRTQE.LDI INWWQYAGIK YPTLRKIARD VMAIPVTTVA
ZEA_ZM00016               ELDLYVDEGR IPKSKE.FDI LGYWKISGIQ YPTLRMIARD IFAIPVTTVA
ZEA_ZM00013               ELDRYLDEEM LSMQTKNFNV LDWWKVAGTR YPTLRMIARD IYAIPVTTVA
ZEA_ZM00014               ELDRYLDEEM VNMQTKNFNV LD.WKVAGTR FPILRRIARD IYVIPVTTVA
ZEA_ZM00015               ELDRYLEDDL VHFSTENFQI LDWWKVAGTR YPTLRKIARD ILAIPVSTVA
ORYZA_CRATA-2             ELDRYLEDEL VSINTENFKI LDWWKVAGTS FPTLRKVARD IFAIPVSTVA
ZEA_ZM00001               ELEKYMAAPL LKHSDSHFDI LSWWRGQQKE YPVLSLIARD VLATQVSTVA
ERAGROSTIS_17066_23765    ELEKYMADPL LKISGH.FDI LSWWKYVVDD YPILSAMARD VLAIQVSTVV
ERAGROSTIS_6753_13718     ELEKYMADPL LKISGH.FDI LSWWKYVVDD YSILSAMARD VLAIQVSTVV
ERAGROSTIS_19418_13702    ELDAYLSENP IPRSCE.FDV LKWWMGNSSK YPIIARIAKD VLAIQAFSVA
ERAGROSTIS_7601_5629      ELEAYLKEDF VR.GDENYEI LSWWKANANK YPVLSMMARD FLAIPLSTVS
ZEA_ZM00020               ELDKYLSEDS EEDKSG.FDI LNWWKDNATR LPILARMARD LLAIPISTVA
ZEA_ZM00021               EIDKYLSEDN EDDNNK.FDI LAWWKVNESR FPILARIARD VLAIPISTVA

ERAGROSTIS_25792_5223     GSSICSAGKG SRMLDENRCY RRPEIVEALV GAKD
ORYZA_TWIFBIG-2           SESAFSL..C GRIIEDRRTT LRSDHVEMLL SVKD
ORYZA_TWIFB1-2            S.SAFSL..C GRIIEDRRTS LSSDHVEILL SVKD
ZEA_ZM00025               SESTFSL..S GRILEDRRRR LNSETVEMLV CIKD
ERAGROSTIS_11478_9162     SESACSR..T GRGIEDRKRS LTSGMVEMLT CIKD
ZEA_ZM00024               SESTFSL..T GRIIDERRRR LMSDVVEMLT CIKD
ZEA_ZM00027               SESAFSL..C GRIIEERRRR LAPEMVEMLL CMKD
ZEA_ZM00028               SESAFSL..T GRIIEERRRR LTSEMVEMLT CIKD
ZEA_ZM00026               SESVFSL..A GRLIEERRRS LTSEMVEILT CLKD
ZEA_ZM00042               SESTFSL..V GRVIEERRRR LTSDMVEILS CIKD
ZEA_ZM00029               SESTFSL..A GRVIEERRRR LAPDMVEILS CIKD
ZEA_ZM00030               SESTFSL..A GRVIEERRRR LAPDMVEVLS CIKD
ZEA_ZM00032               SESTFSL..A SRVLEERRRR LTTDMVEVLS CIKD
ZEA_ZM00031               SESTFSL..A GRVLEERRRR LTTYMVEVLS CIKD
ERAGROSTIS_13448_17801    YVSGFSL..C GRRLEDRRRR VTREMVKIIV CLKD
ERAGROSTIS_14225_21129    SESAFSL..T GRVLEERRRR LTSDMVEIIT CLKD
ERAGROSTIS_17029_13677    SESTFSL..T GRVLEERRRR LTPEMVEILT CLKD
ERAGROSTIS_20256_2358     SESAFSS..V KKTISDNRSR LFRETVEALI CLE.
ERAGROSTIS_14049_7851     SESAFSS..A KKTISDYRSR LSSDTVEALI CLQ.
ZEA_ZM00018               SESVFST..G GRVISPSRS. LAPKMVEALM CMQ.
ERAGROSTIS_19504_4385     SESVFST..G GRTISPYRSR LAPKTAGLM. CMQ.
ZEA_ZM00019               SESVFST..G GRVISPHRSR LAPKTVEGLM CMQ.
ZEA_ZM00016               SESAFST..S GRVLSDHRSR LTPKTLEVLM CAQN
ZEA_ZM00013               SESAFST..G GRVLSEHRSR LTSKMLEALM CSQN
ZEA_ZM00014               SEAAFST..S GRVLSEHRSR LTSKMLEALM CSQD
ZEA_ZM00015               SELAFST..S GRILSEHRSR LTPEILEALM CSQD
ORYZA_CRATA-2             SESAFST..S GRVLSEHRSR LTPELLEALM CSQD
ZEA_ZM00001               SESAFSA..G GRIVDPYRSR LDPEMVEALI CTK.
ERAGROSTIS_17066_23765    SESAFSA..G GRVVDPYRSR LDPEMVEALM FTKD
ERAGROSTIS_6753_13718     SESTFSA..G GRVIDPYRSR LDPEMVGALI CTKD
ERAGROSTIS_19418_13702    AESAFST..G GRIITSFRSS LAPEKVEELI SLQD
ERAGROSTIS_7601_5629      SESAFRL..G GRLLGD.TSS MTPETLEALV CGKD
ZEA_ZM00020               SESAFSS..G GRTLDDFRSS LTPTMVERLI CAND
ZEA_ZM00021               SESVFST..G GRILDDFRSS LPPFMVQALI CTED
