# Supplementary material for: Identification and characterization of abundant repetitive sequences in Eragrostis tef cv. Enatite genome
Source: BMC Plant Biol. 2016 Feb 1;16:39. doi: 10.1186/s12870-016-0725-4 (PMC4736629; doi:10.1186/s12870-016-0725-4)
Supplement: Additional file 11: — Multiple alignment of MuDr transposase paralog sequences identified in teff, Rice and Maize. (MSF 7 kb) [file 12870_2016_725_MOESM11_ESM.msf]

PileUp

  MSF: 142  Type: A  Check: 0000  ..

 Name: ZEA_33233               Len: 142  Check:  6418  Weight: 0.0549077
 Name: ORYZA_MuDR4             Len: 142  Check:   684  Weight: 0.0219914
 Name: ERAGROSTIS_15791_5402   Len: 142  Check:   403  Weight: 0.049249
 Name: ERAGROSTIS_22481_20779  Len: 142  Check:  6668  Weight: 0.0209002
 Name: ERAGROSTIS_16291_20154  Len: 142  Check:  7840  Weight: 0.0204552
 Name: ERAGROSTIS_22343_3744   Len: 142  Check:  7997  Weight: 0.0272925
 Name: ERAGROSTIS_13737_7274   Len: 142  Check:  7351  Weight: 0.0225469
 Name: ERAGROSTIS_8905_18072   Len: 142  Check:  8655  Weight: 0.055814
 Name: ERAGROSTIS_10438_4127   Len: 142  Check:  6397  Weight: 0.0204552
 Name: ERAGROSTIS_23291_6641   Len: 142  Check:  8296  Weight: 0.066429
 Name: ORYZA_MUDR1             Len: 142  Check:  7471  Weight: 0.0299006
 Name: ORYZA_MuDR2             Len: 142  Check:  8219  Weight: 0.0253226
 Name: ORYZA_MuDR3             Len: 142  Check:  6987  Weight: 0.0216252
 Name: ERAGROSTIS_7953_12693   Len: 142  Check:  9623  Weight: 0.0303096
 Name: ZEA_00743               Len: 142  Check:  8832  Weight: 0.0430622
 Name: ZEA_00346               Len: 142  Check:  9194  Weight: 0.140815
 Name: ZEA_01310               Len: 142  Check:  9194  Weight: 0.0479739
 Name: ZEA_01980               Len: 142  Check:  7526  Weight: 0.0430622
 Name: ERAGROSTIS_9879_17570   Len: 142  Check:  9691  Weight: 0.0760188
 Name: ERAGROSTIS_9538_6499    Len: 142  Check:  8975  Weight: 0.055814
 Name: ERAGROSTIS_3680_8820    Len: 142  Check:  7053  Weight: 0.0272925
 Name: ORYZA_MDR1              Len: 142  Check:  8034  Weight: 0.0299006
 Name: ORYZA_MDR2              Len: 142  Check:   138  Weight: 0.0401993
 Name: ORYZA_MDR3              Len: 142  Check:  9249  Weight: 0.028662

//

ZEA_33233                 ......VEHR ECVRHLFKNF QKRFHGEVFE RNLWPAARAY RRTVHDKHYN
ORYZA_MuDR4               ...WPDLHSR WCMRHFGANF YRQFRSKRLM DLFKKLCKQN QQRKFDAIWE
ERAGROSTIS_15791_5402     ...WPDIQSR WSMRHLSVHL FRHFKSKHLM KVFKRCRTKN QPRKFTATRK
ERAGROSTIS_22481_20779    ......IQSR WCMRHLGANF FRHFKNKHLM NMFKRLCNQN Q.RKFNAMWQ
ERAGROSTIS_16291_20154    .......... WCMRHLGANF FRHFKNKHLM NMFKRLCNQN QQSKFNAMWQ
ERAGROSTIS_22343_3744     ...WPDIQSR WCMTHLGANF FRHFKNKHLM NMFKRLCNQN KQHKFTAIWP
ERAGROSTIS_13737_7274     ......IQSR WCMRHLGANF FRHFKNKHLM NMFIRLCNQT EQRTFNAMWQ
ERAGROSTIS_8905_18072     ...WPNIQSR WCMRHLGANF FRHFKNKHLM NMFKRLCNQN QQRKFNAMWQ
ERAGROSTIS_10438_4127     ......IQSR WCMRHLGANF FRHFKNKHLM NMFKRLCNQN Q.RKFNAMWQ
ERAGROSTIS_23291_6641     .........R WCMRHLGANF FRHFKNKHLM NMFKRLCNQN QQRKFNAMWQ
ORYZA_MUDR1               ......VRSR WCMRHMGANF YKQFKNKHLM ELFKRLCAQN QEKKFNELWD
ORYZA_MuDR2               PGQWEDVQSR WCMRHMGANF FKQFKNKELM NMFKRLCNQN QEKKFNELWK
ORYZA_MuDR3               PGVWEHVQSR WCMRHMGANF FKQFKNKELM NMFKRLCNQN QEKKFNELWK
ERAGROSTIS_7953_12693     ...YGRIHHR WCT.HLAQNL LRAAHIEENF KALEAVCRQS ERGLFQKGLT
ZEA_00743                 ..GYAPMHHR WCTRHLAENL LRKDHSKANF PLFEEVCRQL EVSFFEDKLK
ZEA_00346                 ..GYPPLHHR WCTRHLTENL LRKDGVKDNF ELFQETCRQL EDKFFREKLE
ZEA_01310                 ..GYPPLHHR WCTRHLTENL LRKDGVKDNF ELFQETCRQL EDKFFREKLE
ZEA_01980                 ..GYPPLHHR WCTRHLVENL LRKDGVKDNF ELFQETCCQL EDKFFREKLE
ERAGROSTIS_9879_17570     ..GYPLLVHM WCILHFAAKL WMKQKRQEVI RERRLLCKAH KARKFNTSME
ERAGROSTIS_9538_6499      ........HR WCMRHFAANI WRRQKSKEVI RELKLLCIAK EERTFNSRLE
ERAGROSTIS_3680_8820      .......... ..SRHFATNI MRK..SKEVI RELKLLCIAK EESTFNRRLE
ORYZA_MDR1                .PGLPPVHHR WCMRHFSANF HKAGADKHQT KELLRICQID EKWIFERDVE
ORYZA_MDR2                .PHHLTIHHR WCMRHFCANF YTAGATTDQM KDLERICQIN EKALFLDEIK
ORYZA_MDR3                .PGHRPIHHR WCMRHLCANF YSAGATQIQM KDLERICQIN EKSEFKKEVK

ZEA_33233                 IMKIASPAAI K......... .......... .......... ..........
ORYZA_MuDR4               QLDRLTTTHM EEVRKKPIVA RQEEPEGLEP IPNEAPSITR RRKRGRATKC
ERAGROSTIS_15791_5402     RIHELPTKQP EELSNRPNPN PDDSFVPLCG LPTDAPRNVV RRS.GSSIRC
ERAGROSTIS_22481_20779    RLNELTTKQT EELSKRPNPN RGENVVPFCG LPTCARRKMF RRS.GAVIGC
ERAGROSTIS_16291_20154    RLDELTTKQT EELATRRNSH PPERFVPFCG LHTDAPRNVV RRS.GASIRC
ERAGROSTIS_22343_3744     RLDEFTPKQT EQLSNRPNPN PDDSFVPLCG LPTDAPRNVV RRS.GSSIRC
ERAGROSTIS_13737_7274     RLDELTKKQT KKLSNRPTPN EHNRLFPLFG LPTDASRNVV RA..GSSIRC
ERAGROSTIS_8905_18072     RLDELTTKQT EELSNRPNPN PDDSFVPLCG LPTDAPRNVV RR..GSCSRG
ERAGROSTIS_10438_4127     RLDELTTKQT EELSNRPNPN PGDSFVPLCG LPTDAPRNVG RRS.GSSFRF
ERAGROSTIS_23291_6641     RLDELTTKQT EELSNRPNPN DADRFVPLCG LPTDASRNVV RRA.GSSIRC
ORYZA_MUDR1               KLDELTTKQT DEQSRRPLVE GDEPPIPLGA LHDDPP.TMR RRS.GSSIRN
ORYZA_MuDR2               RLDELTGKCS DQRATRPAAA VPDPPQALGA LPTDSV.TLV RRT.GEQIRK
ORYZA_MuDR3               RLDELTAKCS DQRAAAPSTA VADPPQALGP LPTDSA.TLV RKT.ELEIRK
ERAGROSTIS_7953_12693     ALKTKTTDAE R......... .......... .......... ..........
ZEA_00743                 ELKDATNAEG K......... .......... .......... ..........
ZEA_00346                 KLKVTTNAEG R......... .......... .......... ..........
ZEA_01310                 KLKVTTNAEG R......... .......... .......... ..........
ZEA_01980                 KLKVATNAEG R......... .......... .......... ..........
ERAGROSTIS_9879_17570     HLEKILNESA K......... .......... .......... ..........
ERAGROSTIS_9538_6499      HLEKILNASA K......... .......... .......... ..........
ERAGROSTIS_3680_8820      QLEKILNESA K......... .......... .......... ..........
ORYZA_MDR1                ALRQRIPEGP R......... .......... .......... ..........
ORYZA_MDR2                RLMGVVGERP K......... .......... .......... ..........
ORYZA_MDR3                HLIDFLEPRP K......... .......... .......... ..........

ZEA_33233                 ...WLEDT.. HKHLWARCYF STASKCDYVT NNIAETFNCW IK
ORYZA_MuDR4               FTEWVEFE.. PREKWSLLYD TDGSRYGVMT TNLAEVYNWV MK
ERAGROSTIS_15791_5402     FSDWIEHE.. AKEKWSLLYD TDGCRYGIMT SNLAEVYNWV IR
ERAGROSTIS_22481_20779    FSDWMGHE.. AKKKWSLLYD TDGCRYGIMT SNLAEVYNWV IR
ERAGROSTIS_16291_20154    FSDWIEHE.. PKKKWSLLYD TDGCRYGIMT SNLAEVYNWV IR
ERAGROSTIS_22343_3744     FSDWIEHE.. AKEKWSLLYD TDGCRYGIMT LNLAEVYNWV IR
ERAGROSTIS_13737_7274     FSDWIEHE.. PKEKWSLLYD TDGCRYGIMT TNLAEVYNWV IR
ERAGROSTIS_8905_18072     VSDWIEHE.. AKGKWSLWYG TDGCGYGIMT SNLAEVYNWV IR
ERAGROSTIS_10438_4127     FLCCIEYE.. AKEKWSLLYD TDGCRYGIMT SNLAEVYNWV IR
ERAGROSTIS_23291_6641     FSDWIEHE.. PKEKWSLLYD TDGCRYGIMT TNLPEVYNWV IR
ORYZA_MUDR1               FTQWIENE.. PKEKWSLLFD TDGSRYGIMT TNLAEVYNWV MR
ORYZA_MuDR2               FSQWIENE.. PKEKWAKTYD TGGARYGIMT TNLAEVYNWV MR
ORYZA_MuDR3               FSQWILHE.. PKEKWAKAYD TGGARYGIMT TNLAEVYNWV MR
ERAGROSTIS_7953_12693     ..AILDSIDQ QREKWSLAYD VGGVRCGFMT SNMAEMYNSL LR
ZEA_00743                 ..SWIAGLLR EPHKWTRAYD EGGWRFEFQT SNMAESFNSV LK
ZEA_00346                 ..DWLNGLMP DLEKWTRAHD LGGWRYEFQC SNMAESFNKL L.
ZEA_01310                 ..DWLNGLMP DLEKWTRAHD LGGWRYEFQC SNMAESFNKL L.
ZEA_01980                 ..DWLIGLMP DLEKWTRAQD LGGWRYDFQC SNMAKSFNKL L.
ERAGROSTIS_9879_17570     ..DWLHQDMM DKDKWALAFD EGGFRYGVMT TNNSEVFNNV LK
ERAGROSTIS_9538_6499      ..DWLHQHMM DTDKWALAFE EGGFRYGVMT TNNSEVFNNG LK
ERAGROSTIS_3680_8820      ..DWLHQQML DKDKWVLAYD EGGFRYGVMT TNNSEVFNNV LK
ORYZA_MDR1                ..KWLEDELL DKDKWSRAYD RNGRRWGYMT TNMAEQFNSV L.
ORYZA_MDR2                ..KWLEDHMP LKVKWARAFD TNGRRHSIMT SNMAESFNNV LR
ORYZA_MDR3                ..KWLLDIMP QRHKWARSCD PGGRRFGFMT SNMAESFNNV LR
