# Supplementary material for: Identification and characterization of abundant repetitive sequences in Eragrostis tef cv. Enatite genome
Source: BMC Plant Biol. 2016 Feb 1;16:39. doi: 10.1186/s12870-016-0725-4 (PMC4736629; doi:10.1186/s12870-016-0725-4)
Supplement: Additional file 12: — Multiple alignment of Ty1-copia RT paralog sequences identified in teff cv Enantite and Tsedey. (MSF 51 kb) [file 12870_2016_725_MOESM12_ESM.msf]

PileUp

  MSF: 109  Type: A  Check: 0000  ..

 Name: Tsedey_18698          Len: 109  Check:  5457  Weight: 0.00258629
 Name: Tsedey_4363           Len: 109  Check:   895  Weight: 0.00175859
 Name: ENANTITE_9060_7830    Len: 109  Check:  5799  Weight: 0.00452506
 Name: Tsedey_13098          Len: 109  Check:  5922  Weight: 0.00436401
 Name: ENANTITE_17077_8480   Len: 109  Check:  4066  Weight: 0.00742607
 Name: ENANTITE_8361_8339    Len: 109  Check:  6086  Weight: 0.00420205
 Name: ENANTITE_29484_14183  Len: 109  Check:  6111  Weight: 0.00490731
 Name: ENANTITE_4063_13246   Len: 109  Check:  2984  Weight: 0.00960433
 Name: ENANTITE_27449_17041  Len: 109  Check:  5264  Weight: 0.00839143
 Name: Tsedey_9238           Len: 109  Check:  3981  Weight: 0.00363142
 Name: ENANTITE_25298_12306  Len: 109  Check:  5532  Weight: 0.00441506
 Name: Tsedey_2018           Len: 109  Check:  1945  Weight: 0.00375598
 Name: ENANTITE_24724_14833  Len: 109  Check:  2974  Weight: 0.00860954
 Name: Tsedey_C7634310       Len: 109  Check:  3507  Weight: 0.00589319
 Name: ENANTITE_13203_12708  Len: 109  Check:  2202  Weight: 0.00755725
 Name: Tsedey_2717           Len: 109  Check:  2237  Weight: 0.00414827
 Name: Tsedey_5617           Len: 109  Check:  7911  Weight: 0.00064587
 Name: Tsedey_2438           Len: 109  Check:  5791  Weight: 0.00326844
 Name: ENANTITE_9220_15099   Len: 109  Check:  6194  Weight: 0.00368864
 Name: Tsedey_4418           Len: 109  Check:  7125  Weight: 0.00186857
 Name: Tsedey_1808           Len: 109  Check:  9391  Weight: 0.00258629
 Name: Tsedey_7009           Len: 109  Check:  5067  Weight: 0.000594462
 Name: ENANTITE_9619_24430   Len: 109  Check:   757  Weight: 0.00425951
 Name: ENANTITE_23685_12225  Len: 109  Check:  8924  Weight: 0.00307754
 Name: Tsedey_378            Len: 109  Check:  6709  Weight: 0.00351473
 Name: ENANTITE_13677_7100   Len: 109  Check:  9715  Weight: 0.00233583
 Name: ENANTITE_6542_2906    Len: 109  Check:  6630  Weight: 0.00895214
 Name: Tsedey_4713           Len: 109  Check:  2739  Weight: 0.00116932
 Name: ENANTITE_23687_8316   Len: 109  Check:  1339  Weight: 0.00481602
 Name: Tsedey_1233           Len: 109  Check:  1089  Weight: 0.00461193
 Name: Tsedey_1625           Len: 109  Check:  9334  Weight: 0.00596336
 Name: Tsedey_776            Len: 109  Check:  2078  Weight: 0.000405531
 Name: Tsedey_853            Len: 109  Check:  8540  Weight: 0.00485849
 Name: Tsedey_5712           Len: 109  Check:  2338  Weight: 0.000910481
 Name: ENANTITE_12846_16935  Len: 109  Check:  3567  Weight: 0.00755725
 Name: ENANTITE_15013_4183   Len: 109  Check:  1741  Weight: 0.00476824
 Name: ENANTITE_25985_7562   Len: 109  Check:   598  Weight: 0.00512156
 Name: ENANTITE_19445_22456  Len: 109  Check:   233  Weight: 0.00258698
 Name: ENANTITE_19544_8638   Len: 109  Check:    58  Weight: 0.010533
 Name: ENANTITE_23742_7192   Len: 109  Check:  8276  Weight: 0.00307754
 Name: Tsedey_9748           Len: 109  Check:  9283  Weight: 0.00363142
 Name: Tsedey_3577           Len: 109  Check:   884  Weight: 0.00478755
 Name: ENANTITE_22171_9480   Len: 109  Check:   657  Weight: 0.00432429
 Name: ENANTITE_23121_22061  Len: 109  Check:  1103  Weight: 0.00431073
 Name: ENANTITE_13154_15070  Len: 109  Check:   221  Weight: 0.00772599
 Name: ENANTITE_7103_7327    Len: 109  Check:   902  Weight: 0.00657446
 Name: ENANTITE_8637_24172   Len: 109  Check:  7737  Weight: 0.00425951
 Name: ENANTITE_26619_15221  Len: 109  Check:  3495  Weight: 0.00493998
 Name: ENANTITE_12811_5309   Len: 109  Check:  1007  Weight: 0.00486471
 Name: ENANTITE_13664_5123   Len: 109  Check:  1373  Weight: 0.00233583
 Name: ENANTITE_7577_6066    Len: 109  Check:  1396  Weight: 0.00420205
 Name: ENANTITE_9427_8115    Len: 109  Check:   894  Weight: 0.00368864
 Name: ENANTITE_12124_15984  Len: 109  Check:  5116  Weight: 0.00294572
 Name: ENANTITE_10475_15024  Len: 109  Check:  7107  Weight: 0.00622616
 Name: Tsedey_5658           Len: 109  Check:  7451  Weight: 0.00137075
 Name: ENANTITE_22437_1880   Len: 109  Check:  3595  Weight: 0.00416256
 Name: Tsedey_C8398841       Len: 109  Check:  6290  Weight: 0.00440089
 Name: ENANTITE_27134_14736  Len: 109  Check:  1781  Weight: 0.00528417
 Name: Tsedey_1882           Len: 109  Check:  6698  Weight: 0.00504984
 Name: Tsedey_5807           Len: 109  Check:  5929  Weight: 0.00100069
 Name: Tsedey_4792           Len: 109  Check:  4735  Weight: 0.00243275
 Name: Tsedey_4622           Len: 109  Check:  3676  Weight: 0.00330581
 Name: ENANTITE_18587_6010   Len: 109  Check:   946  Weight: 0.00966558
 Name: Tsedey_14603          Len: 109  Check:  1400  Weight: 0.00629679
 Name: Tsedey_2134           Len: 109  Check:  6806  Weight: 0.0059697
 Name: Tsedey_1371           Len: 109  Check:  6062  Weight: 0.00428402
 Name: Tsedey_3907           Len: 109  Check:  4863  Weight: 0.00570872
 Name: Tsedey_5267           Len: 109  Check:  6451  Weight: 0.00193476
 Name: Tsedey_2306           Len: 109  Check:  4444  Weight: 0.00326844
 Name: Tsedey_816            Len: 109  Check:  3833  Weight: 0.00040595
 Name: ENANTITE_24993_22247  Len: 109  Check:  5411  Weight: 0.00717255
 Name: Tsedey_1173           Len: 109  Check:  2201  Weight: 0.00786252
 Name: Tsedey_498            Len: 109  Check:  2201  Weight: 0.00121722
 Name: Tsedey_6094           Len: 109  Check:  2908  Weight: 0.000967566
 Name: Tsedey_5741           Len: 109  Check:  4198  Weight: 0.00100069
 Name: Tsedey_9696           Len: 109  Check:  1699  Weight: 0.00500988
 Name: Tsedey_1079           Len: 109  Check:  1040  Weight: 0.00679896
 Name: Tsedey_5356           Len: 109  Check:  2543  Weight: 0.00085536
 Name: Tsedey_6196           Len: 109  Check:  1677  Weight: 0.000607647
 Name: Tsedey_4637           Len: 109  Check:  4532  Weight: 0.0011492
 Name: Tsedey_2302           Len: 109  Check:   783  Weight: 0.00572755
 Name: Tsedey_1278           Len: 109  Check:  1505  Weight: 0.00428402
 Name: ENANTITE_26368_9854   Len: 109  Check:  1262  Weight: 0.00441506
 Name: Tsedey_2595           Len: 109  Check:  1913  Weight: 0.00470273
 Name: Tsedey_10721          Len: 109  Check:  1501  Weight: 0.00596197
 Name: ENANTITE_3611_7945    Len: 109  Check:  3461  Weight: 0.0132893
 Name: Tsedey_1170           Len: 109  Check:  2069  Weight: 0.00853921
 Name: Tsedey_2606           Len: 109  Check:  2527  Weight: 0.00522063
 Name: Tsedey_6245           Len: 109  Check:  3435  Weight: 0.000962976
 Name: ENANTITE_20886_9664   Len: 109  Check:  1698  Weight: 0.0117623
 Name: ENANTITE_17811_21939  Len: 109  Check:  4510  Weight: 0.00561294
 Name: Tsedey_917            Len: 109  Check:  2570  Weight: 0.0059403
 Name: ENANTITE_18231_3943   Len: 109  Check:  5092  Weight: 0.00389157
 Name: Tsedey_302            Len: 109  Check:  4595  Weight: 0.0046203
 Name: Tsedey_578            Len: 109  Check:  4836  Weight: 0.00064587
 Name: ENANTITE_17782_6462   Len: 109  Check:   171  Weight: 0.00698851
 Name: Tsedey_6707           Len: 109  Check:  3917  Weight: 0.000405531
 Name: Tsedey_1767           Len: 109  Check:  4065  Weight: 0.00369594
 Name: ENANTITE_9757_21839   Len: 109  Check:  2143  Weight: 0.005093
 Name: Tsedey_4308           Len: 109  Check:   887  Weight: 0.00278812
 Name: Tsedey_6439           Len: 109  Check:  3752  Weight: 0.000897521
 Name: ENANTITE_8352_18339   Len: 109  Check:  3725  Weight: 0.00376185
 Name: Tsedey_5780           Len: 109  Check:   302  Weight: 0.000660592
 Name: ENANTITE_23271_10309  Len: 109  Check:  6725  Weight: 0.00396475
 Name: ENANTITE_15839_4449   Len: 109  Check:  2249  Weight: 0.00459885
 Name: Tsedey_2957           Len: 109  Check:  2671  Weight: 0.0059403
 Name: ENANTITE_24329_13950  Len: 109  Check:  8336  Weight: 0.0103536
 Name: Tsedey_3209           Len: 109  Check:  2052  Weight: 0.00422959
 Name: ENANTITE_19430_6385   Len: 109  Check:  4404  Weight: 0.00272814
 Name: ENANTITE_4874_9648    Len: 109  Check:  6941  Weight: 0.00614172
 Name: Tsedey_106            Len: 109  Check:  4033  Weight: 0.00481602
 Name: Tsedey_9182           Len: 109  Check:  5382  Weight: 0.00508293
 Name: Tsedey_1011           Len: 109  Check:  4703  Weight: 0.00530217
 Name: Tsedey_6067           Len: 109  Check:  7023  Weight: 0.00101313
 Name: Tsedey_1976           Len: 109  Check:   447  Weight: 0.00349055
 Name: Tsedey_314            Len: 109  Check:  6330  Weight: 0.00572755
 Name: Tsedey_22181          Len: 109  Check:  4450  Weight: 0.00653331
 Name: Tsedey_957            Len: 109  Check:  4441  Weight: 0.00451325
 Name: Tsedey_2469           Len: 109  Check:  4339  Weight: 0.00470273
 Name: Tsedey_4944           Len: 109  Check:  4354  Weight: 0.00399532
 Name: ENANTITE_20074_16603  Len: 109  Check:  4854  Weight: 0.0124282
 Name: Tsedey_205            Len: 109  Check:  5020  Weight: 0.00973428
 Name: Tsedey_21             Len: 109  Check:  5092  Weight: 0.00598962
 Name: Tsedey_1152           Len: 109  Check:  4557  Weight: 0.00782121
 Name: Tsedey_1491           Len: 109  Check:  4478  Weight: 0.00777207
 Name: Tsedey_5493           Len: 109  Check:  4969  Weight: 0.000953536
 Name: Tsedey_21288          Len: 109  Check:  8636  Weight: 0.00714217
 Name: ENANTITE_12217_13791  Len: 109  Check:  1792  Weight: 0.0132081
 Name: ENANTITE_18573_21465  Len: 109  Check:  4856  Weight: 0.00343275
 Name: ENANTITE_25377_9641   Len: 109  Check:  4328  Weight: 0.00736149
 Name: Tsedey_3466           Len: 109  Check:  3378  Weight: 0.00180743
 Name: Tsedey_10769          Len: 109  Check:   456  Weight: 0.00440089
 Name: Tsedey_6950           Len: 109  Check:  4296  Weight: 0.000405531
 Name: Tsedey_2841           Len: 109  Check:  4709  Weight: 0.00414827
 Name: Tsedey_5494           Len: 109  Check:  3350  Weight: 0.00113156
 Name: Tsedey_809            Len: 109  Check:  3538  Weight: 0.000637122
 Name: Tsedey_1595           Len: 109  Check:  3968  Weight: 0.0104848
 Name: Tsedey_17907          Len: 109  Check:  4030  Weight: 0.00331777
 Name: Tsedey_1891           Len: 109  Check:  3510  Weight: 0.00349055
 Name: Tsedey_8421           Len: 109  Check:  5291  Weight: 0.00710305
 Name: Tsedey_6605           Len: 109  Check:  3741  Weight: 0.000897521
 Name: ENANTITE_18401_4515   Len: 109  Check:  6756  Weight: 0.00674109
 Name: ENANTITE_13288_8243   Len: 109  Check:  4495  Weight: 0.011155
 Name: Tsedey_4249           Len: 109  Check:  5684  Weight: 0.002439
 Name: ENANTITE_18909_20060  Len: 109  Check:  3288  Weight: 0.00258698
 Name: Tsedey_3810           Len: 109  Check:  4807  Weight: 0.0055312
 Name: Tsedey_3115           Len: 109  Check:  7116  Weight: 0.00600956
 Name: Tsedey_5281           Len: 109  Check:  7145  Weight: 0.00166996
 Name: Tsedey_3707           Len: 109  Check:  5721  Weight: 0.00507751
 Name: ENANTITE_24591_8839   Len: 109  Check:  6555  Weight: 0.00739043
 Name: Tsedey_1064           Len: 109  Check:   593  Weight: 0.00520375
 Name: ENANTITE_6477_6253    Len: 109  Check:  9151  Weight: 0.00676702
 Name: Tsedey_7825           Len: 109  Check:  7820  Weight: 0.00103155
 Name: ENANTITE_4892_13755   Len: 109  Check:  8550  Weight: 0.00976535
 Name: ENANTITE_28405_14042  Len: 109  Check:  6993  Weight: 0.00660367
 Name: Tsedey_3677           Len: 109  Check:  4947  Weight: 0.00372661
 Name: Tsedey_4398           Len: 109  Check:  4072  Weight: 0.002439
 Name: ENANTITE_21307_19365  Len: 109  Check:  6097  Weight: 0.00468773
 Name: ENANTITE_22892_19840  Len: 109  Check:  2714  Weight: 0.00540896
 Name: ENANTITE_21974_3338   Len: 109  Check:  6809  Weight: 0.00468773
 Name: ENANTITE_23630_5435   Len: 109  Check:  6226  Weight: 0.00674109
 Name: ENANTITE_9075_2104    Len: 109  Check:  2528  Weight: 0.0057646
 Name: ENANTITE_12391_11560  Len: 109  Check:  8595  Weight: 0.00321305
 Name: Tsedey_3443           Len: 109  Check:  3845  Weight: 0.00389635
 Name: ENANTITE_24633_13061  Len: 109  Check:  6364  Weight: 0.00739043
 Name: ENANTITE_25876_16736  Len: 109  Check:  2274  Weight: 0.00677132
 Name: ENANTITE_2928_11823   Len: 109  Check:  5176  Weight: 0.00493998
 Name: ENANTITE_15260_8754   Len: 109  Check:  5500  Weight: 0.00735991
 Name: ENANTITE_2755_15568   Len: 109  Check:  3443  Weight: 0.00797627
 Name: ENANTITE_26396_10508  Len: 109  Check:  9712  Weight: 0.00809181
 Name: ENANTITE_15227_6870   Len: 109  Check:  5204  Weight: 0.00476824
 Name: ENANTITE_15925_13461  Len: 109  Check:  2764  Weight: 0.0067568
 Name: ENANTITE_23330_2320   Len: 109  Check:  5440  Weight: 0.00499274
 Name: ENANTITE_22303_4706   Len: 109  Check:  3633  Weight: 0.00878668
 Name: ENANTITE_25559_17385  Len: 109  Check:  2967  Weight: 0.00677132
 Name: Tsedey_7401           Len: 109  Check:  4909  Weight: 0.000405531
 Name: ENANTITE_13947_3393   Len: 109  Check:  3256  Weight: 0.00642796
 Name: ENANTITE_19814_20647  Len: 109  Check:  2514  Weight: 0.0179563
 Name: ENANTITE_5299_12576   Len: 109  Check:  4996  Weight: 0.00614172
 Name: ENANTITE_10342_15306  Len: 109  Check:  5222  Weight: 0.0105096
 Name: ENANTITE_23640_4846   Len: 109  Check:  9565  Weight: 0.00878668
 Name: Tsedey_1614           Len: 109  Check:  5074  Weight: 0.00489296
 Name: Tsedey_9437           Len: 109  Check:  3098  Weight: 0.00478755
 Name: ENANTITE_29268_14551  Len: 109  Check:  9614  Weight: 0.00490731
 Name: ENANTITE_18562_9403   Len: 109  Check:  6056  Weight: 0.00339021
 Name: ENANTITE_5289_4547    Len: 109  Check:  1625  Weight: 0.00618437
 Name: ENANTITE_17152_14766  Len: 109  Check:  3428  Weight: 0.0142381
 Name: ENANTITE_24767_21405  Len: 109  Check:  4256  Weight: 0.00697349
 Name: ENANTITE_20084_13814  Len: 109  Check:  7469  Weight: 0.0053323
 Name: ENANTITE_13114_14310  Len: 109  Check:  4563  Weight: 0.00247559
 Name: ENANTITE_9090_12965   Len: 109  Check:  3729  Weight: 0.00530217
 Name: ENANTITE_10012_9910   Len: 109  Check:  1657  Weight: 0.0046836
 Name: ENANTITE_6114_5188    Len: 109  Check:  5213  Weight: 0.00684328
 Name: ENANTITE_28545_11968  Len: 109  Check:  4687  Weight: 0.00562386
 Name: ENANTITE_14859_6126   Len: 109  Check:  4688  Weight: 0.0049334
 Name: ENANTITE_17028_14451  Len: 109  Check:  4939  Weight: 0.00459885
 Name: ENANTITE_27954_16416  Len: 109  Check:  2932  Weight: 0.00660367
 Name: ENANTITE_13901_12218  Len: 109  Check:  4892  Weight: 0.00642796
 Name: ENANTITE_15904_15367  Len: 109  Check:  2848  Weight: 0.0067568
 Name: ENANTITE_17490_20338  Len: 109  Check:  2848  Weight: 0.00605649

//

Tsedey_18698            ..LHLMDVVT SYLYGSLDSD IYMKLPEG.F KLSG.AGSRE Q.YSIKLNKS
Tsedey_4363             .....MDVVT AYLYGSLDSE IYMRVPEG.L KIPDPSGNRN M.YSVRLQRS
ENANTITE_9060_7830      .....MDVVT AYLDGTLDTK IYMKVPEG.I .VPN.KDNRK L.YSFKLQKS
Tsedey_13098            .....MDVVT AYLYGTLDTE ICMKVPEG.I NVPN.EDDRK L.YSVKLKKS
ENANTITE_17077_8480     .....MDVVT AYLYGTLDTE IYMKVPEG.I KVPN.EDDHK L.YSVKLQKS
ENANTITE_8361_8339      WAVHHMDVKS AFLNGDRQEE GFVRRPHG.C VRNE....QA G.KVYRLHRG
ENANTITE_29484_14183    .......... .........E VYVAQPEG.F MVKN....KE H.MVFRLSKA
ENANTITE_4063_13246     WKLHHLDIQS AFLNGDLNEE VYVKQPLG.F VVKG....KE H.LVYRLYKA
ENANTITE_27449_17041    WRVNHMDVKS VFFNGDLQKE VYVEQPVG.F VVNE....KE H.KVLKQRKT
Tsedey_9238             WEVHHMDVKS AFLNGELQEI VYVQQPPG.F VDAH....HA G.KVPRLHKA
ENANTITE_25298_12306    .EVHHMDVKS PFLNGDLQEE VYVEQPAG.F VVGG....TE P.MVLTHRNA
Tsedey_2018             WEVHHMDVKS AFLNGDLQEE VYVEPPAD.F VLGG....KE H.KVLRLRKT
ENANTITE_24724_14833    WEVHHMDVKL AFLNGDLQEE VYVEQPAG.L GVGG....RE H.KVLKLRKA
Tsedey_C7634310         WEVHHMDVKS AFLNGDLQEK VYVEQPAS.F VVGG....KE H.KVLMLPKA
ENANTITE_13203_12708    .......... .FLNGDLQEE VYVEQSAG.F VVGG....KE H.KVLKLRKA
Tsedey_2717             .......... .FLNGDLQEE VYV.EPVG.F VIGG....KE H.KVLKLRKA
Tsedey_5617             WEVHHMDVKS AFLNGELKEE VYVQQPPE.F VVTG....SE H.KVLRLRKA
Tsedey_2438             WEVHHMDVKS AFLNGDLKEE VYVTQPPG.F VDDD....NK H.KVLRLRKA
ENANTITE_9220_15099     WRVHHMDVKS AFLNGDLKEE VYVRQPPS.F IIPG....EA G.KVLRRRKR
Tsedey_4418             WCVHHMDVKS AFLNVDLKEE VYVHQPPG.F VIPG....HE V.KVLRLRKA
Tsedey_1808             WRVHHMDVKL AFLNSDLKEN VYVRQPPG.F VIAG....EE G.KVLRLRKA
Tsedey_7009             WRVHHMDVKS AFLNGDLKEE VYVQQPPG.F VVAG....KE G.KVLRLRKA
ENANTITE_9619_24430     .ELEQLDVKT AFLHGELEED IYMDQPEG.F IVP.....RK E.KHMKLKRS
ENANTITE_23685_12225    .......... AFLNGNLDET IYMAQPEG.F PING....KE H.MGCRLRKS
Tsedey_378              .ELHQMDVKT AFLNGNLDET IYMAQPEG.F PING....KE H.MGCRLRKS
ENANTITE_13677_7100     ..LHQMDVKT AFLNGDLNEK VYMAQPTG.F VVEG....KE Q.MGCPLNNS
ENANTITE_6542_2906      .......... .....DLNEK VYMAQPKG.F VVEG....KE Q.MGCRLNKS
Tsedey_4713             .ELHQMDVKT LFLNGDLNEK VYMAQPKS.F VVEV....KE Q.MGSRLNKS
ENANTITE_23687_8316     .ELHKMDVKT ALLNGDIDKE FYMTQPKY.F VVEG....KE K.LGCRLKKS
Tsedey_1233             .ELHQMDVKM AFLNGEIDKE FYMTQPKG.F VMEG....KE K.MGCRLKKS
Tsedey_1625             .ELHQMDVKT AFLNGDIDKE FYMAQLKG.F VIE.....RK K.LGCCLKKS
Tsedey_776              .ELHQMDVKT AFLNGNLEEE IYMQQPEG.F REKG....KE N.MVCKLNRS
Tsedey_853              .......... ......NLEE IYMQQSKG.F REKG....KE N.MVCKLNRS
Tsedey_5712             ..VHQMDVKT AFLYEELEEE IYMEQPDG.Y EIPG....QE N.KVCRLVKS
ENANTITE_12846_16935    ..VHQMNVKT AFLYGELEEE IYTEQPDG.Y KIPR....QE N.KVCRLVKS
ENANTITE_15013_4183     ..VHQMDIKT AFLYGELDEE IYMDQPDG.F VVEG....QK S.LMCKLLKS
ENANTITE_25985_7562     ..VHQMDVKT TFLNGELDEE IYMDQPDG.F VITG....QE G.KVCKFLIS
ENANTITE_19445_22456    ..VHQMDVKT AFLNGELDEE IDMEKPEE.C GMKR....QE G.KVVKLIKC
ENANTITE_19544_8638     ........QT SFLNGELDEE IYMGQPEG.F VVKG....QE G.KVCKLLMT
ENANTITE_23742_7192     ..IHQIDFKM AFLNGELVGE IYMEQPEG.F VVKG....QE G.KVCKLLKS
Tsedey_9748             ...HQTDVKT TFLNGELDEE IYMDQSDG.F VIKS....QE G.NVCKLLKS
Tsedey_3577             ..VHQMDVKM AFLNGELDEK IYMEQPDS.F VVKG.....Q E.KVCKLLKS
ENANTITE_22171_9480     ..VHQMDVKT AFLNGELDEK IYMDQPDG.F GIKG....QE G.KVCKLLKS
ENANTITE_23121_22061    .......VKT AFLNGELDEE IYMDQPDG.F VIKG....QE G.KVCKLLKS
ENANTITE_13154_15070    .......... ..LQGYIEEE VYVKQPPG.F EHPK....YP D.RVYKLQKA
ENANTITE_7103_7327      FKLHKMHVKN ALLNGPLCAE EYVDTPPG.F ETPK....YP K.HVCKLNKV
ENANTITE_8637_24172     .KLHQMDVNS AFLNGTISKE VYVEQPPG.F ETPK.....P N.HEFKLHKD
ENANTITE_26619_15221    FKLHQMDVKS AFLNGPISEA VYVEQPSG.F EDPK....YP N.YVFKLHKA
ENANTITE_12811_5309     FKLHQMDVKS AFLNGPISEE VYVEQLLG.F EDPK....YP N.HVFKLHKA
ENANTITE_13664_5123     FKLHQMDVKS AFLNGPISEE VYVEQPPG.F EDPK....YP N.HVFKLHKG
ENANTITE_7577_6066      FKLHQMDVKS AFLNGPISEE VYVEQPPG.F EDPK....YP N.HVFKLHKA
ENANTITE_9427_8115      ........KS SFLNRPISEE VYVEQPPG.F EDPK....YP N.HVFKLHKA
ENANTITE_12124_15984    FKLHQMDVKS AFLNGPISEE VYVEQPPG.F EDPK....YP N.HVFKLHKA
ENANTITE_10475_15024    .......... ......ISEE VYVEQPPG.F EDPK....YP N.HVFKLHKA
Tsedey_5658             WNIYQMDVKN AFLYGDLHEE VYMHIPPG.F ETSQ....TS G.KVLRLHRS
ENANTITE_22437_1880     WPLYQLDVKN AFLHGDLQEE VCMKIPPG.F AKQC....DV G.KVCEVIES
Tsedey_C8398841         WKLFQMDVKN AFLHGDLEEE VYMEIPPG.F NSRE....TE G.KVCKLKKS
ENANTITE_27134_14736    WPLHQLEVKN EFCKREMQGG GYRKIPP..F ANEP....TL G.NGCKLKKE
Tsedey_1882             WPLH.LDVKN AFLHGDLQEE VYMEIPLG.F SKPE....AV G.KVCRLKKS
Tsedey_5807             ..LYQLDVKN AFLHGDLQEE VYMELPPG.V SKPN....AV G.KVCKLRKS
Tsedey_4792             WPLYQLDVKN SFLHGDLQEE VYMELPPG.F SKPD....AV G.KVCKLRKL
Tsedey_4622             ........KN AFLHGDLQEE MYMELPPG.F SKPD....AV G.KVCKLRKS
ENANTITE_18587_6010     WPLHQLDVKN AFLHGRLQKE VYMEIQPG.L PNQS.....S R.KVCKSKKS
Tsedey_14603            WPFHQLDVKN AFLHGDLQEE VYMEIPPG.F ANEQ....TL G.KVCKLKKS
Tsedey_2134             WPLYQLDVKN AFLYGDLQEE VYMEIPPG.F ANEQ....NL G.KVCKLKKS
Tsedey_1371             WPLHQLDVKN AFLHGDLQEE VYMEIPPG.F ANEQ....TV G.KVCKLKKS
Tsedey_3907             ........QN AFLHGDLQEE VYMEIPPG.F ANEQ....TL G.KVCKLKKS
Tsedey_5267             WDLRQIDISN AFLHGYLDES GYMQQPPG.F QDPS....RP D.FVCKLNRS
Tsedey_2306             WSMIQIDIQN AFLHGYLKKD VFMKQPPS.Y ENSD...KRP G.YVCKLKKA
Tsedey_816              WSMRQIDIQN AFLHGVLQEE VYMRQPSG.Y ADTS....KP SDYICHLKKA
ENANTITE_24993_22247    WFLRQLDVQN AFLHGVLEEE VYIKQPPG.F DDSR....TG S..MCKPDTA
Tsedey_1173             WSLRQIDIQN AFLHGKLNEE VYMRQPPGKN EDSK....FS K.YICKLEKS
Tsedey_498              WSLRQIDIQN AFLHGKLNEE VYMRQPPGKN EDSK....FS K.YICKLEKS
Tsedey_6094             .QIRQLDVKN AFLHGILEEE VFMRQPPG.Y EDPN....QP L.ALCKLDRA
Tsedey_5741             .KLRQLDVQN AFLHGVMEEE VYMRQPPS.Y EDPN....YP H.HICKLDKA
Tsedey_9696             WSVWQLDVQN AFLHGYLEEE VYMKQPPG.Y ENEK....VA H.YICKLDKA
Tsedey_1079             WCLRQLDVQN VFLHGILKEE V.MKQPPE.Y ESTS....QA Q.HVCRLDKA
Tsedey_5356             WCLRQLDVQN AFLHGVLEEE VFMKQPPG.Y VISA....HP H.HVCRLDKA
Tsedey_6196             WNLRKLDVKN AFLHGVLEKD VYMVQPPG.F EDQS....KI D.YVCKLDKA
Tsedey_4637             ....QLDVQN AFLHGILEEE VYMHQPPD.Y EDPK....VS H.FVCKLDKA
Tsedey_2302             WSLKQLDVQN AFLHGILEED VYMRQPPG.Y EDKA....MP K.YVCKLDKA
Tsedey_1278             WSLRQLDVQN AFLHGILEEE VYMRQPPG.F EDKA....MP S.YVCKLDKA
ENANTITE_26368_9854     .......VQN AFLHGILEED VFMKQPPG.Y EDQD....KK H.FVCKLDKA
Tsedey_2595             WSLHQLDVKN AFLHGVLEED VFMKQPPG.Y KDSK....YL N.YLCKLDKA
Tsedey_10721            WSLRQLDVHN AFLHGFLEEE VYMQQPPN.F EDAT....KP N.FVCKLDRA
ENANTITE_3611_7945      .......VQN TFLHGYLEEE VYMKQPPD.F EDKK....LP H.YVCKLDKA
Tsedey_1170             .......VQN AFLHGYLEEE VYMKQPPD.F EDKK....LP H.YVCKLDKA
Tsedey_2606             WSLRQLDVQN VFLHGVLEEE VYMKQPPG.Y EDSH....KP H.YLCKLDKA
Tsedey_6245             WSLRQLDVQN AFLHGVLEEE VYMRQPPG.Y ENKS....LL N.YICKLDKA
ENANTITE_20886_9664     WSLRQLDVQN AFLHGVLEEE VYMKQPPG.Y QDKL....FP N.YVCKLEKA
ENANTITE_17811_21939    WCLHQLDVQN AFLHGVLEEV VYMRQPSG.Y EDPV....NP H.LVCKLDKA
Tsedey_917              WCLCQLDVKN AFLHGVVEEE VYMRQPPG.Y EDAL....QP H.LVCKLDKA
ENANTITE_18231_3943     WSLRKLDVPN VFLHGVLEEE VYRKQPPG.Y EHPL....HP P.LVCRLDKA
Tsedey_302              WSLRQLDVQN AFLHGVLEEE VYMKQPPG.Y VDPL....HP H.LVWKLDKA
Tsedey_578              WSLRQLDVQN AFLHGVLEEE VYMKQPPG.Y VNKC....SP T.YVCKLDKA
ENANTITE_17782_6462     WSLRQLDVQN AFLHGVLEEE VYIRQPLG.Y EHVS....QP H.FVCKLDKA
Tsedey_6707             WSLRQLDVQN VFLHGVLEEE VYMRQPPG.Y ENKT....HP H.FVCKLDKA
Tsedey_1767             WSISQLNVKN AFLNGELREE VYMQPPPG.Y SVPD...... G.MVCRLRRP
ENANTITE_9757_21839     ....QLDVKN AFLNGELHEE VYMRPPPG.Y SVPE...... G.MVCRLRRR
Tsedey_4308             WSISQLDVKN AFLNGELHEE VYMHPPPG.Y SVPE...... G.MVCRLRRS
Tsedey_6439             ..ISQLDVKN TFLNGELHEE VYMRPPLG.Y SVPE...... G.MVCRLRRS
ENANTITE_8352_18339     .SISQLDVKN AFLNGELHEE VYMRPPPG.Y SVPE...... G.MVCRLRRS
Tsedey_5780             .......... .....ELHEE VYMRPPPG.Y SVPE...... G.MVCRLRRS
ENANTITE_23271_10309    .......... ..LHGDLHEE VYRQSRPG.V DAPS...... G.HVCLLRRA
ENANTITE_15839_4449     WTISQMDVKN AFLHGDLHKE VYMQPPPG.V EVP......P G.HVCRLGRS
Tsedey_2957             WTISQMDVKN AFLHGDLHEE VYMQPPPG.V EVP......P G.HVCRLRRA
ENANTITE_24329_13950    .......VKN AFLHRNLDEP VY.QQPPG.L IDPP....YL D.YFCLLQQS
Tsedey_3209             WPLRQLDVKN AFLHGTLDET VYCAHPSG.F VDSA....HP S.HVCKLKKS
ENANTITE_19430_6385     WPVHQLDVKN AFLHGVLDEQ VHCLQPAG.F VDST....RP S.DVCRLSKS
ENANTITE_4874_9648      WPIHQMDVKN AFLHGELSET VYCSPPSG.F VDST....HP T.HVCKLHKS
Tsedey_106              ..IHQLDVKN AFLHGTLSET VCCSQPSG.F VDSQ....HP N.HVCKLHKS
Tsedey_9182             WPIHQLDVKN AFLYGKLSEV VYCQQPSG.F VDPH....KS T.HVCKLNKS
Tsedey_1011             WPIHQLDVKN AFLHGHLTEM VFSQQPSG.F IDDT....SP T.HVCKLNKS
Tsedey_6067             WPIHQLDV.N AFLHGHLTET VFSQQPSG.F VSSS....KP N.HVCKLNKS
Tsedey_1976             .......... .........K LYSQQPSG.F VSSS....QP T.HVCKLNKS
Tsedey_314              WPAHQLDVSN AFLHGNLQER IYCQQPAG.F IDKS....MP D.DVCLLSKS
Tsedey_22181            WPVH.LDVKN AFLRGDLAER AYCHQPAG.F IDTK....HP D.YVCQLTKS
Tsedey_957              ..VHQLDVKN AFLHGELAER VYCHQPAG.F VGKQ....HP D.HVCLLSKS
Tsedey_2469             ..VHQLDVKN AFLHGELAER VYCYQPAG.F VDKD....HP D.HVCILSKS
Tsedey_4944             WPVHQLDVKN AFLHGDLAER VYCYQPAG.F VDKD....HP D.HVCLLSKS
ENANTITE_20074_16603    WPMHQLDVTN AFFHGELDER VYCLQPAG.F VDAE....HP N.HVCLLSKS
Tsedey_205              WPVHQLDVKN AFLHGTLTEQ VYCLQPAR.F ADKD....NP D.HVCLLSKS
Tsedey_21               WPVHQVDVKN AFLHGELAER VYCLQPAG.F IDKS....NP D.HVCLLSKS
Tsedey_1152             WPAHQLDIKN AFLHGELAER VYCLQPAG.F IEKT....HP D.HVCLLTKS
Tsedey_1491             WPVHQLDVKN AFLHGELAER VYCLQPAG.F IDKN....NP D.HVCLLSKS
Tsedey_5493             WPVHQLDVKN AFLHGELAER VYCLQPAG.F IDKN....NP G.HVCLLSKS
Tsedey_21288            WPIRQFDVKN AFLHGFLDET VFCQQPSG.F ADAS....YP D.YVCCLHRS
ENANTITE_12217_13791    WPVHQLDFSN AFIHGHLQER VLCQQPVG.F VDPS....HP D.AICLLSKS
ENANTITE_18573_21465    WPVNQLDVTN AFLHGHLQKR VLCQQPVG.F VDPN....NS D.AVCLLSKS
ENANTITE_25377_9641     WPFNQLSVSN PFLPRPPQDR VFFPRPVG.F VDPA....HP D.AVCLLSKS
Tsedey_3466             WPVNQLDVSN AFLHGHLQER VFCQQPVG.F VDPA....HP D.AVCLLSKS
Tsedey_10769            .......... ......LSET VYSQQPAG.F VDIS....YP D.HVCRLRKS
Tsedey_6950             WPIHQLDVKN AFFHGNLGET VYYQQPAG.F VDPA....HP D.HVCRLLKS
Tsedey_2841             WPIHQLDVKN AFLHSHLDET VYCQQPSG.F VDPS....AP D.HVCLLRKS
Tsedey_5494             WPIHQLDVKN AFLHGHLDET VYCQQPSG.F VDPS.....A D.HVCLLRKS
Tsedey_809              WSIHQLDVKN AFLHGHLDEN VYCQQPPG.F IDSA....HP T.HVCLLQKS
Tsedey_1595             WPIHQLDVKN SFLHGHLDET VYCQQPTG.F VDSA....HP D.HVCLLQKS
Tsedey_17907            WPIHQLDVKN AFLHGTLDET VYCQQPAG.F VDTH....HP D.HVCLLQKS
Tsedey_1891             WPIHQLDVKN AFLHGTLDET VYCQQSSG.F LDSS....HP D.HMCRLLKS
Tsedey_8421             WPIHQLDVKN AFLHGTLDEV VYCQQPSG.F IDSV....YP N.HVCRLQKS
Tsedey_6605             WPIHQLDVNN AFLHGRLSET VYCQQPLG.F VDSA....RP H.HVCHLNKA
ENANTITE_18401_4515     ..IHQLDVKT AFLHGTLSKT VSCAQPSG.F VDPS....RP D.HVCRLNKS
ENANTITE_13288_8243     WLVHQLDVKN AFLHSTLDET VYCVQPSR.Y VDSS....CP D.FVCHLNKS
Tsedey_4249             WPVHQLDVKN AFLHGTLTET VYCSQPSG.F VDTA....CP D.RICRLNKS
ENANTITE_18909_20060    WPVYQLDVKN AFLHGTLDET AYCVQPSG.F VDGT....RP D.FVCRLNKS
Tsedey_3810             WPIHQLDVKN TFLHGTLTET VFCEQPSG.F VDSA....HP D.HVCRLNKA
Tsedey_3115             WPIHQLDVKN AFLHGTLTET VYCSQPTG.F VDDR....AP D.LVCRLNKS
Tsedey_5281             WPIDQLDVKN MFLHGTLSET VYCVQPPG.F VDSA....HP D.YVCRLNKS
Tsedey_3707             WPIHQLDVKN AFLHETLSKT VYCVQPSG.F IDSS....RP D.HVCRLNKS
ENANTITE_24591_8839     .....LDVKN AFLHGTLSET VYCTQTSG.F VDSS....HP D.YVCRLNKS
Tsedey_1064             WPIHQLDVKN AFLHGTLSET VYCAQPSG.F VDSS....RP Q.HVCLLNKS
ENANTITE_6477_6253      WPIHQLDVKN AFLHGTLSET VYCAQPSG.F VDPS....RP D.HVCRRNKS
Tsedey_7825             WPIHQLDVKN AFLHGTLSET VYCAQPFG.F VDPS....RP Q.HVCRLNKS
ENANTITE_4892_13755     WPVHQLDVRN AFLHGTLSET VYCSQPMG.F VDPS....RS G.MVCRLNKS
ENANTITE_28405_14042    WPVQQLAVKN SFLHGTLSET VYRSHPAW.F VAPG....CP D.MVCRPNKS
Tsedey_3677             WPIHQLDVKS AFLHGTLTET VFCHQPAG.F VDPN....HP N.HVCRLNKS
Tsedey_4398             WPVHQLDVRN AFLHGTL.ET VYCSKPRG.L SIPF....HP D.MVCYLNQS
ENANTITE_21307_19365    WPLHQLDAQI AFRHGPPSAT VYSRHPSA.C LSPV....RP H.MVCPLNQS
ENANTITE_22892_19840    WPVHQLDGKN AFLAGTMSGT VECLTRGG.F VDPG....RP D.MVCRLNQS
ENANTITE_21974_3338     WPCHQPVVKT AFLHGTLPET VHSSPPAG.F VDPS....RS D.MVCWLNKS
ENANTITE_23630_5435     WPVHQLDVKN AFLPGTLSAT VYCRPPAG.F VAPS....RP D.SVRRPNQS
ENANTITE_9075_2104      WPVHQLDVKN AFLHGTLSET VYCSQPAG.C VDPG....RP D.LVCRLNKS
ENANTITE_12391_11560    WHVHQLDVKN AFLHGTLSET VYCSQPAG.F VDPS....RP D.MVCRLNKF
Tsedey_3443             WPVHQLDVKN ....GTLSET VYYSQPAG.F VDPS....RP D.MVCRLNKS
ENANTITE_24633_13061    WPFLQLDVKN AFLHGTLSET VYCSQPAG.F VDPS....RP E.MVCRLNKS
ENANTITE_25876_16736    WPVHQLDVKN AFLHGTLSAP VYCRHHAG.F V.RG....CA D.SLCRLNKS
ENANTITE_2928_11823     WPVHQLDVKN AFLHGTLSET VYCSQPAG.F VDPG....SP D.MVCRLHKS
ENANTITE_15260_8754     WPVHQLDVKN AFLHGTLSET VYCSQPAE.F VDPR....RP D.MICRLNKS
ENANTITE_2755_15568     WPVHQMDVKH AFLPGTLTET VSCSQPAG.F VDPG....RP D.MVCRLNKS
ENANTITE_26396_10508    .......... .......SET VYCSQPAG.F ADPA....RP D.MVCRLNKS
ENANTITE_15227_6870     WPVDPLDVKN AFLHGTRSGT VY.SQPAG.F VDPV....RP D.MVCRLNKS
ENANTITE_15925_13461    .......... .FLHGTLSET VYCSQPAG.F VDPG....RP D.MVCRLNTS
ENANTITE_23330_2320     WPVHQLDVKN AFLHGTLSET VYCSQPAG.F VDPG....RP D.MVCRLNKS
ENANTITE_22303_4706     WPVH.LDVKN AFLHGTLSET VYCS.PAG.F VDPV....RP D.MVCRLNKS
ENANTITE_25559_17385    ......DVKN AFLHRTLSET VYCSQPAG.F VDTV....RP D.MVCRLNKS
Tsedey_7401             WPVHQLDVKN AFLHGTLSER VYCSQPAG.F VDTV....CP D.MVCRLNKS
ENANTITE_13947_3393     WPVHQLDVKN ASLHGTLSET VYCSQPAG.F VDTV....HP D.MVCRLNKS
ENANTITE_19814_20647    .......... ...HGTLSET VYCSQPAG.F VDTV....HP D.MVCRLNKS
ENANTITE_5299_12576     WPVHPLDVKN AFLHGTLSET VYCSQPAG.F VDPV....RP D.MVCRLNK.
ENANTITE_10342_15306    .PVHHTGVQS VFPPGPPSAP VYCSQPAG.F VDPG....RP D.MVCRLNKS
ENANTITE_23640_4846     .......... .......... VYCSQPTG.F VDPV....RP D.MVCRLNKS
Tsedey_1614             WPVHQLDVKN AFLHGTLSET VYFSQPAG.F VDPG....HP D.MVCRLNRS
Tsedey_9437             WPVHQLDVKN AFLHGTLSET VYFSQPAG.F VDPG....HP D.MVCRLNRS
ENANTITE_29268_14551    .......... .....DISET VYCSQPAG.F VDPG....RP D.MVCRLNKS
ENANTITE_18562_9403     WPVHQLDVKN AFLHGTLSET VYCSQPAG.F VDPG....RP D.MVCRLNKS
ENANTITE_5289_4547      WPVHQLDVKN AFLHGTLSET VYCSKPAG.F VAPG....RP D.MVCRLNKS
ENANTITE_17152_14766    .......... .FLHSTLSET VYCSQPAR.F VDPG....RP D.MVCRLNKS
ENANTITE_24767_21405    WPVHQLDVKN AFLHGTLSET VYCSQPAG.F VDPG....RP D.MVCRLNKS
ENANTITE_20084_13814    WPVHQLDVKN AFLHGTLSET VYCSQPAG.F VDPG....RP D.MVCRLNKS
ENANTITE_13114_14310    .PVHQLAVKN AFLHGTLSET VYCSQPPG.F VDPG....RP D.MVCRLNKS
ENANTITE_9090_12965     WPVHQLDVKN AFLHGTLSET VYCSQPAG.F VDPV....RP D.RVCRLNKS
ENANTITE_10012_9910     WPVHQLDVKN DFLHGTLSET VYCSQPAG.F VDPG....RP D.MVCRLNKS
ENANTITE_6114_5188      WPVHQLDVKN AFLHGTLSET VYCSQPAG.F VDPG....RP D.MVCRLNKS
ENANTITE_28545_11968    ..VHQLDVKN AFLHGTLSET VYCSQPAG.F VAPG....RP D.MVCRLNKS
ENANTITE_14859_6126     WPVHQLDVKN AFLHGTLSET VYCSQPAG.F VDPG....RP D.MVCRLNKS
ENANTITE_17028_14451    WPVHQLDVKN AFLHGTLSET VYCSQPAG.F VDPG....RP D.MVCRLNKS
ENANTITE_27954_16416    WPVHQLDVKN AFLHGTLSET VYCSQPAG.F VDPG....RP D.MVCRLNKS
ENANTITE_13901_12218    WPVHQLDVKN AFLHGTLSET VYCSQPAG.F VDPG....RP D.MVCRLNKS
ENANTITE_15904_15367    WPVHQLDVKN AFLHGTLSET VYCSQPAG.F VDPG....RP D.MVCRLNKS
ENANTITE_17490_20338    WPVHQLDVKN AFLHGTLSET VYCSQPAG.F VDPG....RP D.MVCRLNKS

Tsedey_18698            LYGLKQSG.. ..RMWYNRLS GYLITQGYKN DSICPYIFIK RSGSEFVIIA
Tsedey_4363             LYGLKQSG.. ..RMWFNRLS NFLLKRGYAN NDDCPCVFIK KSQNGFRIIS
ENANTITE_9060_7830      LYGLKQSG.. ..RMWYNKLS TFLLEKGFLK NEDCPCVFIR KLEKGFCIIS
Tsedey_13098            LYGLKQLG.. ..RMWYNKLN TFLLEKGFVK NEDCPCVFIK KSEKGFRIIS
ENANTITE_17077_8480     LYGLKQG... ..KMWYNKLG TFLLEKGFVK NEDCPCVFIR KKKG..CIIS
ENANTITE_8361_8339      LYGLRQAP.. ..RGWNAKRD ASLRALGFVR SLSEHDMYMR GVESARLVVG
ENANTITE_29484_14183    LYGLRQAP.. ..RAWYIRLD .SMKQLGFTR CAQEQSVYRN AAG...IIVG
ENANTITE_4063_13246     LYGLRQAP.. ..RAWNVKLD TSLLQLCFTQ CASEHGVYTR GRGDQRLLIG
ENANTITE_27449_17041    LYGLHQAP.. ...CSNAKLE ETLVALGSRG AHRRTP...S TRGGTT....
Tsedey_9238             LYGLRQAP.. ..RAWNAKLD MSLLSLEFKR CASEHGMYTR GARERRLIVG
ENANTITE_25298_12306    LYGLPPAP.. ..RARTAHLP DTLVSHGFAR CPSEAAIYCR QSDDAQLVVG
Tsedey_2018             LYGLHQAP.. ..RAWNAKLD ETLVN..... .......... ..GASQLVVG
ENANTITE_24724_14833    LYGLHQAS.. ..RAWNAKLH DTLVSLGFAR CPSEAASYCR RSEGAQLGVG
Tsedey_C7634310         LYGLHQAP.. ..RAWNAKLQ DTLVSLGFVR CPSDAAIYCR RSDDA.....
ENANTITE_13203_12708    LYGLHQAP.. ..RAWNVKLH DTLLSLGFAR CPSEAAIYCQ RSGDARLVVG
Tsedey_2717             LYGLHQAP.. ..RAWNAKLH DTPVSLGFVR CPSETAFYCR RSDDAQLVVG
Tsedey_5617             LYGLWQAP.. ..RAWNAKLD DTLLSLGFQK SSSEHGVYTR SRGGGRLVVG
Tsedey_2438             LYGLRQGP.. ..RAWNAKLD ASMVSLGFKK SSSEHGVYMR SRGATQLVIG
ENANTITE_9220_15099     .HALRPPP.. ..RARNAKLD STLKEMGFQQ SAHETAVYRR GSNGSVLLVG
Tsedey_4418             LYVLRQAP.. ..RAWNAELD STLNGMGFEQ SPHEAAIYRR GNGGNALLVG
Tsedey_1808             LYGLRQAS.. ..RAWNAKLH STLKEMGFQN AHEAA...VY RQG.......
Tsedey_7009             LYGLRQAP.. ..RAWNEKLD TTLKALSFAQ SEHEHAVYRR GDGGAVLLVG
ENANTITE_9619_24430     WYGLKQSP.. ..RQWNKRES ...MQKSYKR SKFDSSVIKH VNGSH.IFLL
ENANTITE_23685_12225    IYGIKQAA.. ..RMWNFKFD EIIKRFEFRN NDVDTCIYIK SKGGKLMILV
Tsedey_378              IYGLKQAA.. ..RMWNFKFD EIIKRFEFRN NDVDTCIYIK SKGGKLIIVV
ENANTITE_13677_7100     IYGLKQAV.. ..RMWYLKFH ETVIKFGFSK NIEDNCIHAK FKNGKFIFLI
ENANTITE_6542_2906      IYGLKQAA.. ..RMWYLKFH ETVIKFGFSK NIEDNFIYAK FKNGKFIFLI
Tsedey_4713             IYGLKQTA.. ..RMWYLKFH ETVIKFGFSK NIEDNCIYAK FKNGKFIFLI
ENANTITE_23687_8316     IYGLQQAS.. ..RRWLLKFY NTIKSFGVAK NIEDDCVYAK FKNGKYIFLI
Tsedey_1233             IYGLKQAS.. ..RMWFLKFD SMIKSFGFEQ NVEDECVYVK FKNRKYIFLI
Tsedey_1625             IYGLKQGS.. ..RMWFLKFD STIKSFGFEQ NIEDECIYVK LKNGKYIFVI
Tsedey_776              IYGLKQAS.. ..RQWYILFD NAITSYGFSM TEGDHCIYSK IIGRNFVLLS
Tsedey_853              IYGLKQAS.. ..RQWYILFD NAITSYGFSM TEGDHCIYSK IIGRNFVLLS
Tsedey_5712             LYGLKQAP.. ..KQRHEKFD TTLTSAGFNV NEADQCVYYR YGGGEGVILC
ENANTITE_12846_16935    LYGLKQAP.. ..KQWHEKFD TTLTSVGFSV NEAEKCVYYR YGGGEGVILC
ENANTITE_15013_4183     LYGLKQAP.. ..RQWHEKFE RTLTSSGFVV NEADKCVYYL YGGGEGVILC
ENANTITE_25985_7562     LYGLNP.P.. ..KQWHGKFD STLIA.GFSV NEADKCVYYR YSWGQKVILC
ENANTITE_19445_22456    LYGLKQAP.. ..KQWHDKFD STLISAGFNV NEADKCVYYR YGGGQGVILC
ENANTITE_19544_8638     LDGLKQAP.. ..KQWHEKFD RTLTSVGFVV NEADKCVYYR YGGGEGVILC
ENANTITE_23742_7192     LYGLKQAP.. ..KQWHEKFD RTLTSTGFVV NEADKCVYYR YGGGEGVI..
Tsedey_9748             LYGLKQAP.. ..KQWHEKFD SPLISAGFSV NEAHKCVYRY G.GGRGVILC
Tsedey_3577             LYGLKQAP.. ..KQWHEKFN RTLTSAGFVV NEADKCVYYR YGGGEGVILC
ENANTITE_22171_9480     LYGLKQAP.. ..KQWHEKFD STLISAGFNV NEADKCVYYR YGGGQGVILC
ENANTITE_23121_22061    LYGLKQAP.. ..KQWHEKFD STLISAGFNV NEADKCVYYR YGGGQGVIFC
ENANTITE_13154_15070    LYGLKQAP.. ..RAWYARLK PFLLERGVLL GCVDKTLFPP KQGNAFLMVQ
ENANTITE_7103_7327      HTGLKQAS.. ..RAWYECLK GFFIANDFFI GKVDPTLFTK KIDNDIFVCQ
ENANTITE_8637_24172     INCIKQAQ.. ..ITGYECLT GYLIANDFVI GKVDPTLFTK KIDNDIFVCQ
ENANTITE_26619_15221    LYGQTQTP.. ..ITWYECLK GYLSANDFFI GKVDPTLFPT KIDNEIFVCQ
ENANTITE_12811_5309     LYGLKQAP.. ..REW.DCLK WYLIANDFVI GKVGPTRFTK KIDNDIFVCQ
ENANTITE_13664_5123     LYGLKQAP.. ..CAWCEWLK GYLIANDFVI GKVDPTLFTK KIDNEIFVCQ
ENANTITE_7577_6066      LYELKQAP.. ..RAWYTCLT GYRIANDFVI GKVDPTLFTK KIENDIFVCQ
ENANTITE_9427_8115      LYGLKQAP.. ..RAWYECLK GYLIANDFVI GKVDPTLFTK KIDNDIFVCQ
ENANTITE_12124_15984    LYGLKQAP.. ..RAWYECLK GYLIANDFVI GKVDPTLFTK KIDNDIFVCQ
ENANTITE_10475_15024    LYGLKQAP.. ..RAWYECLK GYLIANDFVI GKVDPTLFTK KIDNDIFVCQ
Tsedey_5658             LYGLKQSP.. ..RAWFDRFR QSMLRRDYLQ SNADHTLFYK HNGGKVAILI
ENANTITE_22437_1880     LYGLKQLS.. ..HAWFDRLR RALCAMEYKK CDRDQTVFDR LVGRKSTMLA
Tsedey_C8398841         LYGLKQSP.. ..RAWFGRFR NEICSIGYQQ SNADHTLFFK RHYDKVTILV
ENANTITE_27134_14736    LYGLKQ.P.. ..RAWFDRFR RAVCDIGYSQ CNGDHTVFYR HQGSNITILA
Tsedey_1882             LYGLKQSP.. ..RAWFDRFR RAICGMGYKQ CNGDHIVFYR HFGRRITVLA
Tsedey_5807             LYGLKQSP.. ..RAWFDRFR RALCGISYKQ CNGDHTVFYR HFGRRITILA
Tsedey_4792             LYGLKQSP.. ..RAWFDRFK CALCAME.KQ CNGDHTVFYR HSGRKIIVLV
Tsedey_4622             LYGLKQSP.. ..RAWFDRFR HALCAMEYKQ CNGDHTVFSK HSGRKITVLA
ENANTITE_18587_6010     LCGLKQSP.. ..RAWFDRFR RTVCDMGFLQ CNGDHTVFYR RRGFKITILA
Tsedey_14603            LYGLNQ.... .......... .....LGYFQ CNEDHTVFYK HKGSCITILA
Tsedey_2134             LYGLKQSP.. ..RAWFDRFR RAVCDMGYSQ CNEDHIVFYR HRSSNITILV
Tsedey_1371             LYGLKQSP.. ..RAWFDRFR RAVCDMGYSQ CNGDHTVFYR HRDSNITILA
Tsedey_3907             LYGLKQSP.. ..RAWFDRFR RTVCDMGYSQ CNGNHTVFYR HRGSKITILA
Tsedey_5267             IYGLKQSP.. ..RAWYSRLS DKLHQLGFVS SSADTSLFIL HNSSVTIYIL
Tsedey_2306             LYGLKQAP.. ..RAWHSRLT SKLQKLGFSS SRADASLFIF KHRSVTIYML
Tsedey_816              LYGLKQAP.. ..RAWHSRLT SKLQDLGFSS SQADASLFVF REKGTTIYML
ENANTITE_24993_22247    LYVLTQAT.. ..RAWSSRFS TKLVQLGFVA STADTSLVIY NKNGITIFLL
Tsedey_1173             LYGLKQAP.. ..RAWFARLS TKLLQLGFIP SKADISLFIF NKGGIHMYIL
Tsedey_498              LYGLKQAP.. ..RAWFARLS TKLLQLGFIP SKADISLFIF NKGGIHMYIL
Tsedey_6094             LYGLKQAP.. ..RAWFSRLS QKLGQLGFQP SLADVSLFFY HKDGVTLYVL
Tsedey_5741             IYGLKQAP.. ..RAWYSRLC SKLQEYGFQP SKSDLSLFIY NKANITIFML
Tsedey_9696             LYGLNQAP.. ..RAWYSRLS TRLISLGFVA SKADTSLFFY HKKQVTIFLL
Tsedey_1079             LYGLKQAP.. ..RAWYASLS QKLEQLGFS. SNADTSLFIF RDSNITMFLL
Tsedey_5356             MYGLKQAP.. ..CAWYSRLS QKLQQLGFVS SKADTSLFIF NDHNVTMFLL
Tsedey_6196             LYGLKQAL.. ..RAWYFRLS TELVSLGFEA SKADTSLFFY RKGNVIIFML
Tsedey_4637             LYGLKQTP.. ..RAWYSRLS SRLMSLGFQA SKTDTSLFFF NKNNVTVFVL
Tsedey_2302             LYGLKQAP.. ..HAWYACLS AKLLELGFSS SNADTSLFYF NKNGVTVFVL
Tsedey_1278             LYGLKQAP.. ..RAWYARLN SKLIALGFSA SKADTSLFYF NKNGVIVFVL
ENANTITE_26368_9854     LYGLKQAP.. ..RAWYHRLS SKLLQLGFKA SKADTSLFFY KKGNASMLML
Tsedey_2595             LYGLKQAP.. ..RAWYHRLS AKLQQLGFKA SKADTSLFFF RKGSVTIFML
Tsedey_10721            LYGLKQAP.. ..RAWYSRLS AKLINLGFKA SKADTSLFFY SKDGITMFVL
ENANTITE_3611_7945      LYGFKQTP.. ..RAGYSRLS ARLINLGFMS SRSDTSVFYY HEGHVSIFLL
Tsedey_1170             LYGLKQAP.. ..RAWYSRLS ARLINLGFMA SRSDTSLFYY HKGHVSIFLL
Tsedey_2606             LYGLKQAP.. ..RAWYSKLS AKLQSLGFHS SRADISLFYY HKGGITIFLL
Tsedey_6245             LYGLKQAP.. ..RAWYSRLS KRLMELKFKP SKADTSLFYY NKGNVTIFML
ENANTITE_20886_9664     LYGLKQAP.. ..RAWYHRLS VKLQQLGFKS SKADTCLFYF RAGDLAMFIL
ENANTITE_17811_21939    LYGLKQAP.. ..RAWYSRLS GKLLQLGFSS SKADTSLFFF TKGGVTI.LL
Tsedey_917              LYGLKQAP.. ..RAWYSRLS GKLLQLGFCS SKADTSLFFF SKGSITIYLL
ENANTITE_18231_3943     LYGLKQAP.. ..RAWYSRLS VKLQHLGFTA SKADTSLFFY LSAGVTMFLL
Tsedey_302              LYGLKQAP.. ..RAWYSRLS VKL.QLGFTG SKADTSLFFF SKAGITIYLL
Tsedey_578              LYGLKQAP.. ..RAWYSRLS TRLQFLGFTP SKADTSLFFF SRGGVQMFVL
ENANTITE_17782_6462     LYGLKQAP.. ..RAWYSR.S TKLCALGFQS SKADTFLFYY S.........
Tsedey_6707             LYGLKQTP.. ..RAWYSRLS TKLCALGFQP SKADTSLFYY SRD.......
Tsedey_1767             LYGLKQAP.. ..RAWFERFS SVVTDAGFKP SDHDPALFVH TSPHGRTLLL
ENANTITE_9757_21839     .YGLKQTP.. ..RARFQRFT SVVTAAGFSA SNHDPALFVH TSARGRTLLL
Tsedey_4308             LYGLK.AP.. ..RAWFQRFA YVITAAGFSA SNHDPALFVH TSACGRTLLL
Tsedey_6439             LYGLKQAP.. ..RAWFQRFA SVVTAAGFSA SNHDPALFVH TSARGRTLLL
ENANTITE_8352_18339     LYGLKQAP.. ..RAWFQRFA SVVTAAGFSA SNHDPALFVH TSARGRTLLL
Tsedey_5780             LYGLKQAP.. ..RAWFQRFA SVVTAAGFSA SNHDPALFVH TSARGRTLLL
ENANTITE_23271_10309    LC.LKQAP.. ..RAWFERFV SVITAAGCSP CDHDPALFIH LSSRGRTLLL
ENANTITE_15839_4449     LYGLKPAP.. ..RAWFERFT SVILAAGFTP SDHDPALFVH NSERGRALLL
Tsedey_2957             LYGLKQAP.. ..RAWFERFN SVIVAAGFTP SDHDPALFVH NSERGRTLLL
ENANTITE_24329_13950    LYVLQHTP.. ..TSSHQRFS TYIRLLGFVP SVSDTSLLVY KDGSSIAYLL
Tsedey_3209             LYGGRGTS.. ........DS LHTLAIGFTS SASDTSLFIL RDGKDVCYLL
ENANTITE_19430_6385     LYGLRQAP.. ..RAWFTRFA TGAKDIGFTP ARSDTSLFVR RHGAATAFLL
ENANTITE_4874_9648      LYGLKQTP.. ..HPWFLRFT SFLTTLGFKA SNSDSSLFIY MSGKHVAYLL
Tsedey_106              LYGLKQAP.. ..RTWFLRFT NFLISLGFHA FKSDSSLFIY HRGSEIAYIL
Tsedey_9182             LYGLKQAP.. ..RTWFLRFT SFLLSLGFVA SKSDSSLFIF KRGSDIAYLL
Tsedey_1011             LYGLKQAP.. ..RTWFLRFT TFLTTLGFCE SKSDSSLFIL HRGNCTAYIL
Tsedey_6067             LYGRKQAQ.. ..RTWFLRFT KFLTTLGFLG SKSDTSLFIL KQNSFTAYLL
Tsedey_1976             LYGIKQAP.. ..RTWFLHFT KFLFTLGFHG SKSDASLFIL KHGSSTAYLL
Tsedey_314              LYGLKQTP.. ..RAWFMCFA TFITSIGFTA TRSDSSLFVY SRGTDMAYLL
Tsedey_22181            LYGLKQAP.. ..HAWFQCFA KHLATAGFVA TKSDSSLFVY KKGAETAYLL
Tsedey_957              LYGLKQAP.. ..RTWFQCFT NHLATAGFVA TKSDSSLFVY KHGTNAAYLL
Tsedey_2469             LYGLKQVP.. ..RAWFQCFA NHLATAGFVA TKSDSSLFVY KNGGDAAYLL
Tsedey_4944             LYGLKQAP.. ..RAWFQCFA NYLSTAGFVA TKSDSSLFVY KHGDDTAYLL
ENANTITE_20074_16603    LYGLKQAP.. ..RAWYQRFS SELTKIGFTA TKSDSSLFVL KHGQSMAYLL
Tsedey_205              LYGLKQAP.. ..RAWYQTFA AELCRIGFQS TQSDSSLFVH RNGNDVAYLL
Tsedey_21               LYGLKQAP.. ..RAWYQKFA SELHRIGFSS TSSDSSLFVF RQGTEIAYLL
Tsedey_1152             LYGLKQAP.. ..RAWYQRFA GEIQKIGFRS TSSDSSLFVF RKGTEMAYLL
Tsedey_1491             LSGLKPAP.. ..RAWYQRFA GEIQKIGFRS TSSDSSLFVF RQGTDMAYLL
Tsedey_5493             LYGLKQAP.. ..RAWYQRFA GEIQKIGFRS TSSDSSLFVF RQGTDMAYLL
Tsedey_21288            LYGLKQAP.. ..RAWYQRFA AYLRTIGFVA ..SDTSLFRM G.........
ENANTITE_12217_13791    LCGLKQAP.. ..RAWYMRLA .FIKSIGFQS TRSDTSLFGL RHGQDSAFLL
ENANTITE_18573_21465    LYGLKQAP.. ..RAWYMRFA DFIKQIGFQS TRSDTSLFVL RQGKETAFLL
ENANTITE_25377_9641     PYGLKQAP.. ..RAWYMRFA DFIRSIGFQS TRSDTSLFVL HHGNDTAFLL
Tsedey_3466             LYGLKQAP.. ..RAWYMRFA DFIRSIGFQS TRSDTSLFVL HHGNDTAFLL
Tsedey_10769            LYGLKQAP.. ..RVWYQRFA PHIRTLGFTS LASDASLFVF QDGAALAYIL
Tsedey_6950             LYDLKQAP.. ..RAWYQRFA SYICKLGFKA SLSDTSLFVL KRGDDLVYIL
Tsedey_2841             LYGLKQAP.. ..RAWYHRFA TYISHMGFIA SPSDTSLFVF KNGDDLAYLL
Tsedey_5494             LYGLKQAP.. ..RAWYHRFA TYISQMGFIA SPSDTSLFVF KNGDDLAYLL
Tsedey_809              LYGLKQAP.. ..RAWYQRFA SHIHTMGFVA SVCDTSLFVL QDGSHMAFLL
Tsedey_1595             LYGLKQAP.. ..RAWYQRFA NHIRTLGFGL A.SDTSLFIL QQDSSTAYIL
Tsedey_17907            LYGLKQAP.. ..RAWYQRFA SHIRTLGFCS SASDTSLFIL QHGTDTAYIL
Tsedey_1891             LYGLKQAP.. ..RAWYHRFA THIRTLGFLA SASDTSLFVL RKGDALAYIL
Tsedey_8421             LYGLKQAPRA WYRAWYQRFA SHIRTLGFVA SAFDTSLFIL RRG.NLAYLL
Tsedey_6605             LYGLKQAP.. ..RAWYSRFQ TFVLSIRFSL SKCDTSLFIY RQGSQIAYLL
ENANTITE_18401_4515     LYGLQQAP.. ..CAWYRRFA VFIQSLGVVV AKSATSLFFY RLGSATGSTL
ENANTITE_13288_8243     FYGLKQAP.. ..RTWYSRFA SHILYLCFVG AKSDT.LFIY RPGDE.....
Tsedey_4249             LYGLKQAP.. ..RAWYSRFA SYIIGMGFVE ARYDTSLFIS RQGSEMAYLL
ENANTITE_18909_20060    LYGLKQAP.. ..RAWYSRFA SHIVSLGFVG AKSDTSLFIY RRGHATVYLL
Tsedey_3810             LYGLKQAP.. ..RAWYSRFA SHILSLGFVG ARSDTSLFVY RHGSATAYLL
Tsedey_3115             LYGLKQAP.. ..RAWYSRFA TYLFSLGFVE AKADTSWFIY RRGVDTVYLL
Tsedey_5281             LYGLKQAP.. ..RAWYSRFA SHLSTLGFVE AKSDTSLFIY RRGSDTVFLL
Tsedey_3707             LYGLKQAP.. ..RTWCSRFA TFIQSLGFVE AKSGTSLFVY RRGSDTIYLL
ENANTITE_24591_8839     LYGLKQAP.. ..RAWYNRFA AFIQSLGFIG AKSDTSLFVF RRGSDTVYLL
Tsedey_1064             LYGLKQAP.. ..RVWYSRFA TFIQSQGFSS AKSDTSLFIY HHGADTAYLL
ENANTITE_6477_6253      LYGWKQAS.. ..RAWYGRFA VFIQSLGFVG AKSDTSLVVY RQGSDTVYLL
Tsedey_7825             LYGLKQAP.. ..RAWYSRFA SFIQSHGFVS AKSDTSLFIY RQGSDTVYLL
ENANTITE_4892_13755     PYGLKLAP.. ..RVW.SGFA AFRGEWVCTR GKSDSSLFVY RHVNETAIRV
ENANTITE_28405_14042    LSGLKQAP.. ..RAWYSGFP YFLVFLGFPY CTSDTLLFVY AHGPDTAYML
Tsedey_3677             FYGLKQAP.. ..RAWFSRFA SFITKLGFTP SKSDPSLFIY RQGASTAYLL
Tsedey_4398             LYGLKQAS.. ..RAWYSRFA TFLVSLGFTE CKSDTSLFVY F.GTDAAYLL
ENANTITE_21307_19365    LYGLKQAP.. ..RAWYSRFA SFLVSLGFTE CKSDTSLFVY GHGADTAYLL
ENANTITE_22892_19840    LYGRKQAP.. ..RAWYSRFA SFLVDLGFTE CKSDTSLFVY GHGADTAYLL
ENANTITE_21974_3338     LYGLKQAP.. ..RAWYSRFA TFLVSLGFTE CKSDTSLFVY RHGTDTAYLL
ENANTITE_23630_5435     LSGLKPAP.. ..PAWYSRFA SFLVSLGFTE CKSDTSLFVY GHGADTAYLL
ENANTITE_9075_2104      LC.LKQAP.. ..LAWYYRLS SFLVSLGFTE GKSDTSLFVC GHGAETAYLL
ENANTITE_12391_11560    LYGLKQAP.. ..RAWYSRFA T......... .KSVTSLCV. RHGPDAAYLL
Tsedey_3443             LYGLKRAP.. ..RAWYSRFA TFLFSLGFTE CKSDTSLFVY RRGTDTAYLL
ENANTITE_24633_13061    LYGLKRAP.. ..RAWYFRFA TFLVSLGFTE CKSDTSLFVY RRGTDLAYLL
ENANTITE_25876_16736    LYGLKQAP.. ..RAWYSRFA SFLVSLGFTE CKSDTSLFVY GHGADTAYLL
ENANTITE_2928_11823     LYGLKQVP.. ..LAGYCRFA AFLVSLGFPE CKSDTSLFVY GHGADTAYLL
ENANTITE_15260_8754     LYGLKPPS.. ..RAWYYRFA SFLVSLGFTE CKSDTSLFVY GHGADTAYLL
ENANTITE_2755_15568     LYGLKQAP.. ..RAWYSRFA SFLVSLGFTE CKSDT.LFLY GHGADTAYLL
ENANTITE_26396_10508    LYGLKQAP.. ..RAWYSRIA SFLVSLGLTE CKSDTSLFVY GHGADTAYLL
ENANTITE_15227_6870     LYGLKQAP.. ..RAWYSQFA SFLVSLGFTE GKSDTSLFVY GHGAD.....
ENANTITE_15925_13461    LYGLNQAP.. ..RAWYYRFA .FLVALGFTE CKSDTSLFVY GHGADTAYLL
ENANTITE_23330_2320     LYGLKQAP.. ..RAWYSWFA SFLVSLGFTE CKSDTSLFCY DHGTDTAYLL
ENANTITE_22303_4706     PYGLKQTP.. ..RAWYSRFA SFLVSLGFTE CKSDTSLFVY GHGAETAYLL
ENANTITE_25559_17385    LYGLKQAP.. ..RAWYSRFA SFLVSLGFTE CKSDTSLFVY GHGADTAYLL
Tsedey_7401             LYGLKQAP.. ..RAWYSRFA SFLVSLGFTE CKSDTSLFVY GHGADTAYLL
ENANTITE_13947_3393     LYGLKQAP.. ..RAWYSRFA SFLVSLGFTE CKSDTSLFVY GHGADTAYLL
ENANTITE_19814_20647    LYGLKQAP.. ..RAWYSRFA SFLVSLGFTE CKSDTSLFVY GHGADTAYLL
ENANTITE_5299_12576     LYGLKQAP.. ..RAWYSRFA SFLVSLGFTE CKSDTSLFVY GHGAAT....
ENANTITE_10342_15306    LYGLKQAP.. ..RAWYSRFA SFLVSLGFTE CKSDTSLFVY GHGADTAYLL
ENANTITE_23640_4846     LYGLKQAP.. ..RAWYSRFA SFLVSLGFTE CKSDTSLFVY GHGADTAYLL
Tsedey_1614             LYGLKQAP.. ..RAWYSRFA SFVVSLGFTE CKSDTSLFVY GHGADTAYLL
Tsedey_9437             LYGLKQAP.. ..RAWYSRFA SFVVSLGFTE CKSDTSLFVY GHGADTAYLL
ENANTITE_29268_14551    LYGLKQAP.. ..RAWYSRFA SFLVSLGFTE CKSDTSLFVY RHGADTAYLL
ENANTITE_18562_9403     LYGLKQVP.. ..RAWYSRFA SFLVSFGFTE CKSGTSLFVY GHGADTAYLL
ENANTITE_5289_4547      LYGLKQAP.. ..RAWYSRFT SFLVSLGFTE CKSDTSLFVY G.........
ENANTITE_17152_14766    LYGLKQAP.. ..RAWYSRFA SFLVSLGFTE CKSDTSLFVY GHGADTAYLL
ENANTITE_24767_21405    LYGLKQAP.. ..RAWYSRFA SFLVSLGFTE CKSDTPLFVY AHGADTAYLL
ENANTITE_20084_13814    LYGLKQTP.. ..RAWYSRFA SFLVSLGFTE CKSVTSLFVY GHGADTAYLL
ENANTITE_13114_14310    LYGLKEAP.. ..RAWYSRFA SFLVSLGFTE CKSDTSLFVY GHGADTAYLL
ENANTITE_9090_12965     LYGLKQAP.. ..RAWYSRFA SFLVSLGFTE CKSDTSLFVY GHGADTAYLL
ENANTITE_10012_9910     LYGLKQAP.. ..RAWYSRFA SFLVSLGFTE CKSDTSLFVY G.........
ENANTITE_6114_5188      LYGLKQAP.. ..RAWYSRFA SFLVSLSFTE CKSDTSLFVY GHGAD.....
ENANTITE_28545_11968    LYGLKQAP.. ..RAWYSRFA SFLVSLGFTE CKSDTSLFVY GHGADTAYLL
ENANTITE_14859_6126     LYGLKQAP.. ..RAWYSRFA SFLVSLGFTE CKSDTSLFVY AHGADTAYLL
ENANTITE_17028_14451    LYGLKQAP.. ..RAWYSRFA SFLVSLGFTE CKSDTSLFVY GHGADTAYLL
ENANTITE_27954_16416    LYGLK.AP.. ..RAWYSRFA SFLVSLGFTE CKSDTSLFVY GHGADTAYLL
ENANTITE_13901_12218    LYGLKQAP.. ..RAWYSRFA SFLVSLGFTE CKSDTSLFVY GHGADTAYLL
ENANTITE_15904_15367    LYGLKQAP.. ..RAWYSRFA SFLVSLGFTE CKSDTSLFVY GHGADTAYLL
ENANTITE_17490_20338    LYGLKQAP.. ..RAWYSRFA SFLVSLGFTE CKSDTSLFVY GHGADTAYLL

Tsedey_18698            VYVDDL...
Tsedey_4363             VYVDDLNI.
ENANTITE_9060_7830      VYVDDLNI.
Tsedey_13098            VHVDDLNI.
ENANTITE_17077_8480     VYVDDLNI.
ENANTITE_8361_8339      VY.......
ENANTITE_29484_14183    VYVDDLIVT
ENANTITE_4063_13246     VYVDDLI..
ENANTITE_27449_17041    .........
Tsedey_9238             VYVDDLIIT
ENANTITE_25298_12306    VYVDDLVIT
Tsedey_2018             VYVDDLVIT
ENANTITE_24724_14833    VYGDDLVIT
Tsedey_C7634310         .........
ENANTITE_13203_12708    VYVDDLVIT
Tsedey_2717             VYVDDLVIT
Tsedey_5617             VYVDDLIIT
Tsedey_2438             VYIDDLIIT
ENANTITE_9220_15099     VYVDNLVIT
Tsedey_4418             VYV......
Tsedey_1808             .........
Tsedey_7009             VYVDDLVIT
ENANTITE_9619_24430     LYVDDMLI.
ENANTITE_23685_12225    LYVDDILL.
Tsedey_378              LYVDD....
ENANTITE_13677_7100     LYVDDILL.
ENANTITE_6542_2906      LYVDDILL.
Tsedey_4713             LYVDDILL.
ENANTITE_23687_8316     LYVDDILL.
Tsedey_1233             LYVDDILL.
Tsedey_1625             LYVDDILL.
Tsedey_776              LYVDDILI.
Tsedey_853              LYVDDILI.
Tsedey_5712             LYVDDILI.
ENANTITE_12846_16935    LYVDDILI.
ENANTITE_15013_4183     LYVDDILI.
ENANTITE_25985_7562     LYVDDILF.
ENANTITE_19445_22456    LYVDDILI.
ENANTITE_19544_8638     LYVDDILI.
ENANTITE_23742_7192     .........
Tsedey_9748             LYVDDML..
Tsedey_3577             LYVDDILI.
ENANTITE_22171_9480     LYVDDILI.
ENANTITE_23121_22061    LYVDDILIC
ENANTITE_13154_15070    IYMEDIFF.
ENANTITE_7103_7327      VYVDDIIF.
ENANTITE_8637_24172     VYVNDII..
ENANTITE_26619_15221    VYIDDIIL.
ENANTITE_12811_5309     VYVDDIIF.
ENANTITE_13664_5123     VYVDDIIF.
ENANTITE_7577_6066      VYVDDIIF.
ENANTITE_9427_8115      VYVDDTIF.
ENANTITE_12124_15984    VYV......
ENANTITE_10475_15024    VYVDDIIF.
Tsedey_5658             VYVDDIVIT
ENANTITE_22437_1880     VYVDDIIIT
Tsedey_C8398841         VYVDDIVIT
ENANTITE_27134_14736    VYVDDIVIT
Tsedey_1882             VYV......
Tsedey_5807             VYVDDIIIT
Tsedey_4792             VYVDDIIIT
Tsedey_4622             VYVDDIIIT
ENANTITE_18587_6010     VFVDDIV..
Tsedey_14603            VYVDD....
Tsedey_2134             VYVDDIVIT
Tsedey_1371             VYVDDIVIT
Tsedey_3907             VSVDDIVIT
Tsedey_5267             VYVDDIVI.
Tsedey_2306             IYVDDIII.
Tsedey_816              IYVDDIII.
ENANTITE_24993_22247    VYVDDIIVT
Tsedey_1173             VYVDDIII.
Tsedey_498              VYVDDIII.
Tsedey_6094             VYVDDIIV.
Tsedey_5741             IYVDDIIVT
Tsedey_9696             VYHCGELI.
Tsedey_1079             IYVDDIIV.
Tsedey_5356             IYVNDIIV.
Tsedey_6196             IYVDDIIV.
Tsedey_4637             VYVDDIIV.
Tsedey_2302             IYVDDII..
Tsedey_1278             INVDDIIV.
ENANTITE_26368_9854     IYVDDIIVV
Tsedey_2595             IYVDDIIV.
Tsedey_10721            VYINDIIV.
ENANTITE_3611_7945      VYVDEIIV.
Tsedey_1170             VYVDDIIV.
Tsedey_2606             VYVDDIIV.
Tsedey_6245             VYVDDIII.
ENANTITE_20886_9664     VYVDDIIV.
ENANTITE_17811_21939    VYVDGIIVV
Tsedey_917              VYVDDIIV.
ENANTITE_18231_3943     IYVDDIIVV
Tsedey_302              IYVDDIIVV
Tsedey_578              VYVDDIIV.
ENANTITE_17782_6462     .........
Tsedey_6707             .........
Tsedey_1767             LYVDDMIIT
ENANTITE_9757_21839     LYVYDMII.
Tsedey_4308             LYVDDMIIT
Tsedey_6439             LYVDDMIIT
ENANTITE_8352_18339     LYVDDMIIT
Tsedey_5780             LYVDDMIIT
ENANTITE_23271_10309    LYVDDMLIT
ENANTITE_15839_4449     LYVDDMLIT
Tsedey_2957             LYVDDMLIT
ENANTITE_24329_13950    LYVDDIVLT
Tsedey_3209             LYIDDIIIT
ENANTITE_19430_6385     LCVDDSVLT
ENANTITE_4874_9648      LYVDDIIIT
Tsedey_106              LYVDDIILT
Tsedey_9182             LYVDDIILT
Tsedey_1011             LYVDDIILT
Tsedey_6067             VYVDDIILT
Tsedey_1976             LYVDDIILT
Tsedey_314              LYVDDTILS
Tsedey_22181            LYVNDIVLT
Tsedey_957              LYVDDIVLT
Tsedey_2469             LYVDDIVLT
Tsedey_4944             LYVDDIVLT
ENANTITE_20074_16603    LYVDDIVLT
Tsedey_205              LYVDDIVLT
Tsedey_21               LYVDDIVLT
Tsedey_1152             LYVDDIVLT
Tsedey_1491             LYVDDIVLT
Tsedey_5493             LYVDDIVLT
Tsedey_21288            .........
ENANTITE_12217_13791    LYVDDIILT
ENANTITE_18573_21465    LYVDDIILT
ENANTITE_25377_9641     LYVDDIILT
Tsedey_3466             LYVDDIILT
Tsedey_10769            LYVDDIILT
Tsedey_6950             LYVDDIILT
Tsedey_2841             LYVDDIVLT
Tsedey_5494             LYVDDIVLT
Tsedey_809              LYVDDIILT
Tsedey_1595             LYVDDIILT
Tsedey_17907            LYVDDIILT
Tsedey_1891             LYVDDIILT
Tsedey_8421             LYVDDIILT
Tsedey_6605             LYVDDIVL.
ENANTITE_18401_4515     LYFDGIVLT
ENANTITE_13288_8243     .........
Tsedey_4249             LYVDDIVLT
ENANTITE_18909_20060    PYVDDIV..
Tsedey_3810             LYVDDIVLT
Tsedey_3115             LYVDDIVLT
Tsedey_5281             LYVDDIVLT
Tsedey_3707             LYVDDIMV.
ENANTITE_24591_8839     LYVDDIILT
Tsedey_1064             LYVDDI...
ENANTITE_6477_6253      LYVDDIVLT
Tsedey_7825             LYVDDIVLT
ENANTITE_4892_13755     VYVDYIILT
ENANTITE_28405_14042    LYVDVITLT
Tsedey_3677             LYVDDIILT
Tsedey_4398             LYVDDIILT
ENANTITE_21307_19365    LYVDDIILT
ENANTITE_22892_19840    L........
ENANTITE_21974_3338     LYVDDIILT
ENANTITE_23630_5435     LYVDDIILT
ENANTITE_9075_2104      LYVDDISLT
ENANTITE_12391_11560    VYV.YIILT
Tsedey_3443             L.VDDIILT
ENANTITE_24633_13061    LYVDDIILT
ENANTITE_25876_16736    LYVDDIILT
ENANTITE_2928_11823     LYVDDIILT
ENANTITE_15260_8754     LYVDDIILT
ENANTITE_2755_15568     LYVDDIILT
ENANTITE_26396_10508    LYVDDIILT
ENANTITE_15227_6870     .........
ENANTITE_15925_13461    LYVDDIILT
ENANTITE_23330_2320     LYVDDISLT
ENANTITE_22303_4706     L........
ENANTITE_25559_17385    L........
Tsedey_7401             LYVDDIILT
ENANTITE_13947_3393     L........
ENANTITE_19814_20647    LYVDDIILT
ENANTITE_5299_12576     .........
ENANTITE_10342_15306    LYVDDIILT
ENANTITE_23640_4846     LYVDDIILT
Tsedey_1614             LYVDDIILT
Tsedey_9437             LYVDDIIL.
ENANTITE_29268_14551    LYVDDIIL.
ENANTITE_18562_9403     LYVDDIILT
ENANTITE_5289_4547      .........
ENANTITE_17152_14766    LYVDDIILT
ENANTITE_24767_21405    LFVDDIIVT
ENANTITE_20084_13814    LYVDYIILT
ENANTITE_13114_14310    LYVDDIILT
ENANTITE_9090_12965     L.VEDIILT
ENANTITE_10012_9910     .........
ENANTITE_6114_5188      .........
ENANTITE_28545_11968    LYVDDIILT
ENANTITE_14859_6126     LYVDDIILT
ENANTITE_17028_14451    LYVEDIILT
ENANTITE_27954_16416    LYVDDIILT
ENANTITE_13901_12218    LYVDDIILT
ENANTITE_15904_15367    L........
ENANTITE_17490_20338    L........
