# Supplementary material for: Identification and characterization of abundant repetitive sequences in Eragrostis tef cv. Enatite genome
Source: BMC Plant Biol. 2016 Feb 1;16:39. doi: 10.1186/s12870-016-0725-4 (PMC4736629; doi:10.1186/s12870-016-0725-4)
Supplement: Additional file 13: — Multiple alignment of Ty3-gypsy RT paralog sequences identified in teff cv Enantite and Tsedey. (MSF 49 kb) [file 12870_2016_725_MOESM13_ESM.msf]

PileUp

  MSF: 104  Type: A  Check: 0000  ..

 Name: Tsedey_7976          Len: 104  Check:  1080  Weight: 0.00307948
 Name: Tsedey_731           Len: 104  Check:   462  Weight: 0.00290961
 Name: Tsedey_9229          Len: 104  Check:   401  Weight: 0.00251745
 Name: Tsedey_11992         Len: 104  Check:  3290  Weight: 0.00747063
 Name: Tsedey_1877          Len: 104  Check:  1761  Weight: 0.0026339
 Name: ENANTITE13153_4681   Len: 104  Check:  9570  Weight: 0.00811677
 Name: Tsedey_1906          Len: 104  Check:     4  Weight: 0.00593028
 Name: Tsedey_1404          Len: 104  Check:   543  Weight: 0.00459483
 Name: Tsedey_215           Len: 104  Check:   543  Weight: 0.00637896
 Name: Tsedey_7610          Len: 104  Check:  8045  Weight: 0.00251745
 Name: ENANTITE15260_14375  Len: 104  Check:  9600  Weight: 0.00570646
 Name: ENANTITE22289_20725  Len: 104  Check:  5310  Weight: 0.00272134
 Name: Tsedey_728           Len: 104  Check:  1556  Weight: 0.00461051
 Name: Tsedey_229           Len: 104  Check:   413  Weight: 0.00448686
 Name: ENANTITE2230_13304   Len: 104  Check:   270  Weight: 0.00480642
 Name: Tsedey_7565          Len: 104  Check:  6489  Weight: 0.00573715
 Name: Tsedey_1926          Len: 104  Check:  7213  Weight: 0.004426
 Name: Tsedey_9007          Len: 104  Check:  8128  Weight: 0.0049798
 Name: Tsedey_8432          Len: 104  Check:  8701  Weight: 0.00265
 Name: Tsedey_958           Len: 104  Check:   857  Weight: 0.00262999
 Name: ENANTITE11012_19461  Len: 104  Check:  4642  Weight: 0.00787558
 Name: ENANTITE26062_22279  Len: 104  Check:  7118  Weight: 0.00298646
 Name: ENANTITE8958_20569   Len: 104  Check:  7160  Weight: 0.00907661
 Name: ENANTITE18849_11600  Len: 104  Check:  6317  Weight: 0.0132104
 Name: Tsedey_12522         Len: 104  Check:  5808  Weight: 0.0107322
 Name: ENANTITE21431_15784  Len: 104  Check:  6076  Weight: 0.00636718
 Name: Tsedey_8986          Len: 104  Check:  6690  Weight: 0.00265548
 Name: Tsedey_2223          Len: 104  Check:  7349  Weight: 0.00336846
 Name: Tsedey_1876          Len: 104  Check:  5190  Weight: 0.00255904
 Name: Tsedey_726           Len: 104  Check:  6616  Weight: 0.00355806
 Name: Tsedey_5258          Len: 104  Check:  6142  Weight: 0.000788108
 Name: Tsedey_5987          Len: 104  Check:  4425  Weight: 0.00133164
 Name: ENANTITE21325_22655  Len: 104  Check:  7387  Weight: 0.00686674
 Name: ENANTITE22073_9575   Len: 104  Check:  3742  Weight: 0.011094
 Name: Tsedey_2489          Len: 104  Check:  9161  Weight: 0.00233818
 Name: Tsedey_7841          Len: 104  Check:  6619  Weight: 0.00262999
 Name: Tsedey_209           Len: 104  Check:  6017  Weight: 0.00714183
 Name: ENANTITE15111_11664  Len: 104  Check:  2226  Weight: 0.0148858
 Name: ENANTITE22574_12052  Len: 104  Check:  7073  Weight: 0.00285626
 Name: Tsedey_4408          Len: 104  Check:  4990  Weight: 0.00229557
 Name: ENANTITE12772_9181   Len: 104  Check:  8856  Weight: 0.00475479
 Name: ENANTITE28473_11414  Len: 104  Check:    89  Weight: 0.00696568
 Name: ENANTITE26497_13331  Len: 104  Check:   116  Weight: 0.00464612
 Name: Tsedey_1214          Len: 104  Check:  9654  Weight: 0.00747063
 Name: ENANTITE24647_3619   Len: 104  Check:  5325  Weight: 0.00445554
 Name: Tsedey_578           Len: 104  Check:  8610  Weight: 0.000793569
 Name: Tsedey_1632          Len: 104  Check:  7421  Weight: 0.00301377
 Name: Tsedey_2611          Len: 104  Check:  8189  Weight: 0.00772736
 Name: Tsedey_234           Len: 104  Check:  7875  Weight: 0.00243835
 Name: Tsedey_4912          Len: 104  Check:  2018  Weight: 0.00114723
 Name: ENANTITE22482_23580  Len: 104  Check:  6997  Weight: 0.00285626
 Name: ENANTITE22321_8533   Len: 104  Check:  6505  Weight: 0.00394202
 Name: ENANTITE13822_10330  Len: 104  Check:  7445  Weight: 0.00797115
 Name: Tsedey_106           Len: 104  Check:  7288  Weight: 0.0016632
 Name: ENANTITE16191_7566   Len: 104  Check:  7623  Weight: 0.00456646
 Name: Tsedey_1354          Len: 104  Check:  6726  Weight: 0.00766773
 Name: ENANTITE24195_17173  Len: 104  Check:  5993  Weight: 0.00854153
 Name: Tsedey_4113          Len: 104  Check:  6936  Weight: 0.00139439
 Name: Tsedey_177           Len: 104  Check:  7984  Weight: 0.00250656
 Name: Tsedey_4801          Len: 104  Check:  7125  Weight: 0.000783283
 Name: ENANTITE7752_20857   Len: 104  Check:  7798  Weight: 0.0132104
 Name: ENANTITE25883_17387  Len: 104  Check:  7589  Weight: 0.00361735
 Name: ENANTITE18467_9613   Len: 104  Check:  7653  Weight: 0.00651523
 Name: ENANTITE25726_4169   Len: 104  Check:  8766  Weight: 0.00508436
 Name: ENANTITE17540_10565  Len: 104  Check:  8438  Weight: 0.00826984
 Name: ENANTITE17055_7725   Len: 104  Check:  7060  Weight: 0.00359332
 Name: ENANTITE26133_5732   Len: 104  Check:  8535  Weight: 0.00445554
 Name: ENANTITE8960_7028    Len: 104  Check:  6774  Weight: 0.0132276
 Name: ENANTITE23203_17600  Len: 104  Check:  8543  Weight: 0.00384615
 Name: ENANTITE10491_23083  Len: 104  Check:  2192  Weight: 0.00649727
 Name: ENANTITE23607_20009  Len: 104  Check:  8625  Weight: 0.00426343
 Name: ENANTITE21216_17191  Len: 104  Check:  2022  Weight: 0.0137226
 Name: ENANTITE10745_5224   Len: 104  Check:  8186  Weight: 0.00603665
 Name: ENANTITE9276_14830   Len: 104  Check:  2790  Weight: 0.00250957
 Name: ENANTITE13950_12500  Len: 104  Check:  6783  Weight: 0.00829628
 Name: ENANTITE13416_8187   Len: 104  Check:  3599  Weight: 0.00570646
 Name: ENANTITE23928_5120   Len: 104  Check:  5594  Weight: 0.00352013
 Name: ENANTITE25674_11569  Len: 104  Check:  7174  Weight: 0.00410166
 Name: ENANTITE21340_9086   Len: 104  Check:   782  Weight: 0.0047729
 Name: ENANTITE23842_19339  Len: 104  Check:  7488  Weight: 0.00433879
 Name: ENANTITE19511_4674   Len: 104  Check:  3421  Weight: 0.00641551
 Name: ENANTITE12517_7004   Len: 104  Check:  6094  Weight: 0.00475479
 Name: ENANTITE8663_15033   Len: 104  Check:  3609  Weight: 0.0022051
 Name: ENANTITE6478_18974   Len: 104  Check:  6883  Weight: 0.00635502
 Name: ENANTITE13269_8233   Len: 104  Check:  6738  Weight: 0.00838723
 Name: ENANTITE4757_19104   Len: 104  Check:  4886  Weight: 0.00987389
 Name: ENANTITE10257_20340  Len: 104  Check:  8352  Weight: 0.00718632
 Name: ENANTITE21767_8704   Len: 104  Check:  3771  Weight: 0.00272134
 Name: ENANTITE20269_3210   Len: 104  Check:  1108  Weight: 0.0068749
 Name: ENANTITE20242_10724  Len: 104  Check:  3049  Weight: 0.00777994
 Name: ENANTITE6412_12402   Len: 104  Check:  7221  Weight: 0.00406324
 Name: ENANTITE12673_3354   Len: 104  Check:  7561  Weight: 0.00797115
 Name: ENANTITE7552_13607   Len: 104  Check:  6305  Weight: 0.0033972
 Name: ENANTITE21973_6294   Len: 104  Check:   273  Weight: 0.011094
 Name: ENANTITE6802_10484   Len: 104  Check:  5048  Weight: 0.00635502
 Name: ENANTITE22164_12009  Len: 104  Check:  8121  Weight: 0.00274279
 Name: ENANTITE9493_2318    Len: 104  Check:  8618  Weight: 0.0022051
 Name: ENANTITE3567_14139   Len: 104  Check:  2302  Weight: 0.00926695
 Name: ENANTITE7390_18909   Len: 104  Check:  8071  Weight: 0.0152293
 Name: Tsedey_2785          Len: 104  Check:  6804  Weight: 0.00183449
 Name: Tsedey_3134          Len: 104  Check:  3049  Weight: 0.00269148
 Name: ENANTITE7819_15990   Len: 104  Check:  8759  Weight: 0.0110462
 Name: ENANTITE18586_8633   Len: 104  Check:  5942  Weight: 0.00400794
 Name: ENANTITE2953_15097   Len: 104  Check:  8906  Weight: 0.00538002
 Name: ENANTITE12191_14899  Len: 104  Check:   247  Weight: 0.00861816
 Name: ENANTITE15883_14986  Len: 104  Check:  8244  Weight: 0.00650635
 Name: ENANTITE24373_13438  Len: 104  Check:  5049  Weight: 0.00361735
 Name: ENANTITE18991_8323   Len: 104  Check:  5038  Weight: 0.00400794
 Name: ENANTITE9615_8312    Len: 104  Check:  6424  Weight: 0.0116175
 Name: ENANTITE4618_8278    Len: 104  Check:  8532  Weight: 0.00381827
 Name: ENANTITE8619_3202    Len: 104  Check:  1380  Weight: 0.00318521
 Name: Tsedey_14475         Len: 104  Check:   611  Weight: 0.00348319
 Name: ENANTITE23471_3776   Len: 104  Check:  5317  Weight: 0.00668732
 Name: Tsedey_14999         Len: 104  Check:  6670  Weight: 0.00328448
 Name: ENANTITE12871_17238  Len: 104  Check:  6059  Weight: 0.00800525
 Name: Et_C7786779          Len: 104  Check:  8687  Weight: 0.00326991
 Name: ENANTITE11706_13952  Len: 104  Check:  5871  Weight: 0.00524696
 Name: Tsedey_6053          Len: 104  Check:  6816  Weight: 0.000781172
 Name: Tsedey_2030          Len: 104  Check:  5327  Weight: 0.00819719
 Name: Tsedey_3394          Len: 104  Check:  7189  Weight: 0.00342682
 Name: ENANTITE14311_5531   Len: 104  Check:  5929  Weight: 0.0114362
 Name: ENANTITE23994_21224  Len: 104  Check:  5174  Weight: 0.00319927
 Name: ENANTITE11625_6903   Len: 104  Check:  5650  Weight: 0.00520774
 Name: Tsedey_6317          Len: 104  Check:  6614  Weight: 0.0064185
 Name: ENANTITE13194_9822   Len: 104  Check:  6303  Weight: 0.00800525
 Name: ENANTITE25947_21451  Len: 104  Check:  1694  Weight: 0.00298646
 Name: Tsedey_3650          Len: 104  Check:  6036  Weight: 0.00128943
 Name: Tsedey_15026         Len: 104  Check:  3953  Weight: 0.00227663
 Name: Tsedey_1671          Len: 104  Check:  5062  Weight: 0.0029064
 Name: ENANTITE16408_17306  Len: 104  Check:   534  Weight: 0.00359332
 Name: Tsedey_18951         Len: 104  Check:  1061  Weight: 0.00798897
 Name: Tsedey_104           Len: 104  Check:  7398  Weight: 0.00196205
 Name: ENANTITE11897_13443  Len: 104  Check:  9220  Weight: 0.00994564
 Name: Tsedey_2684          Len: 104  Check:   511  Weight: 0.00581821
 Name: Tsedey_6859          Len: 104  Check:  6719  Weight: 0.00659271
 Name: Tsedey_9228          Len: 104  Check:    29  Weight: 0.00336928
 Name: Tsedey_342           Len: 104  Check:  9503  Weight: 0.0021672
 Name: Tsedey_4329          Len: 104  Check:  6359  Weight: 0.00262929
 Name: Tsedey_5216          Len: 104  Check:  9426  Weight: 0.00157395
 Name: Tsedey_5223          Len: 104  Check:  2493  Weight: 0.00118172
 Name: Tsedey_587           Len: 104  Check:  1957  Weight: 0.0011346
 Name: ENANTITE28226_16185  Len: 104  Check:  1659  Weight: 0.0100275
 Name: ENANTITE15901_4758   Len: 104  Check:  4739  Weight: 0.00456646
 Name: ENANTITE7918_14703   Len: 104  Check:  2768  Weight: 0.00895435
 Name: ENANTITE20789_5916   Len: 104  Check:  4148  Weight: 0.00636718
 Name: Tsedey_451           Len: 104  Check:  1881  Weight: 0.00114723
 Name: Tsedey_16940         Len: 104  Check:  3904  Weight: 0.00227663
 Name: Tsedey_3176          Len: 104  Check:  2535  Weight: 0.00262458
 Name: Tsedey_3066          Len: 104  Check:  9399  Weight: 0.00192151
 Name: Tsedey_5057          Len: 104  Check:  2811  Weight: 0.000781172
 Name: Tsedey_7711          Len: 104  Check:  3919  Weight: 0.00434754
 Name: Tsedey_708           Len: 104  Check:  9619  Weight: 0.00468782
 Name: Tsedey_1825          Len: 104  Check:  7988  Weight: 0.00241924
 Name: ENANTITE10395_11206  Len: 104  Check:  4879  Weight: 0.0059179
 Name: Tsedey_2697          Len: 104  Check:  7402  Weight: 0.00299993
 Name: Et_C8552707          Len: 104  Check:  6908  Weight: 0.00274639
 Name: Tsedey_3095          Len: 104  Check:  9473  Weight: 0.00294714
 Name: Tsedey_4431          Len: 104  Check:  6756  Weight: 0.00421433
 Name: Tsedey_450           Len: 104  Check:  1087  Weight: 0.00141341
 Name: Tsedey_12913         Len: 104  Check:  8803  Weight: 0.00678861
 Name: ENANTITE14530_23634  Len: 104  Check:  2492  Weight: 0.00456788
 Name: ENANTITE10367_21504  Len: 104  Check:  1738  Weight: 0.0059179
 Name: ENANTITE17969_9567   Len: 104  Check:  2646  Weight: 0.00674373
 Name: Tsedey_4844          Len: 104  Check:    81  Weight: 0.00133164
 Name: ENANTITE26628_8923   Len: 104  Check:   980  Weight: 0.00610634
 Name: ENANTITE19786_14558  Len: 104  Check:   734  Weight: 0.0068749
 Name: ENANTITE19090_2335   Len: 104  Check:   286  Weight: 0.00414939
 Name: ENANTITE4569_15191   Len: 104  Check:  1997  Weight: 0.010163
 Name: ENANTITE20691_4121   Len: 104  Check:  2952  Weight: 0.00641551
 Name: Tsedey_2797          Len: 104  Check:  3224  Weight: 0.00281717
 Name: ENANTITE26007_11192  Len: 104  Check:  1069  Weight: 0.00725501
 Name: Tsedey_1390          Len: 104  Check:  1282  Weight: 0.00538882
 Name: Tsedey_8659          Len: 104  Check:   873  Weight: 0.00265
 Name: Tsedey_2496          Len: 104  Check:   257  Weight: 0.00168961
 Name: ENANTITE23981_6213   Len: 104  Check:   961  Weight: 0.00319927
 Name: ENANTITE17124_14272  Len: 104  Check:  2427  Weight: 0.0104491
 Name: ENANTITE28872_13321  Len: 104  Check:  8086  Weight: 0.00926695
 Name: Tsedey_8606          Len: 104  Check:  1272  Weight: 0.00337478
 Name: ENANTITE18261_2080   Len: 104  Check:  2130  Weight: 0.00651523
 Name: Tsedey_64            Len: 104  Check:  1168  Weight: 0.00870565
 Name: Tsedey_11047         Len: 104  Check:  7768  Weight: 0.0016632
 Name: Tsedey_18979         Len: 104  Check:  1928  Weight: 0.00508994
 Name: Tsedey_603           Len: 104  Check:  2196  Weight: 0.000783283
 Name: Tsedey_2077          Len: 104  Check:  6359  Weight: 0.00428421
 Name: Tsedey_5995          Len: 104  Check:  1454  Weight: 0.00153125
 Name: Tsedey_521           Len: 104  Check:  8645  Weight: 0.00196035
 Name: ENANTITE3198_13056   Len: 104  Check:  3565  Weight: 0.00508927
 Name: Tsedey_5377          Len: 104  Check:  7761  Weight: 0.000793636
 Name: Tsedey_233           Len: 104  Check:  4111  Weight: 0.00494807
 Name: Et_C8458375          Len: 104  Check:  7184  Weight: 0.00248096
 Name: Tsedey_12539         Len: 104  Check:  9969  Weight: 0.0107322
 Name: Tsedey_282           Len: 104  Check:  7791  Weight: 0.00560342
 Name: Tsedey_727           Len: 104  Check:  4377  Weight: 0.00319828
 Name: Tsedey_196           Len: 104  Check:  8444  Weight: 0.004426
 Name: Tsedey_574           Len: 104  Check:  7430  Weight: 0.00210145
 Name: Tsedey_10057         Len: 104  Check:  8091  Weight: 0.00218795
 Name: Tsedey_6158          Len: 104  Check:  9851  Weight: 0.000796108
 Name: Tsedey_4210          Len: 104  Check:  7645  Weight: 0.00224851
 Name: Tsedey_2256          Len: 104  Check:  7748  Weight: 0.00598535
 Name: Tsedey_13789         Len: 104  Check:  6634  Weight: 0.00367797

//

Tsedey_7976            ECYIDDIVVK SKHEKDHLKH LAMVFERLRK HELKMNPMKC AFGVSSGKFL
Tsedey_731             EIFIDDVMLK SKAVGDHIAD LQEVLERTGK YGLKMNPHKC AFGVSAGQFL
Tsedey_9229            EIYIDDVMVK SKTVGDHIAD LREVLERAWK YGLKMNPHKC AFGVLAEQFL
Tsedey_11992           ....DDVIVQ SKSVDEHISD LREVLERTRK YWVRMNPNKC AFGVSTGEFL
Tsedey_1877            EIYIDDVIPK LKSVDEHISD LREVLERTKK YGVRMNPNKC AFGVSAGEFL
ENANTITE13153_4681     EVYIDDIVVK SDGMEHHFAD LLLSFERMRR YGLKMNPLVC AFGVSYGKFL
Tsedey_1906            EIYIDDIVVK SDRFDHHLAD LRLAFERMCR YGLKMNPLKC AFGVSAGKFL
Tsedey_1404            EVYIDDVVVK SSCFEHHLAD LRLAFERMRK YGLKMNPLKC AFGVSAGKFL
Tsedey_215             EVYIDDVVVK SSCFEHHLAD LRLAFERMRK YGLKMNPLKC AFGVSAGKFL
Tsedey_7610            ..YIDDVVVK SSCFEHHLAD LRLAFERMRK YGLKMNPLKC AFGVSAGKFL
ENANTITE15260_14375    .AYVDAIVVK SNKRENHIGE LPYTFVKFRQ ANLTLNPEKC VFGFTGGN..
ENANTITE22289_20725    .VYIDDIVVK SDKWSDHISH LAQTFVKFRK ANLKFNQEKC VFRVARGKGL
Tsedey_728             .......... .......FND LAQTFAKFRA ANLKLNREKC VFGVSKGKVL
Tsedey_229             .AYVDDIVVK SSKRENHICD LASTFVKFRQ ANLKLNLEKC VFGVSKGKVL
ENANTITE2230_13304     .AYVDDILVK SNKRENHIGD LASTFVKFRQ ANLKLNPEKC VFGVLKG...
Tsedey_7565            .AYVDDIVVK SNKRENHIGD LASTFVKLRQ ENLKLNPKKC VFGVSKGKVL
Tsedey_1926            .AYVDDIVVK SNKRENHIGD LASTFVKFRQ ANLKLNPEKR VFGVSKGKVL
Tsedey_9007            .AYVDDIVVK SDKRDNHIGD LASTFVKFRQ ANLKLNPEKC VFGVSKGKVL
Tsedey_8432            .AYVDDIVVK SNKRENHIGD LASTFVKFRQ ANLKLNPEKC VFGVSKGKVL
Tsedey_958             ..YVDDIVVK SNKRENHIGD LASTFVKFRQ ANLKLNPEKC VFGVSKGKVL
ENANTITE11012_19461    ..YVDDIVVK SDKRSDHLSH LAQTFAKFRQ ANLKLNPEKC VFGVSKGKVL
ENANTITE26062_22279    ...IDDIVVK SDKRSDHVSH LAQTFAKFRQ ANIKLNPEKS IFGVSQGKVL
ENANTITE8958_20569     ...VDDIVVK SDKRSDHISQ LAQSFAKFRQ ANLKLNPEKC VFGVSRGKVL
ENANTITE18849_11600    .....NTIVE NDKRSDHISH LAQTFAKFRQ ANLKLNLEKC IFGVSRGKVL
Tsedey_12522           ..YVDDIVVK SDKHTDHISH LAQTFAKFRQ ANLKLNPEKC VFEVSKGKVL
ENANTITE21431_15784    .........E SDKRSDHISH LAQTFAKFRQ ANLKLNPEKC VFGVSRGKVL
Tsedey_8986            ..YVDDIVVK SDKRSDHISH LAQTFAKFRQ ANLKLHPEKC VFGVSKGKVL
Tsedey_2223            .VYVDDIVVK SDKRSDHISH LAQTFAKFRQ ANLKLNPEKC VFGVSKGKVL
Tsedey_1876            .TYVDDLVVK STKKSDHISD LAETFANLRN ANLKLNQEKC VFDIKKGKVL
Tsedey_726             ..YVDGLVVR SAKKGDHIGN LAETFANLRK VNLELNPEKC VFGIKKGKVL
Tsedey_5258            .SYIDDIVIK STADADHVKD LAETFANLRR VGFKLNPKKC TFGVRAGKLL
Tsedey_5987            ........LK STADADHVKD LAETFANLRH VGFKLNPKKC TFGVRAGKLL
ENANTITE21325_22655    EEYADDVDAK KIERAEN.RG VDENFESLRH NNVTLKPTNC VFGVDSGKLL
ENANTITE22073_9575     EAYVDDMVVR TIERADHLKD LDETYENLRK HNVKLNPANC VFEVETVKLL
Tsedey_2489            KAYVDDIVFK TIERADHLKD LDETFENLRK HNVKLNPAKC VFGVELGKLL
Tsedey_7841            EAYVDDIVVK ITERADHLKD LDETFENLRR HNVKLNPAKC VFGVDSEKLL
Tsedey_209             EAYVDDIVVK TVERADHLKD LDETFENLRK HNVKLNPAKC VFGVESGKLL
ENANTITE15111_11664    .......... .......LKD LDETFENLRK HNVKLNPAKC VFGVESGKLL
ENANTITE22574_12052    EAYIDDIIIK MFRSDTLLAD LEQTFSNLRR KRVKVNPVKC VFGVPAGKLI
Tsedey_4408            EAYVDDIVIK TFRSETLLID LKQTFGNLSK .RVKLNPAKC VFGVPARKLL
ENANTITE12772_9181     EAYIDDIVAT TKKKENLLQD VKQTFDNLRT HKLKLNPTNC VFGVTPRKFL
ENANTITE28473_11414    EAYIDDIVVN TRKKENLLED LKQTFDNLRK HKMKLNPKTC VFGVTPGKLM
ENANTITE26497_13331    EAYIDNIVVK TKKKENLLED LKQTFDNLRK YKMKLNPKKY VFEVTD.KLL
Tsedey_1214            EAYIDDIVVK MRKKENLLED LKQTFENLRK YMMKVNPKKC VFGVTSGKLL
ENANTITE24647_3619     EAYIDDIVVK TKKEENLLED LKQTFDNLRK YKMKLNPKKC VYGVT.GKF.
Tsedey_578             EANIDDIVVK TTKKENLLED LKQTFANLRK YKMKLNPKKC VFGVTLGKLL
Tsedey_1632            .AYIDDIVVK TKKKENLLED LKQTFANLRK YKMKLNPKKC VFGVTSGK.L
Tsedey_2611            EAYIDDIVVK TKQKESLL.D LKQTFDNLRK YKMKLNPKKC VFGVTSGKLL
Tsedey_234             EAYIDDIVVK TRKKENLLED LKQTFANLRN YKMKLNPKKC VFGVTSGKLL
Tsedey_4912            .......... .........D LKQTFGNLRK YKVKLNPKNC VFGVTSAKLL
ENANTITE22482_23580    .......... TKREENLLKD LKQTFGNLRK YKMKLNPKKC VFGVTSGKLL
ENANTITE22321_8533     EAYIDDIVVK TRKKENLLED LKQTFDNLRK YKMKLNPKKC VFGVTSGKLL
ENANTITE13822_10330    EAYIDDIVVK TKKKENLLED LKQTFANLRK YKMKLNPKK. VFGVTSGKLL
Tsedey_106             EAYIDDIVVK TKKKENLLED LKQTFDNLRK YKMKFNPKKC VFGVTSGKLL
ENANTITE16191_7566     .AYIDDIVVK TKKKENLLED LKQTFDNLRK YKMKLNPKKC VFGVTSGKLL
Tsedey_1354            EAYIDDVVIK TRNRDDLIED IRAMFDCLRE YKMKLNPDKC VFGVPSGKLL
ENANTITE24195_17173    EAYINDVVIK TREGDDLIAD LKDIFDALRA YDMKLNLEKC VFGVPSGKLL
Tsedey_4113            EAYIDDVVIK TLEGDDLIAD LKDVFDAIRA YDMKLNLEKC VFRVPSGKLL
Tsedey_177             EAYIDDVVIK TREGDDLVAD LKDVFDAIRA YDMKLNPKKC VFGVPSGKLL
Tsedey_4801            EAYIDDVVIK TREGDDLVAD LKDVFDALRA YDMKLNPEKC VFGVPSGKLL
ENANTITE7752_20857     QASVDDIVVQ SVRPADLAAD PKPEFPRMGA TWTTPTPQKC VFGVPKGMLL
ENANTITE25883_17387    QAYVDDLVVK STRTDGLVAD HEAGFPRIRE NGVRLNPAKC VFGVPQGMLL
ENANTITE18467_9613     QAYVDDIVGK STGTDGLGGE SGAVFQRLRG NGVKLNPEKG GLGGPKGMLL
ENANTITE25726_4169     QAYVDYILVK SVPTDDLVAD PQAIVQPLRQ HSTKLNPEKC VFRVPKGLLL
ENANTITE17540_10565    QAYVDDIVVK SVRTDDLVAD LKAVFQRLRD NGIKLNPEKC VFGVPKGMLL
ENANTITE17055_7725     HAYVYDIAVN PVLTDAIVAD LKPGFPRLRD NGIKPNPEKC VFGVPKGMLP
ENANTITE26133_5732     QASVAAILFQ SVPPDDQVTT PKAVFPRLRT NGIKLNPQKC VFGVPKGMLL
ENANTITE8960_7028      QAYVDDIVVK SIRTDDLVAD LKAVFQRLRD NGIKLNAEKC VFGVPKGMPL
ENANTITE23203_17600    QAYVDDIVVK SIRTDDLVAD LKAVFQRLQD NGIKPNPEKG VFGVPKGMLL
ENANTITE10491_23083    QAYVDDIVVK STRTDDLVTD LEAVFQRLRE NGVKLNPEKC VFGVPKGMLL
ENANTITE23607_20009    QAYVDDIVVK SVRTDDLVAD LKAVFQRLRD NGIKLNPEKC VFGVPKGMLL
ENANTITE21216_17191    ...VDDIVFK STRTDDLVTD LEAMFHRLRE NGVKLNPEKC VFGVPKRMLL
ENANTITE10745_5224     QMYVTSFVVK TLRTDDLVAD LDAVHQRLRD NGIKLNPEKC VFGVPKGMLL
ENANTITE9276_14830     QAYVDDIVVK SIRTDDLVAD LKAVFQRLRD NGIKPNPEKC VFGVPKGMLL
ENANTITE13950_12500    QAYVDDIVVK SIRTDDLVAD LKAVFQRLRD NGIKLNPEKC LFGVLTGMLL
ENANTITE13416_8187     .......... ..RTDDLVAD LKAVFQRLRD NGIKLNPEKC VFGVPKGMLL
ENANTITE23928_5120     ......IVLK SIRTDDIVAD LKAVFQRLRD NGIKLNPEKC VFGVPKGMLL
ENANTITE25674_11569    ...VEHTVVK SVPPDDLVAD LKAVFQRLRD NGIKLNPEKC VFGVPKGMLL
ENANTITE21340_9086     QAYVDDIVVK SIRTDDLVTD LKAVFQRLRD NRIKLNPEKC VFGVPKGMLL
ENANTITE23842_19339    QAYVDDIVVK SVRTDDLVAD LKAVFQRLRD NGIKLNPEKC VFGVPKGMLL
ENANTITE19511_4674     QAYVDDIVVK SVRTDDLVAE RKAVFQGLRD NGIKLNPEKC VFGVPKGMLL
ENANTITE12517_7004     QAYVDDIVVN SIRTDDLVAD LKAVFQRLRD NGIKLNPEKC VFGVPKGMLL
ENANTITE8663_15033     QAYLDDILV. SIRTDDLVAD LKAVFQRLRD NGIKLNPEKC VFGVPKGMLL
ENANTITE6478_18974     QASVADIVVK SVRTDDLVAD LKAVFQRLRD NGIKLNPEKC VFGVPKGMLL
ENANTITE13269_8233     QAYLDDIVVK SVRTDDLVAD LKAVFQRLRD NGIKLNPEKC VFGVPKGILL
ENANTITE4757_19104     QAYVDDIVVK SIRTDDLVAD LKAVFQRLRD NGIKLHPEKC VFGVPKGMLL
ENANTITE10257_20340    QAYVDDIVVK SIRTDDLVAD LEAVFQRLRD NGIKLNPEKC VFGVPKGMLL
ENANTITE21767_8704     QAYVDDIVVK SVRTDDLVAD LKAVFQRLRD NGIKLNPEKC VFGVPKGMLL
ENANTITE20269_3210     QAYVDDIVVK SVRTDDIVAD LKAVFQWLRD NGIKLNPEKC VFGVPKGMLL
ENANTITE20242_10724    QAYVDDIVVK SVRTDDIVAD LKAVFQRL.D NGIKLNPEKC VVGVPKGMLL
ENANTITE6412_12402     QAYVDDIVVK SVRTDDIVAD LKAVFQRLRD NGIKLNPEKC VFGVPKGMLL
ENANTITE12673_3354     QAYVDDIVVK SVRTDDLVAD LKAVFQRLRD NGIKLNPEKC VFGVPKGMLL
ENANTITE7552_13607     QAYVDDIVVK SVRTDDLVAD LKAVFQRLRD NGIKLNPEKC VFGVPKGMLL
ENANTITE21973_6294     QAYVDDIVVK SVRTDDLVAD LKAVFQRLRD NGIKLNREKC VFGVPKGMLL
ENANTITE6802_10484     QAYVDDIVVK SVRTDDLVAD LKAVFQRLRD NGIKLNPEKC VFGVPKGMLL
ENANTITE22164_12009    QAYVDDIVVK SVRTDDLVAD LKAVFQRLRD NGIKLNPEKC VFGVPKGMLL
ENANTITE9493_2318      QAYVDDIVVK YTQTDDLVTD LEAVFQQLRE NGVKLNLEKC VFGVPKGMLL
ENANTITE3567_14139     QADVDDIVVK YTRTDGLGEG RQAVLQRLRE NGVRLNPEKC VFGVPKGMLL
ENANTITE7390_18909     QAYVDDIVVK STPADGLVAA PDAVCQRLRA KGVRLNPEKC VFGVPKGMLL
Tsedey_2785            QAYVDDIVVK STRTDDLIAD LEAVFQRLRA NGIKLNPEKC VFGVPKGMLL
Tsedey_3134            QAYVDDIVVK STRTDDLVAD LEAVFQRLTE NGVKLNPEKC VFGVPKGMPL
ENANTITE7819_15990     QAYVDDIVVK STRTDGLVAD LEAVFQRRRE KGVRINPEKQ VVGVPKGMLL
ENANTITE18586_8633     QAYVDDIVVK SN......GD LEAVFQRLRE NGVRLNPEKC VFGVPKGMLL
ENANTITE2953_15097     QADVDDIVIK STRHDGLVAD LEAVFQRLRE NRVRLNPEKC VFGVPKGMLL
ENANTITE12191_14899    QAYVDDIVVK STRTDGLVAD LEAVFQRLRE NGVRLNPEKC VFGVPKGMLL
ENANTITE15883_14986    ...VDDIVVK STRTDGLVAD LEAVFQRLRE NGVRLNPEKC VFGVPKGMLL
ENANTITE24373_13438    QAYVDDIVVK STRTDGLVAD LEAVFQRLRE NGVRLNPEKC VFGVPKGMLL
ENANTITE18991_8323     .......... ....EGLVAD LEAVFQRLRE NGVRLNPEKC VFGVPKGMLL
ENANTITE9615_8312      EAYVDDLVIK SKLADQLVSD MAKVFDSRRA TGVKLNPGKG LFGILEGIIT
ENANTITE4618_8278      .......... .......... ..QSLRQTKA NGVKLNHEKC VFGIPKGMLL
ENANTITE8619_3202      .......... .......VSD LAKVFDRLRA NGIKLNLEKC VFGVRKGMLL
Tsedey_14475           EAYVDDIVVK SKRIDQLVSD LAKVFDRLRA NGVKLNPEKC VFGVPKGMLL
ENANTITE23471_3776     EAYVDDIVVK SKRTDDLVSN LANVFNRLK. .......... ......GMLL
Tsedey_14999           EAYVDEIVVK SKHANQLVFD LAKVFDRLRA NGVKPNPEKC IFGIPKGMLL
ENANTITE12871_17238    .ASADDTLPT STRGSQPTSY LAEVFDRLRA NEVKLNPEKC VFGVPKGMLL
Et_C7786779            EAYVDDIIVK SMRTNQLVAD LAKVLDRLRT NRVKLNPEKC VFGVPKGMLL
ENANTITE11706_13952    EAYVDDIVVK SKRAD.VVSD LAKVFDRLRT NGVKLNPGKC VFDVPKGMLL
Tsedey_6053            .AYVDDIVVK SKRTDRLVSD LDKVFDRLRV NGVKLNPEKC IFGVPKGMLL
Tsedey_2030            .AYVDDIVIK SKCADQLVSD LTKVFDRLRA NGVKLNPEKC VFGVPKGMLL
Tsedey_3394            EAYEDDIVVK SKCADQLVTD LAKVFDRLRM SGVKLNPRKR VFGVPKGMLL
ENANTITE14311_5531     ......IVVK SKRVDQLVSD LAKVFNRLRA NGVKLNPKKC IFCVLKGMLL
ENANTITE23994_21224    EAYVDDIVVK SKRADQLVSD LGKIFDRLRA NGVKLHPKKC VFGVP.GMLL
ENANTITE11625_6903     EAYVDDIVVK SKCADQLVSD LAKFFDRLRA NGVKLNPEKC VFGVPKGMLL
Tsedey_6317            EAYVDDIVVK SKCADQPVSD LAKVFDRLRA NGVKLNPEKC VFGVPKGMLL
ENANTITE13194_9822     EAYVDDIAVK SKHADQLVSD LAKVFDRLRA NGVKLNPDKC VFGVPKGMLL
ENANTITE25947_21451    ..YVDDIVVK SKRANQLVSD LAKVFDRLRV NGVKLNPEKC VFGVSKGMLL
Tsedey_3650            .......... SKRADQLVSD LAKVFDRLRA NRVKLNPEKC VFGVSKGMLL
Tsedey_15026           .......... ..RADQLISD LAKVFDRLRA NGVKLNPEKC VFGVPKGMLL
Tsedey_1671            .....DIVVK SKRADQLVSD LAKVFDRLRA KGVKLNPEKC VFGVPKGMLL
ENANTITE16408_17306    EVFMDDFSIY GKTFDHCLEN LDKVLQRCQD KDLVLNWEKC HFMVSEGMVR
Tsedey_18951           EVFMDDFSVY GKTFDHCLQN MDKVLQRCQQ KDLVLKWEKC HFMVREGIVL
Tsedey_104             EVLMDDFSVY GKTFDHCLEN LDKVLQRCQE KDLVLN.EKC HFMV.EGIVL
ENANTITE11897_13443    ...LDDFSVY GKTFNHCLEN LDKVLQRCQE KALVLNLEKC HFIVKEGIVL
Tsedey_2684            EVFMDNFSVY GKSFDGCLAN LEKVLERC.E KDLVLNWEKC HFMVTEGIVL
Tsedey_6859            EVFIDDFLVY G.TFDRCFHN LEKVLQKCKE ADFVLN.EKC HFMVT.GIVL
Tsedey_9228            EVFMDDFSIY GETFDRCLHN LEKVLQKCKE ADLVLNWEKC HFMAIKGIVV
Tsedey_342             EVFMDDFSVY GETFYRCLHD IEKVLQKCKE ADLVLNWEKC HFMVTERIIL
Tsedey_4329            EVFIDDFSVY GEKFDRCLHN LEKVLQK.KE ADLVLNWEKC HFMVTEGIVL
Tsedey_5216            EVFMDDFSVY GETFDRCLHN LEKVLQKCKE ADLVLNWEKC HFMVTEGIVL
Tsedey_5223            ..YFDDLLIY NKSIDEHLDH LRAVFYALRD ARLFGNLEKC TFCTDRVSFL
Tsedey_587             ..YFDDILIY SKSLDEHMDH LRAVFDALRD ACLFANLAKC TFCTDRVSFL
ENANTITE28226_16185    .......LIY SKSMDEHLEH LRAVFDALRD AHLFGNLDKC TFCTDRVSFL
ENANTITE15901_4758     .VYFDDILIF SKSMDEHLDH LRVVFNALRD ARLYGNLEKC TFCTDRVSFL
ENANTITE7918_14703     .VYFDDILIF CKSMDEHMDH LRVVFNALRD ARLYGNLEKC TFCTDRVSFL
ENANTITE20789_5916     .VYFDDILIF SKSMDEHMDH LRAVFNALRD ARLYGNLEKC TFCTDRVSFL
Tsedey_451             ..YFDDILIY SKSLKEHLEH LHAVFKALRD AHLFGNLEKC IFCTDRVSFL
Tsedey_16940           .VYFDDILIY SKSMDEHLEH LHAVFDALRA ARLFGNLEKC TFCTTRVSFL
Tsedey_3176            ..YFDDILIY SRTESEHIGH IREVLQVLRD AKLYRNLDKC TFCKDRVNFL
Tsedey_3066            ..YFDDILIY SRTKEEHVEH IKMVLEVLGT EKLYANIEKC TFCTDKVVFL
Tsedey_5057            ..YFDDILIY SKTFEEHIDH IQQVLNELRK EKLYANLEKC TFCTDQVVFL
Tsedey_7711            ..YFDDILIY SSTMEEHVEH IKMVLEELRT EKLYANIEKC TFCTDKVVFL
Tsedey_708             ..FFDDIIIY NKTME.HVLH QKQVLETLQQ NKLYVTLSKG VFGQPQVEYL
Tsedey_1825            ..FFDDILIY STSWSQHLQH VKAIFDSLRE HSLHLKRAKC TFGASSVSYL
ENANTITE10395_11206    .......... .......LQH VKAVFDSLHS NSLHLQRSKC TFSVPSVSYL
Tsedey_2697            ....DDILIY SASWSEHLQH VKAVFDNLRA NSLHLKRSKC TFGAPSVSYL
Et_C8552707            ..FFDDILVY SKSLEEHMQH LAEILHILER NKLYAKKSKC VFAVQEIAYL
Tsedey_3095            ..FFDDILVY SKTLEDHRKH FSIVLDTMLK HKLSAKRSKC TFAVQEISYL
Tsedey_4431            ..FFDDILVY SKTLEEHRHH LAIVLEIMKQ NKLSAKRSKC TFAVEEISYL
Tsedey_450             ..FIDDILIY SKSSEEHEEH LRKVLNRLRE .KLYAKFSKC EFWMSEVSFL
Tsedey_12913           ..FIDDILIY SKTEEQHAEH LRVVLEKLRK HRLYAKFSKC EFWLKEVAFL
ENANTITE14530_23634    .VFIDDILIF SKSEEEHEEH LRLVLQKLRE NQLYAKLSKC EFWLKEVSFL
ENANTITE10367_21504    .VFIDDILIF SKSEEEHEEH LRLVLQKLRG NQLYAKLSKC EFWLKEVSFL
ENANTITE17969_9567     .VFIDDILIF SKSEEEHEEH LRLVLQKLRE NQLYAKLSKC EFWLKEVSFL
Tsedey_4844            .VFIDDILVF SKNEEEHEEH LRLVLEKLRE NKLYAKFSKC EFWLDKVDFL
ENANTITE26628_8923     .VFIDDILVF SRNEEEHEEH MRLVLEKLRQ NKLYAKLSKC EFWLKEVAFL
ENANTITE19786_14558    .VFIDDILVF SRNEEEHEER LRLVLEKLKE NKLYAKLSKC EFWLKEVAFL
ENANTITE19090_2335     .VFIDDILVF SRNEEEHEEH LRLVLEKLKE NKLYAKLSKC EFWLKEVAFL
ENANTITE4569_15191     .VFINDILIY STSEEDHAEH LRIVLQRLRD HKLFANFSEC QFWLDSVPFL
ENANTITE20691_4121     .VFIDDILIY SKSEEEHAED LRIVLQRLRD HKLFAKFSKC EFWLDSVPFL
Tsedey_2797            ..FIDDILIY SKSEKEHEEH LRIVLQRLRD HKLFVKFSKC EFWLDRVPFL
ENANTITE26007_11192    .VFIDDILIY SKSEEEHAEH LRIVLQRLRD HKLFAKFSKC EFWLDSVPFL
Tsedey_1390            ..FIDDILIY SKSEEEHAEH LRIVLQRLRD HKLFAKFSKC EFWLDSVPFL
Tsedey_8659            ..FIDDILIY SKSEEEHAEH LHIMLQRLRD HKLFAKFSKC EFWLDSVPFL
Tsedey_2496            ..FIDDILIY SETEEEQERH LRIVLRCLRD HQLYAKFSKC EF.MTEVPFL
ENANTITE23981_6213     ..FIDDILIY SDTDAEHEQH LRIVLQRLRD HQLYAKFSKC EFWMTEVPFL
ENANTITE17124_14272    .VFIVDLLIY SETEEEHEQH LRTVLQRLRA HQLYAKFSKC EFWMTEVPFL
ENANTITE28872_13321    .VFIDDILIY SETEEEHEQH LRTVLQRLRD HQLYAKFSKC EFWMTEVPFL
Tsedey_8606            .VFIDSILIY SVTEEEHEQH LCILLQRLRD HQLYAKFSKC EFWMTEVPFL
ENANTITE18261_2080     .VFIDDILIY SETEEEHEQH LRIVLQRMRD HQLYAKFSKC EFWITEVPFL
Tsedey_64              ..FIDDILIF SKTEAEHEGH LRTVLETLRR HKFYAKFKKC EFWISKVGFL
Tsedey_11047           ..FLDDILIY SKSKEEHERH LNLVLDAHRK NQFY.GLKKC AFWLSEVAFL
Tsedey_18979           ..FLDDILIY SKTEQEHERH LSLVLDALQK NQFYGKLKKC AFWLSEVAFL
Tsedey_603             ..FIDDILIY SKTEEEHERH LGLVLDTLQK NQFYGKLKKC AFWLSEVAFL
Tsedey_2077            ..FVDDILIY SKTLEEHANH LNKVLEILEE HQLFVKANKC SFAQQQLEYL
Tsedey_5995            ..FFDDILVY SASYEEHLDH LRQVFTLLAS DKWFLKMSKC KFAQRQISYL
Tsedey_521             ..FFDDILVF SKTYEEHVKL LKQVMELLNK DGWKVKLSKC CFAKRKISYL
ENANTITE3198_13056     ..FFGYIRIY SKTYEEHLEH VRLVLQQLQK ESWKVKLSKC SFAKQEVAYL
Tsedey_5377            ..FFDDILIY SKSYEEHIEN IKMALQLLLK KSWKVKLSKC SFAKREIAYQ
Tsedey_233             ..FSDDILGY STFYESHLEN LRQVLELLLK DGWKVKFSKC SFAQRQLTYL
Et_C8458375            ..FFDDILIY SETLEEHLQH IELVLKLLQK DQWQVKLSKC EFAKTEIQYL
Tsedey_12539           ..FFDDILVY SSSYEEHLIH LRQVLNLLQL DQWKVKLPKC KFAQQSVSYL
Tsedey_282             ..FFDDILIY SKSLEEHLAH VREVLQLLKK DNWKVKMSKC VFAQNKVQYL
Tsedey_727             ..FFDDILVY SATLEEHLVH LKEVMQLLSK YQWKVKLSKC VFAHTKVNYL
Tsedey_196             ..FFDDILVY STTLEEHLAH LREVLELLRK DQWKVKMSKC VFAQKKVHYL
Tsedey_574             ..FFDDILVY SKTLEEHVEH LKQVFQLLKQ DQWKVKQSKC SFAQTSVAYL
Tsedey_10057           QVFFDDILIY SKTYE.HVHH VKLVLQLLQK DCWNVKLSKC SFAKNEVSYL
Tsedey_6158            ..FFDDILIY SKIYEEHVQH VKSVLQLLQQ DCWNVKLSKC SFAKQEVSYL
Tsedey_4210            ..FMDDVLIY SKSLEEHVIH MKMVFEALRQ HKLYVKFSKC AFAQSKIDYL
Tsedey_2256            ..FLDDILIY SPDLQSHLNH LQLVLSTLKS NQFYLKKSKC SFAQHEIHFL
Tsedey_13789           ..FMDDILIY SPDLLSHMKH LKLVFAELRK HKFYIKPSKC AFAQHRLHYL

Tsedey_7976            GFIVTK.NGI EIDPTKIEAI TKM..PQPKD LHDLKSLQ.G HLAYIRRFIS
Tsedey_731             GFIVHE.KGI EIGPKSMESI KKI..KPPTN KKELQSLI.G KINFVRRFIS
Tsedey_9229            GFIVHE.KGI EIGPKSMESI KKI..KPPTN KKELQSLI.G KINFVRRFIS
Tsedey_11992           GFIVHE.RGI EIGPRSIESI KKI..KPPTD KTELQSLI.G KVNFVRRFIS
Tsedey_1877            GFIVHE.RGI EIGSRSIESI KKI..KPLTD KTELQSLI.G KVNFVRRFIS
ENANTITE13153_4681     GFIVVG..GY GISLIKIKRI V.V..KPTKC KRDVKKLL.. RISYLMRF..
Tsedey_1906            GFVIHE.HGI EIDPTKVEPI KKL..QEPTC KKDVQKLL.G KINYLRRFIS
Tsedey_1404            GFIVHE.HGI EVDPKKVETI YKL..EEPTC KRDVQKLL.G KINYLRRFIS
Tsedey_215             GFIVHE.HGI EVDPKKVETI YKL..EEPTC KRDVQKLL.G KINYLRRFIS
Tsedey_7610            GFIVHE.HGI EVDLKKVETI YKL..EEPTC KRDVQKLL.G ..........
ENANTITE15260_14375    ..LVAV.KGY ETKPEQKKTL .NM..KEPTS IKEVQKIT.G RIAALNRFIS
ENANTITE22289_20725    GCLVSI.KGI EATPDKINAI IKM..KEPSS IKDVQKRT.G RIAALNRFIS
Tsedey_728             GCLVSA.KGI EANPDKIKAI LDM..KEPRS VRDVQKLT.G RIAALNRFIS
Tsedey_229             GCLVSV.KGI DANPDKIEAI LNM..KEPAT IKEVQKHT.G RIAALNRFF.
ENANTITE2230_13304     GYLVSV.KGI EANPDKIKAI LNM..KEPTS IKEVQKIT.G RIAALNRFIS
Tsedey_7565            GCLVSV.KGI EANPDKIEAI LNM..KEPTS IKEVQKLI.G RIAALNRFIS
Tsedey_1926            GCLVSV.KGI EANPDKIEAI LNM..KEPVT IKEVQKLT.G RIAALDRFIS
Tsedey_9007            GCLVSV.KGI EANPDKIEAI LNM..KEPTS IKEVQKLT.G RIAALNRLIS
Tsedey_8432            GCLVSV.KGI EANPDKIEAI LNM..KEPTS IKEVQKLT.G RITALNRFIS
Tsedey_958             GCLVSV.KGI EANPDKIEAI LNM..KEPTS IKEVQKLT.. ..........
ENANTITE11012_19461    GCLVSI.NGI EASPDKINAI INM..EKPYS IEDVRKLT.G .IETLSGFNS
ENANTITE26062_22279    GCLVSI.KGI EANPDKINAI INL..KAPSS VKDVQKLI.G RIAALNRFIS
ENANTITE8958_20569     GCLVSI.KA. .RLPNKINVI INM..KEPSS IKDVQKLT.G RIAALNRFIS
ENANTITE18849_11600    GCLVSS.KGI EANPDKINAI INM..KEPSS IKDMQKLT.E RIAALNRFIS
Tsedey_12522           SCLVSI.KGI EANPDKINAI INM..KEPSF IKDVQKLT.G RIAALDRFIS
ENANTITE21431_15784    GCLVSI.TGI EANPDKINAI INI..KEPSS IKDVQKLT.R RIAALNRFIS
Tsedey_8986            GCLVSI.KGI EANPDKINAI INM..KEPSS IKDVQKLT.G RIAALNRFIS
Tsedey_2223            GCLVSI.KGI EANPDKINAI INM..KEPSS IKDVQKLT.R RIAALNRFIS
Tsedey_1876            RCLASI.KGI EANLEKINAL TNM..KEPQC QKDVQKLT.E RIAALNRFIS
Tsedey_726             GCLVSV.KGI EANPDEISAL TNM..REPQC LKDVQKLT.G RIAALNRFIS
Tsedey_5258            GFLASK.KGI EPNPEKIKAI TDMEARPPRC PRTVH..... ..........
Tsedey_5987            GFLVSK.KGK ETNLEKMRAI TDM..EQPKT SKELQRFT.G QCLPFYQCLR
ENANTITE21325_22655    GFMVSQ.RGI EANKQKIQAI QHL..APPKC LKDVQRLA.G RLNSLSRFIP
ENANTITE22073_9575     GFMVSH.RVI KANKKKIEVI QDL..EPPNC LKNVR.LA.G RLNSLSRFIP
Tsedey_2489            GFVVSQ.RGI EANKKKIKAI QDL..APPKC LKDVQRFS.. ..........
Tsedey_7841            GFMVSQ.REI EANKQKIQAI QHL..APPKC LKDVQKLA.G RLNSLSRFIP
Tsedey_209             GFMVSQ.RGI EANKKKIEAI QDL..APPKC LKDVKRLA.G RLNSLNKFIP
ENANTITE15111_11664    GFMVSQ.GGI EANKQKIEAI QHL..APPKC LKDVQRLA.G RLNSLSRFIP
ENANTITE22574_12052    GSLVSH.RGI EANPDKVRVI ENM..RPPTR LKDVQK.T.G CMAALGRFIA
Tsedey_4408            GFLVLH.RGI .ANLDKIQAI EDM..RSPTR LKDIQKLT.G CMAALGHFIT
ENANTITE12772_9181     GYMIPP.QGI DEKPIKNEDI EKL..KPPKT RREIQKLA.G MMAALNRFIS
ENANTITE28473_11414    GYSVSQ.LRS DANPDNMAAL VFP..KPQKT RREIQKLA.G MMAALNRFIS
ENANTITE26497_13331    EYMIFQ.RGI DANPMKMAVI EKL..KPTMT MREIQKLA.A ..........
Tsedey_1214            RYIISQ.RGI DSNLVKMTTI EKL..KPPKT RREIQKLA.G MMAALNRFIS
ENANTITE24647_3619     GYMFSK.RGI EANPVKMAAI EKL..KPPQT RREIPKLA.G MMAALNRFIS
Tsedey_578             GYMISQ.QGI DANPVNMAAI EKL..KPPKT RREIQKLA.G MIAALNRFIS
Tsedey_1632            PKGISQ.RGI DTNPVKMVAI EKL..KPPKT RREIQKLA.G MMVALNRFIS
Tsedey_2611            GYMISQ.RGI NANPVKMAAL EKL..KPPKT RREIQKLA.G MMAALNRFIS
Tsedey_234             GYMISE.RGI DANPMKMAAI EKL..KPPKT QTEIQKLA.G MMAALNRFIS
Tsedey_4912            GYMISE.RGI DANPVKMAAI EKL..KPPKT RREI.KLA.G MMAPLNRFIS
ENANTITE22482_23580    GYMISQ.RGI DANPVKMAAI EKL..KPPKT RREIQKLA.G MMAALNRFIS
ENANTITE22321_8533     GHMIFQ.RGI DANPVKMAAI EKL..KPPKT RREIQKLA.G MMAAPN....
ENANTITE13822_10330    GYMISQ.RGI DANPVKMTAI EKL..KPPKT KKEIQKLA.G MMAALNRFIS
Tsedey_106             GYMISQ.RGI DANQVKMAAI EKL..KPPKT RRDI.KLA.G MMAALNRFIS
ENANTITE16191_7566     GYMISQ.RGI DANPVKMAAI EKL..KPPKT RREIQKLT.G MMAALN.FIS
Tsedey_1354            GYILTH.RGI EANPEKVVTI LKM...PIPE CRDVQKLS.G CMAVLSRFIS
ENANTITE24195_17173    GYILTN.RGM EANHEKEETI WKM..GTPKS AKYSPKLA.G CMAALSRFIS
Tsedey_4113            DYILTN.RRI EANPEKVETI LKI..GTGRS VKNIQKLS.G CMAALSRFIS
Tsedey_177             GYILTN.RGI EANPEKVETI LKI..LTPRS VKDIQKLS.G CMTALSRFIS
Tsedey_4801            GYILTN.RGI EANPEKVETI LKM..GTPRS VKDIQKLS.G CMAALSRFIS
ENANTITE7752_20857     GFSISQ.RGI EANPEKIEAI AKM..GPIKN LKGVQKLT.G CLAALSRFIS
ENANTITE25883_17387    GYRSIQ.RGP AGNPQKIDAA HKM..GPIKN IKGVQKLT.G CLAALSRFIS
ENANTITE18467_9613     GYSVSQ.RGI EANPEKIEAI AKM..GSIKN IKGVQ..... ..........
ENANTITE25726_4169     GFSVSQ.RGI EANPKKIEAI AKM..GPIKN IKGVQKLT.G CLAALSRFIS
ENANTITE17540_10565    GFGVSQ.RGI EANPGKRWGM GSR..GRTKN IEGVRKRT.G CVAAVRRFIS
ENANTITE17055_7725     GFSVSQ.RGI EANSEKIEAI AKM..GLIKN IKGVQKLT.G CLAALSRFIS
ENANTITE26133_5732     GFSVSQ.RGI EANPEKIEAI AKM..GPIKN IKGVQKLT.G CLAALSRFIS
ENANTITE8960_7028      GFGVSQ.RGI EANAGNSEAI ATR..GPIKN SQGVQKLT.G CRAALSRFIS
ENANTITE23203_17600    GFSVSQ.LCI EANPEKIEAS AKM..GPSKT IKGVAKLT.G CLTALSRVIS
ENANTITE10491_23083    GYSVSQ.RGI EANHEKIEAI PTM..GPSNN RKGVQKLT.V PLRPLRVFMP
ENANTITE23607_20009    GFSVSQ.RGI EANPGKMEAV GRM..GPKKT TRGVRKLT.G CLAGLSRFIS
ENANTITE21216_17191    GYSVSQ.RGI EANYEKIWAI AKM..GPIKN LKGVQKLT.G CLAALSRFI.
ENANTITE10745_5224     GFSVSQ.RGI EANPEKIEAI ARM..GPIKN IKGVQK.... ..........
ENANTITE9276_14830     GFSVAQ.RGI EANPEKIEAI AKI..GPSKK IKGVQKLT.G CLAARSRFIS
ENANTITE13950_12500    GFSVSQ.RGI QANPANIEAI AKM..GPIKN IKGVQKLT.G CLAALSRFIS
ENANTITE13416_8187     GFSISQ.RGI EANPEKIEAI AKM..GPVKN LKGMPKLT.G CLAALNRFIS
ENANTITE23928_5120     GFSVSQ.HGI EANPEKIEAI AKM..GPIKN IKGAQKLT.G CLAALSRFIS
ENANTITE25674_11569    GFSVSQ.RGI EANPAKIEAI AKM..GPIKN VKGVQKLT.G CLAALSRFIS
ENANTITE21340_9086     GFSVSQ.RGI EANPEKIEAI TKM..GPIKN IKGVQKLT.G CLAVLSRF..
ENANTITE23842_19339    GFSVSQ.RGI EANPGKIEAI GKM..GPIKN SKGVRKLT.G R.DALIRFSS
ENANTITE19511_4674     GFSVSQ.RGI EANPEKSEAI AKM..GPIKN IKGVQKLT.G CLA.......
ENANTITE12517_7004     GFSVSQ.RGI EANPEKIEAI AKM..GPIKN IKDVQKLT.G CLAALSRFIA
ENANTITE8663_15033     GFSVSQ.RGI EANPEKIEAI AKM..GPIKN IKGVQKLT.G CLAA......
ENANTITE6478_18974     GFSVSQ.RGI EANPEKIEAI AKM..GPIKN IKAVQKLT.G CLAALSRFIS
ENANTITE13269_8233     GFSVSQ.RRI EANPEKIEAI AKM..GPIKN IKGVQKLT.G CPAALSRFIS
ENANTITE4757_19104     GFSVSQ.RGI EANPEKIEAI AKM..DPIKN IKGVQKLT.G CLAAL.....
ENANTITE10257_20340    GFSVSQ.RGI EANPEKIEAI AKM..GPVKN IKGVQKLI.G RLAALSR...
ENANTITE21767_8704     GFSVSQ.RGI EANPAKIEAI AKM..GPIKN VKGVQKLT.G CLAALSRFIS
ENANTITE20269_3210     GFSVSQ.RGI EANPEKIEAI AKM..GPIKN IKGVQKLT.G ..........
ENANTITE20242_10724    GFSVSQ.RGI EANPEKIEAI AKM..GPIKN IKGVQKLT.G CLA.......
ENANTITE6412_12402     GFSVSQ.RGI EANPEKIEAI AKM..GPIKN IKGVQKLT.G CLAALSWFIS
ENANTITE12673_3354     GFSVSQ.RGI EANPEKIESI AKM..GPVKN IKGVQKLT.G CLAALSRFIS
ENANTITE7552_13607     G.SVSQ.RGI EANPEKIEAI AKM..GPVKN IKGVQ..... ..........
ENANTITE21973_6294     GFSVSQ.RGI EANPEKIEAI AKM..GPIKN IKGVQKLT.. ..........
ENANTITE6802_10484     GFSVSQ.RGI EANPEKIEAI AKM..GPNKN IKGVQKLT.G CHAAHRRCIA
ENANTITE22164_12009    GFSVSQ.RGI EANPEKIEAI AKM..GPIKN IKGVQK.... ..........
ENANTITE9493_2318      GYSVSQ.RGI EANHEKIEAI AKM..GPIKN LKGVQKLT.G CLAALSRFIS
ENANTITE3567_14139     GYSVSQ.RGI EANPEKIEAI AKM..GPIKN IKGVQKLT.G CLAALSRFI.
ENANTITE7390_18909     GYSVSQ.RGI EANPEKIEAI AKM..GPIKN IKGVQKLT.G CLAALSRFIS
Tsedey_2785            GYCVSQ.RGI EANPEKIEAI AKM..GPIKN LKGVQKLT.G CLAALSRFIS
Tsedey_3134            GYSVSQ.RGI EANPEKIEAI MKM..GPIKN VKGVQKLT.G ..........
ENANTITE7819_15990     GDSVSQ.RGI EANPEKIEAI AKM..GPIKN IKGVQKLT.G CLAALSRFIS
ENANTITE18586_8633     GYSVSR.RGI EANPEKMEAI AKM..GPIKS IKGVQKLT.G CLAALSRFIS
ENANTITE2953_15097     GYSVSQ.RGI EANPEKIEAI ANM..GPIKN IKGVQ..... ..........
ENANTITE12191_14899    GYSVSQ.RGI EANPKKIEAI AKM..GPIKN IKGVQKRT.G GLAARSRFIS
ENANTITE15883_14986    GYSVSQ.RGI EANPKKIEAI AKM..GPIKN IKGVQKRT.G CLAAVSRFIS
ENANTITE24373_13438    GYSVSQ.RGI EANPEKIEAI AKM..GPIKN IKGVQKLT.G CLA.......
ENANTITE18991_8323     GYSVSQ.RGI EANPEKIEAI AKM..GPIKN IKGVQKLT.G CLAALSRFIS
ENANTITE9615_8312      RICISE.RGI EANPKKIDTI LKM..GPIQY VKGVQRVT.G CLAALSRFIS
ENANTITE4618_8278      GFCVSE.RGI EANCEKIDAI LKM..GPIQN VKGVQQVR.G CLAALMRFIS
ENANTITE8619_3202      GFCVSE.RGL EANPEKIDRI LKQ..GPNQN GKGFQRVR.R CPAALSRFIS
Tsedey_14475           GFCVSE.RGI EANPEKIDAA ASR....... ..RVGSYQ.G SVSA......
ENANTITE23471_3776     GFCVSE.RGI EANPEKIDAI LMM..GPIQN VKGVQRVM.G CVRALSGLVQ
Tsedey_14999           RFCVSK.RGI EANPEKIDAI LKM..GPIQN VKGVQRVM.G CLTALSRFIL
ENANTITE12871_17238    GFCISE.RGI EANPEKIDAI LKM..GPIQN VKGVQRIM.G CLAALSRFIS
Et_C7786779            GFCVFE.RGI EANPEKIDAI LKM..GLIQN VKGLQRVM.G CLAALSRF..
ENANTITE11706_13952    GFCFSE.RGI EANPEKINAI LKM..GPIQN VKGVQ..... ..........
Tsedey_6053            GFCVSE.RGI EANPEKIDAV LKM..GPIQN VKGIQRVM.G CLAALSRFIS
Tsedey_2030            GFCVSE.RGI KANPEKIDAI LKM..GLIHY VKGI.RVM.G CLAALSRFIS
Tsedey_3394            GFCVSE.RGI EANPEMIDAI LKM..GPI.N VKGVQRVM.G CLAALSRFIS
ENANTITE14311_5531     GFCVSE.RGI EANPKKIDAI LKM..GPIQN VKGVQRVM.G CLAALSRFIS
ENANTITE23994_21224    GFCVSE.RGI KANPEKIDAI LRM..GPIQN VKGVQQVM.G CLAALSRFIS
ENANTITE11625_6903     GFCVSE.RGI EANPEKIDAM LRM..GPIQN AKGVQRVM.G CLAALSRFIS
Tsedey_6317            GFCVSE.RGI EANPKKIGAI RKM..GPIQN VKGVQRVM.G CLAALSRFIS
ENANTITE13194_9822     GFCVSE.RGI EDNPKKIDAI LKM..GPIQN VKGVQRVM.G CLAALSRFIS
ENANTITE25947_21451    GFCVSE.RDI EANPEKIDAI LNM..GPVQN VKGVQRVM.G ..........
Tsedey_3650            GFCVSE.RGI EANPEKIDAV LKM..GPVQN VKGVQRVM.G CLAALSRFIS
Tsedey_15026           GFCVSE..GI EANPEKIDAI LKM..GLVQN VKGVQRVM.G CLAALSQFIS
Tsedey_1671            GFCVFE..GI EANPEKIDAI LKM..GPIQN VKGVQRVM.G CFAALSRFIS
ENANTITE16408_17306    GHLISK.RGI EVDKAKLEVI EKL..SPPVN IRGIRSFL.G HAGFYRRFI.
Tsedey_18951           GHLLSK.RGI EVDRAKIEVI EQL..PPPIN VKGVRSFL.G HAGFYRRFI.
Tsedey_104             GHLVSE.RGV EVDKAKIDAI EQL..PPPTN MKGVRSFL.G HAGFYRRFI.
ENANTITE11897_13443    GHLISE.RGI EVDKAKLEVI EKL..PPPVN VKGVRSFL.G HAGFYRRFI.
Tsedey_2684            GHRVSS.RGI EVDRAKIKII DSL..PPPKN VKRIRSFL.G HAGFYRRFI.
Tsedey_6859            GHKISA.KGI EVDKAKIEVI ESL..LPQEI LRESEVFS.G M.........
Tsedey_9228            GHKISV.KGI EVDKAKIEVI ESL..PPPRN IKGIRSFL.G HVGFYRRFI.
Tsedey_342             GHKIYA.KGI EVDKAKIEVI ESL..PPPRN IKGIRSFL.R HAGFYRRFI.
Tsedey_4329            GHKISA.KGI EVDKAKIEVI ESL..PPPRN IKGIRIL... ..........
Tsedey_5216            GHKISA.KGI EVDKAKIEVI ESL..PPPKN IKMIRSFL.G HAGFYRRFV.
Tsedey_5223            GYVVTP.QGI EVDQAKVEAI HGW..PTPKI LTEVRSFL.G LAGFYRRFV.
Tsedey_587             GYVVTP.QGI QVDESKIEAI ESW..PVPQS ITQVRSFL.G LAGFYRRFV.
ENANTITE28226_16185    GYVVTP.QGI EVDESKIEAI ESW..PVPQS ITQVRSFI.G LAGFYRRFV.
ENANTITE15901_4758     GYVVTP.QGI GVDEKKTGAI ESV..PKPKT STQVRSFV.G LASFYRRFV.
ENANTITE7918_14703     GYVVTP.QGI EVDDKKIEAI DSW..PQPQT ITQVRSFV.G LASFYRRF..
ENANTITE20789_5916     GYVVTP.QGI EVDEKKIEAI DSW..PQPQT ITQVRSFV.G LASFYRRFV.
Tsedey_451             GYVVTPQQGI EVDTAKIEAI KSW..PTPKT VTQVRSF... ..........
Tsedey_16940           GYVVTP.QGI EVDSSKIDAI QSW..PTPST VTQIRSFL.G L.........
Tsedey_3176            GFVVSG.QGV EVDESKIEAI KTW..PTPVN VSQIRSFH.G LAGFYRRFV.
Tsedey_3066            GFVVSG.QGV EVDESKVEAI RNW..PTPIN VSQVKNFS.T IAVPLNELTK
Tsedey_5057            GHVVSG.KGI QVDESKVKAI KEW..PTPTN VSQVRSFH.G LAGFYRRFV.
Tsedey_7711            GFVVSV.QGV EVDDSKIEAI KNW..PTPVN VSQVRSFY.G LAGFYRRFV.
Tsedey_708             GRIIGH.EGV ATDPVKIIDI KNW..PIPKT VTDLRGFL.G LTGYYRRFIK
Tsedey_1825            GHIITA.NGV AMDGDKVAAV ATW..PTPRT TCSLRGFL.G LVGYYRKFIM
ENANTITE10395_11206    GHIITA.EGV AMDGDKVAAV AIW..PTPRS TRGLRGFL.G LAGYYRKFIK
Tsedey_2697            GHIITA.EGV AMDGDKVAAV ATW..PTPRS TRGLRGFL.G LAGYYRKFIK
Et_C8552707            GHIINE.KGL SNDPAKISAV KDW..PQPKN ITQLRSFL.G LAGYYRRFVW
Tsedey_3095            GHIISP.QGL STDPEKISAV QDW..PTPKN VSQLRGFL.G LAGYYRRVVH
Tsedey_4431            GHVINN.EGL STDPTKISAV QDC..PVPKN ITQLRGFL.G LAGYYRRFVH
Tsedey_450             GHVISG.EGV KVDSSKIKAV SEW..QQPKN ITEIRSFL.G MAGYYRRFI.
Tsedey_12913           GHVISE.NGV AVDPSKVQDV LNW..VQPRN VTDI.SFL.G LAG.YRRFI.
ENANTITE14530_23634    GHVISK.GGV SVDPSKVEDV LSW..NTPQS ITDIRSCL.G L.........
ENANTITE10367_21504    GHVISK.GGV SVDPSKVEDV LS...NTPQS ITDIRSFL.G LAGYYRRFI.
ENANTITE17969_9567     GHVISK.GGV SVDPSKVEDV LSW..NTPQS VTDIRSFL.G LAGYYRRFI.
Tsedey_4844            GHVISA.GGV SVDPGKVNDV LNW..MPPQN ITEIRSFL.G LAGYYRRFI.
ENANTITE26628_8923     GHVISE.GGV SVDPGNGRDV FDW..QSPQN VTDIKSLL.G LAGYYRRFI.
ENANTITE19786_14558    GHVISE.GGV SVDPGKVKDV LDW..QPPQN VTDIKSFL.G L.........
ENANTITE19090_2335     GHVISE.GGV SVDPGKVKDV LDW..QPPQN VTDIKSFL.G LAGYYRRFI.
ENANTITE4569_15191     GHFVSA.KGI SVDPSKVQDV LNW..KSPKS VPQVRSFL.G LAGYYRRFI.
ENANTITE20691_4121     GHVVSA.KGI SVDPSKVQGV LNW..KSPNS VPKIRSVL.G LAGYYRWFS.
Tsedey_2797            GHVVSA.DGI SVDPSKVQDV LDW..KSPTS VSQVRSFL.G LAGYYRRFI.
ENANTITE26007_11192    GHVVSA.KGI SVDPSKVQDV LNW..KSPKS VPQFRGFL.E LAGNYGRLM.
Tsedey_1390            GHVVSA.NGI SVDPSKVQDG LNW..KSPKS VSQVRSFL.G LAGYY.RFV.
Tsedey_8659            GHVFSA.KGI SVDPSKVD.V LNW..KSPKS VSQVRSFL.G L.........
Tsedey_2496            GHIISI.EGI DVDPSKVQDV LDW..MAPRT VSQVRSFL.G LAGYYRRFI.
ENANTITE23981_6213     GHGISA.EGI AIDPSKVQDV LDW..NAPKS VSQIRSFL.G LAGYYRQFI.
ENANTITE17124_14272    GHVISA.EGI AVDPTKVQDV LDW..SAPKT VSQIRSFL.G LAGYYRRFI.
ENANTITE28872_13321    GHVISA.EGI AVDPTKVQDV LDW..SAPKT VSQIR..... ..........
Tsedey_8606            GHVISA.EGI AVDPSKVQDV LD...NAPRT VSQIRSFL.G LAGYYRRFI.
ENANTITE18261_2080     GHVISA.EGI AVDPSKVRDV LDW..NASRT VSQIRSFL.G LAGYYRRFI.
Tsedey_64              GHVINQ.QGI SVDPGKVSTV VEW..ERPTN VKEVRSFL.G MAGYY.RFV.
Tsedey_11047           GYVINQ.HGV KVDPKNVASV VEW..QMPTC VTDIQSFVQN FSSIAKPMTK
Tsedey_18979           GHVINQ.HGI KVDPKNVASV VEW..QRPAC VTDIRSFL.G LANYYRRFV.
Tsedey_603             GHVINQ.HGI TVDPKNVASV VEW..ERPTS VTDIKSFL.G LTGYYRCFV.
Tsedey_2077            GHIIST.EGV DTDPTKVLVV QNW..PSPTN VKELRGFL.G LAGYYRKFIK
Tsedey_5995            GHILSD.NGI STDSSKVAAV ESW..PVPAN VKELGGFL.G LAGYYRKFV.
Tsedey_521             GHVISE.EGV STDPSKVLTI EQW..PTPTS VKELRSFL.G MANYYRRFVQ
ENANTITE3198_13056     GYVISG.AGV ATDPSKVAAI KNW..SLPNN AKELISFL.G L.........
Tsedey_5377            GYIISG.DGV ATDPAKISAI SSR..AIPRN VKELKSFL.G LAGYYRKFVR
Tsedey_233             GHVLSA.AGV ATNPSKIESI VSW..PVPSN MKELRSFL.G LAGYYRRFV.
Et_C8458375            GHVISH.QGV STDPSKIEII KKW..PVPED TKQLRSFL.G LAGYYRKFVQ
Tsedey_12539           GHVVSA.SGV ATDPAKVEAI KTW..PVPSN TKEVRSFL.G LAGYYRKFVK
Tsedey_282             GHIVSA.EGV NTDPAKLDTI KNW..PIPAN VKELRGFL.G LAGYYIKFVK
Tsedey_727             GHVISE.QGV TTNLAKISVI EKW..HVPTN VKELKSFL.G L.........
Tsedey_196             GHVISE.QGV TTDPTKIEVI KNW..PVPSN VKELRSFL.G LAGYYRKFVR
Tsedey_574             GHTISA.AGV STDPFKIAAV TSW..PQPAN AKELKSFL.G LAGYYRKFVK
Tsedey_10057           GFVISD.KGV STDPSKITAI SSW..PVPKN VKELKSFL.G LAGYYRKFVK
Tsedey_6158            GFVISN.KGI STDPGKVTVI SSW..PVPKN VKELRSFL.G LAGYYRKFVK
Tsedey_4210            GHIISQ.DGV ATDPSKTAAM VQW..PVPQS FTEVRGFL.G LTGYYRKFIK
Tsedey_2256            GHIISD.KGV QIDPTKTKAM VDW..PVPTT TTELRGFL.G LTGYYRRFVH
Tsedey_13789           GHIISA.QGV ATNLKEIDAM MHW..TPPTN VTELTGFL.G LTGYYRKFVR

Tsedey_7976            ....
Tsedey_731             ....
Tsedey_9229            ....
Tsedey_11992           ....
Tsedey_1877            ....
ENANTITE13153_4681     ....
Tsedey_1906            ....
Tsedey_1404            ....
Tsedey_215             ....
Tsedey_7610            ....
ENANTITE15260_14375    RAE.
ENANTITE22289_20725    .SGE
Tsedey_728             RSAE
Tsedey_229             ....
ENANTITE2230_13304     R...
Tsedey_7565            RAE.
Tsedey_1926            RSA.
Tsedey_9007            RSAE
Tsedey_8432            RSAE
Tsedey_958             ....
ENANTITE11012_19461    RS..
ENANTITE26062_22279    RSAE
ENANTITE8958_20569     RLAE
ENANTITE18849_11600    RSAE
Tsedey_12522           RAAE
ENANTITE21431_15784    RSAE
Tsedey_8986            RSAE
Tsedey_2223            RSAE
Tsedey_1876            RSAE
Tsedey_726             RSAE
Tsedey_5258            ....
Tsedey_5987            GSG.
ENANTITE21325_22655    KLAE
ENANTITE22073_9575     K...
Tsedey_2489            ....
Tsedey_7841            KLAE
Tsedey_209             KLAE
ENANTITE15111_11664    KLAE
ENANTITE22574_12052    RLGE
Tsedey_4408            QLGE
ENANTITE12772_9181     RSGE
ENANTITE28473_11414    RSRE
ENANTITE26497_13331    ....
Tsedey_1214            RSDE
ENANTITE24647_3619     RSGE
Tsedey_578             RSSE
Tsedey_1632            RSGE
Tsedey_2611            CSSE
Tsedey_234             RSGE
Tsedey_4912            RSGE
ENANTITE22482_23580    RSGE
ENANTITE22321_8533     ....
ENANTITE13822_10330    RSGE
Tsedey_106             RSGE
ENANTITE16191_7566     RSGE
Tsedey_1354            KLGE
ENANTITE24195_17173    RLGE
Tsedey_4113            RLGE
Tsedey_177             RLGE
Tsedey_4801            RLGE
ENANTITE7752_20857     RLGE
ENANTITE25883_17387    RLGE
ENANTITE18467_9613     ....
ENANTITE25726_4169     RLGE
ENANTITE17540_10565    RRGE
ENANTITE17055_7725     RLGE
ENANTITE26133_5732     RLGE
ENANTITE8960_7028      RLGE
ENANTITE23203_17600    RLGE
ENANTITE10491_23083    PGWE
ENANTITE23607_20009    RRGE
ENANTITE21216_17191    ....
ENANTITE10745_5224     ....
ENANTITE9276_14830     R...
ENANTITE13950_12500    RLGE
ENANTITE13416_8187     RLGE
ENANTITE23928_5120     RLGE
ENANTITE25674_11569    RLGE
ENANTITE21340_9086     ....
ENANTITE23842_19339    RVGE
ENANTITE19511_4674     ....
ENANTITE12517_7004     RLGE
ENANTITE8663_15033     ....
ENANTITE6478_18974     RLGE
ENANTITE13269_8233     LLGE
ENANTITE4757_19104     ....
ENANTITE10257_20340    ....
ENANTITE21767_8704     R...
ENANTITE20269_3210     ....
ENANTITE20242_10724    ....
ENANTITE6412_12402     RLGE
ENANTITE12673_3354     RLGE
ENANTITE7552_13607     ....
ENANTITE21973_6294     ....
ENANTITE6802_10484     RPG.
ENANTITE22164_12009    ....
ENANTITE9493_2318      RLGE
ENANTITE3567_14139     ....
ENANTITE7390_18909     RLGE
Tsedey_2785            RLGE
Tsedey_3134            ....
ENANTITE7819_15990     RLGE
ENANTITE18586_8633     RLGE
ENANTITE2953_15097     ....
ENANTITE12191_14899    RRWE
ENANTITE15883_14986    RRG.
ENANTITE24373_13438    ....
ENANTITE18991_8323     RLGE
ENANTITE9615_8312      RLGE
ENANTITE4618_8278      RLGE
ENANTITE8619_3202      RFGD
Tsedey_14475           ....
ENANTITE23471_3776     R...
Tsedey_14999           RLGE
ENANTITE12871_17238    RLGE
Et_C7786779            ....
ENANTITE11706_13952    ....
Tsedey_6053            RLGE
Tsedey_2030            RLGE
Tsedey_3394            RLGE
ENANTITE14311_5531     RLGE
ENANTITE23994_21224    RLGE
ENANTITE11625_6903     RLGE
Tsedey_6317            RLGE
ENANTITE13194_9822     RLGE
ENANTITE25947_21451    ....
Tsedey_3650            RLGK
Tsedey_15026           RLGE
Tsedey_1671            RLGE
ENANTITE16408_17306    ....
Tsedey_18951           ....
Tsedey_104             ....
ENANTITE11897_13443    ....
Tsedey_2684            ....
Tsedey_6859            ....
Tsedey_9228            ....
Tsedey_342             ....
Tsedey_4329            ....
Tsedey_5216            ....
Tsedey_5223            ....
Tsedey_587             ....
ENANTITE28226_16185    ....
ENANTITE15901_4758     ....
ENANTITE7918_14703     ....
ENANTITE20789_5916     ....
Tsedey_451             ....
Tsedey_16940           ....
Tsedey_3176            ....
Tsedey_3066            KGVE
Tsedey_5057            ....
Tsedey_7711            ....
Tsedey_708             GYG.
Tsedey_1825            NYG.
ENANTITE10395_11206    NYG.
Tsedey_2697            NYG.
Et_C8552707            QYG.
Tsedey_3095            QYG.
Tsedey_4431            KFG.
Tsedey_450             ....
Tsedey_12913           ....
ENANTITE14530_23634    ....
ENANTITE10367_21504    ....
ENANTITE17969_9567     ....
Tsedey_4844            ....
ENANTITE26628_8923     ....
ENANTITE19786_14558    ....
ENANTITE19090_2335     ....
ENANTITE4569_15191     ....
ENANTITE20691_4121     ....
Tsedey_2797            ....
ENANTITE26007_11192    ....
Tsedey_1390            ....
Tsedey_8659            ....
Tsedey_2496            ....
ENANTITE23981_6213     ....
ENANTITE17124_14272    ....
ENANTITE28872_13321    ....
Tsedey_8606            ....
ENANTITE18261_2080     ....
Tsedey_64              ....
Tsedey_11047           LTE.
Tsedey_18979           ....
Tsedey_603             ....
Tsedey_2077            AYG.
Tsedey_5995            ....
Tsedey_521             NFG.
ENANTITE3198_13056     ....
Tsedey_5377            NYG.
Tsedey_233             ....
Et_C8458375            HFG.
Tsedey_12539           HFG.
Tsedey_282             HYG.
Tsedey_727             ....
Tsedey_196             HFG.
Tsedey_574             HFG.
Tsedey_10057           NFG.
Tsedey_6158            NFG.
Tsedey_4210            NYG.
Tsedey_2256            HYG.
Tsedey_13789           HYG.
