# Supplementary material for: Identification and characterization of abundant repetitive sequences in Eragrostis tef cv. Enatite genome
Source: BMC Plant Biol. 2016 Feb 1;16:39. doi: 10.1186/s12870-016-0725-4 (PMC4736629; doi:10.1186/s12870-016-0725-4)
Supplement: Additional file 14: — Multiple alignment of non-LTR RT paralog sequences identified in teff cv Enantite and Tsedey. (MSF 45 kb) [file 12870_2016_725_MOESM14_ESM.msf]

PileUp

  MSF: 117  Type: A  Check: 0000  ..

 Name: ENANTITE_26694:5344   Len: 117  Check:  7093  Weight: 0.00535738
 Name: ENANTITE_7300:9764    Len: 117  Check:  5507  Weight: 0.00784255
 Name: Tsedey_4054           Len: 117  Check:  2811  Weight: 0.00744644
 Name: ENANTITE_18615:16047  Len: 117  Check:  6262  Weight: 0.00691213
 Name: Tsedey_2559           Len: 117  Check:  2070  Weight: 0.00586304
 Name: ENANTITE_7547:12165   Len: 117  Check:   715  Weight: 0.00784255
 Name: Tsedey_434            Len: 117  Check:   767  Weight: 0.00573879
 Name: Tsedey_3143           Len: 117  Check:  3243  Weight: 0.00685525
 Name: ENANTITE_18369:16083  Len: 117  Check:  1344  Weight: 0.00523681
 Name: ENANTITE_7016:6264    Len: 117  Check:  8578  Weight: 0.00458642
 Name: ENANTITE_25027:13066  Len: 117  Check:  6652  Weight: 0.00642504
 Name: Tsedey_5026           Len: 117  Check:   385  Weight: 0.0106535
 Name: ENANTITE_22604:12483  Len: 117  Check:  7998  Weight: 0.00651973
 Name: ENANTITE_11439:13479  Len: 117  Check:  5940  Weight: 0.00977846
 Name: Tsedey_419            Len: 117  Check:  1032  Weight: 0.00642484
 Name: Tsedey_13758          Len: 117  Check:   846  Weight: 0.00431842
 Name: Tsedey_5923           Len: 117  Check:   455  Weight: 0.00314377
 Name: Tsedey_1319           Len: 117  Check:  9832  Weight: 0.00282772
 Name: Tsedey_631            Len: 117  Check:  8424  Weight: 0.00197635
 Name: ENANTITE_12473:9206   Len: 117  Check:  8144  Weight: 0.0126996
 Name: Tsedey_1330           Len: 117  Check:  4917  Weight: 0.00486935
 Name: ENANTITE_29060:16588  Len: 117  Check:  3508  Weight: 0.00509872
 Name: Tsedey_839            Len: 117  Check:  9665  Weight: 0.00315092
 Name: Tsedey_2754           Len: 117  Check:  1821  Weight: 0.0052573
 Name: Tsedey_7802           Len: 117  Check:  8013  Weight: 0.0027466
 Name: ENANTITE_15231:6965   Len: 117  Check:  9082  Weight: 0.00537078
 Name: ENANTITE_20704:20361  Len: 117  Check:  5930  Weight: 0.00495896
 Name: Tsedey_1882           Len: 117  Check:  9873  Weight: 0.00850495
 Name: Tsedey_6947           Len: 117  Check:   451  Weight: 0.00256504
 Name: ENANTITE_21842:12000  Len: 117  Check:  3137  Weight: 0.00309694
 Name: ENANTITE_21319:9597   Len: 117  Check:  2106  Weight: 0.00604784
 Name: Tsedey_1830           Len: 117  Check:  3546  Weight: 0.00794311
 Name: Tsedey_2429           Len: 117  Check:  2713  Weight: 0.0057911
 Name: Tsedey_4300           Len: 117  Check:  3062  Weight: 0.00705526
 Name: ENANTITE_26588:6155   Len: 117  Check:   898  Weight: 0.00509872
 Name: Tsedey_4935           Len: 117  Check:  2837  Weight: 0.00601667
 Name: ENANTITE_10468:1874   Len: 117  Check:   309  Weight: 0.00977846
 Name: ENANTITE_20196:9849   Len: 117  Check:  6568  Weight: 0.00802415
 Name: ENANTITE_21425:10856  Len: 117  Check:   151  Weight: 0.00393462
 Name: ENANTITE_27612:8030   Len: 117  Check:  4080  Weight: 0.00543639
 Name: ENANTITE_15620:2445   Len: 117  Check:  1023  Weight: 0.00523515
 Name: ENANTITE_10152:14283  Len: 117  Check:   898  Weight: 0.00470488
 Name: Tsedey_3407           Len: 117  Check:  1237  Weight: 0.00854825
 Name: Tsedey_4132           Len: 117  Check:  9157  Weight: 0.00573879
 Name: Tsedey_692            Len: 117  Check:  7248  Weight: 0.00239527
 Name: ENANTITE_20424:12783  Len: 117  Check:  9965  Weight: 0.00419996
 Name: Tsedey_4113           Len: 117  Check:  1547  Weight: 0.00600679
 Name: ENANTITE_22558:19220  Len: 117  Check:  5516  Weight: 0.00309694
 Name: ENANTITE_9430:8128    Len: 117  Check:  8310  Weight: 0.00683054
 Name: ENANTITE_18879:6540   Len: 117  Check:  6420  Weight: 0.00750044
 Name: ENANTITE_27852:8320   Len: 117  Check:  5688  Weight: 0.00472354
 Name: ENANTITE_23789:13686  Len: 117  Check:  9360  Weight: 0.00862794
 Name: ENANTITE_13125:2995   Len: 117  Check:  3007  Weight: 0.0091746
 Name: Tsedey_17499          Len: 117  Check:  3113  Weight: 0.00376752
 Name: ENANTITE_26763:11791  Len: 117  Check:  1381  Weight: 0.00364275
 Name: ENANTITE_23124:4891   Len: 117  Check:  1092  Weight: 0.00495881
 Name: ENANTITE_17261:7175   Len: 117  Check:  5871  Weight: 0.00720461
 Name: ENANTITE_20173:5823   Len: 117  Check:  1640  Weight: 0.00320312
 Name: ENANTITE_10023:10653  Len: 117  Check:  6925  Weight: 0.0189888
 Name: ENANTITE_11049:13522  Len: 117  Check:  5410  Weight: 0.0074343
 Name: ENANTITE_14727:8526   Len: 117  Check:  9962  Weight: 0.00421284
 Name: ENANTITE_4701:9838    Len: 117  Check:  1541  Weight: 0.00458642
 Name: Tsedey_3674           Len: 117  Check:   231  Weight: 0.00480376
 Name: Tsedey_8547           Len: 117  Check:  8793  Weight: 0.00648952
 Name: Tsedey_19919          Len: 117  Check:  2096  Weight: 0.0115878
 Name: Tsedey_1672           Len: 117  Check:   627  Weight: 0.0042621
 Name: Tsedey_7731           Len: 117  Check:  9989  Weight: 0.00256504
 Name: Tsedey_5151           Len: 117  Check:  9504  Weight: 0.00672484
 Name: ENANTITE_17239:9993   Len: 117  Check:  5824  Weight: 0.00799241
 Name: Tsedey_3308           Len: 117  Check:  8505  Weight: 0.0119791
 Name: Tsedey_1636           Len: 117  Check:  8375  Weight: 0.00359924
 Name: ENANTITE_4217:16557   Len: 117  Check:  6148  Weight: 0.00670341
 Name: Tsedey_1570           Len: 117  Check:  8162  Weight: 0.00359924
 Name: ENANTITE_15403:3796   Len: 117  Check:  7731  Weight: 0.00720461
 Name: ENANTITE_17304:1612   Len: 117  Check:  7704  Weight: 0.00413931
 Name: Tsedey_3043           Len: 117  Check:  8791  Weight: 0.00507406
 Name: ENANTITE_17507:10661  Len: 117  Check:  9837  Weight: 0.01146
 Name: ENANTITE_20272:2151   Len: 117  Check:  9223  Weight: 0.00550993
 Name: Tsedey_2444           Len: 117  Check:  8136  Weight: 0.00654976
 Name: ENANTITE_8807:6005    Len: 117  Check:   941  Weight: 0.00673471
 Name: ENANTITE_23410:1681   Len: 117  Check:  8095  Weight: 0.00885667
 Name: ENANTITE_22556:22189  Len: 117  Check:   446  Weight: 0.00310932
 Name: Tsedey_4956           Len: 117  Check:  9428  Weight: 0.0060297
 Name: ENANTITE_28636:15182  Len: 117  Check:  7455  Weight: 0.00567642
 Name: Tsedey_306            Len: 117  Check:  7495  Weight: 0.00350455
 Name: Tsedey_4070           Len: 117  Check:  9518  Weight: 0.00600679
 Name: Tsedey_3704           Len: 117  Check:  8740  Weight: 0.00451772
 Name: ENANTITE_26761:8189   Len: 117  Check:  9806  Weight: 0.00364275
 Name: Tsedey_9553           Len: 117  Check:   361  Weight: 0.00632948
 Name: ENANTITE_3170:11578   Len: 117  Check:  8236  Weight: 0.00681224
 Name: ENANTITE_25353:19023  Len: 117  Check:  8566  Weight: 0.00920175
 Name: ENANTITE_7111:2655    Len: 117  Check:  2069  Weight: 0.00478395
 Name: ENANTITE_8040:17092   Len: 117  Check:   330  Weight: 0.0074343
 Name: Tsedey_9411           Len: 117  Check:  6017  Weight: 0.00632948
 Name: ENANTITE_8522:15903   Len: 117  Check:  6855  Weight: 0.00472354
 Name: Tsedey_2074           Len: 117  Check:  8524  Weight: 0.00894253
 Name: Tsedey_3768           Len: 117  Check:   441  Weight: 0.00747107
 Name: Tsedey_15137          Len: 117  Check:   450  Weight: 0.00414344
 Name: ENANTITE_8485:11026   Len: 117  Check:  4456  Weight: 0.00569394
 Name: ENANTITE_12459:5757   Len: 117  Check:  2297  Weight: 0.00421284
 Name: ENANTITE_25046:5721   Len: 117  Check:  2733  Weight: 0.00692115
 Name: ENANTITE_8263:8814    Len: 117  Check:  1233  Weight: 0.00777829
 Name: ENANTITE_9938:21601   Len: 117  Check:  1883  Weight: 0.00470488
 Name: Tsedey_1300           Len: 117  Check:  9868  Weight: 0.00282772
 Name: Tsedey_18173          Len: 117  Check:  8701  Weight: 0.0044523
 Name: ENANTITE_24729:22028  Len: 117  Check:   909  Weight: 0.00642504
 Name: Tsedey_6120           Len: 117  Check:  9192  Weight: 0.00221986
 Name: ENANTITE_16781:3769   Len: 117  Check:  9160  Weight: 0.00413931
 Name: Tsedey_3714           Len: 117  Check:   818  Weight: 0.00451772
 Name: Tsedey_233            Len: 117  Check:  2146  Weight: 0.00894253
 Name: ENANTITE_21122:14388  Len: 117  Check:  9038  Weight: 0.00651973
 Name: Tsedey_10307          Len: 117  Check:  2840  Weight: 0.00405767
 Name: ENANTITE_26072:11952  Len: 117  Check:   323  Weight: 0.00706142
 Name: ENANTITE_12080:7816   Len: 117  Check:  8408  Weight: 0.0146845
 Name: Tsedey_2713           Len: 117  Check:   257  Weight: 0.00586304
 Name: Tsedey_3406           Len: 117  Check:  9592  Weight: 0.0104455
 Name: Tsedey_3430           Len: 117  Check:  8930  Weight: 0.00694405
 Name: ENANTITE_3072:8783    Len: 117  Check:  8685  Weight: 0.00612899
 Name: ENANTITE_10645:15614  Len: 117  Check:  7430  Weight: 0.00814263
 Name: Tsedey_6056           Len: 117  Check:  7032  Weight: 0.00310528
 Name: ENANTITE_6323:11691   Len: 117  Check:  7050  Weight: 0.00478395
 Name: Tsedey_10431          Len: 117  Check:  8776  Weight: 0.00575505
 Name: Tsedey_1070           Len: 117  Check:  7531  Weight: 0.00423016
 Name: Tsedey_66             Len: 117  Check:  7782  Weight: 0.00239527
 Name: Tsedey_7034           Len: 117  Check:  7576  Weight: 0.00258582
 Name: Tsedey_1477           Len: 117  Check:  8984  Weight: 0.00431842
 Name: Tsedey_8831           Len: 117  Check:  7319  Weight: 0.00664647
 Name: Tsedey_5237           Len: 117  Check:  8310  Weight: 0.00314448
 Name: Tsedey_9618           Len: 117  Check:  7816  Weight: 0.00505198
 Name: Tsedey_610            Len: 117  Check:  9363  Weight: 0.00310528
 Name: Tsedey_803            Len: 117  Check:  9414  Weight: 0.00298531
 Name: ENANTITE_23217:7501   Len: 117  Check:    56  Weight: 0.00799707
 Name: Tsedey_5297           Len: 117  Check:  6953  Weight: 0.00314448
 Name: ENANTITE_27281:7941   Len: 117  Check:  7101  Weight: 0.00460917
 Name: ENANTITE_8676:11041   Len: 117  Check:  9006  Weight: 0.00493878
 Name: Tsedey_2383           Len: 117  Check:  1834  Weight: 0.00871479
 Name: Tsedey_5729           Len: 117  Check:  9017  Weight: 0.00413242
 Name: Tsedey_2966           Len: 117  Check:  1974  Weight: 0.00494057
 Name: Tsedey_603            Len: 117  Check:  4047  Weight: 0.00257451
 Name: ENANTITE_21046:14416  Len: 117  Check:  5355  Weight: 0.00419996
 Name: ENANTITE_13437:4520   Len: 117  Check:  8434  Weight: 0.0042512
 Name: Tsedey_3231           Len: 117  Check:   150  Weight: 0.0058214
 Name: Tsedey_8184           Len: 117  Check:  1640  Weight: 0.00298531
 Name: ENANTITE_19778:11427  Len: 117  Check:  9554  Weight: 0.00320312
 Name: Tsedey_9558           Len: 117  Check:  3733  Weight: 0.00505198
 Name: Tsedey_8185           Len: 117  Check:  4959  Weight: 0.00315092
 Name: ENANTITE_21460:2255   Len: 117  Check:  4376  Weight: 0.00638442
 Name: ENANTITE_8691:5935    Len: 117  Check:  6780  Weight: 0.0154475
 Name: Tsedey_3048           Len: 117  Check:  5337  Weight: 0.00494057
 Name: ENANTITE_26069:15760  Len: 117  Check:  5120  Weight: 0.00656062
 Name: ENANTITE_14449:9524   Len: 117  Check:  7077  Weight: 0.00597471
 Name: ENANTITE_7108:2223    Len: 117  Check:  2919  Weight: 0.00887734
 Name: Tsedey_3117           Len: 117  Check:  1199  Weight: 0.00350455
 Name: Tsedey_11395          Len: 117  Check:  4965  Weight: 0.0054509
 Name: Tsedey_1171           Len: 117  Check:  2161  Weight: 0.00366638
 Name: Tsedey_2396           Len: 117  Check:  1831  Weight: 0.0057911
 Name: Tsedey_6385           Len: 117  Check:  3705  Weight: 0.00197635
 Name: ENANTITE_11940:4013   Len: 117  Check:  9506  Weight: 0.00489212
 Name: ENANTITE_24809:14345  Len: 117  Check:  1293  Weight: 0.00567642
 Name: ENANTITE_26530:11627  Len: 117  Check:   120  Weight: 0.00535738
 Name: ENANTITE_26475:12636  Len: 117  Check:   345  Weight: 0.00706263
 Name: Tsedey_3204           Len: 117  Check:  1260  Weight: 0.0058214
 Name: ENANTITE_18538:14137  Len: 117  Check:   864  Weight: 0.00523681
 Name: ENANTITE_15251:12828  Len: 117  Check:  9013  Weight: 0.00537078
 Name: ENANTITE_19925:8130   Len: 117  Check:  1706  Weight: 0.00794291
 Name: Tsedey_4427           Len: 117  Check:   247  Weight: 0.00620019
 Name: ENANTITE_17350:17844  Len: 117  Check:  1365  Weight: 0.0161063
 Name: ENANTITE_24665:12378  Len: 117  Check:  2534  Weight: 0.00872312
 Name: Tsedey_126            Len: 117  Check:  1758  Weight: 0.00405767

//

ENANTITE_26694:5344     NGPVLCLFTP PRGLRHVSFL LPSLSLFIPP S.......AL SFPFSRRWPL
ENANTITE_7300:9764      .......... .....QCLPI CPYPFVIDIN E........L SI........
Tsedey_4054             NGQAHGLFRS QRGIRQGCPL SPYLFVLAIN D........L SI........
ENANTITE_18615:16047    NGQAHGGFRS QRGIRQGCPL LPYLFVLAIN E........L SI........
Tsedey_2559             NGQAHGGFRS QRGIRQGCPL SPYLFVLAIN E........L SI........
ENANTITE_7547:12165     NGQAHGSFHS QRGIRQGCPL SPYLFVLAIN E........L SI........
Tsedey_434              ......RFRS QRGIRQGCIL SPYLFVLAIN E........L SI........
Tsedey_3143             NGQAHGRFRS QRGIRQGCPL SPYLFVLAIN E........L SI........
ENANTITE_18369:16083    NGQAYGSFKS SRGIRQGCPL SPYHFISAIN E........L TC........
ENANTITE_7016:6264      NGESFGSFRS TRGIRQGCPL SPYLFIIAIN E........L TC........
ENANTITE_25027:13066    HGTPVSPFTL SRGLRQGDP. SPYLFLLVAD G........L SV........
Tsedey_5026             SGESLDSFKP TRGIRQGDPI SSYLFLLAAE R........A FS........
ENANTITE_22604:12483    .......... ......GTGS SPRIAIVAAS IRFISERIFA SS........
ENANTITE_11439:13479    NGDLTGSFRP ERA.GSWETR SPYLFLLCAQ A........L SA........
Tsedey_419              ....LDPFKP TRGLRQSDPL SPYLFLFVAD D........L SR........
Tsedey_13758            NNMETDVFCP SRGIRQEDPL SPYLFLLVAE G........L SS........
Tsedey_5923             .......FSP SRGIRQGDPL SPYLFLLVAE G........L SS........
Tsedey_1319             .......FVP TRGLRQGDPL SPYLFLIVAE G........L SS........
Tsedey_631              NSLETEAFTP SGGLRQGDPL SPYLFLLVAE G........L SS........
ENANTITE_12473:9206     NSMETEVFIP SRGLWQGDPL SPYLFLIVAE G........L SC........
Tsedey_1330             .......FTP TRGLRQGDPL SPYLF.LVAE G........L SS........
ENANTITE_29060:16588    .......... .....QGDPL SPYITILCA. G........F SA........
Tsedey_839              NNEHTDRIFP GRGLRQGDPL SPYLFILCAE G........L SA........
Tsedey_2754             NGEYTDTIIP QRGLRQGDPL SPYLFILCAK G........L SR........
Tsedey_7802             .......... ...LRQGDPL SPYLFIVCAE G........L SA........
ENANTITE_15231:6965     NGELTECILP TRGLWQGDPI SPYLFLICAE G........F SC........
ENANTITE_20704:20361    .........P ERGLRQGDPL SSYLFLICAE G........F SA........
Tsedey_1882             NGELTEQIIP QRGLRQGDPL SPYLFLICAE G........F SS........
Tsedey_6947             NGELSEPFTP TRGLRQGDPI SPYLFLLCAE G........L SC........
ENANTITE_21842:12000    NGDLSEPFTP TRGLRQGDPI SPYLFLLCAE G........L SC........
ENANTITE_21319:9597     NGDIYEPFTP TRVFRV.DPI RPYIVLLVAD G........L AR........
Tsedey_1830             NGSVSPSFTP SRGIRQGDPI SPYLFLLCAE G........L SC........
Tsedey_2429             NGQLSETIKP SRGIRQGDPI SPYLFLLCAE G........L SS........
Tsedey_4300             NGIFSESFSP TRGIRQGDPI SPYLFLLCAE G........L SC........
ENANTITE_26588:6155     ....VKRFAP S......DPL SPYLFLLLAD C........L SV........
Tsedey_4935             NGELLQAFTP STGLRQGDPL SPYLFLLVAD S........L SK........
ENANTITE_10468:1874     .GESLESFKP ERGLRQGDPI SPYLFLLAAE G......... ..........
ENANTITE_20196:9849     .....RFWSL KPGVTL...I SPYLFLLAAE C........L SC........
ENANTITE_21425:10856    NDECLASFTP TRGIRQGDPI SPYLFLLAAE G........L SF........
ENANTITE_27612:8030     .......... .RGIRQGDPI SPYLFLLAAE G........L SC........
ENANTITE_15620:2445     NGERLDSFKP SRGIRQGNHI YSYLFLLAAG G........L SC........
ENANTITE_10152:14283    NGERLDSFKP TRGIRQGDPI SPYLFLLAAE G........L SC........
Tsedey_3407             NGERLESFKP TRGIRQGDPV SPYLFLLAAE G........L SC........
Tsedey_4132             NGECLESFNP TRGIRQGDPI SPYLFLLAAE G........L SC........
Tsedey_692              NGERLEGFKP SRGIRQGDPI SPYLFLLAAE G........L TC........
ENANTITE_20424:12783    NGECLDTFLP TRGIRHGDPI SPYLFLLAAE G........L SC........
Tsedey_4113             NGECLNRFQP SRGIRQGDPI SPYMFLLAAE R........L SC........
ENANTITE_22558:19220    NGDSLEQFVP SRGIRQGDPI SPYLFLLAAE G........L SC........
ENANTITE_9430:8128      .........P TRGIRQGDPI SPYLFLLAAE G........L SF........
ENANTITE_18879:6540     .......... ........PI SPYLFLLAVE G........L SC........
ENANTITE_27852:8320     .......... ........PI SPYLFLLAAE G........L SC........
ENANTITE_23789:13686    .......FRP SRGIRQRDPI SPYLFLLAAE G........L SC........
ENANTITE_13125:2995     NGDRMEKFKP SRGIRQGDPI SPYLFLLAAE G........L SC........
Tsedey_17499            NGEQLENFRP SRGIRQGDPI SPYLFLLAAE G........L SC........
ENANTITE_26763:11791    NGERTDKFTP SRRIRQGDPI SPYLFLLAAE G........L SC........
ENANTITE_23124:4891     NGELLQPFSP SRGLRQGDPL SPYLFLFVVD H........L SR........
ENANTITE_17261:7175     NGVLTDSFQP TRGIRQGDPF SPYLFLFVAD G........L ST........
ENANTITE_20173:5823     NGVLSDPFQP TRGLRQGDPL SPYLFLFVAD C........L SV........
ENANTITE_10023:10653    .......... ....RQGDPL SPYLFLFVAD G........L ST........
ENANTITE_11049:13522    NGVLLDSFRP TRGIRQGDPL SPYLFLFVTD G........L ST........
ENANTITE_14727:8526     NGIPGEHLTH RRGLRHGDPP PLYLFILAID P........L QR........
ENANTITE_4701:9838      NGIEGPRITH EPGLRQGDPL SPDLFILAID A......... RQ........
Tsedey_3674             NGIEGPSLKH QRGLRQGDPL SPYLFILAID T........L QY........
Tsedey_8547             ......EIRH ERGLRQGDPL SPYLFILAID T........M QH........
Tsedey_19919            NGTVGPQVKH ERGLRQGDPL SPYLFILAID T........L QR........
Tsedey_1672             NGVTGPRIPH ERGLRQGDPL SPYLFILAID T........L QR........
Tsedey_7731             .......... SRGLRQGDPM SPYLFILAID S........L QR........
Tsedey_5151             NGVRGKSFHH RSGLRQGDPL SPMLFILAME P........L QR........
ENANTITE_17239:9993     NGTRGKSFKH RKGLRQGDPL SPMLFILAFD P........L QR........
Tsedey_3308             NGTRGKSFKL KKGLRQGDPL SPMLFIIAFD P........L QR........
Tsedey_1636             NGEPGKLIHH RRGLRQGDPL SPMLFILAMD P........L QQ........
ENANTITE_4217:16557     .......... .RGLSQGDPL SPMLFILGMD P........L QL........
Tsedey_1570             NGEPGRPVQH RRGLRQGDPL SPMLFILGMD P........L QL........
ENANTITE_15403:3796     NGFPGRPIKH ERGLRQGDPL SPMLFILAID P........L HR........
ENANTITE_17304:1612     NGLPGKPIKH ERGLRQGDHL SPMLFILAID P........I HK........
Tsedey_3043             NGLPGKPIKH RRGLRQGDPL SPMLFILAID P........L HK........
ENANTITE_17507:10661    NGSPGRRICH ARGLRQGDPL SPMLFLLVME A........L NG........
ENANTITE_20272:2151     NGSPGRRICH ARGLRQGDPL SPMLFLLVME A........L NG........
Tsedey_2444             NGNPGRRICH SRGLRQGDPL SPMLFILAME A........L NA........
ENANTITE_8807:6005      NGNPGRRICH ARGLRQGDPL SPMLFLLVIE A........L NS........
ENANTITE_23410:1681     NGNPGRRICH ARGLRQGDPL SPMLFLLVME A........L NS........
ENANTITE_22556:22189    NGNPGRRICH ARGLRQGDPL SPMLFLLVME A........L NS........
Tsedey_4956             NGNPGRRICH ARGLRQGDPL SPMLFLLVME A........L NS........
ENANTITE_28636:15182    NGTLGRRICH ARGLRQGDPL FPKLFLLVME A........L NA........
Tsedey_306              NGSLGRRICH VRGLRQGDPL SPMLFLLAME A........L NA........
Tsedey_4070             NGKPGEAIHH RRGLRQGDPL SPMLFILIMD V........L NA........
Tsedey_3704             NGIPGEVISH RRGLRQGDPL SPMLFILAMD V........L GC........
ENANTITE_26761:8189     NGQPGEQIRH RRGLRQGNPL SPMLFIIVMD I........L NS........
Tsedey_9553             NGQPGEVIKH QRGLRQGDPL SPMLFIIVMD V........L NS........
ENANTITE_3170:11578     .......... ..GLRQGDPL SPMLFTIVMD V........L NS........
ENANTITE_25353:19023    .....EVITH QRGLRQGDPL SPMLFIMVMD V........L NS........
ENANTITE_7111:2655      NGEPGKPIDL ATGLRQGDPL SPMLFLLVRD V........L HR........
ENANTITE_8040:17092     NGQPGKSILH AGGVRQGDPL SPILFLMAME P........L HL........
Tsedey_9411             .......... .....QGDPL SPMLFLLAME P........L HK........
ENANTITE_8522:15903     NGEPGERILH CRGVRQGDPL SPMLFLLAME P........L HK........
Tsedey_2074             NGEPGERILH CRGVWQGDPL SPMLFLLAME P........L HK........
Tsedey_3768             NGKPGTYFQI RKGLRHGDPL SPLLFSLVVD A........L SA........
Tsedey_15137            .......FQS YKGVRQGDPL SPLLFNFAAD A........L TR........
ENANTITE_8485:11026     NGQNGPYFKT YRGLRQRDPL FPILFNLAAG V........L VD........
ENANTITE_12459:5757     .....EFFQT GKGLRQGDPL SPILFKFLVD V........F TK........
ENANTITE_25046:5721     .....EFFQT GKGLRQGDPL SPILFNFVVD V........F TK........
ENANTITE_8263:8814      .....EFFQT GKGLRQGNPL SPILFNFVVD V........F TK........
ENANTITE_9938:21601     NDENSSTFCT GKGIRQGDPI ATWLVNLVGD G........F TT........
Tsedey_1300             NDENSKYFKP GKGLRQGDPL SPLLFNLVAD V........F TW........
Tsedey_18173            .......YKP GKGLRQGDPL SPLLFNLVVD V........F TR........
ENANTITE_24729:22028    NGVESSFFKT GKGLRQEDPL APFLFNLVGD I........F AR........
Tsedey_6120             .......FST GKGLRQGDPL SPLLFNLVAD V........F TK........
ENANTITE_16781:3769     NGEESNFFKT RKGLRQEDPL SPPLFNLLGD V........L TR........
Tsedey_3714             NGVESNTFKT GRGLRQGDPL SPLLFNLVGD A........L TK........
Tsedey_233              NGLESNFFHT GKGLRQGDPL SPLLFNLVGD V........L AR........
ENANTITE_21122:14388    .......... ..GLRQGDPI SPLLFNLVGD V........L TR........
Tsedey_10307            NGNDSSFFKT GKGLKQGDPL SPLLFNLVGD V........L TK........
ENANTITE_26072:11952    NGEESNYFKT GKGLRYGDPI SPLLFNLVGD V........L SR........
ENANTITE_12080:7816     NGEESRYFKT GKGLKQGDPI SPLLFNLVGD V........L TR........
Tsedey_2713             .......FTT HKGLRQGDPL SPLLFNIVAD A........L YT........
Tsedey_3406             NDDIGHYFQT KKGLRQGDPL SPLLFNLVAD M........L AI........
Tsedey_3430             NEDVGHYFQT KKGLRQGDPL SPLLFNLVAD M........L AI........
ENANTITE_3072:8783      NNDIGHYFQT KKGVRQGDPL SPILLNLAVD V........L AI........
ENANTITE_10645:15614    NDDIGHYFQT KKGFTQGDPL SPILFNLAVD F........L AI........
Tsedey_6056             .......FQT YKGLRQGDPL SPILFNLAAD M........L AI........
ENANTITE_6323:11691     .......FST KKGVRQGDSL SPILFNIVVD M........L AI........
Tsedey_10431            ..NRTFFFQT RKGVRQGDPL SPLLFNIVVD M........L AI........
Tsedey_1070             NDDIGHFFQT KKRVRQGDPL SPILFNIVVD M........L AI........
Tsedey_66               .......FQT KKGLRQGDPL SPIFFNLVVD M........L AI........
Tsedey_7034             .......FQT KKGLRQGDPL SPILFNLVVD M........L AI........
Tsedey_1477             .....QNFQT KKGLRQGDPL SPILFNIVVD M........L AI........
Tsedey_8831             .....QNFQT KKGLRQGDPL SPILFNIVAD M........L AI........
Tsedey_5237             .....QNFQT KKGLRQGDPL SPILFNIVVD M........L AI........
Tsedey_9618             .....QNFQT WKGLRQGDPL SPILFNIVVD M........L AI........
Tsedey_610              NDDIGHYFQT KKGLRQGDPM SPILFNIVAD M........L PL........
Tsedey_803              NDDIGHYFQT KKSLRQGDPM SPILFNIVAD M........L PL........
ENANTITE_23217:7501     .......FQT KKGLRQGDPM SPILFNIVAD M........L VV........
Tsedey_5297             NDDIGRYF.T KKGLRQGDPM SPILFNIIAD M........L AV........
ENANTITE_27281:7941     .......FQT KKGPRQGDPM SPILFNIVAD M........L AL........
ENANTITE_8676:11041     NDDIGRYFQT KKGLRQGDPM SPILFNIVAD M........L AL........
Tsedey_2383             .......FRT YRGLRQGDPL SPILFNLAAD A........L AS........
Tsedey_5729             NGEPGNYFRT YKGLTQGDPL SPLLFNIVAE A........L DV........
Tsedey_2966             NGKPRNYFKT FKGLRQGDPL SPLLFNIVAD T........L DL........
Tsedey_603              NGKPSDYFRT YKGLRQADPL SPLLFNLVAY M........L GA........
ENANTITE_21046:14416    .......... ...LRQGDPL SPLLFNLVVD A........L GE........
ENANTITE_13437:4520     NGELGNYFKT FKGVRQGDPL SPLLFNLIGD A........L DA........
Tsedey_3231             NGEVGNYFRT FKGIRQGDPL SSLLFNLVGD A........L DV........
Tsedey_8184             NGTPGRWFNY ARGLRQGDPL SPYLFIIVAD V........L RR........
ENANTITE_19778:11427    .......... .KGLRQGDPM SPYLFLIMAD V........L QT........
Tsedey_9558             .......... .RGLRQGDPL SPYLFLIVAD V........L QH........
Tsedey_8185             .......FSC KRGLRQGDPL SPYLFLLVAD V........L QT........
ENANTITE_21460:2255     .......... ....RQGDPL SPYLFLLVAD V........L QS........
ENANTITE_8691:5935      NGCPGPWFTC KHGLRQGDPL SPYLFLLVAD V........L QM........
Tsedey_3048             .......FTC KRGLR.GDPL SPYLFLLVAD V........L QL........
ENANTITE_26069:15760    NGCPGPWLQC KRGLRQGDPM SPYLFLLVAD V........L QR........
ENANTITE_14449:9524     NGVPGPWLQC QKGLRQGNPI SPYLFLLVAD V........L QT........
ENANTITE_7108:2223      NGVPDKVFHC KRRVRQGYPL SHLLFVLSAD L........L QS........
Tsedey_3117             .......FHC RRGVRQGDPL SPLLFVLAAD L........L QT........
Tsedey_11395            NGVPGKVFHC RRGVRQGGPL SPLLFVLAAD L........L QS........
Tsedey_1171             NGVPEKTFHC KRGVRQGDPL SPLLFVLAAD L........L QS........
Tsedey_2396             NGVPGKTFHY RRGVRQGDPL SPLLFVLAAD L........L QS........
Tsedey_6385             NGAPDKTIHC KRGVRQGDPL SPLLFVIAAE L........L QY........
ENANTITE_11940:4013     NGVPGKQFHC KRGVRPGVPL SPLLFVLEAD L........L .C........
ENANTITE_24809:14345    NGLHGNKFQT KRGVRQGDPL SPLLFVMAAD L........L QC........
ENANTITE_26530:11627    .......... ..GVRQGDPL SPLLFVLAAE L........L QC........
ENANTITE_26475:12636    .......... .TGVMQGDPL SPLLFVLAAD L........L QA........
Tsedey_3204             .......... .RGVRQGDPL SPLLFVLAAD L........L QS........
ENANTITE_18538:14137    NGIPGKTFHC KRGVRQGDPL SPLLFVMAAD L........L QS........
ENANTITE_15251:12828    NGIPGKLFHC KRGVRQVDPL SPLFFVVAAD F........L QS........
ENANTITE_19925:8130     .....KPFNC NRGVRQGDPL SPLLFVLDAD L........L QS........
Tsedey_4427             NGFPGKQFEC KRGVTQGDPL SPLLFVLAAD L........L QS........
ENANTITE_17350:17844    NGVPGKPFTC KRGVRQGDPL SPLLFVMAAD L........L QS........
ENANTITE_24665:12378    NGVPGKNFHC KRGVRQGAPL SPLLFVMAAD L........L QS........
Tsedey_126              NGAPGKSFHC KRGVRQGDSL SPLLFVIAAD L........L QS........

ENANTITE_26694:5344     CLNEAPREHW SIGWPLVCRR APSVSQLLLA DDNLLFFRAN TVQAGCI.EI
ENANTITE_7300:9764      CLQQALKDNM .LIGIALGPN CPPIQSLLFA NDLIICGQAD LQEVSITKQI
Tsedey_4054             QLQQALQDNE .LSGISLGPN CPSIHSLLFA DDLLICGKAD IHEVSTIKTI
ENANTITE_18615:16047    CL.QALQNHR .LTDITPGPN CSPIHSLLFA DDL.....AN LQEVIVTKQI
Tsedey_2559             CLQQALQDHR .LTGISLGPN CPPIHSLLFA DDLIICGQAD LQEVSITKQI
ENANTITE_7547:12165     CLQQALQENT .LTGISLGPG CPPIHSLLFA DDLIICGKAD FNEVNMTKMI
Tsedey_434              RLQQALQENT .LTGITLGPN CPPIHSLLFA DELIIYGKAD VQEAVVTKMI
Tsedey_3143             RLQQALQDNT .LTGISLGPS CPPIHSLLFA DNLIICRKAD LQEVTVTKMI
ENANTITE_18369:16083    RLKDAISDGN .LQGVILATN TPPIHPLLFS IDVLICWRAT LQEAKCIKEI
ENANTITE_7016:6264      RLQDAVREGR .ISGVKLTNN CPSIHSLLFA DDVIICGEAT IHAAETFKNI
ENANTITE_25027:13066    LTKHPSLLGL .IPGLRCSRP APSISPSQFL YYRFFFYPAK KEQANTIKNI
Tsedey_5026             ACKKLEPGQQ .YMALKW.HR GLWVTY.SFA DDNLLFFKTN RKSAQVINEV
ENANTITE_22604:12483    ALNRRKWVGK .RRGQMVCWG APRVNHLFFA NDSLILMRVR PQGVAGLKHN
ENANTITE_11439:13479    LVNQAESEGL .ISGVKICTN AP..SHLLLA DDSLILIQAK GEDATELQNI
Tsedey_419              ILQQEVQENG .LKELKICRR TPGISHLLFA DDTMLFMEAT ETQAQALHHA
Tsedey_13758            MLKGAERRGE .LEGVRVCRD APVVSHLLFA DDSLILMKAN KQNAEKLKLI
Tsedey_5923             MLRGAEQRGE .LEGVRVCRD APVVSHLLFA DDSLILMKAN KQNAEKLKLI
Tsedey_1319             MLQGAEARGE ..LGVRVCRG ALVVSHLLFA DDSLILMHAD ENNAQTVKRI
Tsedey_631              MLIAAEERGD .LEGIKVCRE APVISHLFFA DDSLILMHAD RKNAEKLKAI
ENANTITE_12473:9206     MLRGAEERGE .LEGVKVCWE APVVSHLLFA DDSLILMHAD MKNAETLKQI
Tsedey_1330             MLKGAEDRGE .PEGLKVCRN APVMSHLLFA DDSLILMHAD RHNAENMKQI
ENANTITE_29060:16588    MLHQADTEGH .IRDI.ISRK AARVNHLFFA DDPLIRIRAR SDFAL.LKRL
Tsedey_839              MLQKVEADGR .MEGIMVCRG APRVNHLFFA DDSLILMKAR DEDATELKRI
Tsedey_2754             LLQKAETEGK .IVGIKVSRG APSVNHLFFA DDSLILMKAN KESDVELKRI
Tsedey_7802             MLQNAENE.R .IVGIKVSHG APSVNHLFFD DDSLILMRAN KSEAAELKRI
ENANTITE_15231:6965     LLNNAEARGA .FEGIKVCQA APSINHLLFA DDSLLLLKPD NRSAQCLQNM
ENANTITE_20704:20361    LLNAAEAEGN .LEGVKVCSE APSVNHLLFA DDSLLLLKVD ERSADHLRNI
Tsedey_1882             LLNAAEAYGD .LVGVKVCHS ALSINHLLFA DDSLLLLKVD ERSTNHLRNI
Tsedey_6947             LLKKEEGAGR .LNGLRNGAL GPAISNLLFA DDSIFFTRAD ARCINSLKSV
ENANTITE_21842:12000    LLKKEEQARH .YKGVRNGIS GPTISHLLFA DDTIFFTRAD ERSINSLKYV
ENANTITE_21319:9597     .LKKEEQARH .YKRVKNGIS GPTISHLLFA DDTIFFTRAD ERSINSLKYV
Tsedey_1830             MLKFRGPAYI .SRGVRVSRH APWISHLLFA DDCLIFMQAS QRSARRVTSI
Tsedey_2429             MLKFSDPQFL .SRGIRVSTH APWVSHLLFA DDCIMFTPAS ERGAQRLVDV
Tsedey_4300             LLKHSGPQFL .ARGISVGVH APWVSHLLFA DDCLLFTPAG ERGARRITDL
ENANTITE_26588:6155     LLKHYERVGR .LEGLKVCRR APSISHLLFA DDSLLFFKAN VMQATAVKEA
Tsedey_4935             LVMREEQLGT .ITGLKVCRR APSVSHLLFA DDSLLFFRAR EEEATRVREL
ENANTITE_10468:1874     LLNSRNQSSA .LNGIKVAPS ALSVNHLIFG D.ILLFFKAS RECEREVQDG
ENANTITE_20196:9849     LLRSRSQSSG .LGGIKVALS ALTVNHLPFA DDSLLFFKAN MESAEVVKDA
ENANTITE_21425:10856    LLKARNQSSL .THGITVAPS HPEFNHLLFA DDSLLFFGAN RENAEEVKEV
ENANTITE_27612:8030     LLKSRVQSSQ .LNGIQVAPS APVVRHLLFA DDSLLFFKAN GERAEEVSNV
ENANTITE_15620:2445     LLKSKVSSN. .ISGIKVSPS ALMVSHLLFA DDSLLFFKAN RESAEEIKDA
ENANTITE_10152:14283    LLKSKVQSSN .LSGIMVAPS APVVSHLLFT NDSLLFFKAS SENAEIVKQT
Tsedey_3407             LLKDKVQSSN .LNGIMVAPS APVVSHLLFA DDSLLFFKAS RENAEIIKDT
Tsedey_4132             FLKSRNQSSV .LKGIKVAPS APTVSHLLFG DDSLFFFKAD KESAQEVKEV
Tsedey_692              LLKSRIESSL .LNGIKVAPS APVVSHLLFA DNSLLFFKTN RESAEEVKTV
ENANTITE_20424:12783    LLNARNQSSA TLNGINIAPS APTCTHLPFA DDSLLFFRAT RENAMEIK.V
Tsedey_4113             LLKARNQSST .LNGIIVAPS APMVSHLLFA DDSLLFFRAN RESAKEIKEV
ENANTITE_22558:19220    LLKSRNESSA .LNGIKVA.T APTVSHLLFA DDSLLFFRAN RESAQQVKEV
ENANTITE_9430:8128      LLKARNHSSA .LHGIKVAPS APTVNPLLFA DDSLLFFEAT REHGRDITGL
ENANTITE_18879:6540     LLKARNHSLA .LNGIKVAPS APTVNHLLFA DDSLLFFRAT KENARKIKEV
ENANTITE_27852:8320     LLKARNHSSA .LNGIKVAPS APTVNHLLFA DDSLLFFRAI RENGREIKEV
ENANTITE_23789:13686    .QKSGVESSQ .LNGIKVAQS APMVNHLLFA DDTLLFFKAN RESAEVVKNA
ENANTITE_13125:2995     LLKSKVQSSQ .LNGIKVAPS APTVSHLLFA DDNLLFFKVN RKSAEVVKQA
Tsedey_17499            LLNSRVQSSH .LSGIKVTPS APIVSHLLFA DDNLLFFKAN RESAEEVKNV
ENANTITE_26763:11791    LLKSRIQSSQ .LGGISVAPS APTVSHLLFA DDSLLFFKAN RESAEEIKMA
ENANTITE_23124:4891     VLRKGEVDGS .LSGLKVCRR ALVITHLLFA DDTMLFFKAN AQ.AQKVKQM
ENANTITE_17261:7175     LLKRETNMGN .ILPVKVPRR DPAITTLLFA D......... .........A
ENANTITE_20173:5823     LLKKAENEGT .VVPLKVSRR APGIPHLLFA NDSCLFFKAY AAQPTAVNEV
ENANTITE_10023:10653    VLKKEVAAGS .IIPIKVSRR APEISHLLFA DDSLLFFKAS LQNAEKVKEV
ENANTITE_11049:13522    LLKKEVEARR .......... ...FEHLLFA DDSLLFFKAN AQNGEKVKEV
ENANTITE_14727:8526     ILDLATEAGT .LSTL..RRR SATLRLSLYA DDAVLFLNPD RRELLALLAI
ENANTITE_4701:9838      VLGRATWEGH .LSPW..RGR HSKLRVALYA EDAGIFVNPV KQDIEMVSNI
Tsedey_3674             LFAKATEEGQ .LSTL..RGR QARLRMSLYA DDAVLFLNPT RQDVDLTMQI
Tsedey_8547             MFEMATQEGF .LSPL..RSR HAKLRLSLYA DDAVLFLNPN KSDVDTAMAL
Tsedey_19919            VFELATEEGH .LTPL..RGR HAKSRVSLYA DDAVVFVNPN KQDVDMVSEI
Tsedey_1672             LFQVAIEASH .LTPL..RER NAKLRVSLYA DDVVVFVNPN KQDIEMVMQI
Tsedey_7731             MYEVATEAGQ .LTPL..RRR NAKLRVSLYA DDAVVFVNPN KQDTEMVMQI
Tsedey_5151             ILKLATEVSL .LKPI..NNR TAKLRISMYA DDAAIFANPD KEEIQTIQQI
ENANTITE_17239:9993     LLQLATEEGA .IQPI..QHH AAKLRISMYA DDAALFLIPQ RRMSEEKK..
Tsedey_3308             LLQLATDEHI .LSPI..QHT AARLRISMYA DDAALFIAPD KEEIRAFYDI
Tsedey_1636             LLERATAHGL .LTPI..GAS PIKMRTSLYA DDAMLFVRLI AADIDSLQQI
ENANTITE_4217:16557     LLDKATAQGL .LSPI..GAH PIKMRTSLYA DDACLFIRPQ AEDIANLQLL
Tsedey_1570             LLDKATAQGL .LSPI..GAH PIKMRTSLYA DDACLFIRPQ AEDIANLQLL
ENANTITE_15403:3796     ILCNAYDKGL .LRSL..TSR SRGVKISLYA DDAAIFVHPC KRDLKVLKEI
ENANTITE_17304:1612     IQQAATQENL .ITAI..QIR SVGDNGSLYA DDAALFIHPD KENLSALKLI
Tsedey_3043             ILQAATEEGI .LTPI..TVR ATGIKVSLYA DDAAIFVHPD QQNLLALKQI
ENANTITE_17507:10661    LVALAETKSS .FMPL..GIP RARFQASLYA DDVVFFLSLV AKDLGTIFEI
ENANTITE_20272:2151     LVALAETKSS .FMPL..GIP RARFQASLYA DDVVFFLSLV AKDLGTIFEI
Tsedey_2444             LVALADSKRL .FQPL..GIP RARFRASLYA DDVIFFISPV AQDLLLIKEI
ENANTITE_8807:6005      LVELADRKNL .FLPL..RIP KARFRASLYA DDVVLFIAPV VQHLNTIMEI
ENANTITE_23410:1681     LVELADCKGL .FHSL..GVP KARFRAALYA DDVVFFIAPV AQDLNTIQEI
ENANTITE_22556:22189    LVELADCKGL .FHSL..GVP KSMFRASLVA DDFVFFIAPV AQDLNTITEI
Tsedey_4956             LVELADCKGL .LHPL..GVP KARFRASLYA DDVVFFIAPV AQDLNTIKEI
ENANTITE_28636:15182    LVASADARSL .FQPL..GIT GARFRASLCA DDVIFFISPV ESDLKVISEI
Tsedey_306              LQTFADSRSL .FTPL..GIP RAHFRASFYA DDVIFFISPV ESDLKLMAEI
Tsedey_4070             LVSKAGDARL .LHPL..ANR NLGHRISIYA DDVVLSIRPT PEELNIIQEL
Tsedey_3704             LFIRAENDGL .RQPL..SRR RLNHRISMYA DDVVLFLRPT ADDIAITLSI
ENANTITE_26761:8189     LVTKAEELGL .WQPL..VSR QVGHRMSIYA DDVVCFISP. ASDLSLIKNI
Tsedey_9553             LFVNASNQGL .LQPL..SDR TAGQRLSL.A DDVALFIKPV ETELQTAMAI
ENANTITE_3170:11578     LVTKAGEEGL .LQPL..SSQ AAGQRISLYA DDVALFIQPK TNELLITKEM
ENANTITE_25353:19023    LFMKAGEQGL .LQPL..SRQ ATNHRISIYA DDVALFIQPI EAELQVTKEI
ENANTITE_7111:2655      LISRAAAHGL .LQPI..VHR ASLHQCSLYA DDAILFISPP RQYLTATTAR
ENANTITE_8040:17092     RFKYAQNMSL .VQLL..HNS CENFRVSLYA DDAAVFINPS QQDLAMTKLI
Tsedey_9411             LIHYAQQKGL .LQKI..NDK CDNFRVSLYA DDAALFIKPT VQDLAATKTI
ENANTITE_8522:15903     IFHYAQQKGI .MQKI..SHK CENFRVSLYA DDAAVFINPT AEDLAATKAI
Tsedey_2074             LFHYAQQKGI .MQKI..SHK CENFRVLLYA DDAAVFINPT TGDLAATKEI
Tsedey_3768             MLNKGKENDL .LEGLAANLT NKGMLNVHCA DDTILLLKDD VDMAGRLMFL
Tsedey_15137            MIHHAQRNNM .VKGLAANLI PNGVAILQYA DDTILCLQDD VASARNTKML
ENANTITE_8485:11026     KLKQGKEKGH .LRWIIPYLV EGGLTHLEYA DDTVIMMNYD DQSIKTMKFL
ENANTITE_12459:5757     KLEKAVKNDW .IKGLGTDLL SEGVVSLQDA DDTILVVDKD VGHAENLKWI
ENANTITE_25046:5721     MLQKAVNNDL .IKGLRTDLL SEGVVSLQYA DDTILFVDND VGHAENLKWI
ENANTITE_8263:8814      MLQKAVNNDL .IKGLGTDLL SEGVVRLQYA E.SILFGDND VGHAENLK.I
ENANTITE_9938:21601     MLSKATETGL .ITGLLGDFA PGGVVSLQYA DVTILFLKAE VECIRNLKWI
Tsedey_1300             MLVKADDKGY .IEGFMKNLK QGSI.ISLYA DDTLLFLEKN LEGAKHLKWL
Tsedey_18173            MLIKAAENGY .IRGFMSYVH PGGIISLQYA DDTLLFMEHG IEAAKHLKWL
ENANTITE_24729:22028    MLQKASQNNM .IRGLLLDFR QEGILTLQYA DDTILFCQNK PEYFTNLKFI
Tsedey_6120             MLAKAARAGL .IKGLLSKFT DEGIISLQYA DDTVLFLENK IEYARNLKWI
ENANTITE_16781:3769     KLSKAAGNNL .IKGLLNNFR PEGIVSFQHA DDTILFSRIE PAFLRNLKCV
Tsedey_3714             MMAKAASQGL .IKGLLTDFR PDGVLSLQYA DDTVIFSTVE IDKLRNLKGI
Tsedey_233              MLQKAAKAGL .VKGLLNDFR QEGIMTLQYA DDTILFSQTD ELSLQNLKIV
ENANTITE_21122:14388    MLIKADKSGL .IKGLMTDLR QEGVVSLQYA DDTIIFSAVP ERYLRNLKCI
Tsedey_10307            MLVKASRKGA .IRGLLTDMK PEGVVSLQYA DDTVIFSSPD LDHLRKLKGV
ENANTITE_26072:11952    MLSKAAGVGF .IKVLLAGFW QEGVILLQYA DDTIIFSSHE VSKLRNLKCF
ENANTITE_12080:7816     MLNKAADGGL .NRGVLTDFR PEGV.ILQYS EDTIIF.SLE LDTLENLKCV
Tsedey_2713             MVDRAQNHGH .IGGLIPHLV DGGVSILQYA DDTIFLMQNN LEYARNLKFI
Tsedey_3406             LIERAKNNGD .FNGVVPHLV DGGLSILQYA DDTILFMEHN LNDAKNIKLV
Tsedey_3430             LIERAKNNGD .FRGVVPHLV DGGLSILQYA DDTILFIEHD FDHAKNLKLV
ENANTITE_3072:8783      LIERAKKNGQ .LKGVVQHLV EDGLSILQYA DDTILLLDHN LEEARNLKLL
ENANTITE_10645:15614    LIERAKTNGQ .LKGVVQHLV EDGLSILQYA DDTILLMDHD LEEARNLKLL
Tsedey_6056             LIERAKGEGQ .VAGVVPHLV DDGFSILQYA DDTVIFMDHN IEQAKNMKLL
ENANTITE_6323:11691     LISHAKDNGQ .FRGVVPHLV DDGLSVLQYA DDTILFMEND LEEAKNMKLL
Tsedey_10431            LIARAKDNGQ .IRGVVPHLV EGGLSILQYA DDTILFMEND LEEAKNMKLL
Tsedey_1070             LIERGKENGL .FRGLVPHLV DDGLSILQYA DDTILFMKHD LAEAKNMKLL
Tsedey_66               LIARAKDEGQ .IKGLVSNLI DNGLSILQYA DDTILFMEHN LEQARNMKLL
Tsedey_7034             LITRAKGGGQ .IKGLVPHLV DDGLSILQYA DDTILFMEHD LEQAKNMKLL
Tsedey_1477             LIYRAKNEGQ .ISGVIPHLV DNVLSILQYA DDTIIFMDHN LEEARNLKLL
Tsedey_8831             LINRAKLDG. .IKGVIPHLV DDGLSILQYA DDTILFMEHD IKKATNLKLL
Tsedey_5237             LINRAKVEGQ .ISGVVSHLV DDGLSILQYA DDTILFMDHD IEKARNLKLH
Tsedey_9618             LINRAKDEGQ .ITGVLSHLV DGGLSILQYA DDTLLFMDHD IGKATNMKLL
Tsedey_610              LIKRAKDDGQ .INGVISHLV DDGLSILQYA DDTIIFLDHD LEQAKNMKLL
Tsedey_803              LIKRAKGDNQ .ISGVIPHLV DDGLSILQYA DDTIIFMDHD LEKAKNMKLL
ENANTITE_23217:7501     LIKRGKEDGQ .ISGIIPHLV DDGLSILQYA DDTILFMDHD LEKAKNMKLL
Tsedey_5297             LIKRAKDDGQ .ISGIIPHLV DDGLSILQYA DDTILFMDHD LEKAKNIKLL
ENANTITE_27281:7941     LIKRAKDDGQ .ITGIIPHLV DDGLSILQYT DDTILFMDHD IEKAKNLKLL
ENANTITE_8676:11041     LIKRAKNDGQ .ITGIIPHLV DDGLSILQYV DDTVLFMDHD LEKAKNLKLL
Tsedey_2383             MLTNARTKGH .IEGLVPHLV EGGLTQLQYA DDTVLLCGCD QKSTTTLKMI
Tsedey_5729             MLTKAKQEGL .IKGLVPHLT EGGITHLQYA DDTVIY.... EQSITNAKLV
Tsedey_2966             MLTNATREGL .IRGLVPNLV EEGISHLQYA NDTLIFIEVD DQSIINIKFI
Tsedey_603              MLNKAKNEGL .IRGLIPHLV DGGLTQLQYA YDTIIFLELD DQSIVNTKFL
ENANTITE_21046:14416    MFNKAKT... .IRGLIPHLV EGGLTHIQYA DDTVIFMDMD ETSINQ.EFI
ENANTITE_13437:4520     MLTKAKEQGV .IRGLVPHLV DGGLTHLQYA DDTIFFM.LD DQVIANTKFL
Tsedey_3231             MFTTAKEQGI .IKGLIPHLV DKELIHLQYA DDTIIFIELD DQVIANTKFL
Tsedey_8184             LIHRSSQLSL LHHPVCADLP CP...ILQYA DDTLILLRAD LEEVRHLRTL
ENANTITE_19778:11427    LIQRDNDVRH ...PIVRDRP CP...VLQYA DDTLLLLRAE VSDVTRLKKL
Tsedey_9558             MIK...NDGR VRHPLTDDRS CP...VLQYA DDTLLLVRAE LTDMEHLKML
Tsedey_8185             LIQQ..DGGV .RHPLAPDLT CP...VLQYA DDTLILLPAE IGQVDRLKQL
ENANTITE_21460:2255     LIKATGTVHH ...PIVPDRS CP...VLQYA DDTLILLRAD LGDVTELKRL
ENANTITE_8691:5935      LIK..TDGGV .RHPIAPDRS CP...VLQYA DDTLLLLRAD IADATWLKQL
Tsedey_3048             LIK..TDGGV .RHPIAPNRP CP...VLQYA DDTLLLLRAD PADVARLKQL
ENANTITE_26069:15760    LIQH..DGGV .RHPIVDDRP CP...IIQYA DDTLILGGGE LADVQRLKSL
ENANTITE_14449:9524     LIQH..DGGV .MHPLLDDRP CP...ILQYA NDTLVLLRAE AVDVQKLKTL
ENANTITE_7108:2223      ILHEDKVQGL LILPI..STR AYNCPIVHYA DDKLVVMEA. PRQLFVLKYL
Tsedey_3117             VINRAKKLGL .LKLPLQIGY TEDFPIIQYA DDTLLIMEAD ARQLIVLKAL
Tsedey_11395            ILNRAKYMGL .LKLPIPLRA GNDFPIVQYA DDTLLVMEAY PRQMVVLKSL
Tsedey_1171             ILNRAKDLGP ..LPLAIPLN AGADFPIIYA DDTLLVMEAC PRQLVVLKAL
Tsedey_2396             ILNIAKDLGL .LPLPIPLNA GADFPIIQYA DDTLLVMEAC PRQLVVLKAL
Tsedey_6385             VINEACNREI .LTKPLPISY TNDFSVVQYV DDTILVMKAT QRELFCLKGI
ENANTITE_11940:4013     ILNKAI.HGL .FELPIPARN NAGYPIIQYA DDTILVMKAS QRELHCLKGL
ENANTITE_24809:14345    IINRAHEQGL .FELPIPARD NAGFPIIQYA DDTILIMKAS QRELFCLKGL
ENANTITE_26530:11627    IVNKAHQQGL .LSMPIPARA GPDFPIVQYA DDTIIIMKAS QRELFCLKGL
ENANTITE_26475:12636    IVNKAHINGL .ISKPINNTN EVDFPIVQYA DDTIMIIKAS QRELFCLKGI
Tsedey_3204             VINKAHDRGL .ISKPLGTTN ETQFPIVQYA DDTIIIMKAS QRELFCLKGL
ENANTITE_18538:14137    IKNDAHRKGF .MTQPIGKAL PVDYQSFK.D DDTLMIRAAN AKQLYFLKDI
ENANTITE_15251:12828    MINDAANKNL .LTHPLGPNF GGDFPIAQSV DDTILIFPGD ARQLFCLKGL
ENANTITE_19925:8130     ICKKAYSRTV .IRHPIDENF GGDYPIIQYA DDTLIIMPAD ALQLFSFKGL
Tsedey_4427             VINEAASRNI .IAHPLGPEF GGVYPIIQYA DDTLIVMPAD ATQLFCLKGL
ENANTITE_17350:17844    VINKAAQMDI .IKHPLSNSF GGDYPIVQYA DDTLIIMPAD AWQLFYLKGI
ENANTITE_24665:12378    IVHDANQKGL .LTHPLGPIF WGDYPIVHYS YDTLMIMPAD ARQLFCLKAL
Tsedey_126              IVNDAYQKGI .LSHPLGANF EGDYPIVQYA DDTLMIMLAD ARQVFILKAI

ENANTITE_26694:5344     LGTFERSTGQ .......
ENANTITE_7300:9764      LDSFCNLSGQ TPN....
Tsedey_4054             IDSFCQTSGQ TPNWAKS
ENANTITE_18615:16047    IDSFCNLSGQ TPNRAKS
Tsedey_2559             LDSFCNLSGQ TPNWAKS
ENANTITE_7547:12165     IDSFCARSGQ TPNWAK.
Tsedey_434              IDSFCQISG. TPNWAKS
Tsedey_3143             IDSFCEMSGQ TPNWAKS
ENANTITE_18369:16083    LESYGADSGQ TPNWSKS
ENANTITE_7016:6264      LEEFCLDSGQ THNLNKS
ENANTITE_25027:13066    LCKFERSTGQ .......
Tsedey_5026             LNIYCHASGQ QINVEK.
ENANTITE_22604:12483    LKIYKQASGQ PINRDKS
ENANTITE_11439:13479    LDLYER.... .......
Tsedey_419              LRLYEECTGQ LINPSK.
Tsedey_13758            LDSYCANSGQ MVSEAKS
Tsedey_5923             LDSYCANSGQ MVSEAKS
Tsedey_1319             LDDYCLNSGQ KVSEEKS
Tsedey_631              LDSYRASSGQ KISEAKS
ENANTITE_12473:9206     LDRYCDSSGQ KLS....
Tsedey_1330             LH.YCASSGQ KLS....
ENANTITE_29060:16588    LEVYEQASFK MINLD..
Tsedey_839              LETYESASGQ MINRDKS
Tsedey_2754             LDVYEGVSGQ MINKEKS
Tsedey_7802             LEVYERVSGQ MINKDKS
ENANTITE_15231:6965     LSLYEDFSGE MVNKEKS
ENANTITE_20704:20361    LALYEECSGQ MINLEKS
Tsedey_1882             LHLYEVCSGQ IINKDKS
Tsedey_6947             LQRYSEGSGQ RINIQK.
ENANTITE_21842:12000    LQTYSRGSGQ KINLQKS
ENANTITE_21319:9597     LQTYSRGSGQ KINLQKS
Tsedey_1830             LEDYNRGSGQ PVNKNKS
Tsedey_2429             LQAYERGSGQ MVNISKS
Tsedey_4300             LQRYQQGSGQ MVNTAKS
ENANTITE_26588:6155     IGTFERCTGQ .......
Tsedey_4935             LTVFEKGTRQ LISEEK.
ENANTITE_10468:1874     LKI.CGESGQ KI.....
ENANTITE_20196:9849     LNVYCQASGQ QI.....
ENANTITE_21425:10856    LSIYCKASGQ QIKVDK.
ENANTITE_27612:8030     VPVYGQVYVQ PVHLVKS
ENANTITE_15620:2445     LRLYCGASGQ QVNMDKS
ENANTITE_10152:14283    LQE.CKASGQ QINRDKS
Tsedey_3407             LQDYCKASGQ QVNRDKS
Tsedey_4132             LELYCKASGQ .INVDKS
Tsedey_692              LQLYFQASGQ Q......
ENANTITE_20424:12783    LNLYCQASSQ MINMDRS
Tsedey_4113             LQLYCGASGQ LVNVDKS
ENANTITE_22558:19220    LDLY...... .......
ENANTITE_9430:8128      LNLYCQASGQ MCNMETS
ENANTITE_18879:6540     LQLYCQASGQ MVNMEKS
ENANTITE_27852:8320     LQLYCQASGQ MVNMEKS
ENANTITE_23789:13686    LQVYCEASGQ QVNIDK.
ENANTITE_13125:2995     LEVYCRASGQ HVNLDKS
Tsedey_17499            LQIYCRASGQ LVNMEKS
ENANTITE_26763:11791    LQIYCSASGQ QVNMDKS
ENANTITE_23124:4891     LSDFTRATGQ MVS....
ENANTITE_17261:7175     VSCFSRPPVQ HPKLSKA
ENANTITE_20173:5823     LQKFCKSTGQ FVNPSKS
ENANTITE_10023:10653    LGDYCAATGQ LINLTK.
ENANTITE_11049:13522    LGAYCNATGQ LVN....
ENANTITE_14727:8526     LRDFGESTGL RVNLQKS
ENANTITE_4701:9838      LQSVGQATGL TINIHKS
Tsedey_3674             LQRFGEATGL KINEDKS
Tsedey_8547             ISAFGDATGL RINVQKS
Tsedey_19919            LSKFGQATGL KINVSKS
Tsedey_1672             LERFGAATGL NININK.
Tsedey_7731             LDRFGAATGL NININ..
Tsedey_5151             LQVFGEVSGL KININK.
ENANTITE_17239:9993     ...YWRHLG. .......
Tsedey_3308             MSLFAQASGL VTNLTK.
Tsedey_1636             LQHFGEGTGL CTNFQKS
ENANTITE_4217:16557     LHHYGEATGL KTNIQKS
Tsedey_1570             LYHFGEATGL KTNIQKS
ENANTITE_15403:3796     LACFGEATGL CTNVQKS
ENANTITE_17304:1612     LENFGEATGL RTNLGKT
Tsedey_3043             LEIFGEVTGL KTNLEKN
ENANTITE_17507:10661    LRIFKEASG. .......
ENANTITE_20272:2151     LRIFKEASGL STNLSKS
Tsedey_2444             LSLFEGASGL ATNYSKS
ENANTITE_8807:6005      LQVFEEATGL ASNYSKS
ENANTITE_23410:1681     LWGF.ETTGL ANNYAKG
ENANTITE_22556:22189    LWVFEETTGL ATNYAKS
Tsedey_4956             LWVFEEATGL ATNYAKS
ENANTITE_28636:15182    LRVFKEASGL ATNFDKS
Tsedey_306              LQIFQEASGL ATNFSKS
Tsedey_4070             LKIFGEASGL HTNMQKT
Tsedey_3704             QQLFGEASGL RNNAQKS
ENANTITE_26761:8189     LAAFGNASRL HTNMTKS
Tsedey_9553             LDIFGQASGL QTNLTKS
ENANTITE_3170:11578     LSCFGAASGL LTNLEKS
ENANTITE_25353:19023    LHCFGEASGL QTNLQKS
ENANTITE_7111:2655      LNVCGSGTGL RTNIQK.
ENANTITE_8040:17092     LHIFGEASGL VTNMEKT
Tsedey_9411             LNIFADASGL VTNMQKT
ENANTITE_8522:15903     LKIFADASGL ITNM...
Tsedey_2074             LKIFANASGL ITNMQKT
Tsedey_3768             LRFYVRMSGI KINFQKS
Tsedey_15137            LYMYEQMSGL KINFNKS
ENANTITE_8485:11026     LYC....... .......
ENANTITE_12459:5757     MTNFELMSGM RVNYHKS
ENANTITE_25046:5721     MTNFEHMSGM RVKNHKS
ENANTITE_8263:8814      MTNLELMSGM RVNYHK.
ENANTITE_9938:21601     LCCFEQISGM RINYHKS
Tsedey_1300             LICFEQLSGM KINYHKS
Tsedey_18173            LICFEQLSGM KIKYHKS
ENANTITE_24729:22028    LSCFQQM.GM RVNYNKS
Tsedey_6120             LSCNEQISGM KINFHKS
ENANTITE_16781:3769     LACFENLSGM RINFHK.
Tsedey_3714             LMCYEKVSGM KINFNKS
Tsedey_233              LSCFEQVSGM RVNFHK.
ENANTITE_21122:14388    LMCFEQMSGM RINFHKS
Tsedey_10307            LMCFEQLSGM RINFHKS
ENANTITE_26072:11952    LACFEQLSGM RINFHKS
ENANTITE_12080:7816     LACFEQLSGM RINFHKS
Tsedey_2713             LCLFEQMSGL KINFHKS
Tsedey_3406             LSTFEQLSGL KINFHKS
Tsedey_3430             LSTFEQLSGL KINFHKS
ENANTITE_3072:8783      LCAVEQLNGL KINFHKS
ENANTITE_10645:15614    LCAFEQLSGL KINFHK.
Tsedey_6056             LCVFEQLSGL KINFER.
ENANTITE_6323:11691     LCAFEQLSGL KINFHKS
Tsedey_10431            LSSFDQLSGL KINFHKS
Tsedey_1070             LCAFEQLSGL KINFYKS
Tsedey_66               LCTFEQLSGL KINFHKS
Tsedey_7034             LCAFEQLSGL KINFYKS
Tsedey_1477             LCAFEQLSGL KINFHKS
Tsedey_8831             LCAFEQLSGL KINFHKS
Tsedey_5237             LCAFEQLSGL KINFHKS
Tsedey_9618             LCAFEQLSGL KINFHKS
Tsedey_610              LSVFEQLSGL KINFHKS
Tsedey_803              LSVFEQLSEL KINFHKS
ENANTITE_23217:7501     LYAFQQLSVL KINFHTS
Tsedey_5297             FSAFEQLSGL KINFHKS
ENANTITE_27281:7941     LSAFEQLSGL KINFHKS
ENANTITE_8676:11041     LSAFEQLSGL KINFHKS
Tsedey_2383             LYCFEWMLGL KINYHKS
Tsedey_5729             LYCFEIMSGL KINYQKS
Tsedey_2966             LYCFENMSGL KINYEKS
Tsedey_603              LYSYESMSGM KINYDKS
ENANTITE_21046:14416    LYCF.NMSGI KINYEKS
ENANTITE_13437:4520     LYCFEKMSGL KINYLKS
Tsedey_3231             LYCFEKMSGL KINYLKS
Tsedey_8184             LDDFAQATGL VINYHKS
ENANTITE_19778:11427    LDSFSTANGL KINYQK.
Tsedey_9558             LDSFSAVTGL RINFSKS
Tsedey_8185             LEHFSAATGL HINFGKS
ENANTITE_21460:2255     LDDFAAATGL HINFLK.
ENANTITE_8691:5935      L......... .......
Tsedey_3048             LDQFSAATGL LINYSKS
ENANTITE_26069:15760    LDAFSAATGR KINITKG
ENANTITE_14449:9524     LDNFSAPTGL HINFSKS
ENANTITE_7108:2223      LNTFADSTGL KVNYNKS
Tsedey_3117             LQTFADSTGL KVNYNKS
Tsedey_11395            LHTFAESTGL KVNYSKS
Tsedey_1171             LNTFASSTGL KVNYNKS
Tsedey_2396             LNTFASSIGL KVNYNKS
Tsedey_6385             LSTFSASTGL KVNYRKS
ENANTITE_11940:4013     LESFSQSTGL RVNYSKS
ENANTITE_24809:14345    LESFSQSTGL RVNYSKS
ENANTITE_26530:11627    LQSFSQSTCL KVNYDKS
ENANTITE_26475:12636    LQSFSQSTGL KVNYAKS
Tsedey_3204             LQTFSQSTGL KVNYSKS
ENANTITE_18538:14137    LNTFAMSTGL NVNYGKS
ENANTITE_15251:12828    LNSFATATGL RVNFSKS
ENANTITE_19925:8130     LQSYSDSTGL KVNFEKS
Tsedey_4427             LRTFADSTGL KVNFNKS
ENANTITE_17350:17844    LRTFADSTGL KVNFSKS
ENANTITE_24665:12378    LNTFASSNG. .......
Tsedey_126              LNTFATSTGL KVNFGKS
