# Supplementary material for: Identification and characterization of abundant repetitive sequences in Eragrostis tef cv. Enatite genome
Source: BMC Plant Biol. 2016 Feb 1;16:39. doi: 10.1186/s12870-016-0725-4 (PMC4736629; doi:10.1186/s12870-016-0725-4)
Supplement: Additional file 15: — 1,000 sequences of the satellite monomer. (FAS 185 kb) [file 12870_2016_725_MOESM15_ESM.fas]

>14624_17061/1-162
-TCTGGAGCAGTTCGGGACCCGTTTCGGTTATCCCTGTGTTGTTTCGGTCAAAACTCCCAGAGAAAAAAAA-
--TTAAAAAATTAAAATATATGAAAGGTAAATGGCTGGCTCCCCCCCG---CCCCTCAGAAAAATGAGTTTT
CCTTTGGCCTGGTCAAACGGGGCTG
>7760_13892/1-164
----GGAGCTCTACGGGAGCGGTTTGGGTGAAGACCAGTTTGTTTCGGTCAAAACTACCCGAGTATCA-TCT
TTTTCACTTGTTATGATGTTTTTGATATAATTGGATGGTTACCATGCGAAAACACTCAAAAACTTGCGGTTA
CTCGCAATGGAGTCAAACAGGGCTG
>11888_10043/1-165
----GGAGCTCTAAACGAGCCGTTTGGGTGAATACCGTGTTGTTTCGGTCAAAAGAACCAGAGTATTGTTCT
TATTCACATGCTATGATGTTTTTGATGTAATTGGATGGGTCCCATGGGAAAACAGTCAAAAACTTGCGTTTA
CTTGCGAACAAGTCAATGCGGGCTG
>28192_14509/1-164
----GGAGCTCTACAGGAGCCGTTTGGGTGAATACCATGTTGTTTCGGTCAAAATGACCCGGGTATCCTTCT
TTTTCACTTTTTATGTTGTTTTTGGTGTAATTGGATGGTTCCCATGAAAAAATACTAAGAAAATTGCCGTTA
CTTGCAAACGAGTCAAACCGGGCT-
>17929_20570/1-166
-TTTGGTGCTCTACGGGAGCCGTTTGGGTGAATACCGTGTTGTTTCGGTCAAAACGAACTGAGTATCATTTG
TTTTCACTTAATATGATGTTTTTGATGTAAGTGGATGGTTCCCATGAGAAAACACTCAAAAACTTGCGTTTA
CTTGCCAAAGAGTCAAACCGGGC--
>18892_13911/1-166
TTTCGGAGCTCTACGGGAGCCGTTTGGATGAATACCGTGTTCTTTCGGTCAAAACGACCCGAGTATCATTCT
TTTTCACTTGTTATGATGTTTTTGATGTAATTGGATGATTTCCATAGGAAAACACCCAAATA---GCGTTGA
GTTGCAGACGAGTCAAACCGGGCTG
>18288_4118/1-160
-----GAGCTCTACGGGAGCCGTTT-GGTGAATACCGTGTTGTTTCGGTCAAAACAACCCGAGTATCATTCT
TTTTTACTTGTTATGATTTTTTTGATGTAATTCGATGTTTCCCATGGGAAAACACCCAAAAA---GCGTTGA
GTTGCAAACGAGTCAAACCGGGCTG
>22700_14608/1-164
-----GAGCTCTACGCAAGCCGTTTAGGTGAATACCGGGTTGTTTCGGTCAAAACGACCCGAGTATCATTCT
TTTTTACTTGTTATGATGTTTTTGATATAATTGGATGGTTACCATGCGAAAACACTCAAAAACTTGTGGTTA
CTTGCAAAAGAGTCAAACTGGGCTG
>20519_8175/1-165
----GAAGCTCTACGAGAGCCGTTTATGTGAATAGCGTGTTGTTTCGGTCAAAACAACCCGAGTATCATGCT
TTTTGGCTTGTTATGATGTTTTTGATGTAATTGGATGGTTCCCATGGGAAAACACTCAAAAACTTGCGTTTA
GTTGCAAACGAGTCAAACCTGGCTG
>11177_2723/1-169
TTTCGGAGCTCTACGGGAGCCGTTTGGGTGAATACCGTGTTCTTTCGGTCAAAACGACTCGAGTATCATTCT
TTTTCACTTATTATGATGTTTTTAATGTAATTGGACGGTTCTCATTGGAAAACACACAAAAACTTGCGTTTA
GTTGCAAAGGAGTCAAACCGGGCTG
>4455_7242/1-164
----GGAGCTCTACGGGAGCCGTTTGGGTGAATACCGGGTTGTGTCGTGCAAAACGACCCGAGTATCATTCT
TTTTCACTTGTTATGATGTTTCTGATGTAATTGGATGGTTCCCATGGGAAAACACAGAAAAACTTGCGCTTA
GTTGCAAACGAGTCAAACCGGGCT-
>28167_8564/1-167
-TTTGGAGGTGTTCGGGAGCCGTTTGGGTGAATACAGGGTTGTTTCATGCAAAACGACCCGAGTATCATTCT
TTTTCACTTGTTATGATGTTTTTGATGTAATTGGATGGTTCCCATGGGAAAACACTCAAAAACTTACGTTTA
GTTGCAAACAAGTCAAACTGGGCT-
>15152_15175/1-167
-TTTGGAGGTGTTCGGGAGCCGTTTGGGTGAATACCGGGTTGTTTCGTGCAAAACGACCCGAGTATCATTCT
TTTTCACTTGTTATGATGTTTTTGATGTAATTGGATGGTTTCCATGGGAAAACACGGAAAAGCTTGCGTTTA
GTTGCAAACGAGTCAAACCGGGCT-
>24103_20995/1-166
-TTTGGAGGTGTTCGGGAGCCGTTT-GGTGAATACCGGGTTGTTTCGTGCAAAACGACCCGAGTATCATTCT
TTTTCACTTGTTATGATGTTTTTGATGTAATTGGATGGTTCCCATGGGGAAACACTCAAAAGCTTGCGTTTA
GTTGCAAACGAGTCAAACCGGGCT-
>11151_10261/1-163
----GGAGCTCTATAGGAGCCGTTTAATTGAATACCGTGTTGTTTCGGTCAAAACGAACCGAGTATCATTCT
TTTTCACTTGTTATGATGCTTTTGATGTAATTGGATGGTTCTCTTGGGAAAACACTCAAAAACTTGCGTTTA
CATGCAAACGAGTCAAACCGGGC--
>24815_7133/1-163
----GGAGCTCTACGGGAGCAGTTTTGGTGAATACCGTGTTGTTTTGTGCAAAACGACCCGAGTATCATTCT
TTTTCACTTGTGATGATGTTTTTGATGTAATTGGATAGTTCCCATGAAAAAACAGTCAAAAACTTGCGTTTA
GTTGCAAAGGAGTCAAACCGGGC--
>4945_21648/1-163
----GGAGCTCTACGGGAGCCGTTTGGGTAAATACCGGGTTGTTTCGGTCAAAACGACCCGAGTATAATT-T
TTTTAACTTGTTATAATGTTT-TGATGTAATTGGATGGTTCCCATGGGAAAACACAGAAAAACATGTGTTTA
GTTGCAAAGGAGTCAAACTGGGCTG
>28544_8982/1-165
----GGAGCTCTACGGGAGCTGTTTGGGTGAATACCGTGTTGTTTCGGTCAAAATGACCCGAGTATCATTCT
TTTTCACTTGTTATGATGTTTTTGATGTAATTGGACAGTTTCCATGGGAAAACACTTAAAAACTTGCGTTTA
TTTGCAAATGTGTCAAACCGGGCTG
>12630_13655/1-164
----GAAGCTCTACGGGAGACGTTTGGGTGAACACCGTGTTGTTTCGGTCAAAACAACACGAGTATTATTTT
TTATCACTTGTTATGATGTTTTTTATGTAACTGGATGGTTCCCATGGGAAAACACTCAAAAACTTGCGCTTA
GTTGCAAACGAGTCAAACCGGGCT-
>20977_5463/1-165
----GGAGCTCTACAGGAGCCGTTTGGGTGAATACCATGTTGTTTCGGTCAAAAAGACCCAGGTATCATTCT
TTTTCACTTGTTATGATGTTTTTGATGTAATTGGATGGTTCCCATGAGAAAACACTAAAAAACATGCGTTTA
CTTGCAAACGAGTCAACCCGGGCTG
>11087_4860/1-162
----GAAGCTCTACGGGAGCCGTTTGGGTGAATACCGTGTTGTTTCGGTCAAAACAACCCCAGTATCTTTCT
TTTTCACTTTTTATGATGTTTTTGATGTAATTGTATGGTTCCCATGTGAAAACACTAAAAAA---GCGTTTA
CTTGCAAACGAGTGAAACCGGGCTG
>12733_18488/1-169
TTTCGGAGCTCTACGGGAGCCGTTTGGGTGAATACCGTGTTGTTTCGGTCAAAACAACCCCAGTATTGTTCT
TTTTCACTTGTTATGATGTTTTTGATGTAATTGTATGGTTTCGATGTGAAAACACCAAAAAACTTGCGTTTA
CTTGCAAACGAGTCAAACCAGGCTG
>21742_14065/1-167
TTTCGGAGCTCTACGGGAGCCGTTT-GGTGAATACCGTGTTGTTTCGGTCAAAACAACCCGAGTATCGTTCT
TTTTCACTTGTTATGATGTTTTTGATGTAATTGTATGGTTTCCATGTGAAAACACCAAAAAACTTGCGTTTA
CTTGCAAACGAGTCAAACCAGGCT-
>8444_17529/1-163
-----GAGCTCTACGGGAGCCGTT-GGGTGAATACCGTGCTGTTTCGGTCAAAACGACCTGAGTATCATTCT
TTTTCACTTTTTATAATTTTTTTGATGTAATTGGATAGTTCCCATGGGAAAACACTCAAAAACTTGCGTTTA
CTTGCAAAGTAGTCAAACCGGGCTG
>9972_4722/1-165
----GGAGCTCTACGGGAGCCGTTTGGGTGAATACCGTGTTGTTTCGGTCAAAACGACCCGAGTAACATTCT
TTTTCACTGCTAATGATTTTTTTGATGTAATTGGATGGTTCCCATGGGAAAACACTCAAAAACTTGCGTTTA
GTTTCAAACGAGCCAAACCGGGCTG
>13714_8330/1-165
----GGAGCTCTACAGGAGCAGTTTGGGTGAACACCGTGTTGTTTCGGTCAAAACGATCCGAGTATTATTCT
TTTCCACTTGTTCTGATTTTTTTGATGTAATTGGATGGTTCCCATGGGAAAACACTCAAAAACTTGCGTTTA
CGTGCAAACGAGTCAAGCCGGGCTG
>7239_21205/1-165
----GGAGCTGTACGGGAGCCGTTTGCTTGAATACCGTGTTGTTTCGGTCAAAACGACCCGGGTATCATTCT
TTTTCACTTGTTATGATGTTTTTGATGTAATTGGATGGTTCCCATGAGAAAACACTAAAAAACTTGCACTTA
CTTGCAAACGAGTCAAACCAGGCTG
>26098_4162/1-163
----GGACCTCTACGGGAGCCGTTTGGGTGATTACCGTGTTGTTTCGGTCAAAACGACCCTAGTATCGTTCT
TTTTCACTTCTTATGATGTTTTTGATGTAATTGGATGGTTCCCATGGGAAAACACTCAAAAACAAGTGTTTA
CTTGCAAACGAGTGAAACCGGGC--
>15840_3974/1-164
----GGAGCTCTACGGGAGCCGTATAGGTGAATACCGTGTTGTTTCGGACAAAACGACCCGAGTATCGTTCT
TTTTCACTTGTTATGATGTTTTTGATGTAATTAGATGGTTCCCATGGGAAAACACTCAAAAACTTGCGTTTA
CTTGCAAACTTGTGAAACCGAGCT-
>7078_9657/1-165
----GAAGCTCTACGGGAGCCGTTTGGGTGAATACCGTGTTGTTTCGGTCAAAACAACCCCAGTATTGTTCT
TTTTCACTTGTTATGATGTTTTTGATGTAATTGTATGGTTCCCATGGGAAAACACACAAAAACTTGCGTTTA
CTTGCAAACTTGTGAAACCGAGCTG
>15742_9171/1-164
----GGAGCTCTACGGGAGCCGTTTGGGTGAATACCGTGTTGTTTCGGTCAAAACGACCCGAGTATCGTTCT
TTTTCACTTGTTATGATGTTTTTGATCTAATTGGATGGTTCCCATGGGAAAACACTGAAAAACATGTGTTTA
CTTGCAACCTTGTGAAACCGGGCT-
>5449_11487/1-163
----GGAGCTCTACGGGAGCCGTTTGG-TGAATACCGTGTTGTTTCGGTCAAAACAACCCGAGTATCGTTCT
TTTTCACTTGTTATGATGTTTTTGATCTAATTGGATGGTTCCCATGGGAAAACACCAAAAAACAAGTGTTTA
CTTGCAACCTTGTGAAACCGGGCT-
>10179_20304/1-164
----GGATCTCTACGGGAGCCGTTTGGGTGAATACCGTGTTGTTTCGGTCAAAACGACCCGAGTATCGTTCT
TTTTCACTTGTTATGATGTTTTTGATCTAATTGGATGGTTCCCATGGGAAAACACTCAAAAACAAGCGTTTA
CTTGCAAACTTGTGAAACCGGGCT-
>10646_12899/1-163
----GGAGCTCTATGGGAGCCGTTTGG-TGAATACCGTGTTGTTTCGGTCAAAACGACCCGAGTATCGTTCT
TTTTCACTTGTTATGATGTTTTTGATCTAATTGGATGGTTCCCATGGGAAAACACTCAAAAACAAGTGTTTA
CTTGCAAACTTGTGAAACCGAGCT-
>13130_8285/1-168
TTTCGGAGCTCTACGGGAGCCGTTTGGGTGACTACGGTGTTGTTTCGGTCAAAACGACCCGAGTATCGTTCT
TTTTCACTTGTTATGATGTTTTTGATGTAATTGGATGGTTCCCATGGGAAAATACTGAAAAACTTGTGTTTA
CTTGCAAACTTGTGAAACCGAGCT-
>8875_6569/1-165
TTTCGGAGCTCTACGGGAGCCGTTTGGGTGAATACCGTGTTGTTTCGGTCAAAACGACCCGAGTATCGTTCT
TTTGCACTTCTTATGATGTTTTTGATGTAATTGGATGGTTCCCATGGGAAAATACCCACAAA---GTGTTTA
CTTGCAAACTTGTGAAACCGGGCT-
>22488_5425/1-164
----GGAGCTCTACGGGAGCCGTTTGGGTGAATACCGTGTTGTTTCGATCAAAACGACCCGAGTATCGTTCC
TTTTCACTTGTTATGATGTTTTTGATGTAATTGGATGGTTCCCATGGGAAAATACACAAAAACTTGCGTTTA
CTTGCAAACTTGTGAAACCGAGCT-
>18543_19762/1-167
TTTCGGAGCTCTACGGGAGCCGTTT-GGTGAATACCGTGTTGTTTCGGTCAAAACGACCCGAGTATCGTTCT
TTTGCACTTCTTATGATGTTTTTGATGTAATTGGATGGTTCCCATGGGAAAATACATAAAAACTTGCGTTTA
CTTGCAAACTTGTGAAACCGAGCT-
>3600_15206/1-164
----GGAGCTCTACAGGAGCCGTTTGGGTGAACATGGTGTTGTTTCGGTCAAAACGACCCGAGTATTATTTT
ACTTCACTTCTTATGATGTTTTTGATGTAATTGGATGGTTTCCATGGAAAAACACTCAAAAACTTGTGTTTA
GTTGCAAACGAGTCAAACCGGGCT-
>17277_2959/1-165
----GGAGCTCTACAGGAGCCGTTTGGGTGAACACCGTGTTGTTTCGGTCAAAACAACCCGAGTATTATTTT
ATTTCACTTCTTATGATGTTTTTGATGTAATTGGATGGTTTCCATAGGAAAACACTCAACAACTTGCGTTTA
GTTGCAAACGAGTCAAACCGGGCTG
>23151_8814/1-164
----GGAGCTCTACAGGAGCCGTTT-GGTGAACACCGTGTTGTTTCGGTCAAAACAACCCGAGTATTATTTT
ATTTCACTTCTTATGATGTTTTTGATGTAATTGGATGGTTTCCATTGGAAAACACTCAAAAACTTGCGCTTA
GTTGCAAACGAGTCAAACCGGGCTG
>11315_6708/1-165
----GGAGCTCTACAGGAGCCGTTTGGGTGAACATCGTGTTGTTTCGGTCAAAACGACCCGAGTATTATTTT
ATTTCACTTCTTATGATGTTTTTGATGTAATTGGATGGTTTTCATGGGAAAACACTCTAAAACTTGCGTTTA
GTTGCAAACGAGTCAAACCGGGCTG
>3588_13158/1-164
----GGAGCTTTACAGGAGCCGTTT-GGTGAACATCGTGTTGTTTCGGTCAAAACGACCCGAGTATTATTTT
ATTTAACTTCTTATGATGTTTTTGATGTAATTGGATGGTTTCCATGGGAAAACACTCAAAAACTTGCGTTTA
GTTGCAAACGAGTCAAACCGGGCTG
>19400_13057/1-163
-----GAGCTCTACGGGGGCCGTT-GGGTGAATACCGTGCTGTTTCGGTCAAAACGACCTGAGTATCATTCT
TTTTCACTTGTTATCATGTTTTTGATATAATTGGATGGTTCCCATGGGAAAACACTCAAAAACTTGCGTTTA
CTTGCAAACGAGTCAAACCGAGATG
>3159_7626/1-163
-----GAGCTCTACGGGAGCCGTTTGGGTGAATACTGTGTTGTTTCGGTCCAAACAATACGAGTATCATTCT
TTTTCACTTGTTATGATGTTTCTGATGTAATTGGATGGTTCGCATGGGAAAACACTCAAAAACTTGCGTTTA
GTTGCAACCAAGTCAAACTGGGCT-
>27719_10203/1-162
----GGAGCTCTACAGGAGCCGTTTTGGTGAACACAGTGTTGTTTCGGTCAAAACGACCCGAGTATCATTCT
TTTTCACTTGTTATGATGTTATTGATGTAATTGGATGGTTTCCATGGGAAAACACTCAAAAA---GAGGTTA
GTTGGAAACGAGTCAAACCGAGCTG
>22320_12352/1-164
----GGAGCTCTACGGGAGCCGTTTGGGTGAATACAGTGTTGTTTCGGTCAAAACAACACCGGTATCATCCT
TTTTCACTTGGTATGATGTTTTTGATGTAAATGTATGGTTCCCATGGGAAAACACTCAAAAGCTTGCGTTTA
GTTGCAAACGAGTCAAACCGGGCT-
>11183_24105/1-164
----GGAGCTCTACGGGAGCCGTCTGGGTGAATACTGTGTTGTTTCGGTCAAAACAACCCGAGTATCATTCT
TTTTCACTTGTTATGATGTTTTTGATGTAATTGGATGGTTACCATGGAAAAACACTCAAAAACTTGTGTTTA
GTTGCAAACAAGTCAAACTGGGCT-
>23401_8079/1-165
----GGAGCTCTACAGGAGCCGTTTGGCTGAACACCGTGTTGTTTCGGTCAAAACGACCCGAGTATCATTTT
TTATCACTTGTTATGATGTTTTTGATGTAATTGGATGGTTCCCCTGGGAAAACAATCAAAAACTTGCGTTTA
CTTGCAAACAAGTCAAACCGGGTTG
>19205_6090/1-165
----GGAGCTCTACGGGAGCTGTTTGGGAGAATGCAGTGTTGTGTCGGTCAAAACGACCCGAGTATCATTTT
TTATCACTTGTTATGATGTTTTTGATGTAATTGGATGGTTCCCCTGCGAAAACACTCAAAAACTTGCGTTTA
GTTGCAAACGAGTCAAACCGGGCTG
>26486_9779/1-163
----GGAGCTCTACGGGAGCCGTTT-CGAGAATGCAGTGTTGTGTCAGTCAAAACGACCCGAGTATCATTTT
TTATCACTTGTTATGATGTTTTTGATGTAATTGGATGGTTCCCATGGGAAAACACTCAAAAACTTGCGTTTA
GTTGCAAACGAGTCAAACTGGGCT-
>10327_13794/1-164
----GAAGCTCTACGGGAGACGTTTGGGTGAATACAGTGTTGTCTCGGTCAAAACGACCCGAGTATCATTCT
TTTTCACTTGTTATGATGTTTTTGATGTAATTGGATGGTTCCCATGGAAAAACACTCAAAAACTTGCGTTTA
GTTGGAAACAAGTCAAACTGGGCT-
>22346_15150/1-163
----GAAGCTCTACGGGAGACGTTTGG-TGAATACAGTGTTGTCTCGGTCAAAACGACCCGAGTATCATTCT
TTTTCACTTGTTATGATGTTTTTGATGTAATTGGATGGTTCCCATGGAAAAACACTCAAAAACTTGCGTTTA
GTTGGAAACAAGTCAAACTGGGCT-
>20578_17539/1-164
----GAAGCTCTACGGGAGCCGTTTGGGTGAATACCGTGTTGTTTCGGTCAAAACGACCCGAGTATCATTAT
TTTTCACTTGTTATGATGTTTTTGATGTAATTGGATGGTTCACATGGAAAAACACTCAAAAACTTGCATTTA
GTTGCAAACAAGTCAAACTGGGCT-
>14798_5213/1-164
----GGAGCTCTACGGGAGCCGTTTGGGTGAATGCAGTGTTGTTTCGGTCAAAACGACCCGTGTATTATTTT
TTATCACTTGTTATGATGTTTTTGATGTAATTGGATGGTTCCCATGGGAAAACACTCAAAAACTTGCATTTA
GTTGCAAACGAGTCAAATTGGGCT-
>10919_24286/1-163
----GGAGCTCTACGGGAGCCGTTT-GGAGAATGCAGTGTTGTTTCGGTCAAAACGACCCGAGTATTATTTT
TTTTCACTTGTTATGATGTTTTTGATGTAATTGGATGGTTCCCATGGAAAAACACTCAAAAACTTGCATTTA
GTTGCAAACAAGTCAAACTGGGCT-
>6299_4777/1-164
----GAAGCTCTACGGGAGACGTTTAGGTGAATACAGTGTTGTTTCGGTCAAAACAACCTGAGTATCATTAT
TTTTCACTGGTTATGATGTTTTTGATGTAATTGGATGGTTCCCATGGGAAAACACTCAAAAACTTGCGTTTA
GTTGCAAACGAGTAAAACCGGGCT-
>19405_9413/1-163
----GAAGCTCTACGGGAGACGTTT-GGTGAATACAGTGTTGTTTCGGTCAAAACAACCTGAGTATCATTCT
TTTTCACTTGTTATGATGTTTTTGATGTAATTGGATGGTTCCCATGGGAAAACACTCAAAAGCTTGCGTTTA
GTTGCAAACGAGTCAAACCGGGCT-
>29231_12179/1-164
----GGAGCTCTACGGGTGCCGTTTGGGTGAATACAGTGTTGTTTCAGTCAAAACGACCCGAGTATCATTCT
TTTTCACTTGTTATGATGTTTCTGATGTAATTGGATGGTTCGCATGGGAAAACACTCAAAAACTTGCATTTA
GTTGCAAACAAGTCAAACTGGGCT-
>17089_7114/1-167
-TTTGGAGCTCTACGGGAGCCGTTTGGTTGAATACAGTGTTGTTTCAGTCAAAACGACCCGAGTATCATTCT
TTTTCACTTGTTATGATGTTTCTGATATAATTGGATGGTTCCCATGGGAAAACACTCAAAAACTTGTGTTTA
GTTGCAAACGAGTCAAACCGGGCT-
>6672_7247/1-163
----GGAGCTCTACGGGAGCCGTTT-GGTGAATACAGTGTTGTTTCAGTCAAAACGACCCGAGTATCATTCT
TTTTCACTTGTTATGATGTTTCTGATGTAATTGGATGGTTCCCATGGGAAAACACTCAAAAGCTTGCGTTTA
GTTGCAAACGAGTCAAACCGGGCT-
>9718_13744/1-168
TTTCGGAGCTCTACGGGAGCCGTTTGGGTGAATACCGTGTTGTTTCGGTCAAAACGACCCGAGTATCGTTCT
TTTGCACTTCTTATGATGTTTTTGATGTAATTGGATGGTTCCCATGGGAAAACACAGAAAAGCTTGCGTTTA
GTTGCAAACGAGTCAAACCGGGCT-
>19184_13294/1-163
----GGAGCTCAACGGGAGCCGTTT-GGTGAATACAGTGTTGTTTCGGTCAAAACAACACGAGTATCATTCT
TTTTCACTTGTTATGATGTTTTTGATGTAATTGGATGGTTCCCATGGGAAAACACAGAAAAGCTTGCGTTTA
GTTGCAAACGAGTCAAACCGGGCT-
>18099_11939/1-166
-TTTAGAGCTCTAAACGAGCCGTTTGGGTGAAAACCGTGTTGTTTCGGTCAAAACAATCCGAGTATCGTTCT
CTTTCACTTGTTATGATGTTTTTGATGTAATTGGATGGTTCCCATGGGAAAACAATCAAAAACTTCATTTTA
CTCTCAAACGAGTCAAACCGGGC--
>10932_6829/1-167
-TTTAGAGCTCTAAACGAGCCGTTTGGGTGAAAACCGTGTTGTTTCGGTCAAAACAATCCGAGTATCGTTCT
TTTTCACTTGTTATGATGTTTTTGATGTAATTGGATGGTTCCCATGGGAAAACAATCAAAAACTTGCGTTTA
CTTGCAAACGAGTCAAACCGGGCT-
>26043_10408/1-167
-TTTAGAGCTCTAAACGAGCCGTTTGGGTGAAAACTGTGTTGTTTCGGTCAAAACAATCCGAGTATCATTCT
TTTTCACTTGTTATGATGTTTTTGATGTAATTGGATGGTACCCATGGGAACACAATCAAAAACTTGCGTTTA
CTTGCAAACAAGTCAAACCGGGCT-
>12220_22778/1-168
-TTTAGAGCTCTAAACGAGCCGTTTGGGTGAAAACCGTGTTGTTTCGGTCAAAACAATCCGAGTATCATTCT
TTTTCACTTGTTATGATGTTTTTGATGTAATTGGATGGTTCCCATGGGAACACAATCAAAAACTTGCGTTTA
CTTGCAAACAAGTCAAACCGGGCTG
>8112_13221/1-165
-TTTAGAGCTCTAAACGAGCCGTTTGG-TGAAAACCGTGTTGTTTCGGTCAAAACAATCCGAGTATCATTCT
TTTTCACTTGTTATGATGTTTTTGATGTAATTGGATGGTTCCCATGGGAACACAATCAAAAAT--GCGTTTA
CTTGCAAACAAGTCAAAGCGGGTTG
>19532_18312/1-163
----GGAGCTCTGCGGGAGCCGTTTGGTTGAATACCGTGTTGTTTCGGTCCAAACGACCCGAGTATCATTCT
TTTTCACTTGTTATGATGTTTTTGATGTAATCGGATGGTTCCCTTGGGAAAACACTCAAAAACTTGCGTTTA
CTTGCAAACGAGTCAAACCGGGC--
>8274_21216/1-165
-TTTGGAGCTCTACGGGAGCCGTTTGG-TTAATACCGTGTTGTTTTGGTCAAAACGACCCGAGTATCATTCT
TTTTCACTTGTTATGATGTTTTTGATGTAATCGGATGGTTCCCTTGGGAAACCACTCAAAAAT--GGGTTTA
CTTGCAAACGAGTCAAACCGGGCTG
>20841_2556/1-163
----GGAGCTCTA-GGGAGCCGTTTGGGTGATTACTGTGTTGTTTCGGTCAAAACAACCCGTGTATCATTCT
TTTTCACTAGTTATGATGTTTTTGATGTAATTGGATGGTTCCCATGGGAAAACAATCAAAAACTTGCGTTTA
GTTGCAAACGAGTCAAACCGGGCT-
>12719_7414/1-165
----GAAGCTCTACGGGAGCCGTTTGGGTGAATACCGTGTTGTTTCGGTCAAAACGACCCGAGTATCATTAT
TCTTCACTTGTTATGATGTTATTGATGTAATTGGATGGTTTCCATGGGAAAACACTCAAAAACTTGCGTTTA
GTTGGAAACGAGTCAAACCGGGCTG
>9887_6299/1-164
----GGAGCTCTACAGGAGCCGTTTGGGTGAATACCGTGTTATTTCGGTCAAAACAACCCGAGTATCATTCT
TTTTCACTTGTTTTGATGCTTTTGATGTAATTGGATGGTTCCCATAGGAAAACACTGAAAAACTTGCGTTTA
GTTGCAAACGAGTCAAACCGGGCT-
>13021_16933/1-165
----GGAGCTCTACTAGAGCCGTTTGGGTGAATACCGTGTTGTTTCAGTCAAAACGACCCGAGTATCATTCT
TTTTCACTTGTTATGATGTTTTGGATATAGTTGGATGGTTCCCATGGGAAAACACTAAAAAACATGCGTTTA
CTTGCAAACGAGTCAAACCGGGCTG
>6391_11186/1-160
-----GAGCTCTA-GAGAGCCGTTTGG-TGAATACCGTGTTGTTTCGGTCAAAACGACCCGAGTATCATTCT
TTTTCACTTGTTATGATGTTGTTGATATAGTTGGATGGTTCCCATGGGAAAACACTCAAAAAT--GCGTTTA
CTTGCAAACGAGTCAAACCGGGCTG
>10858_9094/1-165
----GGAGCTCTTCAGGAGCCGTTTGGGTGAACACCGTGTTGTTTCGGTCAAAACGACCCGAGTATCATTCT
TTTTCACTTCTTATGATGTCATTGATGTAATTGGATGGTTTTCATGGGAAAATACTCAAAAACTTGAGTTTA
GTTGGAAACGAGTCAAACCGGGCTG
>7383_6435/1-162
----GGAGCTCTACAGGAGCCGTTTGG-TGAACACCGTGTTGTTTCGGTCAAAACGACCCGAGTATCATTCT
TTTTCACTTCTTATGATGTCATTGATGTAATTGGATGGTTTTCATGGGAAAATACTCAAGAAT--GTGTTTA
GTTGGAAACGAGTCAAACCGGGCTG
>18102_15414/1-164
----GGAGCTCTACAGGAGCCGTTTGGGTGAACACCGTGTTGTTTCGGTCAAAACGACCCGAGTATCATTCT
TTTTCACTTCTTATGATGTGATTGATTTAATTGGATGGTTTCCATGGGAAAACACTCTAAAACTTGCGTTTA
GTTGTAAACGAGTCAAACTGGGCT-
>19124_8881/1-165
----GGAGCTCTACGGGAGCCGTTTGGGTGAATACCGTGTTGTTTTGGTCAAAACGACCCGAGTATAATTCT
TTTTCACTTGTTATGATGTTTTTGATGTAATTGGATGGTTCCCACGGGAAAACACTCAAAAACATGCGTTTA
GTTGCAAAGGAGTAAAACCGGGCTG
>15385_3423/1-167
-TTTGGAGCTCTACGGGAGCCGTTTGGGTGAATACCGTGTTGTTTTGGTCAAAACGACCCGAGTATCATTCT
TTTTCACTTGTTATGATGTTTTTGATGTAATTGGATGGTTCCCATGCGAAAACACTCAAAAACTTGCGCTTA
GTTGCAAACGAGTCAAACCGGGCT-
>6711_15558/1-161
----GGAGCTCTACGGGAGCCGTTTGG-TGAATACCGTGTTGTTTCGGTCAAAACGACCCGAGTATCATTCT
TTTTCATTTGTTATGATGTTTTTGATGTAATTGGATGGTTACAATGGGAAAACACTCAAAAAT--GCGTTTA
GTTGCAAACGAGTCAAACCGGGCT-
>23909_11942/1-163
-----GAGCTCTACAGGAGCCGTTTGGGTGAACACCGTGTTGTTTCGGTCAAAACGACCCGAGTATCGTTCT
TTTTCACTTCTTATGATGTTATTGATGTAATTGGATGGTTTCCATGGGAAAACACACAAAAACTTGCGTTTA
GTTGGAAACGAGTCAAACCGGGCT-
>20976_9099/1-164
-----GAGCTCTACAGGAGCCGTTTGGGTGAATACCGGGTTGTTTCGGTCAAAACGACCCGAGTATCATTCT
TTTTCACTTGTTATGATGTTTTTGATGTAATTGGATGGTCCCCATGGGAAAACACTCAAAAACTTGCGTTTA
GTTGCAAACGAGTCAAAACGGGCTG
>15345_15429/1-165
----GGAGCTCTACAGGAGCCGTTTGGGTGAACACCGTGTTGTTTTGGTCAAAACGACCCGAGTATCATTCT
TTTTCACTTCTTATGATGTTATTGATGTAATTGGATGGTTCCCATGGGAAAACACTCAAAAACTTGTGTTTA
GTTGCAAACGAGTCAAACCGGGCTG
>8081_21985/1-161
----GGAGCTCTACAGGAGCCGTTTGG-TGAACACCGTGTTGTTTTGGTCAAAACGACCCGAGTATCATTCT
TTTTCACTTGTTATGATGTTTGTGATGTAATTGGATGGTTCCCATGGGAAAACACTCCAAAAT--GTGTTTA
GTTGCAAACGAGTCAAACCGGGCT-
>15767_7203/1-161
----GGAGCTCTAAAGGAGCCGTTTGG-TGAACACCGTGTTGTTTCGGTCAAAACGACCCGAGTATCATTCT
TTTTCACTTGTTATGATGTTTTTGATGTAATTGGATGGTTCCCATGGGAAAACACTCAAAAAT--GCGTTTA
GTTGCAAACGAGTCAAACCGGGCT-
>16140_5306/1-160
----GGAGCTCCACGGGAGCCGTTTGG-TGAATACCGTGTTGTTTTGGTAAAAACGACCCGAGTATCATTTT
TGTTCACTTGTTATGATGTTTCTGATGTAATTGGAGGGTTCCCATGGGAAAATACTCAAAAACGTGTGTATA
CGTGAAGA--AGTCAAACCGGGC--
>20958_3995/1-169
TTTCAGAGGTCTACGGAAGCCGTTTGGGTGAATACTGTGTTGTTTCGTGCAAAAGGAAGGTATTATCATTCT
TTCTCACTCGTTAGGATGTTTTTGATGTAATTGGAGGGTTCCCATGGGAAAACACTCGAAAACAAGTGTTTA
CTTGCAAAGGAGTCAAACCGGGCTG
>21048_1965/1-165
----GGAGTTCTACGGGAACCGTTTGGGTGAATACCGTGTTGTTTCGGTGAAAAAGACCCACGTATCATTTT
TTTTCACTTGTTATGATTATGTTACTGTAATTGGATGGTTCCCATAGGAAAACACTCAAAAACAAGTGTTTA
CTTGCAAACGAGTGAAGCCGGGCTG
>6281_19291/1-164
-----GAGCTCTACGGGTGCCGTTTGGGTGAATCCCGTGTTGTTTGGGTCAAAACGACCCGAGTATTATTAT
TTTTCACGTGTTATGATTTTTTTGATGTATTTAGATGGTTCTCATGGGAGAACACTAAAAAACAAGTGTTTA
CTTGCAAAGGAGTCAAACCAAGCTG
>5859_12616/1-165
----GGAGCCCTACGGGAGGCGTTTGGGTCAACACCGTGTTGTTTCGGTAAAAACAACCCGAGTATCATTTT
TTTTCGCTTGTTATGATGTTTTTGATGTAATTAGATGGTTCCCATAGGAAAACACGTAAAACAATGCGTTCA
CTTGGAAACGAGTCAAACCGGGCTG
>19182_21314/1-166
-TTTGAAGCTCTACGGGAGCCGTTTGG-TGAATACCGTCTTGTTTCGTGCAAAACGACCCGAGTATCATTAT
TTTTCACTTGTTATGATGTTTTTGATGTAATTGGATGGTTCCTCTGGTAAAACTTACAAAAA-AAGTGTTTA
CTTGCAAAGGGGGCAAATCAGGCTG
>25938_3843/1-163
-----GAGCTCTACGGGAGCCGTTTGG-TGAATACCATTTTGTTTCGGTCAAAACGACCAGAGTATCACTCT
TTTTCAATTGGTATGATGTTTTTGATGTATTTGGATGGCTCCCATGGGAAAAAACTCAAAACCAAGTGTTTA
CTTGGAAAGCAGTCAAACCGGGCTG
>7183_14263/1-164
-----GAGCTCTACGGGAGCCGTTTGGGTGAATACCATGTTGTTTCGGTCAAAACGACCCGAGCATCACTCT
TTTTCAATTGTTATGATGTTTTTGTTGTAGTTAGATGGTTATCGAGGGAAAACACTAAAAAACAAGTGTTTA
GTTGCAAAGGAGTCAAACCGGGCTG
>22422_12443/1-163
-----GAGCTCTACGGGAGCCGTTTGG-GGAATACTGTGTTGTTTCGGTCAAAACGACCCGAGTATCACTCT
TTTTCAATTGTTATGATTTTTTTGATGTAATTAGATAGTTCCCATGGGAGCACACTAAAAAACAAGTGTTTA
GTTGCAAAGGAGTCAAACCGGGCTG
>21715_8035/1-163
-----GAGCTCTACGGGAGCCGTTTGG-TGAATACCGTGTTGTTTCGGTCAAAACGACCCGACTATCACTCT
TTTTCAATTGTTATGATGTTTTTGATGTAGTTGGATGGTTTCCATGGGAGCACACTAAAAAACAAGTGTTTA
GTTGCAAAGGACTCAAACCGGGCTG
>9488_10010/1-162
-----GAGCTCTACGGGAGCCGTTTGG-TGAATACCATTTTGTTTCGGTCAAAACGACCCGAGTATCACTCT
TTTTCAATTGTTATGATTTTT-TGATGTAGTTGGATGGTTTCCATGGGAGCACACTAAAAAACAAGTGTTTA
GTTGCAAGGGAGTCAAACCGGGCTG
>24434_8557/1-160
----GAAGCTCTACGGGAGCCGTTTGGGTTAATACCGTGTTGTTTCGTGCAAAACGACCCGAGTATTATTCT
TTTTCACTTGTGATGATGTTTTCGATGTAATAGGATGGTTCGCATAGGAAAACACCCAAAAA---GTGTTTA
CTTGCAACGAAGTCAATCCGGGC--
>28347_13108/1-163
----GGAGCTCTACGGGAGCCGTTTGG-TGAATACCGTGTTGTTTCGTGCAAAACGACCCGAGTATTATTCT
TTTTCACTTGTGATGATTTTTTCGATGTAATAGAATGGTTCCCATAGGAAAACACTCAAAAATAT-CGTTTA
CTTGCAAACGAGTCAAACCGGGCTG
>26548_13731/1-164
----GGAGTTCTACGGGAGCCGTTTGGTTGAATACGGTGTTGTTTCGGGCAAAACGACCCGAGTATAATTCT
TTTTCACTTGTCATCATGTTTTTTATGTAATTGGATGGTTCCCAAGGGAAAACACCCAAAAACAAGTGTTTA
CTTGCAACGGAGTCAAACCAAGCT-
>8985_19923/1-165
----GGAGCTCTACGGGAGCCATTCGAGTGAATACTGTGTTGTTTCGGTCAAAACGACCCGAGTATCACTCT
TTTTCACTGGTTATGATGTTTTTGATGTAGTTAGATGGTTCTCATGGGAGAACACTAAAAGACAAGTGTTTA
CTTGCAAAGGAGTCAAATCGGGCTG
>15603_3974/1-163
----GGAGCTCTA-GGGAGCCGTTTGG-TGAATACCGTGTTGTTTCGGTCAAAACGACCCGGGTGTCATTCT
TTTTCACTTTTTATGATGTTTTTGATGTAACTAGATGGTTACCATAGGAAAAGTATAAAAAACATGCGTTCA
CTTGGAAACGAGTAAAATCAGGCTG
>21949_13017/1-165
----GGGGCTCTACGGGAGCCGTTTGGGTGAATATGGTGTTGTTTCGGTGAAAACGACCAGAGTATCATTTT
GTTTCAATTGTTATGATGTTTTTGATGTAATTGGATGGTTACCATGGGAAAACAATAAAAAGCATGCGTTCA
CTTAGAAACGAGTCAAACCGGGCTG
>19302_6557/1-165
----GGAGCTCTACGGGAGCCGTTTGGGTAAATACCGTGTTGTTTCGGTCGGAATGACCTGAGTATGATTCT
TTTTCACTTGTGATGATGTTTTTCATGTAATTGGATGGTTCCCATGGGAAAACACTCAAAAACTTGCGTTCA
GTTGGAAACGAGTCAAACCAGGCTG
>22310_13529/1-165
----GGAGCTCTACGGGAGCCGTTAGGGTGCATATCGTGTTGTTTCGGTCAAAACGACCAGAGTATCATTTT
GTTTCACTTGTTATGATGTTTTTGATGTAAATGGATGGTTACCATGGTACAACAGTAAAAAACATGAGTTAA
CTTGGAAACGAGTCAAATCAGGCTG
>23742_15642/1-164
----GGAGCTCTACGGGAGCCGTTGGG-TGAATACCGTGTTGTTTCGGTCAAAACGACCCGAGTATCATTTT
GTTTCACTTGTTATGATGTTTTTGATGTAAATGGATGGTTCCCATTGGAAAACACTAAAAAACAAGTGTTTA
GTTGGAAAGGAGTCAAACCAGGCTG
>9502_6502/1-165
----GGAGCTCTACGGGAGCCGTTTGGGTGAATACCGTGTTGTTTCGTTCAAAACGACCCGAGTATCATTTT
GTTTCACTTGCTATGATGTTTTGGATGTAAATGGATGGTTACCATGGGAAAACACTTAAAAACAAGCGTTCA
CTTGGAAAGGAGTCAAACCGGGCTG
>9942_7554/1-163
-----GAGCTCTACGGGAGCCGTTTGGGTGAATACCGGGTTGTTTCGGTCAAAATGACCCGAGTATCATTCT
TTTTCACTTGTTATGATGTTTTTGATGTAATTGGATGGTTCCCATGGGAAAACACTCAAAAACATGCGTTCA
GTTGGGAACGAGTCAAACCAGGCT-
>8609_5916/1-165
----GGAGCTCTACGGGAGCCGTTTGGGTGAATACCGTGTTGTTTCGTTCAAAACGACCCGTGTATCATTCT
TTTTCACTTGTTATGATGTTTTTCATGTAATTGGATGGTTACCATGGAAAAACACTCAAAAACATGCGTTCA
GTTGGAAACGAGTCAAACCAGGCTG
>14340_10966/1-162
----GGAGCTCTACGGGAGCCATTTGG-TGAATACCGTGTTGTTTCGGTCAAAACGACCCGATTATCATTTT
TTTTCGCTTGTGATGATGTTTTTGATGTAATTGGATGGTTATCATGGGAAAACAGTAAAAAACATGCCTTCA
CTTGGAAACGAGTCAAATCAGGC--
>7826_14481/1-165
----GGAGCTCTACGGGAGCCGTTTGGGTGAACACCGTGTTGTCTCGGTCAAAACGACCCGAGTATCATTTT
TTTTCACTTGTGATGATGTTTTTGATGTAAATGGATGGTTATCATGGGAAAACAGTAAAAAACATGCGTTCA
CTTGGAAACGAGTCAAATCAGGCTG
>20282_6052/1-165
----GGAGCTCTACGGGAGCCGTTTGGGTGAATACCGCGTTGTTTCGCTCAAAACGACCCGGGTATCATTCT
TTTTCACTTGTTATGATGTTTTTGATGTAATTGGATGGTTACCATGGGAAAACACTAAAAAACATGCGTTTA
GTTGGAAAGGAGTCAAACCAGGCTG
>13735_6800/1-165
----GGAGCTCTTCGGGAGCCGTTTGGGTGAATACCGTGCTGTTTCGGTTAAAACGACCCGAGTATCATTTT
GTTTCACTTGTGATGATGTTTTTGATGTAAATGGATGGTTATCATGGGAAAACAGTAAAAAACATGTGTTCA
CTTGGAAAGGAGTCAAATCGGGCTG
>12034_11614/1-164
-----GGGCTCTTGGGGAGCCGTTTGGGTGAATACCGTGTTGTTTCGGTCAAAACGACCCGAGTATCATTTT
GTTTCACTTGTTATGATGTTTTTGATGTAAATGGATGGTTACCATGGGAAAAAAATAGAAAACATGCGTTCA
CTTGGAAAGGAGTCAAATCAGGCTG
>15683_19509/1-165
----GGAGCTCTACGGGAGCCGTTTGGGTGAATACCGTGTTGTTTCGGTCAAAACGACCCGAGTATCATTTT
TTTTCACTTGTTATGATGTTTTTGATGTAAATGGATGGTTACCATGTGAAAACAATAAAAAACATGCGTTCA
CTTGGAAACGAGTCAAATCGGGCTG
>3427_14629/1-165
----GGAGCTCTACGGGAGCCGTTTGGGTGAATACCGTGTTGTTTCGTTCAAAACGACCCGAGTATCATTCT
GTTTCACTTGTTATGATGTTTTTGATGTAATTGGATGGTTACCATGGGAAAACACTAAAAAACATGCGTTTA
CTTGGAAACGAGTCAAATCAGGCTG
>24357_18334/1-165
----GGAGCTCTTCGGGAGCCGTTTGGGTGAATACCGTGTTGTTTCGGTCAAAACGACCCGAGTATCATTTT
GTTTCACTTGTTATGATGTTTTTGATGTAAATGGATGGTTACCATGGGAAAACAATTAAAAACATGCGTCCA
CTTGGAAACGAGTCAAACCAGGCTG
>25871_21985/1-165
----GGAGCTCTACGGGAGCCGTTTGGGTGAATGCCGTGTTGTTTCGGTCAAAACGACCCGAGTATCATTTT
GTTTCACTTGTTATGATGTTTTTGATGTAAATGGATGGTTACCATGGGAAAACAATAAAAAACATGCGTTCA
CTTGGAAATGAGTCAAATCAGGCTG
>22616_5409/1-165
----GGAGCTCTTCGGGAGCCGTTTGGGTGAATACCGTGTTGTTTCGGCCAAAACGACCCGAGTATCATTTT
GTTTCACTTGTTATGATGTTTTTGATGTAAATGGATGGTTACCATGGGAAAACACTAAAAAACATGCGTTCA
CTTGGAAACGAGTCAAATCAGGCTG
>5525_11139/1-165
----GGAGCTCTTCGGGAGCCGTTTGGGTGAATACCGTGTTGTTTCGGTCAAAACGACCCGAGTATCATTTT
GTTTCACTTGTGATGATGTTTTTGATGTAAATGGATGGTTACCATGGGAAAACAATAAAAAACATGCGTTCA
CTTGGAAAGGAGTCAAATCAGGCTG
>24689_17156/1-164
----GGAGCTCTTCGGGAGCCGTTTGG-TGAATACCGTGTTGTTTCGGTCAAAACGACCCGAGTATCATTTT
GTTTCACTTGTTATGATGTTTTTGATGTAAATGGATGGTTACCATGGGAAAACAATAAAAAACATGCGTTTA
CTTGGAAACGAGTCAAATCAGGCTG
>12710_1633/1-163
------AGCTGTTCGGGAGCTGTTTGGGTGAATACCGTGTTGTTTCGGTCAAAACGACCTGACTACCATTCT
TTTTCACTTGTTGTAATGTTTTTTTTGTAATTGGATGGTTCCCATAAGAAAACACTCAAAAACAAGTGTTTA
CTTGCAAACGAGTCAACCCGGGCTG
>5919_13696/1-162
------AGCTGTTCGGGAGCTGTTTGG-TGAATACCGTGTTGTTTCGGTCAAAACGACCTGACTACCATTCT
TTTTCACTTGTTGTAATGTTTTTTGTGTAATTGGATGGTTCCCATCAAAAAACACTCAAAAACAAGTGTTTA
CTTGCAAACGAGTCAAACCGGGCTG
>12160_19969/1-164
-----GAGCTGTTCGGAAGCTGTTTGGGTGAATACCGTGTTGTTTCGGTCAAATCGAACCGAGTATCATTCT
TTTTCACTTGTTATGATGTTTTTAATGTAATTGGATGGTTCCTATGGGAAAACACTCAAAAAGATGCGTTTA
CTTGCAAACGAGTCAAACCGGGCTG
>9913_2727/1-164
-----GAGCTGTTCGGGAGCTGTTTGGTTGAATACTGTGTTATTTCGGTCAAAATGACCCGAGTACCATTCT
TTTTCACTTGTTATGATGTTTTTGATGTAATTAGATTGTTCCCATAGGAAAACACTCAAAAACAAGTGTTTA
CTTGCAAACGAGTCAAACCGGGCTG
>14308_6794/1-164
-----GAGCTGTTCGGGAGCTGTTTGGGTGAATACCGTGTTTTTTCGGTCAAAACGACCCGAGTATCATTCT
TTTTCTCTTGTTATGATGTTTTTGATGTAATTAGATGGTTCCCATAGGAAAACACTCAAAAAAAAGGGTTTA
CTTGCAAAGGAGTCAAACCGGGCTG
>10501_4536/1-162
-----GAGCTGTTCCGGAGTCGTTTGGGTGAATACCATGTTGTTTCGGTCAAAACGCCCCGAGTATCATTCT
TTTTCACTTGTTACGATGTTTTTGATGCAATTGGAGGGTTCCCATCGGAAAACACTCAAAAA--TAAGCTTA
CTTGCAAACGAGTCAAACCGGGCTG
>13187_12175/1-162
-----GAGCTGTTCGGGAGTTGTTTGG-TGAATACCGTGTTGTTTCGGTCAAAACGCCCCGAGTATCATTCT
TTTTCACTTGTTATGATGTTTTTGATGTAATTGGATGGTTCCCATGGGAAAACACTCAAAAATAAGTGTTTA
CTTGCAAACGAGTCAAACCGGGCT-
>24980_3419/1-164
----GGAGCTGTTCGGGAGCTGTTTGGGTGAATACCGTGTTGTTTCGGTCAAAACGACCTGAGTATCATTCT
TTTTCACTTGTTATAATGTTTTTGATGTAATTGTATGGTTCCCATGGGAAAATACTCAGATACTTGCGTTTA
CTTGCAAACAAGTCAAACCGGGCT-
>18300_2803/1-165
----GGAGCTCTACGGGAGCTGTTTGGTTGAATACCGTGTTGTTTCGGTCAAAGCGACCCAAGTATCATTCT
TTTTCACTTGTTATGATGTTTGTAATTTAATTGGATGGTTCCCATTGGAAAACACTCAAAAACATGCGTTTA
CTTGCAAACGAGTCAAACCGGGCTG
>22339_5011/1-164
----GGAGCTGTTCGGGAGCTGTTTGG-TGAATACCGTGTTGTTTCGGTCAAAACGACCCAAGTATCATTCT
TTTTCACTTGTTATAATGTTTGTTATGTAATTGTATGGTTCACATAGGAAAACACTCAAAAACATGCGTTTA
CTTGCAAACGAGTCAAACCGAGCTG
>23872_4748/1-164
----GGATC-TTTAGGGAGCCGTTTGGGTGAATACTGTGTTGTTTCGTGCAAAACGGCCGTAGTATCATTCT
TTTTCAGTTGTTATGATGTTTTTGATGTAATTGGATGGTTTTCATGGGAAAACACTCGAAAACAAGTGTTTA
CTTGCAAAGGAGTCAAACCGGGCTG
>16487_6936/1-165
----GGAGCTGTACGGGAGCCGTTTGGGTGAATACCGTGTTGTTTCGTGCAAAACAACCGTAGTATGATTCT
TTTTCACTTGTTATGATTTTTTAGATCTAATTGGATGGTTCCCGTGGGAAAACACTCAAAAACATGTGATTA
CTTGCAAAGGAGTCAAACCGGGCTG
>11315_15345/1-165
----GGAGCTCTACGGGAGCCGTTTGGGTGAGTACCGTGTTGTTTCGTGCAAAACGACCGTAGTATCATTCT
TTCTCACTTGTTATAATTTTTTTGATCTAATTGGATGGTTCCCGTGGGAAAACACTCAAAACCATGTGATTA
CTTGCAAAGGAGTCAAACCGGGCTG
>12537_3928/1-164
-----GAGCTCCACGGGAGCCGTTTGGATGAATACCGTGTTGTTTCGTGCAAAACGACCGTAGTATCATTCT
TTTTCACTTGTTATGATCTTTTTGATCTAATTGGATGGTTCCCGTGGGAAAACACTCAAAAACATGTGATTA
CTTGCAAAGGAGTCAAACCGGGCTG
>15170_2048/1-163
-----GAGCTCCACGGGAGCCGTTTGA-TGAATACCGTGTTGTTTCGTGCAAAACGACCGAGGTATCATTCT
TTTTCACTTGTTATGATTTTTTTGATCTAATTGGATGGTTCCCGTGGGAAAACACTCAAAAATAGGTGATGA
CTTGCAAAGGAGTCAAACCGGGCTG
>17415_12427/1-164
-----GAGCTCTACAGGAGCCGTTTGGGTGAATACCATGTTGTTTCGGTCCAAATGACCCGAGTATCATTCT
TTTTCACTTGTTATAATGTTTTTGATGTAATTGGATGGTTGCCATAGGAAAACACTGAAAAACTTGTGTTTA
CTTGCAGACGTATCAAACCGGGATG
>27040_16145/1-163
-----GAGCTCTACGGGAGCCGTTTAG-TGAATACCGTGTTGTTTCGTGCAAAACGACCCGAGTATCATTTT
TTTTCTTTTTTTATGATGTTTTTGATGTAATTGGATGGTTCTTATGTGAAAACACTCAAAAACAAGTGTTTA
CTTGCAAAGGAGTCAAAACAGGCTG
>20508_12441/1-162
----GGAGCTCTACAGGAGCCGTTGGG-TAAATACCGTGTTGTTTCGTGCAAAACGACCCGACTATCTCTCT
TTTTCACTTGTTATGATGTTTTTGATGTAATTGGATGGTTCCTATGG-AAAACATTCAAAAA-GAGTGTTTA
CTTGCAAAGGAGTCAAATCAGGCTG
>14351_13208/1-164
----GGAGCTCTATAGGAGCTGTTGGG-TGAATACCGTGTTGTTTCGTGCAAAACGACCCGACTATCACCCC
TTTTCACTTGTTATGATGTTTTTGATGTAATTGGATGGTTCCTATGGGAAAACATTCAGAAACAAGTGTTTA
CTTGCAAAGGAGTCAAGTCAGGCTG
>16411_11235/1-167
-TTTGGAGCTCTATAGGAGCCGTTGGG-TGAATACCGTGTTGTTTCGTGCAAAACGACCCGACTATCACTCT
TTTTCACTTGTTATGATGTTTTTGATGTAATTGGATGGTTCCTATGGGAAAACATTCAAAAACAAGTGTTTA
CTTGCAAAGGAGTCAAATCAGGCTG
>3093_13482/1-161
----GGAGCTCTACGGGAGCTGTTTGGGTGAATACCGTGTTGTTTCGGTCAAAATGACCCGAGTATCATTCT
TTTTCACTTGTTATGATGTTTTTGATGTAATTGGATGGTTCTC-TGAGGAAACACTCAAAAA---CCGTTAA
CTTGCAAACATGTCAAACCGGGCTG
>20321_7718/1-161
----GGAGCTCTACGGGAGCTGTTTGGTTGAATACCGTGTTGTTTCGGTCAAAACAACCCGAGTATCATTCT
TTTTCACTTTTTATGATGTTTTTGATGTAATTGGATGGTCCT-ATAGGAAAACACTCAAAAG---GCGTTTA
CATACAAACGAGTCAAACCGGGTTG
>11401_22879/1-163
-----GAGCTGTTCGGGCGCCGTTTGGGTGAATACCGTGTTGTTTCGGTCAAAACGAGCCGAGTATCATTTT
TTTTCACATGTTATAATTTTT-TGATGTAATTGGATGTTTCCCATGGAAAAACACTCAAAAACAAGTGTTTA
GTTGCAAACGAGTCAAACCGGGCTG
>10198_2532/1-163
----GAAGCTCTACGGGAGCCGTTTGGGTGAATATCGTGGTGTTTCGGTCAAAACAACCCGAGTATCATTCT
TTTTCATTTGTTATAATTTTTTTGATGTATTTGGATGGTTCCCAAGGAAAAACACTCAAAAACATGCGTTTA
CTTGGAAAGGAGTCAAACCGGGC--
>18799_3070/1-164
-----GAGCTCGACGGGATCCGTTTGGGTGAATACAAGGTTTTTTCGATCAAAACGACCCGAGTATAATTCT
TTTTCACTTGCTATGATTTTTTTGTTGTAGTTGGGTGATTCCTATGGGAAAAAACTCAAAAGCAAGTGTTTA
CTTGCAAAGGAGTCAAACCGGGCTG
>6403_20404/1-164
-----GAGCTCTACGCGAGCCCTTTGGGTGAATACCGTGTTGTTTTGTGCAAAACGACCCGACTATCATTAT
TTTTCACTTGTTATGATATTTTTGATGAAATTGGATGGTTCCCATGGTAAAACACACAAAAACAAGTGTTTA
CTTGCAAACGAGTCAAACCGGGCTG
>9037_12828/1-165
----GGAGCTGTACGGGAGCCGTTTGGGTGAATACCGTGTTGTTTCGGTCAAAACAACCCGAGTATCATTCT
TTTTCACTTGTTATGATGTTTTTCATGTACTTGAATGGTTCGCATGGGAAAACACACAAAAGCTTGTGTTTA
CTTGCAAACGAGTCAAACCAGTCTG
>22871_17228/1-164
----GGAGCTCCACGGGAGCCGTTTTG-TGAATACCGTGTTGTTTTGTGCAAAACGACCCGAGTATCATCCT
TTTTCACTTCTTATGATGTTTTTGATGTAATTGGATGGTTCCCATGGAAAAACAATCAAAAACAAGTGTTTA
CTTGCAAAGGAGTCAAACCGGGCTG
>25561_18918/1-161
----GGAGCTCTACGGGAGCCGTTTGT-TGAATACCGTGTTGTTTTATGCAAAACGACCCGAGTATCATTCT
TTTTCACTAGTTATGATGTTTTTGATGTAATTGGATGGTTCCCATGGAAAAACACTCAAAAA---TCGTTTA
CTTGCAAACAAGTCAAACCGGGCTG
>11190_3035/1-161
----GGAGCTCTACGGGAGCCGTTTGG-GGAATACCTTGTTGTTTTGTGCAAAACGACCCGAGTATCATTCT
TTTTCACTAGTTATGATGTTTTTGATGTAATTGGATGGTTCCCATGGAAAAACACTCAAAAA---GTGTTTA
CTTGCAAAGAAGTTATTCCGGGCTG
>23154_13829/1-160
----GGAGCTCTATGGGAGCCGTTTGG-TGAATACCGTGTTGTTTTGTGCAAAACGACCCGAGTATCATTCT
TTTTCACTAGTTATGATGTTTTTGATGTAATTGAATGGTTCCCATGGAAAAACACTCAAAAA---GTGTTTA
CTTGCAAAGAAGTCATTCCGGGCT-
>25039_7638/1-162
----GGAGCTCTACGGGAGCCGTTTGGGTGAATACCGTGTTGTTTTGTGCAAAACGACCCGAGTATCATTCT
TTTTCACTAGTTATGATGTTTTTGATGTAATTGAATGGTTCCCATGGAAAAACACTCAAAAA---GTGTTTA
CTTGCAAAGAAGTCAAACCGGGCTG
>22720_3902/1-164
----GGAGCTCTACGGGAGCCGTTTGGGTAAATACCGTGTTGTTTCGGTCAGAATGACCTGAGTATCATTCT
TTTTCACTTGTTATGATGTTTTTCATGTAATTAGATGGTTTCCATGGGAAAACACTCAAAAACATGCGTTTA
CTTGCAAAGAAGTCGAACCGGGCT-
>18103_10448/1-164
-----GAGCTCTACGGGAGCCGTTTGGGTAAATACCGTGTTGTTTCGGTCAGAATGACCTGAGTATCATTCT
TTTTCACTTGTTATGATGTTTTTCATGTAATTAGATGGTTTCCATGGGAAAACACTCAAAAACAAGAGTTTA
GTTGCAAAGGAGTAAAATCGGGCTG
>17563_20223/1-164
----GGAGCTCTACGGGAGCCGTTT-GGTAAATACCGTGTTGTTTCGGTCAGAATGACCTGAGTATCATTCT
TTTTCACTTGTTATGATGTTTTTCATGTAATTAGATGGTTTCCATGGGAAAACACTCAAAAACAAGTGTTAA
GTTGCAAAGAAGTCAAACCGGGCTG
>10912_14313/1-165
----GGAGCCCTACAGGAGCCGTTTGGGTGAATACCGTGTTGTTTCGGTCAGAATGACCTGAGTATCATTCT
TTTTCACTTGTAATGATGTTTTTTATGTAATTAGATAGTTTCCATGGGAAAACACACAAAAACAAGTGTTTA
GTTGCAAAGGAGTCAAATCGGGCTG
>7493_15478/1-164
----GGAGCCCTACGGGAGCCGTTTGG-TGAATACCGTGTTGTTTCGGTCAGAATGACCAGAGTATCATTCT
TTTTCACTTGTAATGATATTTTTGATGTAATTAGATAGTTTCCATGGGAAAACACTCAAAAACATGTGTTTA
CTTGGAAACGAGTCAAATCGGGCTG
>18075_3199/1-164
----GGAGCTCTACTCGAGCCGTTTGG-AGAATACCGTGTTGTTCCATGCAAAACGACCCGAGTATCATTGT
TTCTCACTTGTTATGATGTTTTTGATGTAATTGGATGGTTCCCAAGGGAAAACACTCAAAAACTAGTGGTTA
CTTGCAAATGAGTCAAACTGGGCTG
>20468_16286/1-164
----GGAGCTCTACTGGAGCCGTTTGG-AGAATACCGTGTTGTTCCATGCAAAACGACCCGAGTATCATTGT
TTCTTACTTGTTATGATGTTTTTAATGTAATTGGATGGTTCCCAAAGGAAAACACTCAAAAACAAGTGGTTA
CATGCAAACGAGTCAAACTGGGCTG
>7278_7488/1-164
----GGAGCTCTACGGGAACCGTTTGGGTGAATAACGTGTTGTTTCGGTCAAAACGGTCCGAGTATCATTCT
TTTCCACTTGTTATGATGTTTCTGATGTAATTGAATGGTTCCCATAGGAAAACACTCAAAAACAAGTGTTTA
CTTGCAAACGAGTCAAGCCAGGCT-
>16924_3288/1-165
----GGAGCTGTACGGGAGCCGTTTGGGTGAATACCATGGTGTTTCGTGCAAAACGACCCGAGTACCATTCT
TTTTCACTTGTTATAATGTTTTTGATGTAATTGGATGGTTCCTAAGGGAAAACACACAAAAACAAGTGCTTA
CGTGCAAACGAGTCAAACTGGGCTG
>17240_23993/1-165
----GGAGCTCTACGGGAGCCGTTTGGGTGAATACCGTGTTGTTTCGGTCGAAACTACACGTGTATCATTCT
TTTTCACTTGTTATGATGTTTTTGATGTAATTGGATGGTTTTTATGTGAAAACACTCAAAAACAAGTGTTTA
CTTGCAAAGGAGTCAAAATAGGCTG
>24831_6838/1-165
----GGAGCACTACGGGAGCCGTTTGGTTGAATACCGTGTTGTTTCGGTCCAAATGACCCGAGTATCATTCT
TTTTCACTTGTTATGATATTTTTTATGTAATTGGATGGTTGCCATAGGAAAACACTCAAAAACAAGTGTTTA
CTTGCAAACAAATCAAACCGGGCTG
>18170_12320/1-165
----GGACCTCTACAGGAGCCGTTTGGGTGAATACCAAGTTGTTTTGGTCAAAACGACCCGAGCATCATTAT
TTTTCACTTGTTATGATGTTTTTGATGTAATTGGATGGCTCCGATGGAATAACACTCAAAACCAGGTGTTTA
CTTGAGAAGGAGTCAAACCGGGCTG
>18133_12294/1-165
----GGAGCTCTACAGGAGCCGTTTGGGTGAATACCGTGTTGTTTTGGTCAAAACGACCCGAGTATCATTAT
TTTTCACTTGTTATGATGTTTTTGATGTAATTGGATGGCTCCGATGGAATAACACTCAAAACCAGGTGTTTA
CTTGCAAAGGAGTCAAACTTGGCTG
>15240_17836/1-165
----GGAGCCCTACGGGAGGCGTTTGGGTGAATACCGTGTTGTTTTGGTCAAAACGACCCGAGTATCATTAT
TTTTCACTTGTTATGATGTTTTTGATGTAATTGGATGGCTCCGATGGTAAAACACTCAAAAGTAAGTGTTTA
CTTGCAAAAGAGTCAAACCGGGCTG
>28179_17285/1-165
----GGAGCTCTACGGGAGCCGTTTGGGTGAATACCGTGTTGTTTTGGTCAAAACGACCCAAGTATCATTCT
TTTTTACTTGTTATGATGTTTTTGATGTAATTGGCTGGCTCCGATGGTATAACACTCAAAACCAAGTGTTTA
CTTGCAAAGGAGTCAAACCGGGCTG
>26908_19939/1-164
----GGAGCTCTAAGGGGGCCGTTTGG-TGAATACCGTGTTGTTTTGGTCAAAACGACCCGAGTATCATTAT
TTTTCACTTGTTATGATGTTTTTGATGTAATTGGATGGCTCCGATGGTATAACACTCAAAACTAAGTGTTTA
CTTGCAAAGGAGTCAAACCGGGCTG
>21181_7458/1-163
----GGAGCTCTACGGGAGCTGTTTGGGTGAATACCGTGTTGTTTCGGTCAAAATGACCCGAGTATCATTCT
TTTTCACTGGTTATGATGTTTTTGATGTAATTGGATGGTCCT-ATGGGAAAACACTCAAAAACTTACGTTTA
CATGCAAACGAGTCATCCCGGGCT-
>8039_9904/1-163
----GGAGCTCTACGGGGGCCGTTCGGGTGAATACCGTGTTGTTTCGGTCATAAAGACTCGAGTATCATTGT
TTTTCACTTGTTATGATGATTTTGATGTAATTGGATGGTTGCCATGGGAAAACACTCAAAAACAAGTGTTTA
CTTGCAAAAGAGTCAAACCGGGC--
>6777_9755/1-164
-----GAGCTCTACGGGAGCCGTTTGGGCGAATACCGTGTTGTTTCGTGCAAAACGACCCGAGTATCATTGT
TTCTCACTTGTTATGATGTTTTTGATGTAATTGGATGGTTCCTAAGGGAAAACACACAAAAAAAAGTGTTTA
CTTGCAAACGAGTCAAACCGGGCTG
>4471_6129/1-164
----GGAGTTCTACGTGAGCCGTTTGGGTGAATATCGGGTTGTTTCGGTCAAAACGACCCGA-TATAATTCT
TTTTCACTTTTTATAATTTTTTTGGTGTAATTGGAAGGTTCCCATGGGAAAAAACTCAAAAGCAAGTGGTTA
CTTGCAAAGTAAGCAAACTGGGTTG
>15691_7657/1-165
----GGAGCTCTACGGGAGCCGTTTGGGTTAATATCAGGTTGTTTCGGTCAAAACGACCCGAGTATCATTCT
TTTTCACTTGTTATGATTTTTTTGATGCAATTAGATGGCTCCCATGAGAAAAAACTCAAAAGCAAGTGTTTA
CATGCAAAGCAGTCAAACCGGGCTG
>19072_7059/1-161
-------GCTCTACGGGAGCCGTTTGG-TGAATACAAGGTTGTTTCGGTCAAAACGACCCGAGTATAATTCT
TTTTCACTTGTTATGATTTTTTTTTTGCAATTAGATGGTTCCCATGGGAAAAAACTCAAAAGCAAGTGTTTA
CTTGCAAAGCAGTCAAACCGGGCTG
>22094_10972/1-165
----GGAGCTCTACGGGAACCGTTTGGGCGAATACCGTGTTGTGTCGGTCAAAACGACCCGAGTATCATTCT
TTTTCACTTGCTATGATGTTTCTAATGTAATTGGATGGTTTTCATGGGAAAACACTCAAAAACATGTGTTTA
CGTGCAAACGAGTCAAGCCGGGCTG
>17554_18155/1-165
----GGAGCTCTACGGGAGCCGTTTGGGTGAATACCGTGTTGTTTCAGGCAAAACGACCCGAGTATCATTCT
TTTTCACTTGTTATGATGTTTTTGATTTAATTGGATGGTTCCCTAGAGAAAATACCCAAAAACAAGTGTTTA
CTTGCAAACGAGTCAAACCGGACTG
>17241_15304/1-165
----GGAGCTCTACAGGAGCCGTTTGGGTGAATACCGTGTTATTTCGGTCAAAACGACCTGAGTACCATTCT
TTTTCACTTGTTACGATGTTTTTGATGTAATTAGATGGTTCCCATGAGAAAACACTCAAAAACAAGTGTCTA
CTTGCAAACGATTCAAACCGGGCTG
>3144_12295/1-163
------AGCTCTACGGAAGCCGTTTGGGTGAATAGCGGGTTGTTTCGGTCAAAACAACCCGAGTATAATTCT
TTTTCACGTGTTATGATGTTTTTGATGTAATTCGATGGTTTCCATGGAAAAACACTCAAAAACAAGTGTTTA
CTTGCAAAGGAGTCAAACCGGGCTG
>24682_10627/1-163
------AGCTCTACGGAAGCCGTTTGGGTGAATAGCGGGTTGTTTCGGTCAAAACAACCCGAGTATAATTCT
TTTTCACTTGTTATGATTTTTTTGATGTAATTGGATGGTTCCCATGAGAAAACACTCAGAAACAAGTGTTTA
CTTGCAAAGGAGTAATATCGGGCTG
>27206_14838/1-163
----GGAGCTCTACGGGAGCCGTTTTG-TGAATACCGGGTTGTTTCGGTCAAAACAACCTGAGTATCATTCT
TTTTTACTTGTTATGATGTTTTTGATGTAATTGCATGGTTCCCAAGGGAAAACACTCAAAAACATGTGTTTA
CTTGCAAAAGAGTCAAACCAGGCT-
>15865_9223/1-165
----GGTGCTCTACGGGAGCCGTTCGGGTGAATACCGTGTTGTTTCGGTCAAAACGACCCGAGTATCCTTTT
TTTTCACTTGTCATAATGTTTTTGATGTAACTGGATGGTTCCTATGGGAAAACACTCAAAAACAAGTGTTTA
CTTGCAAACGAGTCAAACCGGGCTG
>13651_11364/1-165
----GGAGCTCTACGGGAGCCGTTTAGGTGAATACCGGGTTGTTTCGGTCAAAACGACCCGAGTATCATTCT
TTTTCACTTGTTATAATGTTTTTGATGTAATTGGATGGTTCCCAAGGGTAAACATTCAAAAACAAGTGTTGA
CTTGCAAAGGAGTCAAAACAGGCTG
>16512_1487/1-164
----GGAGCTGTACGTGAACGGTTTGGGTGAATATCGGGTTGTTGCGGTAAAAACAACCCGA-TATAACTCT
TTTTCACTTGTTATGATGTTTTTGATGTAACTGGATGGTTCCCATGGGAAAACACTCAAAAGCAAGTGTTTA
CTTGCAAAGGAGTCAAACCGGGCTG
>19250_16864/1-164
----GGAGCTCTACGTGAGCCGTTTGGGTGAATATCGGGTTGTTTCGGTCAAAACGACCCAAGTATAATTCT
TTTTTACTTGTTATGATGTTTTTGATGTAGTTAGATGGTTCCCATGGGAAAACACTCAAAAACAAGTGTTTA
CTTGCAAAG-GACTAAACCGGGCTG
>15148_9061/1-163
-----GAGCTCTACGGGAGCCGTTTGGGTGAATACAAGGTTGTTTCGATCAAAACGACCCGAGTATAATTCT
TTTTCACTTGTTATGATTTTTTTGATGTAATTGGATGGTTCCCATGGGAAAACACTCAAAAACAAGTGTTTA
CTTGCAAATGACTCAA-CCGGGCTG
>10812_10371/1-164
----GGAGCTCTACGTGAGCCGTTTGGGTGAATATCGGGTTGTTTCGGTCAAAACGACCCGA-TATACTTTT
TTTTCACTTGTTATTATTTTTTTGATGTAAGTGGATGGGTCCCATGGGAAAACACTCAAAAGCAAGTGTTTA
CTTGCAAAGGAGTAAAACCGGGCTG
>26156_6629/1-161
----GGAGCTCTACGTGAGCCGTTTGGGTGAATATCGGGTTGTTTCGGTCAAAACGACCCGA-TATAACTCT
TTTTCACTTGTTATGATTTTTTTGATGTAACTGGATGGTTCCCATGGGAAAAAACTCAAAAA---GTGTTTA
CTTGCAAAGGAGTCAAACCGGGCTG
>17921_4957/1-165
----GGAGCTCTACGTGAGCCGTTTGGGTGAATATCGGGTTGTTTCGGTCAAAACGACCCGAGTATAATTCT
TTTTCACTTGTTATGATTTTTTTGATGTAATTGGATGGTTCCCATGGGAAAAAACTAAAACACAAGTGTTTA
CTTGCAAAGGAGTCAAACCGGGCTG
>12150_14743/1-164
----GGAGCTCTACGTGAGCCGTTTGGGTGAATATCGGGTTGTTTCGGTCAAAACGACCCGA-TATAACTCT
TTTTCACTTGTTATGATTTTTTTGATGTAACTGGATGGTTCCCATGGGAAAAAACTCAAAAGCAAGTGTTTA
CTTGCAAAGGAGTCAAACCGGGCTG
>15282_2905/1-165
----GGAGCTCTACGTGAGCCGTTTGGGTGAATAGCGGGTTGTTTCGGTCAAAACGACCCGAGTATAATTCT
TTTTCACTTGTTATGATTTTTTTGATGTAATTGGATGGTTCCGATGGGAAAAAACTCAAAAGCAAGTGTTTA
CTTGCAAAGGAGTCAAACCGGGCTG
>21132_6756/1-165
----GGAGCTCTACGTGAGCCGTTTGGGTGAATATCGTGTTGTTTCGGTCAAAACGACCCGAGTATAATTCT
TTTTCACTTGTTATGATTTTTTTGATGTAATTGGATGGTTCCCATGGGAAAAAACTCAAAAGCAAGTGTTTA
CTTGCAAAGGAGTCAAACCGGGCTG
>3489_8702/1-164
-----GAGCTCTACGTGAGCCGTTTGGGTGAATATCGGGTTGTTTCGGTCAAAACGACCCGAGTATAATTCT
TTTTCACTTCTTATGATTTTTTTGATGTAATTGGATGGTTCCCATGGGAAAAAACTCAAAAGCAAGTGTTTA
CTTGCAAAGGAGTCAAACCGGGCTG
>8265_7454/1-165
----GGAGCTCTACGTAAGCCGTTTGGGTGAATATCGGGTTGTTTCGGTCAAAACGACCCGAGTATAATTCT
TTTTCACTTGTTATGATTTTTTTGATGTAATTGGATGGTTCCCATGGGAAAAAACTCAAAAGCAAGTGTTTA
CTTGCAAAGGAGTCAAACCGGGCTG
>24344_10825/1-165
----GGAGCTCTACGTGAGCCGTTTGGGTGAATATCGGGTTGTTTCGGTCAAAACGACCCGAGTATAATTCT
TTTTCACTTGTTATGATTTTTTTGATGTAATTGGATGGTTCCCATGGGAAAAAACTCAAAAGCAAGTGTTTA
CTTGCAAAGGAGTCAAACCGGGCTG
>7273_11525/1-163
----GGAGCTCTACGTGAGCCGTTTGG-TGAATATCGGGTTGTTTCGGTCAAAACGACCCGA-TATAATTCT
TTTTCACTTGTTATGATTTTTTTGATGTAATTGGATGGTTCCCATGGGAAAAAACTCAAAAGCAAGTGTTTA
CTTGCAAAGGAGTCAAACCGGGCTG
>10385_24001/1-164
----GGAGCTCTACGTGAGCCGTTTGGGTGAATATCGGGTTGTTTCGGTCAAAACGACCCGAGTATAATTCT
TTTTCACTTGTTATGATTTTTTTGATGTAATTGGATGGTTCCCATGGAAAAACACTCAAAAAAAAGTGTTTA
CTTGCAAATGACTCAA-CCGGGCTG
>12990_4413/1-163
----GAAGCTCTACGTGAGCCGTTT-GGTGAATATCGGGTTGTTTCGGTCAAAACAACCCGAGTATAATTCT
TTTTCACTTGTTATGATTTTTTTGATGTAATTGGATGTTTCCCATGGAAAAACACTCAAAAACAAGTGTTTA
CTTGCAAATGACTCAA-CCGGGCTG
>22000_15740/1-163
-----GAGCTCTACGGGAGCTGTTTGG-TGAATACCGGGTTGTTTCGGTCAAAACGACCCGAGTATCATTCT
TTTTCACTTGTTATGATGTTTTTGATGTAATTGGATGGTTCCTAAGGGAAAACACTCAAAAACAAGTGTTTA
CATGCAACGGAGTCAAACCGGCCTG
>19515_13631/1-163
-----GAGCTCTACGAGAGCCGTTT-GGTGAATACCGTGTTGTTTCAGTCAAAACGACCCGAGTATCATTCT
TTTTCACTTGTTATGATTTTTTTGATGTAATTGAATGGTTCCCATGGAAAAACACTCAAAAACTTGCGTTTA
CGGGCAAACGTGTCAAACCGTGCTG
>10902_7561/1-161
----GGAGCTCTACGGGAGCCGTTAGGGTGAATACCGTGTTGTTTCAGTCAAAACGACCCGAGTATCATTCT
TTTTCACTTCTTATGATGTTTTTGATTTAATTGGTTGGTTCCCATGCGAAAACACTCAAAAA---GCGTTTA
CTTGCAAAAGAGTCAAACTAGGCT-
>23861_4154/1-165
----GGAGCTCTACGGGAGCCATTTGGGTGAATACCGTGTTGTTTCGGTCAAAACGACCCGAGTATCATTCT
TTTTCACTTGTTATGATGTTTTTGATGTAATTGGATGGTTCCCATGGGAAAACACGCAAAAACATATGTGTA
TTTGGAAACGAGTCAAACCGGGCTG
>16910_5665/1-165
----GGAGCTCTACGGGAGCCGTTTGGGTGAATACCGTGTTGTTTCGGTCAGAATGACCCGAGTATCATTCT
TTTTCACTTGTTATGATGTGTTTGATGTAAATGGATAGTTGCCATGGGAAAACACTCAAAAACAAGCGTTTA
GTTGCAAAGGAGTCAAATCGGGCTG
>11139_4177/1-165
----GGAGCTCTAAAGGAGCCATTTGGGTGAATACCATGTTGTTTTGGTCAAAACGACCCGAGTATAATTCT
TTTTCACTTGTTATGATTTTTTTGATGTAATTGGATGGTTCCCATTGAAAAACACTCAAAAACAAGTGTTTA
CTTGCAAAAGAGTCAAACCGGGCTG
>16577_11628/1-165
----GGAGCTCTACGAGAGCCGTTTGGGTGAATACCGGGTTGTTTCGGTCAAAACAACCTGAGTATCATTCT
TTTTCACTTGTTATGATGTTTTTGATGTAATTGGATGGTTGCCAAAGGAAAACACTCAAAAACAAGTGTTTA
CTTGCAAAGGAGTCAAACAGGGCTG
>12806_8809/1-165
----GGAGCTCTACGGGAGCCGTTAGGGTGCATACCGTGTTGTTTCGGTCAAAACGACCAGAGTATCATTTT
TTTTCACTTGTAATGATGTTTTTGATGTAATTGGATAGTTCCCATGGGAAAACACACAAAAACAAGTGTTTA
GTTGCAAAGGAGTCAAATCGGGCTG
>11917_4727/1-162
----GGAGC-TCTCGGGAGCCGTTTGG-TGCATATCGTGTTGTTTCGGTCAAAACGACCAGAGTATCATTC-
TTTTTACTTGTTATGATGTTTTTGATGTAATTGGATAGTTCCCATGGGAAAACACTCAAAAACAAGTGTTTA
GTTGGAAAGGAGTCAAATCGGGCTG
>8285_9173/1-163
-----GAGCTCTATGGGAGCCGTTTGG-TGAATATCGTGTTGTTTCAGTCAAAACGACCCGAGTATCATTCT
TTTTCACTTGTTATGATGTTTTTGATGTAATTGGATAGTTCCCAAGGGAAAACACTCAAAAACATGCGTTCA
CTTGGAAACAAGTCAAACCAGGCTG
>26603_15166/1-165
----GGAGCTCTACGGGAGCCGTTAGGGTGCATATCGTGTTGTTTCGGTCAAAACGACCGGAGTATCATTTT
GTTTCACTTGTTATGATGTTTTTGATGTAATTGGATGGTTCCCATGGGAAAACATGCAAAAACATGCGTTCA
CTTGGAAACGAGTCAAACCGGGCTG
>19361_2773/1-164
----GGAGCTCTACGGGAGCCGTTTGGGTGCATATCGTGTTGTTTCGGTCAAAACGACCAGAGTATCATTC-
TTTTTACTTGTTATGATGTTTTTGATGTAATTGGATAGTTTCCAAGGGAAAACACTCAAAAACGTGCGGTCA
CTTGGAAACGAGTCAAACCAGGCTG
>20006_3899/1-163
----GGAGCTCTACGGGAGCCGTTTGG-TGCATATCGTGTTGTTTCGGTCAAAACGACCAGAGTAGCATTC-
TTTTTACTTGTTATGATGTTTTTGATGTAATTGGATAGTTACCAAGGGAAAACACTCAAAAACATGCGTTCA
CTTGGAAACGAGTCAAACCGGGCTG
>19036_14807/1-164
-----GAGCTCTATGGGAGCCGTTTGGGTGAATATCGTGTTGTTTCGGTCAAAACGACCCGAGTATCATTCT
TTTTCACTTGTTATGATGTTTTTGATGTAATTGGATGGTTCCCAAGGGAAAACATGCAAAAACATGCGTTCA
CTTGGAAACGAGTCAAACCGGGCTG
>20597_13511/1-165
----GGAGCTCTACGGGAGACGTTTGGGTGAATACCGTGTTTTTTCGGTCAAAACGACCCGAGTATCATTCT
TTTTCACTTTTTATGATGTTTTTGATGTAATTGGATGGTTCCCATGGGAAAACACTCAAAAACATGCGTTCA
CTTGGAAACGAGTCAAACCGGGCTG
>18986_6960/1-164
----GGAGCTCTACGGGAGCCGTTTGG-TGCATATCGTGTTGTTTCGGTCAAAACGACCCGAGTATCATTCT
TTTTCACTTGTTATGATGTTTTTGATGTAATTGGATGGTTCCCATGGGAAAACACTCAAAAACAAGCGTTCA
CTTGGAAACGAGTCAAACCGGGCTG
>10749_8954/1-164
----GGAGCTCTACGGGAGCAGTTTGG-TGAATATCGTTTTGTTTTGGGCAAAACGACCCGAGTATCATTCT
TTTTCACTTGTTATGATGTTTCTGATGTAATTGGATGGATCCCATGGGAAAATACTCAAAAAAACGTGTTTA
CTTGCAAACGAGTCAAACCGGGCTG
>4273_7856/1-165
----GGAGCTCCACGGAAGCAGTTTCGGTGAATACCGTGTTGTTTTGGTCAAAACGACCCGAGTATCATTCT
TTTTCACTTGTTATGATGTTTCTGATGTAATTGGATGGATCCCATGGGAAAATACTCAAAAAAACGTGTTTA
CTTGCAAACGAGTCAAACCGGGCTG
>13336_9670/1-167
-TTTGGAGCTCTACGGGAACCGTTTGGGTGAATACCGTGTTGTTTCGTTCAAAACGACCCGCGTATCATTCT
TTTTCACTTGCTATGATTTTTTTGATGTAATTGGATGGTTCCCATTGGAAAACACTCAAAAACAAGTGTTTA
GTTGCAAAGGAGTCAAACCGGGCT-
>15484_15265/1-166
-TTTGGAGCTCTACGGGAGCCGTTTGG-TGAATATCGTGTTGTTTCGTTCAAAACGACCCGAGTATCATTCT
TTTTCACTTGCTATGATTTTTTTGATGTAATTGGATGGTTCCCATTGGAAAACACTCAAAAACAAGTGTTTA
GTTGCAAAGGAGTCAAACCGGGCT-
>5377_7735/1-162
----GGAGCTCTACGGGAGCCGTTTGG-TGAATACCGTGTTGTTTGGGTCAAAACGACCAGAGTATCATTCT
TTTTCACTTGTTATGATGTTTTTGATGTAATTGGATGGTTCCCATGCGAAAACACTCAAAAACAAGTGTTTA
TTGGCAAAGGAGTCAAACCGGGC--
>18040_4832/1-162
------AGCTCTACGGGAGCCGTTTTG-TGAATATCGTGTTGTTTCGGTCAAAATGACCCGAGTATCATTCG
TTTTCACTTGTTATGATGTTTTTGATGTAATTGGATGGTTGCCATAGGAAAACACTCAAAAACAAGTGTTTA
CTTGCAAACGAGTCAAGCCGGGCTG
>21254_9013/1-164
----GGAGCTCTACGGGAGCCGTTTTG-TGAATACCGTGTTGTTTCGGTCAAAATAACCCGAGTATCATTCT
TTTTCACTTGCTATGATGTTTGTGATGTAATTGAATGGTTCCCATGAGAAAACAGTCAAAAACAAGTGTTTA
CGTGCAAACGAATCAAACCGGGCTG
>26543_12083/1-162
----GGAGCTCTACGGGAGCCGTTTGGGTGAATACCGTGTTGTTTCAGTCAAAACGACCCAAGTATCATTCT
TTTTCACTTGTTATGATGTTTTTAATTTAATTGGATGGTTCCCATGCGAAAACACTCAAAAA---GTGTTTA
CTTGCAAAGGAGTCAAACAGGGCTG
>26762_11889/1-165
----GGAGCTCTACGGTAGCCGTTTGGGTGAATACCGTGTTGTTTCTTGCAAAACGACCCGAGTATCATTCT
TTTTCACTTGTTATAATGTTTTTGATGTAATTGGATGGTTCCCATGGGAAAACACTCAAAAACAAGTGTATA
CTTGCAAACGAGTCAAACCGGGCTG
>14297_15915/1-164
----GGAGCTCTACGGGAGCCGTTTGG-TGAATACCGTGTTGTTTCGGTCAAAATAACCCGAGTATCATTCT
TTTTCACTTGCTATGATGTTTTTGATGTAATTGGATGGTTGTCATGAGAAAACACTCAAAAACAAGTGTTTA
CTTGCAAACAAGTCAAACCGGGCTG
>20622_12338/1-164
----GGAGCTCTACGGGAGCCGTTTGG-TGAATACCGTGTTGTTTCGGTCAAAACGTCCCGAGTATCATTCT
TTTTCACTTGTTATGATGTTTGTGATGTAACTGAATGGTTCCCATAAGAAAACTCTCAAAAACAAGTGTTTA
CTTGCAAACGAGTCAAACCGGGCTG
>4082_5832/1-165
----GGAGCTCTGCGGGAGCCGTTTGGGTGAATACCGTGTTGTTTTGGTCTAAACGACCCGAGTATAATTTC
TTTTCACTTGTTATGATGTTTTTGATGTAATTGGATGGTTCCCATGGAAAAACACTCAAAAACAAGTGTTTA
CTTGCAAAGGAGTCAAACCGGGCTG
>19428_13858/1-165
----GGAGCTCTACGGGAGCCGTTTGGGTGAATACCGTGTTGTTTCGGTCAAAACAACCCGAGTATCACTCT
TTTTCACTTGTTATGATGTTTTTGATGTAATTGGTTGGTTCCCATGGGAAAACACTCAGAAACAAGTGTTTA
CTTGCAAAGGAGTAAAACCGGGCTG
>22595_14680/1-165
----GGAGCTCTACGGGAGCCGTTTGGGTGAAAACCGTGTTGTTTCGGTCGAAACGACGCGAGTATCATTCT
TTTCCACTTGTTATGATGTTTTTGATGTAATTGAATGGTTCCCATGGGAAAACACTCAAAAACAAGTGTTTA
CTTGCAAAGGAGTCAAACCGGGCTG
>18024_7837/1-165
----GGAGCTCTACGGGAGCCGTTTGGGTGAATACCGGGTTGTTTTGGTCAAAACGACCCGAGAATCATTCT
TTTTCACTTGTTATGATGTTTTTGATGTAATTCGATGGTTCCCAAGGGAAAACACTCAAAAACAAGTGTTTA
CTTGCAAAGGAGTCAAACCGGGCTG
>28662_13512/1-163
----GGAGCTCTACGGGAGCCGTTTGGGTGAATACCGTGTTGTTTCGGTCAAAACGACCCGAGTATCATTCT
TTTTCACTTGTTATGATGTTTTTAATGTAATTGGATGGTTCCC--AAGAAAACACTTAAAAACAAGTGTTTA
CTTGCAAAGGAGTCAAACCGGGGTG
>23447_10998/1-165
----GGGGCTCTGCGGGAGCCGTTTGGGTGAATACCGTGTTGTTTCGGTCGAAACGACCCGAGTATCATTCT
TTTTCACTTGTTATGATGTTTTTGATGTAATTCGATGGTTCGCACGGGAAAACACTCAAAAACAAGCGTTTA
CTTGCAAAGGAGTCAAACCGGGCTG
>24148_5179/1-165
----GGAGCTCTACCGGAGCCGTTTGGGTGAATACCATGTTGTTTCGGTCAAAACGACCCGAGTATGATTCT
TTTTCACTTGTTATGATGTTTTTGATGTAATTAGATGGTTCCCATGGAAAAACACTCAAAAACAAGTGTTTA
CTTGCAAAGGAGTCAAACCGGGCTG
>24396_6252/1-164
----GGAGCTCTACCGGAGCCGTTTGG-TGAATACCATGTTGTTTCGGTCAAAACGACCCGAGTATGATTCT
TTTTCACTTGTTATGATGTTTTTGATGTAATTCGATGGTTCCCATGGAAAAATACTGAAAAACAAGTGTTTA
CTTGCAAAGGAGTCAACCCGGCCTG
>12714_9267/1-165
----GGAGCTCTACGGGAGCCGTTTGGGTGAATACCGTGTTGTTTCGGTCGAAACGACCCGAGCATCATTCT
TTTTAACTTGTTATGATGTTTTTGATGTAATTCGATGGTTCCCATAGAAAAACACTTAAAAACAAGTGTTTA
CTTGCAAAGGAGTCAAACCGGGCTG
>6761_8160/1-164
----GGAGCTCTACGGGAGCCGTTTGG-TGAATACCGTGTTGTTTCGGTCGAAACGACCCGAGTATCATTCT
TTTTAACTTGTTATGATGTTTTTGATGTAATTCGATGGTTCCCATAGAAAAACACTTAAAAACAAGTGTTTA
CTTGCAAAGGAGTCAAACCGGGCTG
>18381_9455/1-165
----GGAGCTCTGCGGGAGCCGTTTGGGTGAATACCGTGTTGTTTCGGTCGAAACGACCCGAGTATCATTCT
TTTTCACTTGTTATGATGTTTTTGATGTAATTCGATGGTTCCCACGGAAAAACACTCAAAAACAAGTGTTTA
CTTGCAAAGGAGTCAAATCAGGCTG
>19182_19378/1-165
----GGAGCTCTACGGGAGCCGTTTGGGTGAATACCGTGTTGTTTCGGTCGAAACGACCCGAGTATCATTCT
TTTTCACTTGTTATGATGTTTTTGATGTAATTAGATGGTTCCCAGGGAAAAACACTCAAAAACAAGTGTTTA
CTTGCAAAGGAGTCAAACCGGGCTG
>26615_14379/1-163
-----GAGCTCTACGGGAGCCGTTTGG-TGAATACCGTGTTGTTTCGGTCGAAACGACCCAAGTATCATTCT
TTTTCACTTGTTATGATGTTTTTGATGTAATTCGATGGTTCCCATGGGAAAACACTCAAAAACAAGTGTTTA
CTTGCAAAGGAGTCAAACCGGGCTG
>19822_9919/1-165
----GGAGCTCTACGGGAGCCGTTTCGGTGAATACCGTGTTGTTTCGGTCAAAACGACCCGAGTATCATTCT
TTTTCTCTTGTTATGATGTTTGTGATGTAACTGAATGGTTCCCATGGGAAAATACTCAAAAACTTGCGTTTA
CGTGCAAACGAGTCAAACCGGGCTG
>20319_15031/1-165
----GGAGCTCTACGGGAGCCGTTTGGGTGAATACCGTGTTGGTTCGGTCAAAACGACCCGAGTATCATTCT
TTTTCACTTGTTATGATGTTTGTGATGTAATTGAATGGTTCCCATGGGAAAACACTCAAGAACTTGCGTTTA
CGTGCAAACCAGTCAAACCGGGCTG
>5175_11455/1-164
----GGAGCTCTACGGGAACCGTTTGG-TGAATACCGTGTTGTTTCGGTCAAAACGACCCGAGTATCATTCT
TTTTCACTTGTTATGATGTTTGTGATGTAATTGAATGGTTCCCATGGGAAAACACTCAAAAACTAGCGTTTA
CGTGCAAAAGAGTCAAACCGGGCTG
>20796_4233/1-164
----GGAGCTCTACGGGAGCCGTTT-GGTGAATACCGTGTTGTTTCGGTCAAAACGACACGAGTATCATTCT
TTTTCACTTGTTATGATGTTTGTGATGTAATTGAATGGTTCCCATGGGAAAACACTCAAAAACTTGCGTTTA
CGTGCAAACGAGTCAAACCGGGCTG
>18672_11395/1-165
----GGAGCTCTACGGGAGCCGTTTGGGTGAACACCGTGTTGTCACGGTCAAAACGACCCGAGTATCATTCT
TTTGCACTTGTTATGATGTTTTTGATGTAATTGGATTGTTCCCATGGGAAAACACTCAAAAACAAGTGTTTA
GTTGCAAAGGAGTCAAATCGGGCTG
>9069_14383/1-164
----GGAGCTCTACGGGAGCCGTTTGG-TGAACACCGTGTTGTTTCGGTCAAAACGACCCGAGTATCATTCT
TTTGCACTTGTTATGATGTTTTTGATGTAATTGGATTGTTCACATGGGAAAACACTCAAAAACAAGCGTTTA
GTTGCAAAGGAGTCAAATCGGGCTG
>20062_20333/1-163
-----GAGCTCTACGGGAGCCGTTTGG-TGAATACCGTGTTGTTTCGGTCAAAACGACCCGAGTATCATTCT
TTTGCACTTGTTATGATGTTTTTGATGTAATTGGATTGTTCCCATGGGAAAACACTCAAAAACAAGTGTTTA
GTTGCAAAGGAATCAAACCGGGCTG
>20428_14767/1-165
----GGAGCTCTACGGGAGCCGTTTGGGTGAATACCGTGTTGTTTCGGTCAAAACGACCCGAGTATCATTCT
TTTTTACTTGTTATGATGTTTTTGATGTAATTGAATGGTTCCCATTCTAAAACACTCAAAAACAAGTGGTTA
CTTGGAAACGAGTCAAACCGGGCTG
>15032_8617/1-163
----GGAGCTCCACGGGAGCCGTTTGG-TGAATACCGTGTTGGTTCGGTCAAAATGACCCGAGTATCATTC-
TTTTCACTTGTTATGATGTTTGTGATGTAATTGAATGGTTCCCATGGGAAAACACTCAAAAACATGTGTTTA
CTTGCAAACGAGTCAAACCGGGCTG
>6810_11158/1-165
----GGAGCTCTACGGGAGCCGTTTCGGTGAATACCATGTTGTTTCGGTCAAAACGACCCGAGTATCATTCT
TTTTCACTTGTTATGATGTTTGTGATGTAATTGGATGGTTCCCATGGCAAAACACTCAAAAACAAGTGTTAA
TTTGCAAACGAGTCAAACCAGGCTG
>8327_2851/1-165
----GGAGCTCTACGGGAGCCGTTTGGGTGAATACCGTGTTGTTTCGGTCAAAACCACCCGAGTATCATTCT
TTTTTACTTGTTATGATGTTTTTGATGTAATTGAATGGTTCCCATGGGAAAACACTCAAAAACAAGTGTTTA
CTTGCAAACGAGTCAAACCGAGATG
>8762_9044/1-163
-----GAGCTCTACGGGAGCCGTTTGG-TGAATACCGTGTTGTTTCGGTCAAAACGACCCGAGTATCATTCT
TTTTTACTTGTTATGATGTTTTTGATGTAATTGAATGGTTCCCATGGGAAAACACTCAAAACCAAGTGTTTA
CTTGCAAACGAGTCAAACCGGGATG
>8419_2810/1-165
----GGAGCTCTACGGGAGCCGTTTGGGTGAATACCGTGTTGTTTCGGTCAAAACGACCCGTGTATCATTCT
TTTTTACTTGTTATGATGTTTGTGATGTAATTGACTGGTTCCCATGGGAAAACACTCAAAAACAAGTGTTTA
CGTGCAAACGAGTCAAACCGGGCTG
>5396_11562/1-161
----GGAGCTCTACGGGAGCCGTTTCGGTGAATACCGTGTTGTTTCGGTCAAAACAACCCGAGTATCATTCT
TTTTCACTTGTTATAATGTATGTGATGTAATTGAATGGTTCCCATGGGAAAACACTC-AAAA--C-TGTTTA
CTTGCAAACGAATCAAACCGGGCTG
>20492_8505/1-164
----GGAGCTCTACGGGAGCCGTTTGG-TGAATACCGTGTTGTTTCGGTCAAAACGACCCGAGTATCATTCT
TTTTCACTTGTTATGATGTTTTTGATGTAATTGGATGGTTCCCATGGGAAAACACTCAAAAACAAGTGTTTA
CGTGCAAACGAGTCAAACCGGGCTG
>21834_11570/1-164
----GGAGCTCTACGGGAGCCGTTTGG-TGAATACCGTGTTGTTTCGGTCAAAACGACCCGAGTATCATTCT
TTTTCACTTGTTATGATGATTGTGATGTAATTGGATGGTTCCCATGGGAAAACACTCAAAAACAAGTGTTTA
CTTGCAAACGAATCAAACCGGGCTG
>9411_21250/1-166
TTGTGGAGCTGTTGGGGCCGCATTTTG-TTCTTTCTTGGTTTTTGTGGTATAAACGGCCCCGGTGTCCCTCC
TTGCTCATTGTTGCGATGTGGTGTGTGGAACTGGATGGCTTCCGCGCGTAAACTTTCCAATATGTGAGTTTG
GCTTCAGACTGGTCAAACGAGGC--
>7974_12219/1-168
TTCTGGAGCTGTTCGGGGAATTCTTGG-CTATTTTTGTGTTGTTTGGGTCAAAACGACCCGGAGTTCCATCC
GTTTCACTTGTTGCGATGTTTTTGATGTAAGCGGATGATTCCCGCGTGACAACTATCAAAAATGGGAGAGTC
GGTGGTGACTAGTAGACCAGGGCTG
>21846_10085/1-168
TTCTGGGGTTGTTCGGGACCCGTGTGG-TTATTTCTTTGATGTTTCTGGCAAAACGACCCGACGATTTCTCC
TTTTCGGTCATAGCCGTGTGTTTGGTGTAATTGGACGGTTCCCGCGCGAAAACACTCTAAAATTTGAGTTTT
GCTGCAGGCTGGTCAAACGGGGCTG
>8248_11845/1-168
TTCTGGAGTTGTTCGGGACCCGTGTGG-TTATTTCTATGTTGTTTCTGTCCAAACGACCCGAGGAATTCTCT
TTTTCTCTTGTGGCCATGTGTTTGGTGTATTTGGATGGTTCTCGCGCAAAAAGTATCAAAAATGTGTGTTTT
GCTGCAGATTGGTCAAACAGGGTTG
>11048_12161/1-168
TTCTGGAGTTGTTCGGGACCCGTGTGG-TTATTTCTATGTTGTTTCTGTCAAAACAACCCGTGGAATTCTCT
TTTTCGCTTGTAGCCATGTGTTTGGTGTATTTGGATGGTTCCCGCGCAAAAAGTATCAAAAATGTCAGTTTT
GCTGCAGACTGGTCAAACAGGGTTG
>12517_19060/1-168
TTCTGGAGTTGTTCGGGACCCGTGTGG-TTATTTCTATGTTGTTTCTGTCAAAACGACCCGAGGAATTCTCT
TTTTCGCTTGTAGCCATGTGTTTGGTGTATTTGGATGGTTCCCGCGCAAAAACTATCAAAAATGTCAGTTTT
GCTGCAGACTGGTCAAACAGGGTTG
>26195_4946/1-160
----GGGGTGGTTCGGGAGGTGTTCGGGCTATTTCTGTGTTGTTTCGGTAAAAATGACCTAGGGTTCGCTCC
TTGTCACTGGTTGCGATGTGTTGGATGTACTCAGAT-GCTCCCGCGAGAAAACTCTAAAAAA--TGAGTTTT
ATTGCAGACTGGTCAAAGGGGGC--
>20249_20330/1-168
TTGTGGAGCATTTCTGGTGCCGTTTGC-TTATTTCTATGTTGTTTTGGTCAAAACGACCCGGGTATCACCCC
TTTTTATTTGTTGCGATGTACTTGATGTAATTATATGGTTACCATACGGAAACTCTCAGAAATGTGAGTTTC
GCTGTAGACGGGCCAAACGGTGCTG
>21075_20510/1-165
----GGGGCTGTTCGGGACCTGTTTCGGTAATGTCTGTGTTGTTGCTTTCAAAACACCCCTGTAATCGCTTT
TTTGCACGTGTTGCACTGTCTTTGATGGAACTGGGTGGCTCCCGCGCGAAAACACAGAAAAAGGTAAGTTTT
GCTGCAGACTGGTCAAACGGGGCTG
>20245_6036/1-164
----GGGGCTGTTCGGGACCTGTTTGG-TAATTTCTGTGTTGTTTCTTTCAAAACACCCCTGGGATCGCTTT
TTTGCACTTGTTGCACTGTCTTTGATGTAACTGGATGGTTCCAGCGCGAAAACTCTGTGAAATGTGTGTTTT
GCTGTAGACTCGTCAAACGGGACTG
>26162_3923/1-164
----GGGGCTGTTCGGGACCTGTTTGG-TAATTTCTGTGGTTTTTCGTTCAAAACACCCCTGGGATCGCTTT
TTTGCACTTGTTGCAATGTCTTTGATGTAACTGGATGGTTCCCACACGAATACACTCAAAAATTTGAGTTTT
ACAGCAGACTGGTCAAACGGGGCTG
>20804_10796/1-164
----GGGGCTATTCGGGACCTGTTTAG-TAATTTCTGTGTTGTTTCGTTCAAAACACACCTGGGATCGCTTT
TTTGCACTTGTTGCAATGTCTTTGATGTAACTGGATGGTTCCCACACGAAAACACTAAAAAGTGTGTGTTTT
GCTGCAGACTGGTCAAACGGGGCTG
>8066_9817/1-164
----GGGGCTATTCGGGACCTGTTTGG-TAATTTCTGTGTTGTTTCGTTCAAAACACCCCTGGGATCGCTTT
TTTGCACTTGTTGCAATGTCTTTGATGTAACTGGATGGTTCCCGCGCGAGTCCACTGAAGAGTGTGTGTTTT
GCTGTAGACTTGTCAAACGGGGCTG
>19139_21068/1-168
TTCTGGAGCTGTTCGGGACTCGTTTGG-TTTTTTCTGTGTTGTTTCTGTCAAAGGTCCCCTCGGCGCGCTAC
TCTTTACTTGTTGCCGTGTCGTTCATGTGTGTTGATGATTCTCGCGCGAGACCTCTGAAAAATGTGAGTTTT
GCTGTAGACTCGTCAAACGGGGCTG
>8910_10360/1-166
TTCTGGAGCTGTTCGGGACCCGTTTCGGTTATTTCTGTGTTGTTTCGGTCAAAACGACTCTGGGATCGCTTC
TTTTCACTTGTTGCGGTGTCTTTGATTTAAGTTGGTGGTTCCCATGCAAAAGCCCAAGAAAAATTGAGGTTT
GCTGGTAGTCTGTCAAAAGGGG---
>16396_19648/1-168
TTCTGGAGCAGTTCGGGACCAGGTTGG-TTATGCCTGTGGAGGTACGGTAAGAACGCCGCCGGGAGCGCTCC
ATGTGACTTGTTGAGATGTCTTTGATGTAACTGGATGGTTCCCGCGCAAAGACTCAAAAAAATGTGAGTTTT
GCTGTAGACTCGTCAAACGGGGCTG
>11736_8096/1-161
-----GAGCTGTTCGGGACCCGTTT-CGTTATTTCGGTGTTGTTTCGGTCAAAAGGACCCGAGGATCGCTCC
TTTTCACTTGTTTCGATGTCTTTGATGTTACTGATGGGTTCCCGAGCACCAAGACGTACAAA--TCTCTTTT
GCTGCAGACTCGTCAAACGGGGCTG
>20646_20499/1-169
TTGTGGAGGTGTTGGGGACCCGGTTTGGTTATTTCTGTGTTGTTTCGGTCAAAACGACCCGGGGATTGCTCC
TTTTCACTTGTTGCGATGCCTTTGATGTAACTAGATGGTTCCCTCGCAAAAACACAGTAAAGATTGAGTTTT
GCTGCAGACTGGTCAAACCGGACTG
>9163_2245/1-168
TTCTGGAGCAGTTCGAGACCCGTGTTG-TTATTTCTGTGTTGTTTCAGTCAAAACAACCCGGGGATCGCTCT
GTTTCACTTGTTGCGATGTGTTTGATGTAACTGGATGGTTCCCGCACGAAAACTCAGAAGAATGTGAGGTCT
GCTGCAGACTGGTCAAACGGGGCTG
>27517_7534/1-168
TTTTGGACCTGTCCGGGACCCGTTTGG-TTAACCCTGTGTTGTTTCGGTCAAAACGCCCCGGGGATGGTTAC
TTTTAAAATGTAGAGAGGTCTTTGATGTAACTGGATGGTTCCCGCACGAAAACACTCAAAAATTTGAGTTTT
GCTGCAGACTGGTCAAACGGGGCTG
>13390_20535/1-166
TTCTAGAGCTGTTCGGGAACCGTTTGG-TTATTTCTGTGTTGTTTCGGTCAAAACGCTCCTGGGATCGCTTC
TTTTCACTTGTTGCGATGTCTTCGATGTAACTGGATGGTTCCCGCGCGAAAACACTCGAAAATGTGAA--TT
GTAGCAGACTAGTCAAACGGGGCTG
>26853_16162/1-165
TTCTAGAGCTGTTCGGGAACCGTTTGG-TTATTTCTGTGTTGTTTCGGTCAAAACGACCCGAGGATCGCTCC
TTTTCACTTGT-GCAATGTCTTCGATGTAACTGGATGGTTCCCGCGCGAAAACACTGGAAAAT--GGGAATT
GTAGCAGACTAGTCAAATTGGGCTG
>27158_6194/1-165
TTCTAGAGCTGTTCGGGACCCGTTTCGGTTATTTCTGTGTTGTTTCGGTCAAAACGACCCGGGGATCCCCCC
TTTTCGCTTGTTGCGATGTCTTTGATGTAACTGGGTGGTTTGTGCGCGAAAACTCTGTGATA--T-AGTTTT
TTTGGCGGATAGTTAAACAGGGCT-
>6179_21901/1-165
TTCTGGAGCTGTTCGGGACCCGTTTTG-TTATTTCTGTGTTGTTTCGGTCAAAACAACCCGGGGATCGCTCT
TTTTCACTTGTTACAATGTCTTTGATGTAACTGGATGGTTCCCGCTTGAAAACACTC--AAATTTGAGTTTT
TTTGCAGACTAGTCAAACGGGGCT-
>19186_21904/1-168
TTCTGGAGCTGTTCGGGACCCGTTTCG-TTTACTCTGTGTCGTCTCGGTCAAAACGGACCAGGGATTGCTCC
TCTTCACATGTTGCTATGAATCTGATGTAACTGTATGGTTCCCGCGCGAAAACTCAGAAAAATGTGAGTTTT
GCTGCACACTGGTCAAACGGGGCTG
>20937_3062/1-168
TTCTGAAGGTGTTCGGGAACCGTTTGG-TTATCCCTGTGTAGTTTCGGTCAAAACGACCCGAGGATCGCTCC
TTTTCACTTGTTGCAATGTCTTCGATGTAACTGGATGGTTCCCGCGCGAACACACTGAAAAATGTGAGTTTT
GCTGTAGACTTGTCAAACGGGGCTG
>3106_9435/1-162
TTCTGGAGCTGTTCGGGACCCGTTTGG-TTATCCCTGTGTTGTTTCGGTCAAAACGACCCGGGGATCGCTTC
TTTTCACATGTTGCGATGTCTTTGATGTAACTGAATGGTTCCAGCGCGAAAACTCTCAAAAATGTGAATTTT
GCAGCAGACTAGTCAAACG------
>10347_7467/1-166
TTCTGGAGCTGTTCGGGACCCGTTTCGGTTATCCCTGTGTTGCTTCGGTCAAAACGCCCCGGGGATTGCTCC
TTTTCACTTGTTGCGATGTCTTTGATGTAACTGGATGGTTCCCGCACGAAAACACTCAAACA--TGGGTTTT
GCTGCAGAGTATTAAAACGAGGCT-
>25931_9112/1-168
TTCTGGAGCTGTTCGGGACCCGTTTGG-TTATCCCTGTGTTTTTTCGGTCAAAACGCCCCGGGGATTGCTTC
TTTTCACTTGTTGGGATGTCTTGGATGTAACTGGCTGGTTCCAGCAGGAAGACACTCAAAAATTTGAGTTTG
GCTGCAGACTGGTCAAACGGGGCTG
>13116_17515/1-168
TTCTGGAGCTGTTCGGGACCCGTTTGG-TTATCCCTGTGTTGTTTCGGTCAAAACGCCCCGGGGATGTCTCC
TTTTCACTTGTTGCGATGTCTTTGATGTAACTCGATGGTTCCCCCGCGGAGACACATAAAAATATGAGTTTT
GCTGCAGACTGGTCAAACGGGGTTG
>27799_8403/1-166
TCCTGGAGCAGTTCGGGACCCGTTTGG-TTATCCCTGTGTTGTTTCGGTCAAAACGCACCGGGGATTGCTCC
TTTTCACTTGTTGCGATGTCTTTGATGTAACTCAATGGTTCCCGCGCGAAAACACTCGAAAATGTGAA--TT
GTAGCAGACTAGTCAAACGGGGCTG
>28945_13101/1-168
TTCTGGAGCTGTTCGGGACCCGTTTGG-TTATCCCTGTGTTGTTTCGGTCAAAACGTCCCGGGGATTGCTAC
TTTTCACTTGTTGCGATGTCTTTGATGTAACTGGATGGTTCCCGCAGGAAAACACTAAAAAATGTGAGTTTT
TCAGTAGACTGGTCAAACGGGGCTG
>27302_16991/1-167
TTCTGGACCAGTTCGGGACCCGTTTGG-TTATCCCTGTGTTGTTTCGGTCAAAACGCACCAGGGATTGCTCC
TTTTCACTTGTTGCGAGTTCTTTGATGTAACTGGATGGTTCCCGCGCGAAAACTCAGAAAAATGTGAGTTTG
GTTGCACATC-GTCAAACCGGGCTG
>20082_2671/1-168
TTCTGGAGCTGTTCGGGATCCGTTTGG-TTATTTCTGTGTTGTTTCGGTCAAAACGCACCGGGGATTGCTTC
TTTTCACATGTTGCAATGTCTTTGATGTAACTCAATGGTTCCCGCGCGAAAACTCTCAAAAATTTGAGTTTT
GCTGCAGACTGGTCAAACGGGGCTG
>17348_11962/1-168
TTCTGGAGCTGTTCGGGACCCGTTTGG-TTATCCCTGTGTTGTTTCGGTCAAAACGCACCGGGGATTGCTCC
TTTTCAATTGTTGCAATGTTTTTGTTGTAACTCAATGGTCCACGCACGAAAACACTAAAAAATTTGAGTTTT
GCTGCAGACTGGTCAAACGGGGTTG
>17311_17501/1-167
-TCTGGAGCAGTTCGGGACCCGTTTGG-TTATCCCTGTGTTGTTTCGGTCAAAACGCACCAGGGATTGCTCC
TTTTCACTTGTTGCGATGTCTTTGATGTAACTGGATGGTTCCCGCGCGAAAACACTCAAAAATGTGAGTTGT
AGCGTAGAATCGTCAAACGGGGCTG
>6648_11836/1-168
TTCTGGAGCAGTTCGGGACCCGGTTGG-TTATCCCTGTGTTGTTTCGGTCAAAACGCACCAGGGATTGCTCC
TTTTCACTTGTTGCGATGTCTTTCATGTAACTGGATGGTTCCCGGGCGAAGCCTCAGGTGAATGTGAGTTTT
GCTGTAGACTCGTCAAACGGGGCTG
>24172_19485/1-168
TTCTGGAGCTGTTCGGGACCCGTTTGG-TTATACCTGTGTTGTTTCGGACAAAACGCTCCTGGGATGGCTCC
TTTTCACTTGTTGCGATGTCTTTGATGTAACTGAATGGTTCCGGCAGGAAAACACTCAAAAATTTGAGTTTT
GCTGCAGACTGGTCAAACGGGGCTG
>5141_11644/1-168
TTCTAGAGCTGTTCGGGAACCGGTTGG-TTATTCCTGTGTTGTTTCGGTCAAAACGCCCCGAGGATTGCTCC
TGTTCACATGTTGCGATGTCTTTGATGTAACTCGATGGTTCCCGCGCGAAGACTCAGAAAAATGTGAGTTTT
GCTGTAGACTCGTCAAACGGGGCTG
>21604_4676/1-168
TTCTAGAGCTGTTCGGGAACCGTTTGG-TTATCCCTGTGTTGTTTCGGTCAAAACGCCCCGGGGATTGCTCC
TTTTCACTTGTTGCGATGTCTTTGATGTAACTCAATGGTTCCCGCACGAAAACACTCAACAATTTGAGAGTT
GCGTCAGACTGGTATAACGGGGCTG
>18564_15009/1-167
-TCTGGAGCAGTTCGGGACCCGTTTGG-TTATCCCTGTGTTGTTTCGGTCAAAACGCACCAGGGATTGCTCC
TTTTCACTTGTTGCGATGTCTTTGATGTAACTGAATGGTTCCCGCATGAAAACACACAAAAATTTGAGTTTT
GCTGCAGACTGGTCAAACGGGGCTG
>16072_5390/1-168
TTCTGGAGCTGTTCGGGACCCGTTTGG-TTATTCCTGTGTTGTTTCGGTCAAAACGCTCCAGGGAATACTGC
TTTTCACTTGTTGCGATGTCTTTGATGTAACTCAATGGTTCCCGCACGAAAACACTCAAAAATTTGAGTTTT
GCTGCAGACTGGTCAAACGGGGCTG
>25073_9315/1-168
TTCTGGAGCAGTTCGGGACCCATTTGG-TTATCCCTGTGTTGTTTCGGTCAAAACGCACCGGGGATTGCTCT
TTTTCACTTGTTGCAATGTCTTTGATGTAACTCAATGGTTCCCGCATGAAAACACTCAAAAATTTGAGTTTT
GCTGCAGACTGGTCAAACGGGGCTG
>3298_15954/1-168
TTCTAGAGCTGTTCGGGAACCGTTTGG-TTATCCCTGTGTTGTTTCGGTCAAAACGCCCCGGGGATTGCTCC
TTTTCACTTGTTGCGATGTCTTTGATGTAACTCAATGGTTCCCGCACGAAAACACAGAAAAATTTGGGTTTT
GCTGAAAACTGGTCAAACGGGGCTG
>9416_4895/1-168
TTCTAGAGCTGTTCGGGAACCGTTTGG-TTATCCCTGTGTTGTTTCGGTCAAAACGCCCCGGGGATTGCTCC
ATTTCACTTGTTGTGATGTCTTTGATGTAACTCAATGGTTCCCGCACGAAAACACTCAAAAATTTGTATTTT
GCTGCAGACTGGTCAAACGGGGCTG
>22942_3726/1-167
TTCTAGAGCTGTTCGGGAACCGTTTCGGTTATCCCTGTGTTGTTTCGGTCAAAACGCCCCGGGGATGGCTCC
TTTTCACTTGTTGCGATGTCTTTGATGTAACTCAATGGTTCCCGCACGAAAACACTCAAAAA--TGAGTTTT
GCTGCAAACTCGTCAAACGGGGCTG
>25820_14439/1-168
TTCTGGAGCTGTTCGGGACCCGTTTGG-TTATCCCTGTGTTGTTTCGGTCAAAACGCCCCGGGGATTGCTCC
TTTTCACTTGTTGCGATGTCTTTGATGTAACTCAATGGTTCCCGCACGAAAACACTCAAAAATTTGAGTTTT
GCTGCAGACTGGTCAAACGGGGCTG
>25476_11241/1-168
TTCTAGAGCTGTTCGGGAACCGTTTGG-TTATCCCTGTGTTGTTTCGGTCAAAACGCCCCGGGGATCGCTCC
TTTTCACTTGTTGCGATGTCTTTGATGTAACTCAATGGTTCCAGCACGAAAACACTCAAAAATTTGAGTTTT
GCTGCAGACTGGTCAAACGGGGCTG
>10426_21465/1-168
TTCTAGAGCTGTTCGGGAACCGTTTGG-TTATCCCTGTGTTGTTTCGGTCAAAACGCCCCGGGGATTGCTCC
TTTTCACTTGTTGCGATGTCTTTGATGTAACTCAATGGTTCCCGCACGAAAACACTCAAAAATTTGAGTTTT
GCTGCAGACTTGTCAAACGGGGCTG
>18748_11308/1-168
TTCTAGAGCTGTTCGGGAACCGTTTGG-TTATCCCTGTGTTGTTTCGGTCAAAACGCCCCGGGGATTGCTCC
TTTTCACTTGTTGTGATGTCTTTGATGTAACTCAATGGTTCCCGCACGAAAACACTCAAAAATTTGAGTTTT
GCTGCAGACTGGTCAAACGGGGCTG
>21512_2800/1-168
TTCTAGAGCTGTTCGGGAACCGTTTGG-TTATCCCTGTGTTGTTTCGGTCAAAACGCCCCGGGGATTGCTCC
TTTTCACTTGTTGCGATGTCTTTGATGTAACTCAATGGTTCCCGCAGGAAAACACTCAAAAATTTGAGTTTT
GCTGCAGACTGGTCAAACGGGGCTG
>8814_4569/1-168
TTCTAGAGCTGTTCGGGAACCGTTTGG-TTATCCCTGTGTTGTTTCGGTCAAAACGCCCCGGGGATTGCACC
TTTTCACTTGTTGCGATGTCTTTGATGTAACTCAATGGTTCCCGCACGAAAACACTCAAAAATTTGAGTTTT
GCTGCAGACTGGTCAAACGGGGCTG
>11215_5988/1-168
TTCTAGAGCTGTTCGGGAACCGTTTGG-TTATCCCTGTGTTGTTTCGGTCAAAACGCCCCGGGGATTGCTCC
TTTTCACTTGTTGCGATGTCTTTGATGTAACTCAATGGTTCCCGCACGAAAACACTCAAAAATTTGAGTTTT
GCTGCAGACTGGTCAAACGGGGCTG
>16880_5948/1-166
--CTGGAGCTGTTCGGGACCCGTTTGG-TTATCCCTGTGTTGTTTCGGTCAAAACGCCCCGGGGATTGCTCC
TTTTCACTTGTTGCGATGTCTTTGATGTCACTCGATGGTTCCCGCGCGAAAACACAAAAAAATGTGAGTTTT
GCTGTAGACTGGTCAAACGGGGCTG
>23304_13653/1-168
TTCTAGAGCTGTTCGGGACCCGTTTGG-TTATCCCTGTGTTGTTTCGGTCAAAACGCCCCGGGGATTGCTCC
TTTTCACTTGTTGCGATGTCTTTGATGTAACTCAATGGTTCCCGCGCGAAAACTCTCAAAAATGTGAGTTTT
GCTGTAGACTCGTCAAACGGGGCTG
>11454_6056/1-168
TTCTGGAGCTGTTCGGGAACCGTTTGT-TTATTTCTGTGTTGTTTCGGTCAAAACGCCCCGGGGATTGCTCC
TTTTCACTTGTTGCGATGTCTTTGATGTAACTGGATGGTTCCCGCGCGAAAACACTGAAAAATGGGAGTTTT
GCTGTAGACTCGTCAAACGGGGCTG
>12334_8210/1-168
TTCTAGAGCTGTTCGGGAACCGTTTGG-TTATCCCTGTGTTGTTTCGGTCAAAACGCCCCGGGGATTGCTCC
TTTTCACTTGTTGCGATGTCTTTGATGTAACTGGATGGTTCCCGCGCGAAAACACAGAAAAATGTGAGTTTT
GCTGTAGACTCGTCAAACGGGGCTG
>18840_22945/1-168
TTCTAGAGCTGTTCGGGAACCGTTTGG-TTATCCCTGTGTTGTTTCGGTCAAAACGCCCCGGGGATTGCTCC
TTTTCACTTGTTGCGATGTCTTTGATGTAACTGGATGGTTCCCGCACAAAAACTCAGAAAAATGTGAGTTTT
GCTGTAGACTCGTCAAACGGGGCTG
>4551_14166/1-167
-TCTGGAGCAGTTCGGGACCCGTTTGG-TTATCCCTGTGTTGTTTCGGTCAAAACGCACCAGGGATTGCTCC
TTTTCACTTGTTGCGATGTCTTTGATGTAACTGGATGGTTCCCGCGCGAAAACTCAGAAAAATTTGAGTTTT
TGTGTAGAACTGGCAAACGGGGCTG
>12232_7410/1-168
TTCTGGAGCTGTTCGGGACCCGTTTGG-TTATTTCTGTGTTGCTTCGGTCAAAACGCCCCTGGGATCGCTTC
TTTTCACTTGTTGCGATGTCTTTGATGTAACTGGATGGTTCCTGCGCGAAAACTCAAAAAAATGTGAGTTTT
GCTGTACACTGGTCAAACGGGGTTG
>21747_14135/1-167
-TCTGGAGCAGTTCGGGACCCGTTTGG-TTATCCCTGTGTTGTTTCAGTCAAAACGCACCAGGGATTGCTCC
TTTTCACTTGTTGCGATGTCTTTGATGTAACTAGATGGTTCCCGCGCGAAAACTCAGAAAAATGTGGGTTTT
GGTGGAGACTCGTCAAACGGGGCTG
>24413_3713/1-167
-TCTGGAGCAGTTCGGGACCCGTTTGG-TTATCCCTGTGTTGTTTCGGGCAAAACGCACAAGGCATTGCTCC
TTTTCACTTGTTGCGATGTATTTGATGTAACTGGATGGTTCCCGCGCGAAAACTCAGAAAAATGTGAGTTTT
GCTGCACACTGGTCAAACGGGGCTG
>5436_8884/1-168
TCCTGGAGCAGTTCGGGACCCGTTTGG-TTATCCCTGTGTTGTTTCGGTCAAAACGCACCGGGGATTGCTCC
TTTTCACTTGTTGCGATGTCTTTGATGTAACTGGATGGTTCCCGCGCGAAAACTCAGAAAAATGTGAGTTTT
GCTGCACACTGGTCAAACGGGGCTG
>9580_20301/1-167
-TCTGGAGCAGTTCGGGACCCGTTTGG-TTATCCCTGTGTTGTTTCGGTCAAAACGCACCAGGGATTGCTCC
TTTTCACTTGTTGCGATGTCTTTGATGTAACTGGATGGTTCCCGCGCGAAAACTCAGAAAAATGTGAGTTTT
GCTGCAGACGGGTCAAACGGGGCTG
>10636_20502/1-167
-TCTGGAGCAGTTCGGGACCCGTTTGG-TTATCCCTGTGTTGTTTCGGTCAAAACGCACCAGGGATTGCTCC
TTTTCACTTGTTGCGATGTCTTTGATGTAACTGGATGGTTCCCGCGCGAAAACTCAGAAAAATGTGAGTTTT
GCTGCACACTGGTCAAACGGGGCTG
>12597_15006/1-167
-TCTGGAGCAGTTCGGGACCCGTTTGG-TTATCCCTGTGTTGTTTCGGTCAAAACGCACCAGGGATTGCTCC
TTTTCACTTGTTGCGATGTCTTTGATGTAACTGGATGGTTCCCGCGCGAAAACTCAGAAAAATGTGAGTTTT
GCTGCACACTGGTCAAACGGGGCTG
>16396_6875/1-165
-TCTGGAGCAGTTCGGGACCCGTTTGG-TTATCCCTGTGTTGTTTCAGTCAAAACGCACCAGGGATTGCTCC
TTTTCACTTGTTGCGATGTCTTTGATGTAACTGGATGGTTCCCGCGCGAAAACTCAGAAAAATGTGAGTTTT
GCTGCACACTGGTCAAACGGGGC--
>12734_8631/1-168
TTCTGGAGCAGTTCGGGACCCGTTTGG-TTATCCCTGTGTTGTTTCGGTCAAAAGGAACCAGGGATTGCTCC
TTTTCACTTGTTGCGATGTCTTTGATGTAACTGGATGGTTCCCGCGCGAAAACTCAAAAAAATGTGAGTTTT
GCTGTAGACTCGTCAAACGGGGCTG
>25579_6952/1-168
TTCTGGAGCAGTTCGGGACCCGTTTGG-TTATCCCTGTGTTGTTTCGGTCAAAACGCACCAGGGATTGCTCC
TTTTCACTTGTTGCGATGTCTTTGATGTAACTGGATGGTTCCCGCGCGAAAACTCAGAAAAATGTGAGTTTT
GCTGTAGACTCGTCAAACGGGGCTG
>8485_20413/1-168
TTCTGGAGCTGTTCGGGACCCGTTTGG-TTTTTTCTGTGTTGTTTCGGTCAAGACGCCCCAGGGATTGCTTC
TTTTCACTTGTTGCGATGTCTTTGATGTAACTGGATGGTTCCCGCGCGAAAACTCAGAAAAATGTGAGTTTT
GCTGCACACTGGTCAAACGGGGCTG
>7686_15020/1-164
TTCTGGAGCTGTTCGGGACCCGATTGG-TTATTTCTGTGTTGTTTCAGTCAAAACGCCCCTAGGATCGCTTC
TTTTCACATGTTGCGATGTCTTTGATGTAACTGGATGGTTCCCGCGTGAAAACTCAGAAAAATGTGAGTTTT
GCTGCAGATTGGTCAAACGGG----
>27500_14806/1-166
TTCTGGAGCTGTTCGGGACCCGTTTGG-TTATTTCTGTGTTGTTTCGGTCAAAACGCACCAGGGATCGCTCC
TTTTCACATGTTGCGATGTCTTTGATGTAACTGGATGGTTCCCGCGCGAAAACTCAGAAAAATGTGAGTTTT
GCTGCACACTGGTCAAACGGGGC--
>14109_14163/1-160
TTCTGGAGCTGTTCGGGACCCGTTTCGGTTATTTCTGTGTTGTTTCAGTCAAAACGCCCCTGGGATCGCTTC
TTTTCACATGTTGCGATGTCTTTGATGTAACTGGATGGTTCCCGCGCGAAAACTCAGAAAAA--TGAGTTTT
GCTGCACACTGGTCAAAC-------
>5284_7537/1-168
TTCTAGAGCTGTTCGGGACCCGTTTGG-TTATTTCTTGGTTGTTTCGATCAAAACGACCCGGGGATCGCTCC
TGTTGAATTGTTGCGATGTCTTTGATGTAACTGGGTGGTTGCCGCGCGAAAGCTCAGTGAAATGTGAGTTGT
GCTGCAGACTGGTCAAACGGGGATG
>15150_22291/1-168
TTCTGGAGCTGTTCGGGACCCGTTTGG-TTATTTTTGTGTTGTTTCGGTCCAAACGACTCGGGGATCGCTAC
TTTTCACTTGTTTCGATGTCTTTGATGTAACTCGGTGTTTCCCGTGCGGAAGCTCAGCAAAATGTGAGGTTT
TCTTCAGATTGGTCAAACGGGGCTG
>22617_17303/1-165
TTCTGGAGCTGTTCGGGACCCGTTTGG-TTATTTCTGTGTTGTTTCGGTCAAAACGACTCGGGGATCGCTAC
TTTTCACTTGTTGCGATGTCTTTGATGTAACTGGTTGGTTCCCTCGCGAAAACACTC--AAATTTGAGTTTC
GTTGCAGACTAGTCAAACGGGGCT-
>9117_8449/1-164
----GGGGCTGTTCGGGACCCGTTTGG-TTATTTCTGTGTTGTTTCGGTCAAAACGCCCCTCGGATCGCTTC
TTTTCACTTGTTTCGATGTCTTTGATGTAACTGGATGGTTCCCGCAGGTAAACACACAAAAATTTGAGTTTT
GCTGCAGATTTGTCAAACGGGGCTG
>7444_18645/1-168
TTCTGGAGCTGTTCGGTATTCGTTTGG-TTATTTCTGTGTTGTTTCGGTCAAAAGGAACCGGGGGTCGCTTC
TTTTGACTAGTTGCGATGTCTTTGATGTAACTCGATGGTTCCCGCACGAAAACTCACAAAAATGTGAGTTTT
GCTGTAGACTCGTCAAACGGGGCTG
>26777_12004/1-168
TTGTGGAGGTGTTCGGGACCCGGTTGG-TTATTTCTGTGTTGTTTCGGTCAAAACGACTCGGGGATCGCTCC
TTTTCACTTGTTGCGATGTCTTTGATGTAACTGGGTGGTTCTCGTGCGAAAGCTCAGAAAAATGTGAGGTTT
GCTGCAGATTGGTCAAACGGGGCTG
>22403_4937/1-168
TTCTAGAGCTGTTCGGGACCCGTTTGG-TTATTTCTGTGTTGTTTCGGTCAAAACGACCCGGGGATCGCTCC
TTTTCACTTGTTGCGATGTCTTTGATGTAACTGGGTGGTTTGCGCGCGAAAACACAGTAAAATGTCAGTTTT
GCTACAGACTAGTCAAACCGGGCTG
>5191_4411/1-168
TTCTGGAGCTGTTCGGGACCCGTTTGG-TTATTTCTGTGTTGTTTCGGTCAAAACGACCCGGGGATCCCCCC
TTTTCACTTGTTGCGATGTCTTTGATGTAACTGGGTGGTTTGCGTGCGAAAGCTCAGAAAAATGTGAGTTTT
GCTGCAGATTGGTCAAACGGGGCTG
>18827_17664/1-168
TTCTGGAGCTGTTCGGGACCCGTTTGG-TTATTTCTGTGTTGTTTCGGTCAAAACGACCCGGGGATCCCCCC
TTTTCACTTGTTGCGATGTCTTTGATGTAACTGGGTGGTTTGCGCGCGAAAACTCAGTGAAATGTGAGTTTT
GCTGCAGACTGGTCAAACGGGGCTG
>22792_2043/1-168
TTCTGGAGCTGTTCGGGACCCGTTTGG-TTATTTCTGTGTTGTTTCGGTCAAAACGACCCGGGGATCACCCC
TTTTCACTTGTTGCGATGTCTTTGATGTAACTGGGTGGTTTTCGCGCGAAAACTCAGTGAAATGTGAGGTTT
GCTGCAGATTGGTCAAACGGGGCTG
>8318_14461/1-168
TTCTGGAGCAGTTCGGGACCCGTATTG-TTATTTCTGTGTTGTTTCGGTCAAAACGACCCTGGGATCGCTCC
TTTTCAATTGTTGCGATGTCTTTGATTTAACTGGGTTGTTCCTGCGCGAAAGCTCAGAGAAATGTGAGTTTT
GCTGCAGACTGGTCAAACGGGGCTG
>11236_18686/1-168
TTCTGGAGCGGTTCGGGACCCGTTTGG-TTATCTCTGTGTTGTTTCCGGCAAAACGCCCCAGGGATACCTCC
CTTTCACATGTTGCGATGTCTTTGATGTAACTCGATGGTTCCCGCAGGAAAACACTCAAAAATTTGAGTTTT
GCAGCAGACTGGTCAAACGGGGCTG
>9750_1894/1-168
TTCTGGAGCTGTTCGGGACCCGTTTGG-TTATTTATGTGTCGTTTCGGTCAAAACGACCCGAGGATCGCTCC
TTTTCACAGGATGCGATGTCTTTGATGTAACTGGATGGTTCCCGCGCCAAAACACTCAAAAATGTGAATTTT
GCAGCAGACTAGTCAAACGGGGCTG
>25179_4300/1-168
TTCTGGAGCTGTTCGGGACCCGACTGG-TTATGTCTATGTGATTTCGGTCAAAACGCCCCGGGGATTGCTCC
TTTTCACATGTTGCGATGTCTTTGATGTAACTGGATGGTTCCCATGCGAAAACTCAGAAAAATGTGAGTTTT
GCTGTAGACTCGTCAAACGGGGCTG
>24029_5116/1-168
TTCTGGAGGTGTTCGGGACCAGTTTGG-TTATTTCGGTGTTGTTTCGGTCAAAAAGACCCTGGGATCGCTCC
TTTTCACTTGTTGCGATGTCTTTGATGTAACTGGATGGTTCCTGCGCAAAGACACAAAAAAATGTGAGTTTT
GCTGTAGACTCGTCAAACGGGGCTG
>7804_4057/1-168
TTCTGGAGCTGTTCGGGACCCGTTTGT-TTATTTCTGTGTTGTTTCGGTCGACAGGACCCGAGGATCGCTCC
TTTTCACTTGTTGCGATGTCTTTGATGTAACTGGATGGTTCCCGCGCGAAGCCTCAGAAAAATGTGAGTTTT
GATGTAGACTCGTCAAACGGGGCTG
>19054_7095/1-168
TTCTGGAGCTGTTCGGGACCCGTTTGT-TTATTTCGGTATTGTTTCGGTCAAAAGGACCCGAGGATCGCTCC
TTTTCACTTGTTGCGATGTCTTTGATGTAACTGGATGGTTCTCGGGCGAAGCCTCAGAAAAATGTGAGTTTT
GCTGTAGACTCGTCAAACGTGGCTG
>6857_19644/1-166
TTCTGGAGCTGTTCGGGACCCGTTTGT-TTATTTTGGTGTTGTTTCGGTCAAAAGGACCCGAGGATCGCTCC
TTTTCACTTGTTGCGATGTCTTTGATGTAACTGGATGGTTCCCGCGTGAAAACTCAGAAAAATGTGAGTTTT
GCTGTAGACTCGTCAAACGGGGC--
>25831_15996/1-168
TTCTGGAGCTGTTCGAGACCCGTTTGG-TTATTTCTGTGTTGTTTCGGTCAAAACGACCCGAGGATCGCTCC
TTTTCACTTGTTGCAATGTCTTCGATGTAACTGGATGGTTCCAGCGCGAAGCCTCAGAAAAATGTGAGTTTT
GCTGTAGACTCGTCAAACGGGGCTG
>24840_21130/1-168
TTCTGGAGCTGTTCGGGACCAGATTGG-TTATTTCGGTGTTGTTTTGGTCAAAACGACCCGAGGATCGCTCC
TTGTCACTTGTTGCGATGTCTTTGATGTAACTGGATGGTTCCAGCGCGAAAACTCTGAAAAATGTGAGTTTT
GCTGTAGACTCGTCAAACGGGGCTG
>21503_11708/1-168
TTCTGAAGGTGTTCGGGACCAGTTTGG-TTATTTCGGTGTTGTTTCGGTCAAAAGGACCCGAGGATCGCTCC
TTTTCACATGTTGCGATGTCTTTGATGTAACTGGATGGTTCCAGCACGAAAACTCAGAAAAATGTGAGTTTT
GCTGTAGACTCGTCAAACGGGGCTG
>3864_12582/1-168
TTCTGAAGGTGTTCGGGACCCGTTTGG-TTATTTTGGTGTTGTTTCGGTCAAAAGGACCCGAGGATCGCTCC
TTTTCACTTGTTGCGATGTCTTTGATGTAACTGGATGGTTCCAGCGCGAAGCCTCAGAAAAATGTGAGTTTT
GCTGCACACGGGCCAAACAGGGCTG
>9612_1888/1-168
TTCTGAAGGTGTTCGGGACCCGTTTGG-TTATTTCAGTGTTGTTTCGGTCAAAAGGACCCGAGGATCGCTCC
TTTTCACTTGTTGCGATGTCTTTGATGTAACTGGATGGTTCCAGCGCGAAGCCTCAGAAAAATGTGAGTTTT
GCTGCACACTGGTCAAACGGGGCTG
>20790_12917/1-168
TTCTGAAGGTGTTCGGGACCAGTTTGG-TTATTTCGGTGTTGTTTCGGTCAAAAGGACCCGAGGATCGCTCC
TTTTCACTTGTTGCGATGTCTTTGATGTAACTGGATGGTTCCAGCGCGAAGCCTCATAAAAGTGTGAGTTTT
GTTGTAGACTCGTCAAACGGGGCTG
>11759_12517/1-168
TTCTGAAGGTGTTCGGGACCAGTTTGG-TTATTTCGGTGTTGTTTCGGTCAAAAGGACCCGAGGATCGCACC
TTTTCACTTGTTGCGATGTCTTTGATGTAACTGGATGGTTCCAGCGCGAAGGCTCAGAAAAATGTGAGTTTT
GCTGTAGACTCGTCAAACGGGGCTG
>13833_20025/1-168
TTCTGAAGGTGTTCGGGACCAGTTTGG-TTATTTCGGTGTTGTTTCGGTCAAAAGGACCCGAGGATCGCTCC
TTTTCACTTGTTGCGATGTCTTTGATGTAACTGGATGGTTCCAGAGCGAAGCCTCAGAAAAATGTGAGTTTT
GCTGTAGACTCGTCAAACGGGGCTG
>22176_22973/1-168
TTCTGAAGGTGTTCGGGACCAGTTTGG-TTATTTCGGTGTTGTTTCGGTCAAAAGGACCCGAGGATCGCTCC
TTTTCACTTGTTGCGATGTCTTTGATGTAACTGGATGGTTCCAGCGCGAAGCCTCAGAAAAATGTGAGTTTT
GCTGTAGACTGGTCAAACGGGGCTG
>8352_12479/1-168
TTCTGGAGCTGTTCGGGACCCGTTTGT-TTATTTCTCTGTTGTTTCGGTCAAAACGACCCTAGGATCGCGTC
TTTTCACATGTTGCGATGTCTTTGATGTAACTGGATGGTTCCCACGCGAAAACACTAAAAAATGTGTGTTTT
GCTGCACACTGGTCAAACGGGGCTG
>13365_7548/1-168
TTCTGGAGCTGTTCGGGACCCGTTTGG-TTATTTCTGTGTCGTTTCGGTAAAAACGACCCCAGGATCCCTCC
TTTTTACTTGGTGCGATGTCTTTGATGTAACTGGATGGTTCCCGCGCGAAAACTCAGAAAAATGTGAGTTTT
GCTGTAGACTCGTCAAACGGGGCTG
>16001_16190/1-168
TTCTGGAGCTATTCGGGACCCGTTTGG-TTATTTCTGTGTCGTTTCGGTCAAAACGCCCCGTGGATCGCTCC
TTTTTACTTGTTGTGATGTCTTTGATGTAACTGAATGGTTCCCGCGCGAAAACACTCAAAAATGTGAGTTTT
GCAGCAGACTAGTCAAACGGGGCTG
>22991_4954/1-168
TTCTGGAGCTGTTCGGGACCCGTTTGG-TTATTTCTGTGTTGTTTCGGTCAAAACGACCCGGGGATCGCTCC
TTTTTACTTGTTGCGATGTCTTTGATGTAACTGGATGGTTCCCGCACGAAAACACTCAAAAATTTGAGTTTT
GCGGCAGACTGGTCAAATGGGGCTG
>8417_11335/1-168
TTCTGGAGCTATTAGGGACCCGTTTGG-TTATTTCTGTGTCGTTTCGGTCAAAACGACCCGAGGATCGCTCC
TTTTTACTTGTTGCGATGTTTTTGATGTAACTGGATGGTTCCCGCACGAAAACACTCAAAAATATGAGTTTT
ACAGCAGACTGGTCAAACGGGGCTG
>12177_6210/1-168
TTCTGGAGCTATTAGGGACCCGTTTGG-TTATTTCTGTGTCGTTTCGGTCAAAACGACCCGAGGATCGCTCC
TTTTTACTTGTTGCGATGTCTTTGATGTAACTGGATGGTTCCCGCACGAAAACACTCAAAAATTTGAGTTTT
ACAGCAGACTGGTCAAACGGGGCTG
>7576_12695/1-167
TTCTGGAGCTGTTCGGGACCCGTTTGG-TTATTTCTGTGTTGTTTCGGTCAAAACGACCCGAGGATCGCTCC
TTTTTACTAGTTGCGATGTCTTTGATGTAACTGGATGGTTCCCGCACGAAAACACTCAAAAATTTGAGTTT-
ACAGCAGACTGGTCAAACGGGGCTG
>8469_2236/1-168
TTCTGGAGCTGTTCGGGACCCGTTTGG-TTATTTCTGTGTTGTTTCGGTCAAAACGACCCGAGGATCGCTCC
TTTTTACTTGTTGCGATGTCTTTGATGTAACTGGATGGTTCCCGCACGACAACACTCAAAAATTTGAGTTTT
ACAGCAGACTGGTCAAACGGGGCTG
>18726_19897/1-167
-TCTGGAGCTGTTCGGGACCCGTTTGG-TTATTTCTGTGTCGTTTCGGTCAAAACGACCCGAGGATCGCTCC
TTTTTACTTGTTGCGATGTCTTTGATGTAACTGGATGGTTCCCGAACGAAAACACTCAAAAATTTGAGTTTT
ACAGCAGACTGGTCAAACGGGGCTG
>19556_2765/1-168
TTCTGGAGCTGTTCGGGACCCGTTTGG-TTATTTCTGTGTCGTTTCGGTCAAAACGACCCGAGGATCGCTCC
TTTTTACTTGTTGCGATGTCTTTGATGTAACTGGATGGTTCCCGCACGAAAACACTCAAAAATTTGAGTTTT
ACAGCAGACTGGTCAAACGGGGCTG
>8648_16909/1-168
TTCTGAAGGTGTTCGGGACCCGTTTGT-TTATTTCGGTGTTGTTTCGGTCAAAAGGACCCGAGGATCGCTCC
TTTTCACTTGTTGCGATGTCTTTGATGTAACTGGATGGTTCCCGTGCGAAAACACTAAAAAATGTGAATTTT
GCAGCAGACTAGTCAAACGGGGCTG
>17303_13768/1-166
TTCTGGAGCTGTTCGGGACCCGTTTGT-TTATTTCGGTGTTGTTTCGGTCAAAAGGACCCGAGGATCGCTCC
TTTTCACTTGTTGCGATGTCTTTGATGTAACTGGATGGTTCCCGCGGGAAAACACTCAAAAATTTGAGTTTT
GCAGCAGACTGGTCAAACGGGGC--
>12929_10814/1-168
TTCTGGAGCTGTTCGGGACCAGTTTGG-TTATTTCTGTGTTGTTTCGGTCAAAACGATCCGAGGATCGGTAC
TTGTGACTTGTTGCGATGTCTTTGATGTAACTGGATGGTTCCCGTGCGAAAACACTAAAAAATGTGAGTTTT
GCTGCAGACTGGTCAAACGGGGCTG
>20954_20983/1-168
TTCTGGAGCTGTTCGGGACCCGTTTGG-TTATTTCTGTGTTGCTTCGGTCAAAACGGCCCTTGGATCGCTTC
TTTTCACATGTTGCGATGTCTCTGATGTAACTGGATGGTTCCCGCGCGAAAACACTAAAAAATGTGAGTTTT
ACAGCAGACTGGTCAAACGGGGCTG
>25099_8306/1-168
TTCTGGAGCTGTTCGGGACCCGTTTTG-TTATTTCTGTGTTGTTTCGGTCAAAACGCCCCTGGGATCGCTAC
TTTTCACTTGTTGTGATGTCTTTGATGTAACTGGGTGGTTCCCGCGCGAAAACTCAGTGAAATGTGAGTTTT
GCTGCAGACTGGTCGAACGGGGCTG
>24220_15417/1-162
-----GAGCTGTTCGGGACCCGTTTGG-TTATTTCTGTGTTGTTTCAGTCAAGACGCCCCGGGGATCGCTTC
TTTTCACATGTTGCGATGTCTTTGATGTAACTGGATGGTTCCCGCAGGAAAACACTCAAAAATTTGAGTTTT
GCAGCAGACTGGTCAAACGGGGCT-
>10041_2261/1-166
TTCTGGAGCTGTTCGGGATCCGTTTGG-TTATTTCTGTGATGTTTCGGTCAAAACGACCCTGGGATCGCTTC
TTTTCACATGTTGCGATGTCTTTGATGTAACTGGATGGTTCCCGCGCAAAAACACTCAAAAATTTGAGTTTT
ACAGCAGACTGGTCAAACGGGGC--
>8058_23937/1-168
TTCTGGAGCTGTTCGGGACCCGTTTGT-TTATTTCTGTGTTGTTTCAGTCAAAACGACCCTGGGATCGCTTC
TTTTCACATGTTGCGATGTCTTTGATGTAACTGGATGGTTCCCGCACGAATACACTCAAAAATTTGAGTTTT
ACAGCAGACTGGTCAAACGGGGCTG
>5673_5200/1-168
TTCCGGAGCTGTTCGGGATCCGTTTGG-TTATTTCTGTGTTGTTTCGGTCAAAACGCCCCTGGGATCGCTTC
TTTTCACATGTTGTGCTGTCTTTGATGTAACTGGATGGTTCCCGTGCGAAAACACTAAAAAGTGTGAGTTTT
GCTGCAGACTGGTCAAACGGGGCTG
>20960_11314/1-168
TTCTGGAGCTGTTCGGGACCCGTTTGG-TTATTTCTGTGTCGTTTCGGTCAAAACGACCCGAGGATCGCTCC
GTTTTACTTTTTGCGATGTCTTTGATGTAACTGGATGGTTCCCATGCGAAAACACTAAAAAATGTGAGTTTT
GCTGCACACTGGTCAAACGGGGTTG
>15488_8183/1-168
TTCTGGAGCTGTTCGGGACCCGTTTGG-TTAGTTCTGTGTCGTTTCGGTCAAAACGACCCGAGGATCGCTCC
TTTTTACTTGTTGCGATGTCTTTGATGTAACTGGATGGTTCCCATGCGAAAACACTAAAAAATGTGAGTTTT
GCTGCACACTGGTCAAACGGGGTTG
>18521_4536/1-162
TTCTGGAGCTGTTCGGGACCCGTTTGG-TTATTTCTGTGTCGTTTCGGTCAAAACGACCCGAGGATCGCTCC
TTTTTACTTGTTGCGATGTCTTTGATGTAACTGGATGGTTCCCATGCGAAAACACTAAAAAATGTGAGTTTT
GCTGCACACTGGTCAAACG------
>14322_10498/1-168
TTCTGGAGCTGTTCGGGACCCGTTTGG-TTATTTCTGTGTTGTTTCAGTCAATACGACCCGTGGATCGGTTC
TTTTCACTTGTTGCGATGTCTTTGATGTAACTGGATGGTTCCCATGCGAAAACACTAAAAAATGTGAGTTTT
GCTGCACACTGGTCAAACGGGGTTG
>23688_13978/1-162
TTCTGGAGCTGTTCGGGACCCGTTTG--TTATTTCTGTGTTGTTTCAGTCAAAACGCCCCGGGGATCGCTTC
TTTTCACATGTTGCGATGTCTTTGATGTAACTGGATGGTTCCCATGCGAAAACACTAAAAAAT--GAGTTTT
GCTGCAGACTGGTCAAACGGGG---
>21448_9263/1-168
TTCTGGAGCTGTTCGGGACCCGTTTGG-TTTTTTCTGTGTTGTTTCGGTCAAAACGCCCCTGGGATCGCTCC
TTTTCACTTGTTGCGATGTCTTTGATGTAACTGGATGGTTCCCATGCGAAAACACTGAAAAATGTGAGTTTT
GCTGCAGACTCGTCAAACGGGGTTG
>4251_15572/1-168
TTCTGGAGCTGTTCGGGTGTCGATTGG-TTTTTTCTGTGTTGTTTCGGTCAAAACGCCCCTGCGATCGCTCC
TTTTCACATGTTGCGATGTCTTTGATGTAACTGGATGGTTCCCGCGCGAAAACTCAAAAAAATGTGAGTTTT
GCTGTAGACTCGTCAAACGGGGCTG
>18723_4825/1-168
TTCTGGAGCTGTTCGGGAACCGTTTGG-TTATTTCTGTGTTGTTTCGGTCAAAACGCCCCTGGGATTGCTTC
TTTTCACATGTTGCAATGTCTTTGATGTAACTGGATGGTTCCCGCGCAAAAACTCAAAAAAATATGAGTTTT
GCTGTAGACTGGTCAAACGGGGCTG
>26773_14352/1-168
TTCTGGAGCTGTTCGGGATCCGTTTGG-TTATTTCTGTGTTGTTTCGGTCAAAACGCCCCGGGGATTGCTCC
TTTTCACATGTTGCGATGTCTTTGATGTAACTGGATGGTTCCCGCGCGAAAATTCATAAAAATGTTAGTTTT
GCTGTAGACTCGTCAAACGGGGCTG
>22589_3775/1-168
TTCTGGAGCTGTTGGGGATCCGTTTGG-TTATTTCTGTGGTGTTTCGGTCAAAACGCCCCTGGGATCGCTTG
TTTTCACATGTTGCGATGTCTTTGATGTAACTGGATGGTTCCAGCGCGAAAACTCAGTGAAATGTGAGTTTT
GCTGTAGACTCGTCAAACGGGACTG
>12187_5164/1-168
TTCTGGAGCTGTTCGGGATCCGTTTGG-TTATTTCTGTGTTGTTTCGGTCAAAACGCCCCTGGGATCTCTTC
TTTTCACATGTTGCGATGTCTTCGATGTAACTGGATGGTTCCCGCGCGAAGCCTCAGAAAAATGTGAGTTTT
GCTGTAGACTCGTCAAACGGGGCTG
>27643_7587/1-168
TTCTGGAGCTGTTCGGGATCCGTTTGG-TTATTTCTGTGTTGTTTCGGTCAAAACGCCCCTGGGATCGCTTC
TTTTCACATGTTGCGATGTCTTTGATGTAACTGGATGGTTCCAGCGCAAAGCCTCAGAAAAATGTGAGTTTT
GCTGTAGACTCGTCAAACGGGGCTG
>12201_8576/1-168
TTCTGGAGCAGTTCGGGACCCGTTTGG-TTATCCCTGTGTTGTTTCGGTCAAAACGACACTGGGATCGCTTC
TTTTCACATGTTGCGATGTCTTTGATGTAACTGGATGGTTCCAGCGCGAAAACTCAGTGAAATGTGAGTTTT
GCTGTAGACTCGTCAAACGGGGCTG
>8484_17466/1-168
TTCTGGAGCAGTTCGGGACCCGTTTGG-TTATCCCTGTGTTGTTTCGGTCAAAACGACCCTGGGATCGCTTC
TTTTCACATGTTGCGATGTCTTTGATGTAACTGGATGGTTCCAGCGCGAGAACTCAGTGAAATGTGAGTTTT
GCTGTAGACTCGTCAAACGGGGCTG
>19161_11350/1-168
TTCTGGAGGGGTTCGTGACCCGTTTGC-TTATCCCTGTGTTGTTTCGGTCAAAACGCCCCTGGGATCGCTCC
TTTTCACATGTTGCGATGTCTTTGATGTAACTGGATGGTTCCCGCGCGAAAACTCAGAAAAATGTGAGTTTT
GCTGTAGACTCGTCAAACGGGGCTG
>22361_1424/1-168
TTCTGGAGCTGTTCGGGACCCGTTTGG-TTTTTTCTGTGTTGTTTCGGTCAAAACGCCCCTGGGATCGCTCC
TTTTCACATGTTGCGATGTCTTTGATGTAACTGGATGGTTCCCGCACGAAGCCTCAAAAAAATGTGAGTTTT
GCTGTAGACTCGTCAAACGGGGCTG
>6121_12312/1-168
TTCTGGAGCTGTTCGGGACCCGGTTGG-CTATTTCTGTGTTGTTTCGGTCAAAACGCCCCTGGGATCGCTTC
TTTTCACATGTTGCGATGTCTTTGATGTAACTGGATGGTTCCCGCGCGAAAACTCAGAAAAATGTGAGTTTT
GATGTAGACTGGCCAAACGGGGCTG
>28626_10405/1-168
TTCTGGAGCTGTTTGGGACCCGTTTGG-TTATTTCTGTGTTGTTTCAGTCAAGACGCCCCTGGGATTGCTTC
TTTTCACATGTTGCGATGTCTTTGATGTAACTGGATGGTTCCCATGCAAAAACTCAGGAAAATGTGAGTTTT
GATGTAGACTCGTCAAACGGGGCTG
>28846_13066/1-168
TTCTGGAGCTGTTCGGGACCCGTTTGG-TTTTTTCTGTGTTGTTTCGGTCAAAACGTCCCTGCGATCGCTAC
TTGTCACATGTTGCGATGTCTTTGATGTAACTGGATGGTTCCCGCGCGAAAACTCAAAAAAATGTGAGTTTT
GCTGTAGACTCGTCAAACGGGGCTG
>28758_12175/1-168
TTCTGGAGCTGTTCGGGACCCGTTTGG-TTATTTCTGTGTTGCTTCAGTCAAAACACCCCTGGGATCGCTTC
TTTTGACATGTTGCGATGTCTTTGATGTAACTGGATGGTTCCCATGCGAAAACTCAGAAAAATGTGAGTTTT
GATGTAGACTCGTCAAACGGGGCTG
>11897_24294/1-168
TTCTGGAGCTGTTCGGGACCCGTTTGG-TTATTTCTGTGTTGTTTCAGTCAAAACGCCCCTGGGATCGCTTC
TTTTCACATGTTGCGATGTCTTTGATGTAACTGGATGGTTCCCATGCGAAAACTCAGAAAAATGTGAGTTTT
GATGTAGACTCGTCAAACGGGGCTG
>12149_15509/1-168
TTCTGGAGCTGTTCGGGACCCGTTTGG-TTATTTCTGTGTTGTTTCAGTCAAAACGCCCCTGGGATCGCTTC
TTTTCACATGTTGCGATGTCTTTGATGTAACTGGATGGTTCCCATGCGAAAACTCAGAAAAATGTGAGTTTT
GATGTAGACTCGTCAAACGGGGCTG
>13300_2510/1-168
TTCTGGAGCTGTTCGGGACCCGTTTGG-TTTTTTCTGTGTTGTTTCGGTCAAAACGCCCCTGGGATCGCTTC
TTTTCACATGTTGCGATGTCTTTGATGTAACTGGATGGTTCCCATGCGAAAACTCAGAAAAATGTGAGTTTT
GATGTAGACTCGTCAAACGGGGCTG
>12284_5313/1-162
TTCTGGAGCTGTTCGGCACCCGTTTGG-TTATCCCTGTGTTGTTTCGGTCAAAACGCCCCTGGGATCGCTTC
TTTTCACATGTTGCGATGTCTTTGATGTAACTGGATGGTTCCCGCGCAAAAACTCAAAAAAATGTGAGTTTT
GCTGTAGACTCGTCAAACG------
>8584_12508/1-168
TTCTGGAGCTGTTCGGGATCCGTTTGG-TTATTTCTGTGTTGTTTCGGTCAAAACGCTCCTGGGATCGCGTC
TTTTCACATGTTGCGATGTCTTTGATGTAACTGGATGGTTCCCGCGCAAAAACTCAAAAAAATGTGAGTTTT
GCTGTAGACTCGTCAAACGGGGCTG
>23385_12510/1-163
-----GAGCAGTTCGGGACCCGTTTGG-TTATCTCTGTGTTGTTTCGGTCAAAACGCCCCTGGGATCGCTTC
TTTTCACATGTTGCGATGTCTATGATGTAACTGGATGGTTCCCGTGCGAAAACTCAGAAAAATATGAGTTTT
GCTGTAGACTCGTCAAACGGGGCTG
>10443_2129/1-165
---TGGAGCTGTTCGGGACTCGTTTGT-TTATTTCTGTGTTGTTTCGGTCAAAACGACCCTGGGATCGCTTC
TTTTCACATGTTGCGATGTCTTTGATGTAACTGGATGGTTCCAGCGCGAAAACTCAGTGAAATGTGAGTTTT
GCTGTAGACTCGTCAAACGGGGCTG
>11032_14606/1-167
-TCTGGAGCTGTTCGGGACCCGTTTGT-TTATGTCTGTGTTGTTTCGGTCAAAACGACCCGGGGATCGCTTC
TTTTCACATGTTGCGATGTCTTTGATGTAACTGGATGGTTCCAGCGCGAAAACTCAGTGAAATGTGAGTTTT
GCTGTAGACTCGTCAAACGGGGCTG
>13186_10907/1-166
TTCTGGAGCTGTTCGGGACCCGTTTGG-TTATTTCTGTGTTGTTTCCGTCAAATCGCCCCTGGGATCGGTTC
TTTTCACATGTTGCGATGTCTTTGATGTATCTGGATGGTTCCCGCGCGAAAACTCAGAAAAATGTGAGTTTT
GCTGTAGACTCGTCAAACGGGGC--
>9755_1776/1-168
TTCTGGAGCTGTTCGGGACCCGTTTGG-TTTTTTCTGTGTTGTTTCGGTCAAAACGCCCCTAGGATCGCTTC
TTTTCACATGTTGCGATGTCTTTGATGTAACTGGATGGTTCCCGCGCGAAAACTCTGAAAAATGTGAGTTTT
GCTGTAGACTGGTCAAACGGGGCTG
>27530_10210/1-168
TTCTGGAGCTGTTCGGGATCCGTTTGG-TTATTTCTGTGTTGCTTCGGTCAAAACGACCCTGGGATCGCTTC
TTTTCACATGTTGCGATGTCTTTGATGTAACTGGATGGTTCCAGCGCGAAAACTCAGTGAAATGTGAGTTTT
GCTGTAGACTCGTCAAACGGGGCTG
>17230_21327/1-163
-----GAGCTGTTCGGGATCCGTTTGG-TTATTTCTGTGTTGTTTCGGTCAAAACGCCCCTGGGATCGCTTC
TTTTCACATGTTGCGATGTCTTTGATGTAACTGGATGGTTCCCGCACGAAAACTCAAAAAAATGTGAGTTTT
GCTGTAGACTCGTCAAACGGGGCTG
>20642_8583/1-168
TTCTGGAGCAGTTCGGGACCCGTTTGG-TTATCCCTGTGTTGTTTCGGTCAAAACGCCCCTGGGATCGCTTC
TTTTCACATGTTGCGATGTCTTTGATGTAACTGGATGGTTCCCGCGCGAAAACTCAGAAAAATGTGAGTTTT
GCTGTAGACTCGTCAAACGGGGCTG
>17755_20422/1-168
TTCTGGAGCTGTTCGGGACCCGTTTGG-TTTTTTCTGTGTTGTTTCGGTCAAAACGCCCCTGGGATCGCTTC
TTTTCACATGTTGTGATGTCTTTGATGTAACTGGATGGTTCCCGCGCGAAAACTCAAAAAAATGTGAGTTTT
GCTGTAGACTCGTCAAACGGGGCTG
>8492_13157/1-168
TTCTGGAGCTGTTCGGGACCCGTTTAG-TTATTTCTGTGTTGTTTCGGTCAAAACGCCCCTGGGATCGCTTC
TTTTCACATGTTGCGATGTCTTTGATGTAACTGGATGGTTCCCGCGGGAAAACTCAAAAAAATGTGAGTTTT
GCTGTAGACTCGTCAAACGGGGCTG
>16151_22414/1-168
TTCTGGAGCTGTTCGGGATCCGTTTGG-TTATTTCTGTGTTGTTTCGGTCAAAACGCCCCTGGGATCGCTGC
TTTTCACATGTTGCGATGTCTTTGATGTAACTGGATGGTTCCAGCGCGAAAACTCAGAAAAATGTGAGTTTT
GCTGTAGACTCGTCAAACGGGGCTG
>25047_9521/1-168
TTCTGGAGCTGTTCGGGACCCGTTTGG-TTATTTCTGTGTTGTTTCGGTCAAAACGCCCCTGGGATCGCTTC
TTTTCACATGTTGCGATGTCTTTGATGTAACTGGATGGTTCCCGCGCGAAAACTCAGTGAAATGTGAGTTTT
GCTGTAGACTCGTCAAACGGGGCTG
>23234_8985/1-168
TTCTGGAGCTGTTCGGGACCCGTTTGG-TTATTTCTGTGTTGTTTCGGTCAAAACGCCCCTGGGATCGCTTC
TTTTCACATGTTGCGATGTCTTTGATGTAACTGGATGGTTCCCGCGCGAAAACTCAGAAAAATGTGAGTTTT
GTGGTAGACTCGTCAAACGGGGCTG
>8914_15359/1-168
TTCTGGAGCTGTTCGGGACCCGTTTGG-TTATTTCTGTGTTGTTTCGGTCAAAACGCCCCTGGGATCGCTTC
TTTTCACATGTTGCGATGTCTTTGATGTAACTGGATGGTTCCCGCGCGAAAACTCAGAAAAATGTGAGTTTT
GCTGTAGACTCGTCAAACGGGGCTG
>9024_10101/1-168
TTCTGGAGCTGTTCGGGACCCGTTTGG-TTATTTCTGTGTTGTTTCGGTCAAAACGCCCCTGGGTTCGCTTC
TTTTCACATGTTGCGATGTCTTTGATGTAACTGGATGGTTCCCGCGCGAAAACTCAGAAAAATGTGAGTTTT
GCTGTAGACTCGTCAAACGGGGCTG
>28030_15680/1-166
TTCTGTAGCTGTTCGCTACGCGGTCGG-TGATTTATGTGTTGTTTTGTTCAAAGCGACCCGCGGATGTGTCT
AATTCACTTGTTGCGATGTGTTTGATATAATTGGATGGTTCACGCCCAAAAACTCTCACAAATTTGAGTTTT
GCTGAAGACTGGTCAAACTGGGC--
>12954_6250/1-162
TTATGGAGTTGTTCGGGATCCGTTTGG-TTATTTCTGTGTCGTTCTTGTCAAAACGACCCGGGGATCGCTCC
TTTTCACTTGTTGTGATATGTTTGATACATTTGGAAGGTTTTCGCGCGAAAACTCTCTACAATGTCAGTTTT
GCTGCACACTGGTCAAACG------
>20302_5280/1-164
----GGCGCTGTTCGGGACCCGTTTGG-TTATTTCTGTGTTGTTTCCGCCAAAACGACCTGTGGATCGCTCC
TTTTCACTAGTCGTGATGTGTTTCATGTAATTTGATGGTTCCCGGGCGAAATCTCTCGAAAAAGTGAGTTTG
GGTGCAGACTGGTCAAACGGGGCTG
>23730_4068/1-168
TTCTGGAGGTGTTCGGGATCCGTTTGG-TTATTTCTGTGTTGTTCTAGTCAACACGACCCGGGGATCGCTCC
TTTTCACTTGTTTTGATGTGTTTCATGTAATTAGATGGTTCCCACGCGAAAACCCTAAAAAATGTGAGTTTT
GCTTCAGACTGGTCAAACGGGGGTG
>25022_15495/1-168
TTCTGGAGCTGTTCGGGACCCGTTTGG-TTATTTCTGTGTTGTTCCTGTCAAAACGACCCGTGGATCCCTCC
TTTTCACTTGTTTTCAATTGTTTCATGTAATTGGATGGTTCCCGCATGAAAACTATCAAAAGTATGAGTTTT
GCTGCAGACTGGTCAAATAGGGCTG
>17080_5741/1-168
TTCTGGAGCTGTTCGGGACCCGTTTGG-TTATTTCTGTGTTGTTCTAGTCAAAACGACCCGGAAATCGTTCC
TTTTCACTTGTTGTGATGTGTTTCAAGTAATTGGAAGGTTTCCGCGCGAAAACTCTCCAAAATGTGAGTTTT
GCTGCACACTGGTCAAACGGGGCTG
>12810_22635/1-168
TTCTAGAGCTGTTCGGGACCCGTTTTG-TTATTTCTGTGTTGTTCTAGTCAAAACGCCGCGGAAATCGTTCC
TTTTCACTTGTTGTGATGTGTTTCAAGTAATTAGATGGTTCCCACATGAAAACTCTCAAAAATGTGAGTTTT
TCTGCAGACTGGTTAAACGGGGCTG
>26439_17185/1-168
TTCTGGAGCTGTTCGGGACCCGTTTGG-TTATTTCTGTGTTGTTCTAGTCAAAACGACCCGGGAAACGTTCC
TTTTCACTTGTTGTGATGTGTTTCAAGTAATTGGATGGTTCCCGGATGAAAACTCTCAAAAATGTGAGTTTT
GCTGTAGATTGGTCAAACGGGTCTG
>28681_9911/1-167
TTCTAGAGCTGTTCGGGACCCGTTTGG-TTATTTCTGTGTTGTTCTAGTCAAAACGACCCGGAGATCGTTCC
TTTTCACTTGTTGTGATGTGTTTCAAGTAATTGGATGGTTCCCGCATGAAAACTCTCAAAATTGTGAGTTTT
GCTGTAGACTGGTCAAACAGGGCT-
>20355_14910/1-168
TTCTGGAGCTCTTCGGGACCCATTTGG-TTCTTTCTGTGTTGTTCCTGTCAAAACGACCCGGGGATCACTCC
TTTTCACTTGTTGCGATGTGTTTCATGGAATTGGATGGTTCCCACCCGAAAACTCTCTAAAATGTGAGTTTT
GCTGCAGACTGGTCAAACGGGGCTG
>16608_15364/1-168
TTTTGGAGCTCTTCGGGACCCGTTTGG-TGATTTCTGTGTTGTTCCTGTAAAAACGACCCGGGGATCGCTCC
TTTTCACTTGTTGCGATGTGCTTCAAGTAATTGGATGGTTCCCGCACGAAAACTCTCAAAAATATGAGTTTC
GCTGCAGACTGGCCAAACATGGCTG
>22107_9603/1-167
TTCTGGAGCGGTTCGGGACCCGTTTGG-TTATTTCTGTGTTGTTCCTGTAAAGACGA-CCGGGGATCGCTCC
TTTTCACTTTTTGTGATGTGTTTCAAGTAATTGGATGGTTTCCGCGCGAAAACTCTCAAAAATTTGTGTTTT
GCTGCTGAATGGTCAAACGGGGCTG
>18587_9952/1-167
TTCTAGAGCGGTTCGGGACCCGTTTGG-TTATTTCTTTGTTGTTCGTGTCAAAACGA-CCGGGGATCGCTCA
TTTTCACTTTTTGTGATGTGTTTCAAGTAATTGGATGGTTCCCGCGCGAAAACTCGCAAAATTTTGTGTTTT
GCTGCAGACTGGTCAAACGGGGATG
>3337_13176/1-167
TTCTGGAGCGGTTCGGGACCCGTTTGG-TTATTTCTTTGTTGTTCGTGTGAAAACGA-CCGGGGATCGCTCA
TTTTCACTTTTTGTGATGTGTTTCAAGTAATTGGATGGTTCCCGCGCGAAAACTCTCAAAAATTTGAGTTTT
GCTGCAGACTGGTCAAACGGGGCTG
>16308_14432/1-168
TTATGGAGTTGTTCGGGATCCGTTTGG-TTATTTCTGTGTCGTTCTTGTCAAAACGACCCGGGGATCGCTCC
TTTTCACTTGTTGTGATGTGTTTCAAGTAATTGGATGGTTCCCGCACGAAAACTCTCAAAAATGTGAGTTTT
GCTGTAGATTGGTCAAACGGGGCTG
>26861_6513/1-168
TTCTGGAGCTGTTCGGGACCCGTTTGG-TTATTTCTCTGTTGTTCCTGTCAAAACGACCCGGGGATCGCTCC
TTTTCACTTGTTGTGATGTGTTTCAAGTAATTAGATGGTTCTCTCGCGAAAACTCTCTAAAATTTGTGTTTT
GCTGCAGACTGGTCAAACAGGGTTG
>25527_7965/1-168
TTCTGGAGCTCTTCGGGACCCGTTTGG-TGATTTCTGTGTTGTTCCTGTCAAAACGACCCAGGGATCGCTCC
TTTTCACTTGTTGTGATGTGTTTCATGTAATTGGATGGTTCCGGAACGAAAACTCTCAAAAATATGAGTTTT
GTTGCAGACTGGTCAAACGGGGCTG
>13213_17364/1-168
TTCTGGAGGTGTTCGGGATCCGTTTGG-TTATTTCTGTGTTGTTCCTGTCAACACGACCCGGGGTTCGCGCC
TTTTCACTTGTTGTGATGTGTTTCCAGTAATTGCATGGCTCGCGCGCGAAAACTCTAAAAAATTTGAGTTTT
GCTGCACACTGGTCAAACAGGGCTG
>19244_21639/1-163
TTCTGGAGCTGTTCGGGACCCGTTTGG-TTATTTCTGTGTTGTTCCTGTCAAAACGACCCGGAGATCGCTCC
TTTTCACTTGTTGGTATGTGTTTCAAGTAATGGGATGGTTCCCGCGCGAAAACTATTAAAAGTGTGAGTTTT
GCTGCAGACTGGTCAAACAG-----
>23765_6706/1-168
TTATGGAGGTGTTCGGGACCCGTTTAG-TTATTTCTGTCTTGTTCCTGTCAACACGACCCGGGGATCGCTCC
TTTTCACTTGTTGTGATGTGTTTCAAGTAATTGGACAGTTCCCGCGCGAAAACTCTCTAAAATGTGAGTTTT
GCTACACAGTGGTCAAACAGGGCTG
>17323_13270/1-163
TTCTGGAGGTGTTCGGGACCCGTTTAG-TTATTTCTGTCTTGTTCCTGTCAACACGACCCGGGGATCGCTCC
TTTTCACTTGTTGTCATGTGTTTCAAGTAATTGGATGGCTCCCGCGCGAAAACTCTCAAAAATTTGAGTTTT
GCTGCACACTGGTCAAACAG-----
>24071_8544/1-166
TTCTGGAGTTGTTCGGGACCCGTTTGG-TTATTTCTGTGTTGTTCCTGTCAACACGACCCGGGGATCGCTCC
TTTTCACTTGTTGTCATGTGTTTCAAGTAATTGGATGGCTCCCGCACGAAAACTCTCAAAAATTTGAGTTTT
GCTGCACACTGGTCAAACAGGGC--
>27238_15903/1-168
TTCTGGAGTTGTTCGGGACCCGTTTGG-TTATTTCTGTGTTGTTCCTGTCAACACGACCCGGGGATCGCTCC
TTTTTACTTGTTGTGATGTGTTTCAAGTAATTGGATGGCTCCCGCGCGAAAACTCTCAAAAATTTGAGTTTT
GCTGCACACTGGTCAAACAGGGCTG
>12086_13521/1-168
TTCTGGAGCTGTTCGGGACCCGTTTGG-TTATTTCTGTGTTGTTCCTGTCAAAACGACCCGGGGATCACTCC
TTTTTACTTGTTGTGATGTGTTTCATGTAATTGGATGGTTCCCGCGCGAAAACTATAAAAAATTTGAGTTTT
GCTGCAGACTGGTCAAACAGGGCTG
>11412_7202/1-167
TTCTAGAGCTGTTCGAGACCCGTTTGG-TTATTTCTGTGTTGTTCCTGTCAACACGACCCGGGGATCGCTCC
TTTTCACTTGTTGTGATGTGTTTCAAGTAATTGGATGGCTCCCGCGTGAAAACTCTCAAAAATGTGAGTTTT
GCTGTAGATTGGTCAAACGGGGCT-
>7793_21926/1-167
TTCTAGAGCTGTTCGAGACCCGTTTGG-TTATTTCTGTGTTGTTCCTGTCAACACGACCCGGGGATCGCTCC
TTTTCACTTGTTGTGATGTGTTTCAAGTAATTGGATGGTTCCCGCGCCAAAACTCTCAAAAATGTGAGTTTT
GCTGTAGATTGGTCAAACGGGGCT-
>17556_6050/1-168
TTCTAGAGCTGTTCGAGACCCGTTTGG-TTATTTCTGTGTTGTTCCTGTCAACACGACCCGGGGATCGTTCC
TTTTCACTTGTTGTGATGTGTTTCAAGTAATTCGATGGCTCCCGCATCAAAACTCTCAAAAATTTGAGTTTT
GCTGCACACTGGTCAAACAGGGCTG
>12457_4976/1-168
TTCTAGAGCTGTTCGAGACCCGTTTGG-TTATTTCTGTGTTGTTCCTGTCAACACGACCCGGGGATCGCTCC
TTTTCACTTGTTGTGATGTGTTTCAAGTAATTCGATGGCTCCCGCGCCAAAACTCTCAAAAATTTGAGTTTT
GCTGTACATTGGTCAAACAGAGCTG
>3672_18813/1-168
TTCTAGAGCTGTTCGAGACCCGTTTGG-TTATTTCTGTGTTGTTCCTGTCAACACGACCCGGGGATCGCTCC
TTTTCACTTGTTGTGATGTGTTTCAAGTAATTCGATGGCTCCCGCGCCAAAACTCTCAAAAATTTGAGTTTT
GCTGCACACTGGTCAAACGGAGCTG
>20400_12484/1-168
TTCTGGAGCTGTTCGGGACCCGTTTGG-TGATTTCTGTGTTGTTCCTGTCAAAACGACCCGGGGATCGCTCC
TTATCACTTGTTGTGATGTGTTTCAAGTAATTGGATGGTTCCCGCGCCAAAACTCTCAAAAATTTGAGTTTT
GCTGCAGACTGGTCAAACAGGGCTG
>20504_19721/1-168
TTCTGGAGCTCTTCGGGACCCGTTTGG-TGATTTTTGTGTTGTTCCTGTCAAAACGACCCGGGGATCGCTCC
TTTTCACTTGTTGTGATGTGTTTCAAGTAATTGGATGGTTCCCGTGCGAAAACTCTAAAAAATGTGAGTTTT
GCTGCAGACTGGTCAAACAGGGCTG
>3450_16890/1-168
TTCTAGATCTGTTCGAGACCCGTTTGG-TTATTTCTGTGTTGTTCCTGTCAAAACGACCCGGGGATCGCTCC
TTTTCACTTGTTGTGATGTGTTTCAAGTAATTGGATGGTTCCCGCGCGAAAACTCTCAAAAGTTTGAGTTTT
GCTGCAGACTGGTCAAACGGGGCTG
>16733_19905/1-168
TTCTGGAGCTGTTCGGGACCCGTTTGG-TTATTTCTGTGTTGTTCCTGTCAAAACGACCCGGGGATCGCTCC
TTTTCACTTGTTGTGATGTGTTTCAAGTAATTGGATGGTTACCGCGCGAAAACTCTCAAAAGTGTGAGTTTT
GCAGCAGACTGGTCAAACGGGGCTG
>4454_8435/1-168
TTCTGGAGCTGTTCGGGACCCGTTTGG-TTATTTCTGTGTTGTTCCTGTCAAAACGACCCGGGGATCGCTCC
TTTTCACTTGTTGTGATGTGTTTCAAGTAATTGGATGGTTCCCGGGCGAAAACTCTCAAAAATGTGAGTCTT
GCTGCAGACTGGTCAAACGGGGCTG
>11320_18980/1-166
TTCTCGAGGTATTCAGAACCCGTTTGG-TTATTTTTGTGTTGTTTCGAACAAAACGACCCGGGGATCGCTCC
GTTTCACTTGTTGCGATGTGTTTGATGTATTAGGACGGCTCCCGCGCGAAAACTCTTAGAAATGTGAGTTTT
ACTGAAGACTGGTGAAACAGGGC--
>23918_3168/1-168
TTCTCGAGGTATTCAGGACCCGTTTGG-TTATTTTTGTGTTGTTTCGAACAAAACGACCCGGGGATCGCTCA
TTTTCACTTGTTGCGATGTGTTTGATGTATTAGGACGGCTTCCGCGCGAAAACTCTTAAAAATGTGAGTTTT
TTTAAAGACTGGTCAAACGGGTCTG
>7795_5757/1-166
TTCTGGAGCTGTTCGGGACCCATTTGG-TTATTTCTGTGCTGGTTTAGACAAAATGACCCTGGGATCGCTTT
TTTTCACTTATTTCCAAGTGTTTGATGTAATTAGATGGTTCCCACACGAAAACCATAAAAAATGGGAGTTTT
GCTGCAGACTGGTCAAACAGGGC--
>20732_11699/1-167
TTCTGGAGTTGTTCGGGACCCGTTTGG-TTATTTCTGTGCTGTTTCAGAAAAAACGACCCGGGGATCGC-TT
TTTTCGCTTATTTCCATGTGTTTGATGTAATTAGATGGTTCCCGCGCGAAAATTCTAAAAAATGTGAGGTTT
CATGCAGACTGGTCAAACGGGGTTG
>4452_13549/1-168
TTCTGGAGTTGTTCGGGACCCATTTCA-TTATTTCTGTACTGTTTCAGAAAAAACGACCCGGGGATCGCTCC
TTTTCACCTATTTCCATGTGTTTCATTTAATTATATGGTTCCCGTACGAAAACTCTCTAAAATGTGAGTTTT
GCTGCAGACTGGTCAAACGGGGCTG
>9234_21192/1-168
TTCTGGAGCTGTTCGGGACCCATTTCA-TTATTTCTGTACTGTTTCAGAAAAAACGACCCGGGGATTGCTAT
CTTTCACTTATTTCCATGTTTTTGCTGTAATTAGATGGTTCCCACGCGAAAACTCTCAAAAATGTATGTTTT
GCTGCAGACTGTTTAAACGGGGCTG
>12703_12793/1-168
TTCTGGAGCTGTTCGGGACCCATTTCA-TTATTTCTGTACTGTTTCAGAAAAAACGACCCGGGGATCGCTTT
TTTTCACTTATTGCCATGTGTTTGATGTAGTTGGATGGTTCCCGCGCGAAAACTCTAAAAAATGTGAGTTTT
GCTGCAGACTGGTCAAACAGGGCTG
>7840_6109/1-168
TTCTGGAGCTATTCGGGACCCATTTCA-TTATTTCTGTAATGTTTCAGAAAAAACGACCCGGGGATCGCTTT
TTTTCACTTATTTCTATGTGTTTGATGTAATTAGATAGTTCCCACGCGAAAACCCTAAAAAATTTGAGTTTT
GCTGCAGACTGGTCAAACAGGGCTG
>14632_12176/1-168
TTCTGGAGCTGTTCGGGACCCATTTCA-TTATTTCTGTACTGTTTCAGAAAAAACGACCCGGGGATCGCTTT
TTTTCACTTATTTCCATGTGTTTCATGTAATTAGATGGTTCCCACGCGAAAACTCTCAAAAATGTGTGTTTT
GCTGCAGACTGGTCAAACGGGGCTG
>21670_8389/1-168
TTCTAGAGCTGTTCGGGACCCATTTCA-TTATTTCTGTACTGTTTCAAAAAAAACGACCCGGGGATCGCTTT
TTTTCACTTATTTCCATGTGTTTGATGTAATTAGATGGTTCCCGCGCGAAAACTCTAAAAAATGTGAGTTTT
GCTGCAGACTGGTCAAACGGGGCTG
>15366_10331/1-168
TTCTGGAGCTGTTCGGGACCCATTTCA-TTATTTCTGTACTGTTTCAGAAAAAACGACCCGGGGATCGCTTT
TTTTCACTTATTTCCATGTGTTTGATGTAATTAGATGGTTCCCACGCGAAAACCCTAAAAAATGTGAGTTTT
GCTGCAGACTGGTCAAACGGGGCTG
>14274_10607/1-165
TTCTGG---TGTTCGGGACCCATTTCA-TTATTTCTTTGCTGTTTCTGACAAAACGACCCGGGGATCGCTCC
TTTTCACTTGTTTCCATGTGCTTCATGTATTTGGAAGGTTTCCACGCGAAAACTCTCAAAAATGTGAGTTTT
GCTGCGGACTGGTCAAACAGGGCTG
>11948_3642/1-165
TTCTGG---TGTTCGGGACCCATTTCA-TTTTTTCTTTGCTGTTTCTGACAAAACGACCCGGGGATCGCCCC
TTTTCACGTATTATCATGTGTCGCATGTAATTAGATGGTTCTCGCGCGAAAACTCTCAAAAATCTGTGTTTT
GCTGCAGACTGGTCAAACGGGGCTG
>27054_8426/1-165
TTCTGG---TGTTCGGGACCCATTTCT-TTATTTCTTTGCTGTTTCTTACAAAACGACTGGGGGATCGCTCC
TTTTCACTTATTTCCATGTGTTTCATGTAATTAGATGGTTCCCGCGAGAAAACTCTCAAAAATTTGAGTTTT
GTTGCAAACTAGTCAAACGGGGCTG
>17142_11180/1-165
TTCTGG---TGTTCGGGACCCATTTCA-TTATTTCTTTGCTGTTTCTGACAAAACGACTGGGGGATCGCTCC
TTTTCACTTATTTCCATGTGTTTCATGTAATTAGATGGTTCTCGCACGAAAACTCTCAAAAATCTGTGTTTT
GCTGCAGACTGGTCAAACGGGGCTG
>24648_11087/1-165
TTCTGG---TGTTCGGAACCCATTTCA-TTATTTCTTTGCTGTTTCTGACAAAACGACCCGGGGATCGCTCC
TTTTCACTTATTTCCATGTGTTTCTTGTAATTAGATGGTTCTCGCGCGAAAACTCTCAAAAATCTGTGTTTT
GCTGCAGACTGGTCAAACAGGGCTG
>25157_7937/1-164
-TCTGG---TGTTCGGGACCCATTTAA-TTATTTTTTTGCTGTTTCTGACAAAACGACCCGGGGATCGCTCC
TTTTCACTTATTTCCATGTGTTTCATGTAATTAGATGGTTCTCGCGCGAAAACTCTCAAAAATCTGTGTTTT
GCTGCAGACTGGTCAAACAGGGCTG
>13553_13996/1-165
TTCTCGAGCTATTCAATACCCGTTTGG-TTATTTCTGTGTTGTTTCGGTCAAAACGACCCAGCGATCGCTCC
TTTTCACTTGTGGCGATGTGTTTGACGTAATTGGAT-GTTCCCGCACAAAAACTCTAAAAAATGTGAGTTTT
ACTGAAGACTGGTCAAACGGGGC--
>21463_12887/1-168
TTCTCGAGCTATTCGGGACCTGTTTGG-TTATTTCTGCGTTGCTTCGGTCAAAACGACCCGCCGATCGCTCC
TTTTCACTTGTGGCGATGTGTTTGATGTATTTGGACGGTTCCCGCACGAAAACTCTCAGAAATGTGAGTTTT
ACTGAAGACTGGTCAAACGGGGCTG
>26250_12408/1-168
TTCTCGAGCTATTCGGGACCTGTTTGG-TTATTTCTGTGTTGTTTCGGTCAAAACGACCCCGGGATCGCTCC
TTTTCACTTGTGGCGAGGGGTTTGATGTATTTGGACGGTTCCCGCAAGAAAACTCTCAGAAAGGTGAGTTTT
ACGGAAGACTGGTCAAACGGGGCTG
>22390_6997/1-168
TTCTGGAACTATTTGGGAGCCGTTTGG-TTATTTCTGTGCTGTTTCACACAAAACGACCCAGGGATCGCTCC
TTTTCACTTGTGGCGATGTGTTTGATGTAATTGGATGGTTCCCGCGGAAAAACTCTAAAAAATGTGAGTTTT
ATTGAAGACTGGTCAAACGGGGCTG
>28367_16338/1-166
TTCTGGAACTATTTGGGAGCCGTTTGG-TTATTTCTGTGCTGTTTCAAAAAA-ACGACCCTGGGATCACTCC
TTTTCACTTATTGCAAT-TGTTTCATGTAATTGGACGGTTCCTGCACGAAAACCTTAAAAAATGTGAGTTTT
GCTACAAACTGGTCAAACAGGGCTG
>26400_8031/1-168
TTCTGGAGTTGTTCGGGACCCATTTGG-TTATTTTTGTGCCGTTTCAGACAAAACGACCCGGGGATCACTCC
TTTTCACTTCTTTGCTATTGTGTCTTATAATTGGATGGTTCCCGCACAAAGACTATAAAAAATGTGAGTCTT
GCTACAGACTGGTCAAACAGGGCTG
>13832_21590/1-163
TTCTAGAGCTGTACAGGACCCGTTTGT-TTATTTCTGTGCTGTTTCAAACAAAACGACCTGGAGATCGCTTC
TTTTCTCTTACTTCCATGTGTTTGGTGTAATTGGATGGTTCCCGCGCGAAAACTATCAAAAATGTCAGTTTT
GCTGCAGACTGGTCAAACAG-----
>20399_6430/1-168
TTCTGGAGCTGTTCGGGACCTGTTTGG-TTATTTCTGTGCTGTTTCAAACAAAACGACCCGGGGATCGCTGC
TTTTCACTTATTTCCATGTGTTTGATGCAATTGGATGGTTCCCGCGCGAAAACACTCTAAAATTTGAGTTTT
GCTGCAGACTGGTCAAACGGGGCTG
>13445_10085/1-168
TTCTAGAGCTGTACGGGACCCGTCTGG-TTATTTCTGTGCTGTTTCAAACAAAACGACCGGGGGATCGCTTC
TTTTCTCTTATTTCCATGTGTTTGATGCAATTGGATGGTTCCCGCGCGAAAACACTCTAAAATTTGAGTTTT
GCTGCAGACTGGTCAAACACGGCTG
>21415_9371/1-167
TTCTAGAGCTGTACAGGACCTGTTTGG-TTATTTCTGTGCTGTTTCAAACAAAACGACCTGGGGGTCGCTTC
TTTTCTCTTATTTCCATGTGTTTGATGCAATTGGATAGTTCCCGCGCGAAAACACTCTAAAATTTGAGTTTT
GCTGCAGACTGGTCAAACGGAGCT-
>13173_9139/1-168
TTCTGGAGCTGTTCGGGACTAGTTTGG-TTATTTCTGTGTTGTTTTAGACAAAATGACTGAGGGATCGCTCC
TTTTCACTTGTTGCGATGTGTTAGATGCATTTGGATGGTTTCCGCGCGAAAACTCTCTAAAGTGTGAGTTTT
GCTGCAGACTGGTCAAACGGGGTTG
>15812_4292/1-168
TTCAGGAGCTGTTCGGGACCAGTTTGG-TTATTTCTGTGTTGTTTTAGACAAAATGACTGAGGGATCACTCC
TTTTCACTTGTTGCGATGTGTTAGATGCATTTGGATGGTTTCCGCGCGAAAACTCTCTAAAATGTGAGTTTT
GCTGCAGACTGGTCAAACGGGGTTG
>28632_18016/1-168
TTCAGGAGCTGTTCGGGACCAGTTTGG-TTATTTCTGTGTTGTTTTAGACAAAATGACTGAGGGATCGCTCC
TTTTCACTTGTTGCGATGTGTTAGATGCATTTGGATGGTTACCGCGCGAAAACTCTCTAAAATGTGAATTTT
GCTGCAGACTGGTCAAACGGGGTTG
>16984_9148/1-168
TTCAGGAGCTGTTCCGGACCAGTTTGG-TTATTTCTGTGTTGTTTTAGACAAAATGACTGAGGGATCGCTCC
TTTTCACTTGTTGCGATGTGTTAGATGCATTTGGATGGTTTCCGCGCGAAAACTCTCTAAAATGTGAGTTTT
GCTGCAGACTGGTCAAACGGGGTTG
>6874_7179/1-168
TTCCGAAGTTGTTCAGGACCCGTTTAG-TTATTTCTGAGCTGTTTCAGATAAAACGACCCAGGGATCGCTCC
TTTTCACTTGTTGCAATGTGTTTCAAGTAATTGGATGGTTCCCTCGCGAAAACTGTCAAAAATTTGAGTTTT
GCTGCACACTGGTCAAACAGGGCTG
>25277_13758/1-168
TTCTGGAGTTGTTCGGCACCCGTTTGG-TTATTCCTGTGCTGTTTCAGACAAAACGACCCAGGAGTCGCTCC
TTTTCTTTTGTTGCTATGTGCTTGATGCATTTGAACGGTTTCCGCGCGAAAACTCTCTAAAATGTGAGTTTT
GCTGCAGACTGGTCAAACGGGGCTG
>3100_14528/1-164
----GGAGTTGTTCGGGACTCGTTTTG-TTATTTCTGTGCTGTTTCAGACAAAACGACCCGGGGATCGCTCC
TTTTCACTTATTGGCAATTGTTTAATGTAGTTGGATGGTTCCCTCGCGAAAACTCTAAAACATGTGAGTTTT
GCTGCACACTGGTCAAACAGGGTTG
>24609_8503/1-168
TTATGGAGTTGTTGGGGATCCGTTTGG-TTATTTCTACGCTGTTTCAGACAAAACGACCCGGGGATCACTCC
TTTTCACTTATTTGCAATTGTTTCATGTAATTGGATGGTACCCGCGTGAAAACTATTAAAAATGTGAGTTTT
GCTGCAGACTAGTCAAACAGTGCTG
>19766_13275/1-168
TTATGGAGTTGTTGGGGATCCGTTTGG-TTATTTCTACGCTGTTTCAGACAAAACGACCCGGGGATCACTCC
TTTTCACTTATTTGCAATTGTTTCATGTAATTGGATGGTACCCGCACGAAAACTATTAAGAGTGTGAGATTT
GCAGCAGACTAGTCAAACAGGGCTG
>10096_15931/1-168
TTATGGAGTTGTTGGGGATCCGTTTAG-TTATTTCTATGCTGTTTCAGACAAAACGACCCGGGGATCACTCC
TTTTCACTTATTTGCAATTGTTTCATGTAATTGGATGGTACCCGCACGAAAGCTATTAAAAGTGTGAGTTTT
GCTGCAGACTGGTCAAACAGGGCTG
>26296_6242/1-168
TTATGGAGTTGTTGGGGATCCGTTTGG-TTATTTCTATGCTGTTTCAGACAAAACGACCTGGGGATCACTCC
TTTTCACTTATTTTCAATTGTTTCATGTAATTGGATGGTACCCGCACGAAAGCTATTAAAAGTGTGAGTTTT
GCAGCAGACTAGTCAAACAGGGCTG
>6290_12848/1-168
TTATGGAGTTGTTGGGGATCCGTTTGG-TTATTTCTATGCTGTTTCAGACAAAACGACCCGGGGATCACTCC
TTTTCACTTATTTGCAATTGTTTCATGTAATTGGATGGTACCCGCACGAAAACTGTTACAAGTGTGAGTTTT
GCAGCAGACTAGTCAAACAGGGCTG
>17936_4866/1-168
TTATGGAGTTGTTGGGGATCCGTTTGG-TTATTTCTATGCTGTTTCAGACAAAACGACCCGGGGATCGCTCC
TTTTCACTTATTTGCAATTGTTTCATGTAATTGGATGGTACCCGCACGAAAACTATTAAAAGTGTGAGTTTT
GCAGCAGACTAGTCAAACAGGGCTG
>22971_9721/1-163
TTATGGAGTTGTTGGGGATCCGTTTGG-TTATTTCTATGCTGTTTCAGACAAAACGACCCAGGGATCACTCC
TTTTCACTTATTTGCAATTGTTTCATGTAATTGGATGGTACCCGCACGAAAACTATTAAAAGTGTGAGTTTT
GCAGCACACTAGTCAAACAG-----
>3524_14761/1-168
TTATGGAGTTGTTGGGGATCCGTTTGG-TTATTTCTATGCTGTTTCAGACAAAACGACCCAGGGATCACTCC
TTTTCACTTATTTGCAATTGTTTCATGTAATTGGATGGTACCCGCACGAAAACTATTAAAAGTGTGAGTTTT
GCTGCAGACTAGTCAAACAGGGCTG
>17102_11314/1-168
TTATGGAGTTGTTCTGGATCCGTTTGG-TTATTTCTGTGCTGTTTCAGACAAAACGACCAGGGGATCTCTCC
TTTTCACTAATTTGCAATTGTTTCATGTAATTAGATGGTTCCCGCACGAAAACTCTAAAAAATGTGAGTTTT
GCTGCAGACTGGTCAAACGGGGCTG
>3018_13610/1-168
TTCTGGAGTTGTTCGGGACCCGTTTGG-TTATTTCTGTGCTGTTTCAGACAAAACGACCAGGGGATCACTCC
TTTTTACTAATTTGCAATTGTTTCATGTAATTGGATGGTTCCCGCGCGAAAACTCTAAAAAATGTGAGTTTT
GCTGCAGACTGGTCAAACGGGGCTG
>16250_4928/1-163
TTCTGGAGTTGTTCAGGACCCGTTTGG-TTATTTCTGTGCTGTTTCAGACAAAACGACCCGGGGATCACTCC
TTTTCACTTATTTGCAATTGTTTCATGTAATTGGATGGTTCACGCCTGAAAACTATAAAAAATGTGAGTTTT
GATGCAGACTGGTCAAATAG-----
>22344_13661/1-162
TTCTGGAGTTGTTCAGGACCCGTTTGG-TTATTTCTGTGCTGTTTCAGACAAAACGACCCAGGGATCACTCC
TTTTCACTTATTTGCAATTGTTTCATGTAATTGGATGGTTCCCGCCTGAAAACTATCAAAAATGTGAGTTTT
GCTGCAGACTGGTCAAACG------
>7252_14640/1-164
----GGAGTTGTTCGGGATCCGTTTGG-TTATTTCTGTGCTGTTTCAGACAAAACGACCCGCGGATCACCCC
TTTTCACTAAACGGCAATTGTTTCATGTAGTTGGATGGTTCCCGTGCGAAAACTATAAAAAATGTGAGTTTT
GCTGCAGACTGGTCAAACAGGGCTG
>24271_8649/1-168
TTCTGGAGTTGTTCAGGACCCGTTTGG-TTATTTCTGTGCTGTTTCAGACAAAACGACCCGGGGATCACTCC
TTTTCATTTATTTGCAATTGTTTCATGTAATTGGATGGTTCCCGCGCGAAAACTATAAAAAATGTGAGTTTT
GCTGCAGACTGGACAAACAGGGCTG
>28532_9158/1-168
TTATGGAATTGTTCGGGACCCGTTTGG-TTATTTCTGTGTTGTTTCAGACAAAACGACCCTGGGATCACTCC
TTTTCACTAATTTGCAATTGTTTCATGTAATTTGATGGTTCCCGCACGAAAACTCTAAAAAATGTGAGTTTT
GCTGCAGACTGGTCAAACAGGGCTG
>7608_9428/1-163
TTCTGGAGTTGTTCGGGACCCGTTTGG-TTTTTTCTGTGCTGTTTCAGACAAAACGACCCGGGGATCTCTCC
TTTTCACTAATTTGCAATTGTTTCATGTAATTGGATGGTTCCAGCATGAAAACTATAAAAAATGTGAGTTTT
GCTGCAGACTGGTCAAATAG-----
>7853_12471/1-168
TTCTAGAGTTGTTCGGGACCCGTTTGG-TTATTTCTGTGCTGTTTCAGACAAAACGACCCGGGGATCACTCC
TTTGCACTTATTTGCAATTGTTTCATGTAATTGGATGGTTCCCGCACGAAAACTATAGAAAATGTGAGTTTT
GCTGCAGACTGGTCAAACAGGGCTG
>20136_20235/1-168
TTATGGAGTTGTTCGGGATCCGTTTGG-TTATTTCTGTGCTGTTTCAGACAAAACGACCCAGGGATCACTCC
TTTTCACTAATTGGCAATTGTTTCATGTAGTTGGATGGTTCCCGCATGAAAACTATAAAAAATGTGAGTTTT
GCTGCAGACTGGTCAAACGGGGCTG
>19061_10389/1-168
TTATGGAGTTGTTCGGGATCCGTTTGG-TTATTTCTGTGCTGTTTCAGACAAAACGACCCGGGGATCACTCC
TTTTCACTAATTTGCAATTGTTTCATGTAATTGGATGGTTCCCGCATGAAAACTATAAAAAATGTGAGTTTT
GCTGCAGACTGGTCAAACAGGGCTG
>9560_20698/1-163
----GGAGTTGTTCGGGATCCGTTTGG-TTATTTCTGTGCTGTTTCAGACAAAACGACCCGGGGATCACTCC
TTTTCACTAATTTGCAATTGTTTCATGTAATTGGATGGTT-CCGAACGAAAACTATAAAAAATGTGAGTTTT
GCTGCAGACTGGTCAAACAGGGCTG
>11593_7540/1-164
----GGAGTTGTTCGGGATCCGTATGG-TTGTTTCTGTGCTGTTTCAGACAAAACGACCCGGGGATCACTCC
TTTTCACTAATTGGCAAGTGTTTCATGTAGTTGGATGGTTCCCGCACGAAAACTATAAAAAATGTGAGTTTT
GCTGCAGACTGGTCAAACAGAGCTG
>6448_15649/1-166
TCCTGGAGTTGTTCGGGACCCGTTTGG-TTATTTCTGTTCTGTTTCAGACAAAACGACCCGGGGATCACTCC
TTTTCACTAATTGGCAATTGTTTCATGTAGTTGGATGGTTCCCGCACGAAAACTATAAAAAATGTGAGTTTT
GCTGCAGACTGGTCAAACAGGGC--
>12064_22363/1-164
----GGAGTTGTTCGGGATCCGTTTGG-TTATTTCTGTGCTGTTTCAGACAAAAGGACCCGGGGATCACTCC
TTTTCACTAATTGGCAAGTGTTTCATGTAATTGGATGGTTCCCGCACGAAAACTATAAAAAATGTGAGTTTT
GCTGCAGACTGGTCAAACAGGGCTG
>17395_12077/1-164
----GGAGTTGTTCGGGATCCGTTTGG-TTATTTCTGTGCTGTTTCAGACAAAACGACCCGGGGATCACTCC
TTTTTACTAATTGGCAATTGTTTCATGTAGTTGGATGGTTCCCGCACGAAAACTATAAAAAATGTGAGTTTT
GCTGCAGACTGGTCAAACAGGGCTG
>8206_3255/1-164
----GGAGTTGTTCGGGATCCGTTTGG-TTATTTCTGTGCTGTTTCAGACAAAACGACCCGGGGATCACTCC
TTTTCACTAATTGGCAAGTGTTTCATGTAGTTGGATGGTTCCCGCACGAAAACTATAAAAAATGTGAGTTTT
GCTGCAGACTGGTCAAACAGGGTTG
>11189_1754/1-162
TTCTGGAGTTGTTCGGGACCCGTTTGG-TTATTTCTGTGCGGTTTTAGACAAAATGACCCTGGGATCGCTCC
TTTTCACTTGTTGCGATGTGTTTGATGTATTTGGATGGTTTGCGTGCAAAAACTCTCTAAAATGTGAGTTTT
GCTGCAGACTAGTAAAACG------
>27182_14532/1-163
TTCTGGAGTTGGTCGGGACCCGTTTAG-TTATTTCTGTGCTGTTTCAGATAAAACGACCCAGGAATCGCTCC
TTTTCACTTATTGCAATGTGTTTCATGTAATAGGATGGTTCCCGCCTGAAAACTCTCAAAAATGTGAGTTTT
GCTGCAGACTGGTCAAATAG-----
>23704_13304/1-168
TTCTAGAGCTGTTCGGGACCCATTTGG-TTCTTTCTATGCTGATTTAGACAAAATGACCCTGAGATCGCTTC
TTTTCACTTGTTGCGATGTGTTTGATGCATTTGGAAGGTTTCCGCGCGAAAACTCTCTAAAATGTGAGTTTT
GCTGTAGATTGGTCAAACGGGGCTG
>18135_9322/1-168
TTCTAGAGCTGTTCGGGACCCATTTGG-TTCTTTCTATGCTGTTTTAGACAAAATGACCCTGAGATCGCTTC
TTTTCACTTGTTGCGATGTGTTTGATGCATTTGGAAGGTTTCCGCGCGAAAACTCTCTAAAATGTGAGTTTT
GCTGCAGACTGGTCAAACAGGGCTG
>7798_16204/1-168
TTCTCGAGCTGTTCGGGACCCATTTGG-TTCTTTCTATGCTGTTTTAGACAAAATGACCCTGAGATCGCTTC
TTTTCACTTGTTGCGATGTGTTTGATGCATTTGGAAGGTTTCCGCGCGAAAACTCTCTAAAATGTGAGTTTT
GCTGCACACTGGTCAAACGGGGCTG
>12062_21508/1-168
TTCTGGAGCTGTTCGGGACCCATTTGG-TTATTTCTGTGCTGTTTTAGACAAAATGACCCTGGGATCGCTCC
TTTTCACTTGTTGCGATGTGTTTGATGCAACTGGATGGTTCCCGCGCGAAAACTCTCTAAAATGTGAGTTTT
GCTGCAGACTGGTCAAACGGGGCTG
>26496_21847/1-165
TTCTAGAGCTGTTCGGGACCCATTTGG-TTATTTCTATGCTGTTTTAGACGAAATGACCCTGGGATCGCTCC
TTTTCACTTGTTGCGATGTGTTTGATGCAACTGGATGGTTCCCGCGCTAAAACTCTCTAAAATGTGAGTTTT
GCTGCAGACTGGTCAAACGGGG---
>23315_3062/1-165
TTCTGG---TGTTCGGGACCCATTTGG-TTATTTCTGTGCTGTTTCAGACAAAACGACCCAGGAATGGCTCC
TTTTCACTTATTTCAATTTGTTTCATGTAATTGGATGGTTCCCGCAAGAAAACTCTCAAAAATGTAAGTTTT
GCTGCAGACTGGTCAAACGGGGCTG
>24806_14901/1-164
----GGAGTTGTTCGGGATCCATATGG-TTTTTTCTGTGCTGTTTCAGACAAAACGACCCGGGGATCGCTCC
TTTTCACTTGTTGCGAAGTGTTTCATGTAATTGGATAGTTCCCGGAAGAAAACTCTCTAAAATGTGAGTTTT
GTTGCTGACTACTCAAACAGTGCTG
>7515_10428/1-164
----GGAGTTGTTCGGGATCCGTATGG-TTGTTTCTGTGCTGTTTCAGACAAAACGACCCGGGGATCGCTCC
TTTTCACTTGTTGGCAAGTGTTTCATGTAATTGGATGGTTCCCGGAAGAAAACTCTCTAAAATGTGAGTTTT
GTTGCTGACTACTCAAACAGTGCTG
>12280_12555/1-168
TTATGGAGTTGTTCGGGACCCGTTTGG-TTATTTCTGTGCTGTTTCAGACAAAACGACCCGGGGATCACTCC
TTTTCACTTGTTTGGATGTGTTTCATGTAATTGGATAGTTCCCGGACGAAAACTCTCTAAAATGTGAGTTTT
GTTGCAGACTAGTCAAACAGTGCTG
>15604_6338/1-168
TTCTGGAGTTGTTCGGGACCCGTTTGG-TTATTTCTGTGCTGTTTCAGACAAAACGACCCGGGGATCACTCC
TTTTCACTTATTTGGAAGTGTTTCATATAATTGGATGGTTCCCGCAAGAAAACTCTCAAAAATATGAGTTTT
GTTGCAGACTAGTCAAACGGGGCTG
>20913_14058/1-168
TTCTGGAGTTGTTCGGGACCCGTTTGG-TTATTTCTGTGCTGTTTCAGACAAAACGACCCAGGAATCGCTCC
TTTTCACTTGTTGCGATGTGTTTCATGCATTTGGATGGTTCCCGCGCGAAAACTCTCTAAAATGTGAGTTTT
GCTGCAGACTGGTCAAACGGGGTTG
>5150_8687/1-168
TTCTGGAATTGTTCGGGACCCGTTTGG-TTATTTCTGTGCTGTTTTAGACAAAACGACCCAGGAATCGCTCC
TCTTCACTTGTTGCGATGTGTTTCATGTAATTGGATGGTTCCCGCGCGAAAACTATCAAAAATTTGAGTTTT
GCTGCACACTGGTCAAACAGGGCTG
>15059_7613/1-168
TTCTGGAGTTGTTCGGGACCCGTTTGG-TTATTTCTGTGCTGTTTTAGACAAAACGACCCAGGAATCGCTCC
TTTTCACTTGTTGCGATGTGTTTCATGTAATTGGATGGCTCCCGCGCGAAAACTCTCAAAAATTTGAGTTTT
GCTGCACACTGGTCAAACAGGGCTG
>4288_20078/1-168
TTCTGGAGTTGTTCGGGACCCGTTTGG-TTATTTCTGTGCTGTTTTAGACAAAACGACCCAGGAATCGCTCC
TCTTCACTTGTTGCGATGTGTTTCATGTAATTGGATGGCTCCCGCGCGAAAACTCTCAAAAATGTGAGTTTT
GCTGCACACTGGTCAAACGGGGCTG
>18611_13752/1-168
TTCTGGAGTTGTTCGGGACCCGTTTGG-TTATTTCTGTGCTGTTTCAGACAAAACGACCCAGGAATCGCTCC
TTTTCACTTGTTTCGATGTGTTTCATGTAATTGGATGGTTCCCGCGAGAAAACTCTCAAAAATATGAGTTTT
GTTGCAGACTGGTCAAACGGGGCTG
>16347_7397/1-165
TTCTAGAGTTGTTCGGGACCCGTTTGG-TTATTTCTGTGCTGTTTCAGACAAAACGACCCAGGAATCGCTCC
TTTTCACTTGTTGCAATGTGTTTCATGTAATTGGATGGTTCCCGCAAGAAAACTCTCAAAAATATGAGTTTT
GTTGCAGACTGGTCAAACGGGG---
>3066_18182/1-168
TTCTGGAGTTGTTCGGGACCCGTTTGG-TTATTTCTGTGCTGTTTCAGACAAAACGACCCAGGAATCGCTCC
TTTTCACTTGTTGCAATGTGTCTCATGTAATTGGATGGTTCCCGCAAGAAAACTCTCAAAAATATGAGTTTT
GTTGCAGACTGGTCAAACGGGGCTG
>14212_8267/1-168
TTCTGGAGTTGTTCGGGACCCGTTTGG-TTATTTCTGTGCTGTTTCAGACAAAACGACCCAGGAATCGCTCC
TTTTCACTTGTTGCGATGTGTTTCATGTAATTGGATGGTTCCCGGAGGAAAACTCTCAAAAATATGTGTTTT
GTTGCAGACTAGTCAAACGGGGCTG
>28151_9254/1-168
TTCTGGAGTTGTTCGGGACCCGTTTGG-TTATTTCTGTGCTGTTTCAGACAAAACGATCCCGTAATCGCTCC
TTTTCACTTGTTGCGACGTGTTTCATGTAATTGGATGGTTCCCGCAAGAAAACTCTCAAAAATGTGTGTTTT
GCTGCAGACTGGTCAAACGGGGCTG
>7387_19395/1-168
TTCTGGAGTTGTTCGGGACCCGTTTGG-TTATTTCTGTGCTGTTTCAGACAAAACGATCCCGGAATCGCTCC
TTTTCACTTGTTGCGATGTGTTTGATGTAATTGGATGGTTCCCGCACGAAAACTCTCTAAAATATGTGTTTT
GCTGCAGACTAGTCAAACGGGGCTG
>11056_11414/1-168
TTCTGGAGTTGTTCGGGACCCGTTTGG-TTATTTCTGTGCTGTTTCAGAGAAAACGATCCCGGAATCGCTCC
TTTTCACTTGTTGCGATGTGTTTCATGTAATTGGATGGTTCCCGCAAGAAAACTCTCAAAAATATGTGTTTT
GCTGCAGACTGGTCAAACGGGGCTG
>11407_16216/1-168
TTCTGGAGTTGTTCGGGACCCGTTTGG-TTATTTCTGTGCTGTTTCAGACAAAACGATCCCGGAATCGCTCC
TTTTCACTTGTTGCGATGTGTTTCATGTAATTGGATGGTTCCCGCAAGAAAACTCTCAAAAATATGTGTTTT
GTTGCAGACTAGTCAAACGGGGCTG
>4029_7172/1-168
TTCTGGAGTTGTTCGGGACCCGTTTGG-TTATTTCTGTGCTGTTTCAGACAAAACGATCCCGGAATCGCTCC
TTTTCACTTGTTGCGATGTGTTTCATGTAATTGGATGGTTCCCGCAAGAAAACTCTCAAAAATATGTGTTTT
GTTGCAGACTAGTCAAACGGGGCTG
>23992_15100/1-168
TTATGGAGTTGTTCGGGATCCGTTTGG-TTATTTCTGTGTTGTTCTTGTCAAAACGACCCAGGAATCGCTCC
TTTTCACTTGTTGCGATGTGTTTCATGCAATTGGATAGTTCCCGGAAGAAAACTCTCTAAAATGTGAGTTTT
GTTGCAGACTAGTCAAACAGTGCTG
>12133_11530/1-168
TTCTGGAGTTGTTCGGGACCCGTTCGG-TTATTTCTGTGCTGTTTCAGACAAAACGACCCAGGAATCGCTCC
TTTTCACTTGTTGCGATGTGTTTCATGCAATTGGATAGTTCCCGCACGGAAACTCTCTAAAATGTGAGTTTT
GCTGCAGACTGCTCAAACAGGGCTG
>7887_20913/1-168
TTATGGAGTTGTTCGGGATCCGTTTGG-TTATTTCTGTGCTGTTTCAGACAAAACGACCCAGGAATCGCTCC
TTTTCACTTGTTGCGATGTGTTTCATGTAATTGGATGGTTCCCGCAAGAAAACTCTCAAAAATGTGAGTTTT
GTTGCAGACTAGTCAAACAGTGCTG
>15252_15487/1-168
TTCTGGAGTTGTTCGGGACCCGTTTGG-TTATTTCTGTGCTGTTTCAGACAAAACGACCCAGGAATCGCTCC
TTTTCACTTCTTGCGATGTGTTTCATGCAATTGGATAGTTCCCGGAAGAAAACTCTCTAAAATGTGAGTTTT
GTTGCTGACTACTCAAACAGTGCTG
>15871_14333/1-168
TTCTGGAGTTGTTCGGGACCCGTTTGG-TTATTTCTGTGCTGTTTCAGACAAAACGACCCAGGAATCGCTCC
TTTTCACTTGTTGCGATGTGTTTCATGCAATTGGATAGTTCCCGGAAGAAAACTCTCTAAAATGTGAGTTTT
GTTGCAGACTACTCAAACAGTGCTG
>17612_20852/1-167
TTCTAGAGCTGATCGAGACCCGTTTGG-TTATTTCACGGTGGTTTCGGTCAAAAGAACCCGGGGGTCGCTCC
TT-TCACTTGTTGCGATGTGTTTGATGTAATTGGATGGTTGCCGCGTGAAAACTCTAAAAAATATGAGTTTT
GCTGAAGCCTAGTCAAACGGGATTG
>6242_14699/1-168
TTCTCGAGCTGTTCGGGACCCGTTTGG-TTATTTCTGTGTTGTTTCGGTCAAAACGACCCGGGACACTATCT
TTTTCACTTCTTGCGACATGTTTGATTCAATGGGATTGTTCACGCCCAAAAATTCTCAAAAATTTGAGTTTT
GTTGAACACTGATCAAACGGGGCTG
>3864_10505/1-166
TTCTGGAGTTGTTGGAGACCTGTTTGG-TTACTTGTGTGGTCTTTCATTCAAAACGACCCGCGGAGCGGCCG
TTTTCACTTGTTGCGATGTGTTTCATGTAATTGGACGGTGCCCGCAAGAAAACGATCAAAAATATGAGTTTT
GCTAAAGACTGGTCAAACGGGAC--
>4511_6899/1-166
TTCTGGAGCTGTTCTGGACCCGTTTGG-TTATTTCTGTGTTGTTTCGGTCGAAACGAACCAGGAAACACTCC
TTTTCACTTGTTGCGATGTGTTTGATGTAAGTGGATGGTTCACGCGCGAAAACTCTCAAAAATGTGAGTTTT
ACTGAAGACTGATCAAACGGGGC--
>6210_7987/1-166
TTCTCGAGCTGTTCGGGACTTATTTGG-TTATTTCTGTGTTGTTTCGATCAAAACGACCCGGGAGACGCTCG
TTTTCACCTGTTGCGATATGCTTCATGTAATTGGACGGTTCCCGCGGGAAAACTCTAAAAAATGTGAGTGTT
GCTGAAGACTGGTCAAACGGAGC--
>10001_7810/1-166
TTCTGGAGCTGTTCTGGACCCGTTTGG-TTATTTCTGTGTTGTTTCGGTCAAAACGACCCGGGAAATGCTCC
TTTTTACTTGTTGCGATATGTTTCATGTAATTGGACGGTTCACGCGCGAAAACTCTCAAAGATGGGAGTGTT
GCCTAAGACTGGTCAAACGGGGC--
>13259_24323/1-165
TTCTGGAGCTGTTCGAGACCTGTTTGG-TTATGTCTGTGTTGTTTCAGTCAAAACGACCCGGG-ACCGCTCC
TTTTCACTTGTTGCGATCTGTTTCATGTAATTGGACGGTTCCCGCGCGAAAACAATCAAAAATATAAGTTTT
GGTGAAGACTGGTCAAACGGGGC--
>6762_18807/1-167
TTCTGGAGCTGTTCGAGACCTGGTTGG-ATATTTGTGTGGTTTTTCAATCAAAAC-ACCCGGGGAACGCTCG
TTTTCACTTGTTGCGATATGTTTGATCTAATTGGATGGTTCCCGCGCGAAAACTCTCAAAAATGTGAGTTTT
ACTGAAGACTGATCAAACGGGGCTG
>6710_10627/1-167
TTCTGGAGCTGTTCGAGACCTGTTTGG-TTATTTCTGTGTTGTTTCAGTCAAAACGACCCGGGAA-CGCTCC
TTTTCACTTTTTGCGATAAGTTTGATGTAATTGGATGGTTCCCGTGCGAAAACTGTCAAAAATGTGAGTTTT
GCCGAAGACTGGTCAAACGGGGCTG
>8297_13588/1-168
TTCTGGAGCTATTCGAGACCTGTTTGG-TTATTTGTGTGTTGTTTGAGTCAAAACGACCCGTGGAACGCTCG
TTTTCACTTGTTGCGATATGTTTGATGTAATTGGACGGTTCCCGCGCGAAAACTCTCAAAAATGTGAGTTTT
ACTGAAGACTGATCAAACGGGGCTG
>9334_19000/1-162
TTCTGGAGCTGTTCGAGACCTGTTTGG-ATATTTGTGTGGTTTTTCAATCAAAACGACCCGGGGAACGCTCG
TTCTCACTTGTTGCGATATGTTTCATGAAATTGGACGGTTCCCGCGCG-AAACCATCAAAAATTTTAGTTTT
GCTGAAGACTGGTCAAACGG-----
>12751_7240/1-166
TTCTGGAGCTGTTCGAGACCCTTTTGG-ATATTTGTGTGGTTTTTCAATGAAAACGACCCGGGGAACGCTCG
TTTTCACTTGTTGCGATATGTTTCATGTAATTGGACGGTTCCCGCGTGAAAACTATCAAAAATATGAGTTTT
GCTGAAGACTGGTCAAACGGGGC--
>13173_10187/1-166
TTCTGGAGCTGTTCGAGACCTGTTTGG-ATATTTGTTTGGTTTTTCAATCAAAACGACCCGGGAAACGCTCG
TTTTCACTTGTTGCGATCTGTTTCATGTAATTGGACGGTTCCCGCGCGAAAACTATAAAAAATATGAGTTTT
GCTGAAGACTGGTCAAACGGGGC--
>18549_7159/1-165
TTCTGGAGCTGTTCGAGACCTGGTTGG-ATATTTGTGTGGTTTTTCAATCAAAAC-ACCCGGGGAACGCTCG
TTTTCACTTGTTGCGATATGTTTCATGTAATTGGACGGTTCCCGCGCGAAAACTATCAAAAATATGAGTTTT
GCTAAAGACTGGTCAAACGGGAC--
>13731_21855/1-164
TTCTGGAGCTGTTCGAGACCTGTTTGG-ATAGTTGTGTGGTTTTTCAATCAAAACGACCCGGGAAACGCTCG
TTTTCACTTGTTGCGATATGTTTCATGTAATTGGACGGTTCCCGCGCGAAAACTATCAAAAATATGAGTTTT
GCTGAAGACTGGTCAAACGGG----
>15012_9748/1-166
TTCTGGAGCTGTTCGAGACCTGTTTGG-ATATTTGTGTGGCTTTTCAATCAAAACGACCCGGGGAACGCTCG
TTTTCACTTGTTGCGATATGTTTCATGTAATTGGACGGTTCCCGCGCGAAAACTATCAAAAATATGAGTTTT
GCTGAAGACTGGTCAAACGGGGC--
>19129_4158/1-166
TTATAGAGCTGTTCGGGACCTGTTTGG-TTATTTCTGTATTGTTTCGGTCAAAACAACCCGGAGAACGCTCC
TTTTCACTTGTTGCGATATGTTTCATGTAATTGGATGGTTCCCGCGCGAAAACTCTCAAAAATATGAGTGTT
GCTGAAGACTGGTCAAACGGAGC--
>8665_8302/1-166
TTCTAGAGCTGTTCGGGACCTGTTTGG-TTATTTCTGTGTTGTTTCGGTCAAAACAACCCGGGGAACGCTCC
TTTTCACTTGTTGCGATATGTTTCATGTAATTGGACGGTTCCCGCGCGAAAACTTTCAAAAATGTGAGTGTT
GCTGAAGACTGGTCAAACGGGGC--
>8950_10977/1-166
TTCTAGAGCTGTTCGGGACCTGTTTGG-TTATTTCTGTGTTGTTTCGGTCAAAACAACCCGGGGAACGCTCC
TTTTCACTTGTTGCGATATGTTTCATGTAATTGGACGGTTCCCGCGCGAAAACTCTCAAAAATGTGAGTGTT
GCTGAAGACTAGTCAAACGGGGC--
>26281_8420/1-168
TTCTGGAGCTGTTCTGGACCTGTTTGG-TTATTTCTGTGTTGTTTCGGTCAAAACAACCCGGGGATCGCTCC
TTTTCACTTCTTGCGATATGTTTCATGTAATTGGACGGTTCACGCGCGAAAACTCTCAAAAATGTGAGTGTT
ACTGAAGACTGGTCAAACGGGGCTG
>25795_14051/1-166
TTTTGGAGCTGTTCGAGACCTGTTTGG-TTATTTGTGTGTTGTTTCAGTCAATACGACCTGGGGAACGCTCG
TTTTCACTTGTTGCAATATGTTTCATGTAATTGGACGGTTCCCGCGCGAAAACTATCAAAAATGTGAGTGTT
GCTGAAGACTGGTCAAACGGGGC--
>19254_5638/1-165
TTCTGGAGCTGTTCGAGACCTGTTTGG-TTATTTGTGTGTTGTTTCAGTCAAAACAACCCGGGGAACGCTCG
TTTTCACTTGTTGCGATATGTTTCATGTA-TTGGACGGTTTCCGCGCGAAAACTATCAAAAATATGAGTGTT
GCTGAAGACTGGTCAAACGGGGC--
>14254_7440/1-168
TTCTGGAGCTGTTCGAGACCTGTTTGG-TTATTTGTGTGTTGTTTGAGTCAAAACGACCCGGGGAACGCTCG
TTTTCACTTGTTGCGATATGTTTCATGAAATTGGACGGTTCCCGCACGAAAACTATCAAAAATTTGAGTTTT
GCTGAAGACTGGTCAAACTGGGCTG
>15495_4745/1-166
TTCTGGAGCTGTTCGAGACCTTTTTGG-TTATTTGTGTGTTGTTTCAGTCAAAACGACCCGGGGAACGCTCA
TTTTCACTTGTTGCGATATGTTTCATGTAATTGGACGGTTCCCGCGCGAAAACTATCAAAAATTTTAGTTTT
GCTGAAGACTGGTCAAACGGGGC--
>9860_5030/1-168
TTCTGGAGCTGTTCGAGACCTGTTTGG-TTATTTGTGTGTTGTTTCAGTCAAAACGACCCGGGGAACGCTCG
TTTTCACTTGTTGCGATATGTTTCATGTAATTGGACGGTTCCCGCGCGAAAACTATCAAAAATTTGAGTTTT
GCAGAAGACTGGTCAAACGGGGCTG
>24560_23588/1-162
TTCTAGAGCCGTTCCGGACCCGTTTGG-TTATTTCTTTGTGTGTTGGGTCAAAACGACCCGAGGAACGCTCC
TTTTCACTTTTTGCGATATGTTTGATGTAATTGGACGGTTCCCGCGCGAAAACTATCAAAAATATGAGTTTT
GTTGAAGACTGGTCAAACG------
>16401_6446/1-168
TTCTGGAGCTGTTCGGGACCCGTTTGG-TTATTTCTATGTTGGTTCGGTCAAAACAACCCAGGGATTGCTCT
TTTTCACTTGTTGCGATGTGTTTGATATAATTAGATTGTTCCCGCGCGAAAACTATCAAAAATATGAGTTTT
GCTGAAGACTGGACAAACGGGACTG
>11148_12796/1-168
TTCTCGAGCTGTTCGGGACCCGTTTGG-TTATTTCTGTGGTGTTTCGGTCTAAACGACCCGGGGAACACTCC
TTTTCACTTTTTGCGATGTGTTTGATGTAATTGGATGGTTCCCGCCCGAAAGCTCTCAAAAATTTGAGTTTT
GCTGAAGACTGGTCAAACGGGACTG
>18017_23677/1-166
TTCTGGAGCTGTTCGGGACCCGTTTGG-TTATTTCTGTGTTGTTTGGGTCAAAATGACCCGAGGATCGCTCG
TTTTCACTTGTTGCGATATGTTTCATGTAATTGGACGGTTCCCGCGCGAAAACTATCAAAAATATGACTTTT
GCTTAAGACTTGTCAAACGGGGC--
>19069_19645/1-166
TTCTCGAGCTGTTCGGGACCCGTTTGG-TTATCTCTGTGTTGTTTCGGTCAAAACGACCCGGGGAACACTCT
TTTTCACTTGTTGCGATGTGTTTGATATAATTGGATGGTTCCCGCGCGAAAACTATCAAAAATATGAGTTTT
GCTAAAGACTGGTCAAACGGGAC--
>7287_7197/1-168
TTCTCGAGCTGTTCGGGAGCCGTTTGG-TTATTTCTGTGTTGTTTCGGTCAAAACGACCCGGGGAACACTCC
TTTTCACTTGTTGCGATGTGTTTGATATAATTGGATGCTTCCCGCCCTGAAACGCTCACAAATTTGAGTTTT
GCTGAAGACTGGTCAAACTGGACTG
>13340_11235/1-168
TTCTGGAGCTGTTCGAGACCTGTTTGG-TTATTTCTGTGTTGTTTGGGTCGAAATGACCCGGGGATCGCTCC
TTTTCACTTGTTGCGATGTGTTTGATGTAATTCGATGGTTCCCGCGCGAAAACTCTCAAAAATGTGAGTTTT
CCTGAAGACTGATCAAACGGGGCTG
>9923_7641/1-168
TTCTGGAGCTATTCGAGACCAGTTTGG-TTATTTGTGTGTTGTTTGAGTCAAAACGACCCGGGGAACGCTCC
TTTTCACTTGTTGCGATGTGTTTGATATAATTGGATGGTTCCTGCGCAAAAACTATCAAAAATATGAGTTTT
GCTAAAGACTGGTCAAACGGGGCTG
>23436_11024/1-166
TTCTCGAGCTGTTCGGGACCCGTTTGG-TTATTTCTTTGTTTTTTGGGTCAAAACGACCCGAGGATCGCTCC
TTTTCACTTGTTGCGATGTGTTTGATATATTTAGATGGTTCCCGCGCGAAAACTATCAAAAATATGAGTTTT
GCTAAAGACTGGTCAAACGGGAC--
>25048_15864/1-166
TTCTCGAGCTGTTCGGGACCCGTTTGG-TTATTTCTGTGTTGTTTGGGTCAAAACGACCCGAGGATCGCCCC
TTTTCACTTGTTGCGATGTGTTTGATATATTTAGATGGTTCCCGCGCGAAAACTATCAAAAATATGAGTTTT
GCTGAAGACTGGTCAAACGGGGC--
>21877_7079/1-166
TTCTCGAGCTGTTCGGGACCCGTTTGG-TTATTTCTGTGTTGTTTGGGTCAAAACGACCCGAGGATCGCTCC
TTTTCACTTGTTGCGATGTGTTTGATATATTTAGATGGTTCCCGCGCGAAAACTATCAAAAATATGAGTTTT
GCTAAAGACTGGTCAAACGGGGC--
>20211_23518/1-166
TTCTGGAGCTGTTCGGGACCCGTTTGG-TTATTTCTGTGTTGTTTGGGTCAAAATTACCAGGGGATCGCTCC
TTTTCACTTGTTGCGATGTGTTTAATATAATTGGATGGTTCCCGCGCGAAAACTATCAAAAATATGAGTCTT
GCTGAAGACTGGTCAAACGGGGC--
>10494_19756/1-168
TTCTGGAGCTGTTCGAGACCCGTTTGG-TTATTTCTGTGTTGTTTGGGTCAAAATGACCCGGGGATCGCTCC
TTTTCACTTGTTGCGATGTGTTTGATATAATTGGATGGTTCCCGCGCGAAAACTATCAAAAATATGAGTTTT
GCTGAAGACTGGTCAAACGGGGCTG
>12189_7239/1-164
TTCTGGAGCTGTTCGCGACCCGTTTGG-TTATTTCTGTGTTGTTTGGGTCAAAACGACCCGAGGATCGCTCC
TTTTCACTTGTTGCGATGTGTTTGATATAATTGGATGGTTCCCGCGCAAATACTATCAAAAATATGAGTTTT
GCTAAAGACTGGTCAAACGGG----
>25404_12758/1-166
TTCTGGAGCTGTTTGCGACCCGTTTGG-TTATTTCTGTGTTGGTTGGGTCAAAACGACCCGAGGATCGCTCC
TTTTCACTTGTTGCGATGTGTTTGATATAAATGGATGGTTCCCGCGCGAAAACTATCAAAAATATGAGTTTT
GCTAAAGACTGGTCAAACGGGGC--
>21438_13178/1-166
TTCTGGAGCTGTTCGCGACCCGTTTGG-TTATTTCTGTGTTGGTTGGGTCAAAACGACCCGAGGATCGCTCC
TTTTCACTTGTTGCGATGTGTTTGATATAATTGGATGGTTCCCGCGCGAAAACTATCAAAAATATGAGTTTT
GCTGAAGACTGGTCAAACGGGGC--
>22782_4685/1-166
TTCTGGAGCTGTTCGCGACCCGTTTGG-TTATTTCTGTGTTGGTTGGGTCAAAACGACCCGAGGATCGCTCC
TTTTCACTTGTTGCGATGTGTTTGATATAATTGGATGGTTCCCGCGCGAAAACTATCAAAAATATGAGTTTT
GCTAAAGACTGGTCAAACGGGAC--
>11483_17492/1-168
TTCTCGAGCTGTTCGGGACCCGTTTGG-TTATTTCTGTGTTGTTTGGGTCAAAACGACCCGGGGAACGCTCG
TTTTCACTTGTTGCGATGTGTTTGATATAATTGGATGGTTCCCGCGCGAAAACTATCACAAATTTGAGTTTT
GCTGAAGACTGGTCAAACTGGGCTG
>5573_12836/1-168
TTCTCGAGCTGTTCGGGACCCGTTTGG-TTATTTCTGTGTTGTTTCGGTCAAAACGACCCGGGGAACACTCC
TTTTCACTTGTTGTGATGTGTTTGATATAATTGGATGGTTCACGCCCAAAAACTCTCACAAATTTGAGTTTT
GCTGAAGGCTGGTCAAACTGGGCTG
>8266_9434/1-168
TTCTCGAGCTGTTCGGGACCCGTTTGG-TTATTTCTGTGTTGTTTCGGTCAAAACGACCCGGGGAACACTCT
TTTTCACTTGTTGCGATGTGTTTGATATAATTGGATGGTTCACGCCGAAAAACTCTCACAAATTTGAGTTTT
GCTGAAGACTGGTCAAACTGGGCTG
>15365_18464/1-168
TTCTCGAGCTGTTCGGGACCCGTTTGG-TTATTTCTGTGTTGTTTCGGTCAAAACGACCCGGGGAACACTCT
TTTTCACTTGTTGCTATGTGTTTGATATAATTGGATGGTTCACGCCCAAAATCTCTCACAAATTTGAGTTTT
GCTGAAGACTAGTCAAACGGGACTG
>21571_6031/1-163
TTCTCGAGCTGTTCGGGACCCGTTTGG-TTATTTCTGTGTTGTTTCGGTCAAAACGACCCGGGGAACACTCT
TTTTCACTTGTTGCGATGTGTTTGATATAATTGGATGGTTCACGCCCAAAAACTCTCACAAATTTGAGTTTT
GCTGAAGACTAGTCAAACGG-----
>10204_5250/1-164
----GGGGTTGTTTGCGACCCGTTTGA-TTATTTCAGTGTTGTTTCGGTCAAAACGACCCGGGCATCGCTCT
GTTTCACTTGTCGCGATGTGTTTGATGCAATTGGACGATTCCCGCCTGAAAACTCTCAAAAATTTGATTTTT
GCTGAAGACTGGTCAAAGAGGGCTG
>25843_15332/1-164
----GGGGCTGTTCGGGACCCGTTTGG-ATATTTCTGTGTTGTTTCGCCCCATACTACCTGTGGAACGCTCC
TTTTCACTTGTTGCGATGTGTTTGATGTAACTGGATGGTTCCCGCACGAAAAATCTCAAAAATGTGAGTTTT
GGTGCAGACTGGTCAAGCGGCGCTG
>20077_5471/1-166
TTCTCGAGCTGTTCGGGACACGTTTGG-TTATTTCAGTGTTGTTTCGGTCAAAACAACCCGAGGATCGTTCC
TTTTCAAATGTTGCGATGTGTCTGATGTAATTGGATGGTTCCCGCACGAAAAGTCTAAAAATTGTGAGTTTT
GCTGAAGACGTGTCAAAGAGGGC--
>25568_7334/1-163
TTCTGGAGCTGTTCGGGACCCGTTTGG-TTTTTTCTGCGTTGTTTCGATCAAAACGATCCGTGGATCGCTCC
TTTTCACTTGTTGCGATGTGTTTGATGTAATTGGATGGTTTCCACATGATGAATCAAAAAAAT--TAGTTT-
GCGGAAGACTGGTCAAACGGGGC--
>23077_3354/1-168
TTCCAGAGCTGTTTGGGATCCGTTTGG-TTATTTTTGTGTTGTATCGGTCAAAACGACCCGGGAATAGCTCC
GTGTCACTTCTTGCAATGTGTTTGATGTAATTGGATGGTTCCCGCCCGAAAACTCTCAAAAATTTGAGTTTT
GCTGAAGACTGGTCAAAGGGGGCTG
>22552_12682/1-164
TTCTCGAGCTGTTCAGGACCCGTTTGG-TTATTTCTGTGGTGTTTCGGTCAAAATGACACAGGGATTGCTCC
TTTTCACCTGTGGTGATGTGTTTGATGTAATTGGATGGTTCCCGCGCGAAAACTTT-AAAAATGTGAGTTTT
TCTTAAAACTGGTCAAACGGGG---
>20175_6307/1-165
TTCTAGAGCTGATCGGGAACCGTTTGG-TTATTTCAGTATTGTTTCGGTCAAAACGACCCGGGGATCGCTCC
TT-TCACTTTGTGCGATGTGTTTGATGTAATTGGATGGTTCCTGCGTGAAAACTTTGAAAAATGTGAGTTTT
TCTGAAGACTAGTCAAACGGTGC--
>7932_19773/1-168
TTCTGGAGCTGACCGGGACCCGTTTGG-TTATTTCTGTGTTGTTTCGATCAAAACGACGCAGGGATTGCTCC
ATTTCACTTGTTGCGATGTGTTTGATGTAATTGGATGGTTCCTGCCCGAAAACTCTAAAAAATATGAGTTTT
GCTGAAGCCTAGTCAAACGGGGCTG
>7558_2955/1-164
----GGGACTGTTCGGGACTCTTTTGG-TTTTTTTTGTGTTGTTTCGATCAAAACGACCTGGGGATCGCTCC
TTTTCCCTTTTTGCGATGTGTTTGATGTAATTGGATGTTTCCCGCGTGAAAAATATCTAAAATGTGAGATTT
GCTGCAGACTGGTCAAACAGGGCTG
>7789_4216/1-168
TTCTGGAGCTGTTCGGGACCCGTTTGG-TTATTTCTATGTTGTTTCGGTTAAAACGACCCGGGGATTGCTCC
TTTTCACTTGTTCTAATGTGTTTGATGAAATTGGATGGTTCCCGCGCGAAGACTCTCAAAAATGTGAGTTTC
TCTAAAGACTGGTCAAGCGGGGCTG
>5256_14351/1-168
TTCTGGAGCTGTTCGGGACCCATTTGG-TAATTTCTGTGATATTTCGGTGAAAACGACCCGGGAGTCTTTCC
TTTTCACTTGTTGCGATCTGTTTGATGTAATTGGACGGTTCCTGCGCGAAAACTCTCAAAAATGTTTGTTTT
GGTGCAGACTGGTCAAACGGCGCTG
>8809_4452/1-164
TTCTGGAGCTGTTCGGGACCCGTTTGG-TAATTTCTGTGTTATTTCGGTGAAAACGACCCGGGGGTCGCTCA
TTTTCACTTGCTGCTACGTGTTTGATACTATCGGATGGTTCCTGCGCGACAACTCTCAAGAATGTGAGTTT-
---GCAGACTGGTCAAACGGGGATG
>17266_12266/1-168
TTCTGGAGCTGTTCGGGACACATTTGG-TAATTTCTGTGTTATTTCGGTGAAAACGACCCGGGGATCGCTCC
TTTTCACTTTTTTCGATGTGTTTGATGTAACTGGATGGTTCCCGCGCGAAAACTCTCAAAAATGTTAGTTTT
GGTGCAGACTGGTCAAACGGGGCTG
>5205_11233/1-167
-TCTGGAGCTGTTCGGGACCCATTTGG-TAATTTCTGTGTTATTTCGGTGAAAACGACCGGGGGGTCGCTCC
TTTTCACTTGTTGCGATGCGTTTGATGTAATTGGATGGTTCCCGCGCGAAAACTCTCAAAAATATGAGTTTT
GGTGCATACTGGTCAAACGGGGCTG
>24422_13908/1-164
TTCTGGAGCTGTTCGGGACCCATTTGG-TAATTTCTAGTTTATTTCGGTGAAAACGACCCGGGGGTCGCTCC
TTTTCACTTGTTGCGATGTGTTTGATAATATTGGATGGTTCCTGCGCGAAAACTCTCAAAAATGTGAGTTT-
---GCAGACTGGTCAAACGGGGATG
>17791_5581/1-164
TTCTGGAGCTGTTCGGGACCCGTTTGG-TAATTTCTATGTTATTTCGGTGAAAACGACCCAGGGGTCGCTCC
TTTTCACTTGTTGCGATGTGTTTGATAATATTGGATGGTTCCTGCGCGAAAACTCTCAAAAATGTGAGTTT-
---GCAGACTGGTCAAACGGGGATG
>18497_7823/1-164
TTCTGGAGCTGTTCGGGACCCGTTTGG-TAATTTCTAAGTTATTTCGGTGAAAACGACCCGGGGGTCGCTCC
TTTTCACTTGTTGCGATGTGTTTGATAATATTGGATGGTTCCTGCGCGAAAACTCTCAAAAATGTGAGTTT-
---GCAGACTGGTCAAACGGGGATG
>12951_9143/1-164
TTCTTGAGCTGTTCGGGACCCAGTTGG-TAGTTTCTGTGTTATTTCGGTGAAAACGACCCGAGGGTCGCTCC
TTTTCACTTGTTGCGATGTGTTTGATGTAATTGGATGGTTCCTGCGCGAAAACTCTCAAAAATGTGAGTTT-
---GCTGACTGGTCAAACGGGGATG
>20187_18042/1-163
TTCTGGAGCTGTTCGGGACCCATTTGG-TAATTTTTTTGTTATTTCGGTGAAAACGACCCGGGG-TCGCTTC
TTTTCACTTGTTGCGATGTGTTTGATGTAATTGGATGGTTCCTGCGCGAAAACTCTCAAAAATGTGAGTTT-
---GCAGACTGGTCAAACGGGGATG
>22737_12377/1-164
TTCTGGACCTGTTCGGGACCCATTTTG-TAATTTCTGTGTTATTTCGGTGAAAACGACCCGGGGGTCGCTCC
TTTTCACTTGTTGCGATGTGTTTGAGGTAATTGGATGGTTCCTGCGCGAAAACTCTCAAAAATGTGAGTTT-
---GCAGACTGGTCAAACGGGGATG
>11714_5063/1-163
TTCTGGAGCTGTTCGGGACCCATTTGG-TAATTTCTGTGTTATTTCGGTCAAAACGACCCGGGGGTCTCTCC
TT-TCACCTGTTGCGATGTGTTTGATGTAATTGGATGGTTCCTGCGCGAAAACTCTCAAAAATGTGAGTTT-
---GCAGACTGGTCAAACGAGGATG
>4273_15416/1-164
TTCTGGAGCTGTTCGGGACCCATTTGG-TAATTTCTGTGTTATTTCGGTGAAAACGACCCGGGGGTCGCTCC
TTTTCACTTGTTGCGATGTGTTTGATGTAATTGGATGGTTCCTGCGCGAAAACTCTCAAAAATGTGAGTTT-
---GCAGACTGGTCAAACGAGGATG
>24610_8048/1-164
TTCTGGAGGTGTTCGGGACCCATTTGA-TAATTTCTGTGTTATTTCGGTAAAAACGACCCAGGGGTCGCTCC
TTTTCACTTGTTGCGATGTGTTTGATGTAATTGGATGGTTCCTGTGCGAAAACTCTCAAAAATGTGAGTTT-
---GCAGACTGGTCAAACGGGGATG
>18193_21584/1-164
TTCTGGAGCTGTTCGGGACCCATTTGG-TAATTTCTATGTTATTTCGGTGAAAACGACCCAGGGGTCGCTCC
TTTTCACTTGTTGCGATGTGTTTGATGTAATTGGATGGTTCCTGTGCGAAAACTCTAAAAAATGTGAGTTT-
---GCAGACTTGTCAAACGGGGATG
>29172_13819/1-162
----GGGGCTGTTCGGGACCCGTTTGG-TTATTTCTGCGTTGTTTCGGTCAAAACGACCCGGGGATCGCTTC
TTTTCACTTGTTGCGATGTGTTTGATGTAATTGGACGGTTTCCACGCGAAAACTCTAAAAAATGTGAGTTTG
CTAGAAGACTGGTCAAACGGGGC--
>14004_4150/1-162
----GGGGCTGTTTGGGACCCGTTTGA-TTATTTCAGTGTTGTTTAAGTCAAAACGACCCGGGGATCGCTCC
ATTTCGCTTGCCGCGATGTGTTTGATGTAATTGGATGGTTCCCGCGCGAAAAATCTAAAAAATTTGAGTTTT
GCTGAAGACTGGTCAAACGGGGC--
>5876_12136/1-164
----GGGGCTGTTCGGGACACGTTTGG-TTATTTCTATGTTGTTTCGGTCAAAACGACCCGGGGATCGCTCC
TTTTCACTTGTGGCGATGTGTTTGATGTAATTGGATGATTCCCGCCCAAAAACTCTCAAAAATTTGAGTTTT
GCTGAAAACAGGTCAAAGGGGCCTG
>22872_14131/1-166
TTCTAGAGCTGTTCGGGACCCGTTTGG-TTATTTTAGTGTTGTTTCGGTCAAAACGACCCGGGGATTGCTCC
TTTTCACTTATGGCGATGTGTTTGACGAAATTGGATGGTTCCCGCGCGAAAACTCTAAAAAATGTGAGTTTT
GCTGAAGACGTGTCAAACGGGGC--
>25024_15024/1-165
TTCTCGAGCTTTTCGGGACCCGTTTGG-TTATTTCTGTGTTGTTTTGGTCAAAAGGA-CGAGGGAATGCTCC
TTTTCACTTGTGGCAATGTGTTTGATGTAATTGGATGGTTCTCGCGCGAAAACAGTCAAAAATATGAGTGTT
GCTGAAGACCGGTCAAACAGGGC--
>3942_7198/1-164
-TCTCGAGCTGTTCGGGACCCGTTTGG-TTATTTCTGTGTTGTTTTGGTCAAAACGA-CCAGGGAATGCGCC
TTTTCACTTGTGTCAATGTGTTTGATGTAATTGGATGGTTCTCGCGCGAAAACTGTCAAAAATATGAGTGCT
GCTGAAGACCGGTCAAACGGGGC--
>17676_4253/1-163
-----GGGCTGTTTGGGACCCGTTTGT-TTATTTCTGTGTTCTTTCGGTAAAAACGACCCGTGGATCGCTCC
TTTCGACTTGTTGCAATGTGTTTGATGTAATTGGATGGTTCCCGCCCGAAAACTCTCAAAAATGTGAGTTTT
GCTGAAGACTGGTCAAACTGGGCTG
>5858_19083/1-165
TTCTCGAGCTGTTCGGGACCCGTTTGG-TTATTTTTGTGTTGTTTTGGTCAAAGGGA-CCGGGGAACGTTCC
TTTACACTTGTTGCAATGTGTTTGAGGTAATTGGATGGTTCCCGCGCGAAAACTATCAAAAATATGAGTGTT
GCTGAAGACTGGTCAAACGGGGC--
>9485_3736/1-166
TTCCCGAGCTGTTCGGGACCCGTTTGG-TTATTTCTGTGTTGTTTCTGTCAAAACGACCCGGGGAATGCTCC
TTTTCACTTGTTGCGATATGTTTCATGTAGTTGGATGGTTCCTGCGTGAAAACTCTAAAAAATGTGAGTTTT
GCTGAAGACTGGTCAAACGGAGC--
>16773_3198/1-168
TTCTCGAGCTGTTCAGGACCCGTTTGG-TTATTTCTGTGTTGTTTCGGTCAAAACGACCCGGGGATTGCTCC
CTTTCATTTGTGGCAATGTGTTTGATGTAATTGGATGATTCCCGCGCGAAAACTCTCAAAAATGTGAGTGTT
GCTAAAGACTGGTCAAATGGGGCTG
>6061_12030/1-168
TTCTCGAGCTGTTCGGGACCCGTTTGG-TTATTTCTTTGTTGTTTCGGTCAAAACGACTCGGGGATCGCTCC
GTTTCACTTGTGGCGATGTGTTTTATGTAATTGGATGGTTCCCGTGCGAAAACTCACTAAAATGTGAGTTTT
TCTAAAGACTGGTCAAACGGGTCTG
>8647_13884/1-163
TTCTCGAGCTGTTCGGGACCCATTTGG-TTATTTCTTTGTTGTTTCGGTCAAAACGACTAGGGGATCGCTCC
GTTTCAGTTGTGGGGATGTGTTTGATGTAATTGGATGGTTCTCGCGCGAAAACTCACAAAAATGTGAGTTTT
TCTAAAGACTGGTCAAACGG-----
>25532_22930/1-162
----GGGGCTGTTTGGGACCCGTTTGA-TTATTTCTGTGTTGTTTCGATCAAAACGACCTGGGGATCGCTCC
TTTTCACTTGTTGCGATGTGTTTGATATAATTGGACGGTTCCCGCACGAAAACTATCAAAAATATGAGTTTT
GCTAAAGACTGGTCAAACGGGAC--
>17682_15820/1-166
TTCTCGAGCTGTTCGGGACCCGTTTGG-TTATTTTTGTGTTGTTTCGGTCAAAACGACCCGGGGATCGCTCC
GTTTCACTTGTCACGATGTGTTTGACGTAATTGGATGGTTCCCGCGCGAAAAATCTAAAAAATGTGAGTTTT
GCTGAAGATTGGTCAAACGCGAC--
>23691_3009/1-166
TTCTCGAGCTGTTCGGGACCCTTTTGG-TTATTTCTGTGTTGTTTCGGCCAAAACGACCCGACGATCGCTCC
TTTTCACTTGTTGCGATATGTTTGATGTAATTGGAGGGTTCCTGCACGAAAACTCTCAAAAATGTGAGTTTT
GCTGAAGATTGGTCAAACGGGGC--
>14488_9427/1-168
TTCTTGAGCTGTTCGGGACCCGTTTGG-TTATTTCTGTGTTGTTTCGGTCAAAACGACCCGCCGATCGCTCC
TTATCACTTGTGGCGATGTGTTTGATGTAATTGGATGGTTTCCGCGCGAAAACTCACAAAAATGTGAGTTTT
TCTAAAGACTGGTCAAACTGGGCTG
>18436_13727/1-162
---CTGGGCTGTTCGGGACCCGTTTGG-TTATTTTTGTGTTGTTTCAGTCACAACGA-CCGGGGATCGCTCC
TTTTAACTTGTGGCAATGTGTTTGATGTAACTGGATGGTTCCCGCGCGAAAACTCTCAAACATGTGAGTTTT
GCTGAAGACTGGTCAAACGGGGC--
>19950_20779/1-162
---CTGGGCTGTTCGGGACCCGTTTGG-TTATTTTTGTGTTGTTTCAGTCAAAACGA-CCGGGGATCGCTCC
TTTTCACTTGTGGCAACGTGTTTGATGTAACTGGATGGTTCCCGCGCGAAAACTCTAAAAAATATGAGTTTT
GCTGAAGACTGGTCAAACGGGGC--
>26267_6619/1-162
----GGGACTGTTCGGGACCCTTTTCG-TTTTTTCTGTGTTTTTTCGATCAAAACGACCTGGGGATCGCTCC
TTTTCACTTGTTGCGATGTGTTTGTTGTAATTGGATGGTTCCCGCGCGAAAACACTAAAACATGTGAGATTT
GCTGAAGACTGGTCAAACGGGAC--
>13208_9976/1-165
TTCTCGAGCTGTTCGGGACCCGTTTGG-TTATTTCTGTGTTGTTTCGGTCAAAACGA-CCGGGGATAGCTCC
TTTTCCCTTATTGCCATTTGTTTGTTGTAATTGGATGGTTTCCGCGCGTAAGATATAAAAAATGTGAGTTTT
GCTGAAGACTGGTCAAACGGGGC--
>19608_7751/1-162
----GGGGGTGTTCGGGACCCGTTTGG-TTATTTCTGTGTTGTTTCGGTCAAAACGACCCGGGGATAGCTCC
TTTTCACTTGTTGCGATGTGTTTGATGTAATTGGATGGTTCCCGCGCGAAAAATCTAAAAAATATGAGTTTT
GCTGAAAACTGGTCAAACGGGGC--
>11392_22090/1-162
----GGGACTGTTCGGGACCCTTTTGG-TTATTTCTGTGTTGTTTCGATCAAAACAACCAGGGGATCGCTCC
TTTTCACTTGTTGCGATGTTTTTGATATAATTGGATGGTTACCGCGCGAAAACTCTACAAAATATGAGTTTT
GCTGAAGTCTGGTTAAACGGTGC--
>18447_6047/1-164
----GGGACTGTTCGGGACCCTTTTGG-TTATTTCTGTGTTGTTTCGATCAAAACAACCTGGGGATCGCTCC
TTTTCACTTGTTGCGATGTGTTTGATGTAATTGGATGGTTCCCGCTCTAAAACTCTAAAAAATATGAGTTTT
GCTGAAGACTGGTCAAACGGGACTG
>21085_21848/1-162
----GGGACTGTTCGGGACCCTTTTGG-TTATTTCTGTGTTGTTTCGATCAAAACAACCTGGGGATCGCTCC
TTTTCACTTGTTGCGATGTGTTTGATGTAATTGGATGGTTCCCGCGCGAAAACTCTAAAAAATATGAGTTTT
GCTTAAGACTGGTCAAACGGGGC--
>16547_7785/1-162
----GGGACTGTTCGGGACCCTTTTGG-TTAGTTCTGTGTTGTTTCGATCAAAACAACCTGGGGATCGCTCC
TTTTCACTTGTTGCGATGTGTTTGATGTAATTGGATGGTTCCCGCGCGAAAAATCTAAAAAATATGAGTTTT
GCTGAAGACTGGTCAAACGGGGC--
>20611_15921/1-162
----GGGACTGTTCGGGACCCTTTTGG-TTATTTCTGTGTTGTTTCGATCAAAACAACCTGGGGATCGCTCC
TTTTCACTTGTTGCGATGTGTTTGATGTAATTGGATGGTTCCCGCGCGAAAAATCTAAAAAATATGAGTTTT
GCTGAAGACTGGTCAAACGGGGC--
>25645_7042/1-166
-TCTCGAGCTGTTCGGGACGAGTTTGG-TTATTTCTGTGTTATTTCGGTCAAAACGA-CCGGGGATCGCTCC
TTTTCACTTGTGGCAATGTGTTTGATGTAATTGGATGGTTCCCGCGCGAAAACTATCAAAAATATGAGTGTT
GCTGAAGACTGGTCAAACGGGGCTG
>9126_5701/1-165
TTCTCGAGCTGTTCGGGACGAGTTTGG-TTATTTCTGTGTTATTTCGGTCAAAACGA-CCGGGGATCGCTCC
TTTTCACTTGTGGCAATGTGGTTGATGTAATTGGATGGTTCCCGCGCAAAAAATCTAAAAAATGTGAGTCTT
GCTGAAGACTGGTCAAACGGGAC--
>28439_16018/1-168
TTCTCGAGCTGTTCGGGACCCGTTTGG-TTATTTCTGTGTTGTTTCGGTCAAAACGACCCGGGGATCGCTCC
TTTTCACTTGTTGCGATGGGTTTGATGTAATTGGATGGTTCCCACCCGAAAACTTTAAAAAATGTGAGTTTT
GCTGAAGACTGGTCAAACTGGGCTG
>9246_3661/1-165
TTCTCGAGCTGTTCGGGACCCGTTTGG-TTATTTCTGTGTTGTTTCGGTCAAAACGA-CCGGGGATCGCTCC
TTTTCACTTGTTGCAATGTGTTTGATGTAATTGGATGGTTTCTGCGCGAAAAATCTCAAAAATGTGAGTTTT
GCTGAAGACTGGTCAAACGGGGC--
>6045_14203/1-168
TTCTAGAGCTGTTCGGGGGCCGTTTCAGTTATTTTTGTGTTGTTTCGATCAAAACGACCCAGGGACC-CTCC
TTTTCACTTGTTGCGATGTGCTTCATGTAATTGGATGGTTCCCACGCGAAAACTCTAAAAAATGTGAGTGTC
AATGCAGCCGGGACAAACAGGGCTG
>17785_11006/1-163
----GGGGCTGTTCGGGTTCCGTTTAG-TTATTTGTGTGTTATTTCGGTCAAAATGACCCCGGGATCGCTCC
TTTTCACTTGTTGCGATGTGCTTCATGTAATTGGATGGTTCCCACGCAAAAACTCTCTATAATGCGAGTTTC
TCTACAAACGGGCCAAACGGGGCT-
>4456_6367/1-164
----GGGGCTGTTCGGGACCCGTTTAG-TTATTTCAATGTTTTTTCGATCAAAACGACCTGGGGAACACTCC
TTTTCACTTGTTGCGATGTGCTTGATGTAATTGGATGGTTCCCACACGAAAACTCTCCAAAATGTGAGTTTC
ACTTTAGACAGGCCTAACGGGGCTG
>14840_2562/1-165
TTCTGGAGCTGTTCGGGGGCCGTTTAG-TTATTTGTTTCTTGTTTCGTTTAAAACGACTCAGGAATCGCTCC
TTTTCACTTGTTGCGATGTGCTTCATGTAATTGGATGGTTCCCATGCGAAAGCTCTATATAATGTGAGTTTC
TCTGCAGACGGGCCAAACGGGG---
>26180_5533/1-166
TTCTAGAGCTGTTCGGGGCCCTTTTTTGTTATCTCTGTGTTGTTTCAGTCAAAACGACTCGGGGATCGCTAT
TTTTCACTTGTGGCGATGTGGTTGATGTAATTGGATGGTTCCCACATGAAAAGTCTCAAAAAAGGGAGTTTC
GCGGCAGACGGCCCAAACAGGG---
>23274_19322/1-168
TTCAGGAGCTGTTCGGGGTCCGTTTCG-TTATTTTTGTGTTGTTTCGATCAAAAGGATACAGGGATCGCTAC
TTTTCACTTGTTGCGACGTGCTTCATGTAATTGGATGGTTCCTTCGCGAAAACTCTCTAAAATGCGAGTTTC
GCTGCAGACGGGCCAAACGGCGCTG
>28458_8351/1-168
TTCAGGAGCTGTTCGGGGTCCGTTTCG-TTATTTTTGTGTTGTTTCGATCAAAAGGACCCAGGGATCGCTAC
TTTTCACTTGTTGCGACGTGCTTCATGTAATTGGATGGTTCCTTCGCGAAAACTCTTTAAAATGCGAGTTTA
TCTGCTGGCAGGCCAAACGGGGCTG
>9152_12239/1-168
TTATGGAGCTGTTCTGGGGCCGTTTCG-TTATTTCTGTGTTGTTTCAGTCAAAACGACCCGGGGATGGCTCC
TTTTCACTCGTTGCGATGTGTTTCATGTGATTGGATGGTTCCCATGCGAAAACTATCAATTATGTGAGTTTC
ACTGCACACGGGCCAAACGGAGCTG
>19890_13403/1-168
TTCTAGAGCTGTTCGGGGCCCTTTTTG-TTATTTTTTTGTTGTTTCGGTCAAAACAACCCGGGGATCGCTAT
TTTTCACTTGTGGCGATGTGATTCATGTAATTGGATGGTTCCCACATGAAAACTCTCAAAAATGTGAGTTTT
GCTGTAGACGGGCCAAACGTGGTTG
>23222_13350/1-163
----GGAGCTGTTCGGGACCCGTTTAG-TTATTTCTGTGTTTTTTCGATCAAAACGACCCGGGGATCGCTCT
TTTTCACTTGTTGCCATGTGCTTGATGTAATTGGATGGTTCCCACACGAAAACTCTAAAAAATGTGAGTTTC
GCTGCACACGGGACAAACGGGGCT-
>5012_11215/1-168
TTCTGGATCTGTTCGGGGCCCGTTTTG-TTATTTCTGTGTTGTTTTGGTCAAAACGACCCGGGGATCACTCA
TTTTCACTTGTTGTGATGTGCTTGATGTAATTGGATGGTTCCCACGCGAAAACTCTCCAAAATGTGAGTTTT
GCTATAGGCGGGCCAAACAGGCCTG
>24932_16820/1-164
TTCTGGATCTGTTCGGGGCCCGTTTTG-TTATGTCTATGTTGTTTTGGTCGAAACGACCCGGGGATGACTCA
TTTTCACTTGTTGTGATGTGCTTGATGTAATTGGATGGTTCCCACACGAGAACTCTCAAAAATGTGAGTTTC
GCTATAGGCGGGCCAAACAGG----
>28187_11482/1-168
TTCTGGATCTGTTCGGGGCCCGTTTTG-TTATGTCTATGTTGTTTTGGTCGAAACGACCCGGGGATGACTCA
TTTTCACTTGTTGTGATGTGCTTGATGTAATTGGATGGTTCCAACACGAGAACTCTCAAAAATGTGAGTTTC
GCGCCAGACGGGCCTAACAAGGCTG
>15222_6537/1-167
-TCTAGAGCTGTTCAGGGCCCGTTTTG-TTATTTCTGTGTTGTTTCGGGCGGAACGACTCGGGGATCGCTCC
TTTTGACTTGTTGTGATGTGCTTCATGTAATTGGATGGTTCCCACGCGAAAACTCTAAAAAATGTGAGTTTT
GCTGTAGGCGGGCCAAACGGGGCTG
>20087_10921/1-168
TTCTGGAGCTGTTCGGGGCCCGTTTTG-TTATTTCTTTGTTGTTTCGGGCAAAACGACCCGGGCAACGCTAC
TTTTCACTTGTTGCGACGTGCTTCATGTAATTGGATGGTTCCCACGCGAAAACTCTCTAAAATGTGAGTTTC
GGTGCAAACGGGCCCAAAGGGGCTG
>17676_2403/1-167
-TCTGGAGCTGTTCAGGGCCCGTTTTG-TTATTTCTGTGTTGTTTCGGGCGGAACGACTCGGGGATCGCTAC
TTTTCACTTGTTGCGATGTGCTTCATGTAATTGGATGGTTCCCATGCGAAAACTCTCAAAATTGTGAGTTTC
GATGCACACGGGCCAAACGGCGCTG
>11304_11658/1-167
-TCTGGAGCTGTTCGGGGCCCGTTTTG-TTGTTTCTGTGTTGTTTCGGACAGAACGACTCGGGGATCGCTAC
TTTTCACTTGTTGCAACGTGCTTCATGTAATTGGATGGTTCCCACGCGAAAACTCTCTAAAATGTGAGTTTC
GCTGCACACGGGCCAAACGGGGCTG
>5496_8947/1-162
TTCTGGAGCTGTTCGGGGCCCGTTTTG-TTATTTCTGTGTTGTTTCGGTCAAAACGACCCGGGGATGGCTAC
TTTTGACTTGTTGCGATGTGCTTCATGTAATTGGATGGTTCCCACACGAAAACTCTCAAAAATGTGAGTTTT
GCTGCAGACAGGCCTAACG------
>16905_16304/1-168
TTCTGGAGCTGTTCGGGGCCCGTTTTG-TTACTTCTGTGTTGTTTCGGGCAAAACGACCCGGGGATCGCTAC
TTTTCACTTGTTGCGACGTGCTTCATGTAATTGGATGGTTCCCATGCAAAAGCTCTATATAATGAGAGTTTT
TCTACAGACGGGTCAAACGGGGCTG
>25729_11778/1-164
TTCTGGAGCTGTTCGGGGCCCGTTTTG-TTACTTCTGTGTTGTTTCGGGCAAAACGACCCGGGGATCGCTAC
TTTTCACTTGTTGCGACGTGCTTCATGTAATTGGATGGTTCCCACGCGAAAGCTCTAAAAAATGTGAGTTTT
GCTGCAGACGGGCCAAACGGG----
>11432_15358/1-166
TTCTGGAGCTGTTCGGGGTCCGTTTAG-TTATTTTTGTGTTGTTTTGATCAAAACGACCCAGGGATCGCTCC
TTTTCACTTGTTTCGATGTGCTTCATGTAATTGGATGGTTCCGACGCGAAAACTCTCTAAAATGTGAGTTTT
GCTGCAGACAGGCCCAACGGAGC--
>18885_23778/1-167
TTTTGGAGCTGTTCGGGCGCCGTTTAG-TAATTTCTGTGTTGTTTCGGTCAAAACGACCCGGGGATCGCTCC
CTTTCACTTGTTGCGATGTGCTTCATGTAATTGGATGGTTCCCATGCGAAGACTCTCTAAAATGTGAGTTTT
GCTGCAGACAGGCCCAACGGGGCT-
>9309_3676/1-163
-----GGGCTGTTCGAGACCCGTTTAG-TTATTTCTTTGTTGTTTCGGTCAAAACGACCCGGGGAACGCTTC
TTTTCCTTTGTTGCGATTTGCTTGATGTAATTGGATGGTTCCCACACGAAAACTCCCAAAAATGTGTGTTTA
GCTGCGGACGGGCCAAACGGGGCTG
>24531_4140/1-166
TTCTGGAGCTGTTCGGGGGCCGTTTGC-TTATTTCTGTGTTGTTTCGGTCAAAACGACCTGGGAATCGCTCC
TTTTCATTTGTTGCCATGTGCTTGATGTAATTCGATGGTTCCCACACGAAAACTCTCAAAAATGTGAGTTTC
GCTCCAGACGGGCCAAACAAGGC--
>21806_6289/1-163
-----GGGCTGTTCGAGACCCGTTTAG-TTATTTCTGTTTTGTTTCGGTCAAAACGACCCGGGGAACGCTCC
TTTTCACTTGTTGCGATGTGCTTGAGGTCATTGGATTGTTCCCACACGAAAACTCTCAAAAATATGAGTTTC
GCTGCAGACGGGCCAAACGTGGCTG
>22115_8122/1-165
TTTTGGAGTTCTTCGGGGGCCGTTTGC-TTATTTGTGTGTTGTTTTGCTCAAAACGACCCGGGGATCGCTAT
TTTTCACTTGTTGCGATGTGCTTGATGTAATTTGATGGTTCCCATGCGTAAACTATCAAAAATGTGAGTTTC
GCTGCAGGCGGGCCATACGGGG---
>27814_11803/1-168
TTCTGGAGCTGTTTGGGGGCCGTGTTG-TTATTCCTGTGTTGTTTCGGTCGAAACGACCGGGGGATCGCTAC
TTTTCACTTGTTGCGATGTGCTTCATGTAATTGGATGGTTCCCACGCGAAAACTCTCAAAAATGTGAGTTTC
ACTGCACACAGGCCAAACGGGGCTG
>11225_13836/1-162
----GGGGCTGTTCGGGACCCGTTTAG-TTATTTATGTGTTGTTTCGGTCAAAACGACCTCAGGATCGCTCC
TTTTCACTTGTTGCGATGTGCTTGATGTAATTGGATGGTTCCCACACGAAAACTCTAAAAAATCTGAGTTTT
GCTGTAGGCGGGCCAAACGGGGC--
>7940_14986/1-164
----GGGGCTGTTCGGGACCCGTTTAG-TTATTTATGTGTTGTTTCGGTCAAAACGACCTCAGGATCGCTCC
TTTTCACTTGTTGCGATGTGCTTGATGTAATTGGATGGTTCCCACACGAAAACTCTAAAAAATGTGAGTTTT
GCTGTAGGCGGGCCAAACGAGGCTG
>15342_10168/1-164
----GGGGCTGTTCGGGACCCGTTTAG-TTATTTATGTGTTGTTTCGGTCAAAACGACCTCAGGATCGCTCC
TTTTCACTTGTTGCGATGTGCTTGATGTAATTGGATGGTTCCTACACGAAAACTCTAAAAAATGTGAGTTTT
GCTGTAGGCGGGCCAAACGGGGCTG
>25293_18791/1-164
----GGGGCTGTTCGGGACCCGTTTAG-TTATTTATGTGTTGCTTCGGTCAAAACGACCTCAGGATCGCTCC
TTTTCACTTGTTGCGATGTGCTTGATGTAATTGGATGGTTCCCACACGAAAACTCTAAAAAATGTGAGTTTT
GCTGTAGGCGGGCCAAACGGGGCTG
>20486_5797/1-163
----GGGGCTGTTCGGGACCCGGTTAG-TTATTTATGTGTTGTTTCGGTCAAAACGACCTCAGGATCGCTCC
TTTTCACTTGTTGCGATGTGCTTGATGTAATTGGATGGTTCCCACACGAAAACTCTTTAAAATGTGAGTTTT
GCTGTAGACAGGCCAAATGGGGCT-
>25958_10787/1-163
-----GGGCTGTTCGGGACCCGTTTAG-TTATTTATGTGTTGTTTCGGTCAAAACGACCTCAGGATCGCTCC
TTTTCACTTGTTGCGACGTGCTTGATGTAATTGGATGGTTCCCACACGAAAACTCTTTAAAATGTGAGTTTT
GCTGCAGACAGGCCCAACGGGGCTG
>19385_9107/1-163
---TGGGGCTGGTCGGGACCCGTTTAT-TTATTTCTGTGTTGTTTCGGTCAAAACGACCTGGGGATCGTTCC
TTTCAACTTGTTGCGATGTGCTTGATGTAATTGGATGGTTCCCACGCGAAAACTCTCAAAAATGTGAGTTTC
GCTACAGGCGGGCCAAACGGGGC--
>18668_20744/1-164
----GGGGCTGTACGGGACCCGTTTCATTTATTTATGTGTTGTTTCGGTAAAAACGACCTGGGGATCGTTCC
TTTTCACTTGTTGCGATGTGCTTGATGTAATTGGATGG-TCCCACACGAAAACTCTCAAAAATGTGAGTTTT
GCTGCAGAGAGGCCTAACGGGGCTG
>24451_8995/1-164
----GGGGCTGGTCGGGACCCGTTTAT-TTATTTCTGTGTTGTTTCGGTCAAAACGACCTGGGGATCGTTCC
TTTGAATATGTTGCGATATGCTTGATGTAATTGGATAGTTCCCACACGAAAACTCTCAAAAATGTGAGTTTT
GCTGCAGAGAGGCCTAACGGGGCTG
>14820_10871/1-164
----GGGGCTGGTCGGGACCCGTTTAT-TTATTTATGTGTTGTTTCGGTCAAAACGACCTGGGGATTGTTCC
TTTCAACTTGTTGCGATGTGCTTGATGTAATTGGATGGTTCCCACACGAAAACTCTCAAAAATGTGAGTTTT
GCTGCAGAGAGGCCTAACGGGGCTG
>6167_12900/1-164
----GGGGCTGGTCGGGACCCGTTTAT-TTATTTCTGTGTTGTTTCGGTCAAAACGACCTGGGGATCGTTCC
TTTCAACTTGTTGCGATGTGCTTGATGTAATTGGATGGTTCCCACACGAAAACTCTCAAAAATGTGAGTTTT
GCTGCAGAGAGGCCTAACGGGGCTG
>15901_23944/1-164
----GGCGCTGTTCGGGACCCGTTTGG-TTATTTATGTGTTGTTTCGGTCAAAACGACCTGGGGATTGCTCC
TTTTCACTTGTTGCGATGTGCTTCATGTAATTGGATGGTTCCCACCCGAATACTCTCAAAAATGTGAGTTTC
GCTGCACACGGGCCAAACGGGGCTG
>16929_2813/1-163
----GGGGCTGTTCGGGACCCGTTTCG-TTATTTCTGTGTTGTTTCGGTCAAAACGACTCGGG-ATCACTCC
TTTTCACTTGTTGCGATGTGGTTGATATAATTGGATGGTTCCCACGCGAAAACTCTCTAAAATGTGAGTTTC
GCTGCAGGCAGGCCAAACGGGGCTG
>4285_9452/1-167
TTTTGGAGCTGTTCGGGGGCCGTTTGC-TTATTTGTGTGTTGTTTTGTTCAAAACGACCCGGGGATCGCTAC
TTTTCACTTGTTTCGATGTGCTTGATGTAATTTGATGGTTCCCACACGAAAACTCTCAAAAATGTGAGTCTC
GCTGCAGACGGGCCAAACGAGGCT-
>20643_5661/1-168
TTATGGAGCTGTTCTGGGGCCGTTTCG-TTATTTCTGTGTTGTTTCGGTCAAAACGACCCGGGGATCGCTCC
TTTTCACTTGTTGCGATGTGCTTCATGTAATTGGATGGTTCCTTCGCGAAAACTCTCAAAAATGTGAGTTTC
GCTGCAGACAGGCCAAACGGGGCTG
>12016_8303/1-162
TTCTAGACCTGTTCGGGGCCCGTTTTG-TTATTTCTGTGTTGTTTCGGTCAAAACGACCCGGGGATCGCTCC
TTTTCACTTGTTACGATGTGCTTGATGTAATTGGATAGTTCCCACGCGAAAACTCTCAAAAATGTGAGTTTC
GCTGCAGACGGGCCAAACG------
>15875_8596/1-169
TTTTGGAGCTGTTCGGGGGCCGTTTTGCTTATTTCTGTGTTGTTTCGGTCAAAACGACCCGGGGATCGCTCC
TTTTCACTTGTTGCGATGTGCTTGATGTAATTGGATGGTTCCCACGCGAAAACTCTCAAAAATGTGAGTTTC
GCTGCAGACGGGGCAAATGGGGTTG
>19518_10635/1-163
-----GGGCTGTTCGGGACCCGTTTAG-TTATTTCTGTGTTGTTTCGGTCAAAATGACCCGGGGATCGCTCC
TTTTCACTTGTTGCGATGTGCTTGATGTCATTGGATGGTTCCCACGTGAAAACTCTCAAAAATGTGAGTTTC
GCTGTCGGCGGGCCAAACGGGGCTG
>14410_10943/1-163
----GGGGCTGTTCGGGACCCGTTTGG-TTATTTTTGTGTTGTTTCGGTCAAAATGACGCGGG-ATCGCTCC
TTTTCGCTTGTTGCGATTTGCTTGATGTAATTGGATGGTTCCCACACGAAAACTCACAAAAATGTGAGTTTC
GATGCGGACGGGCCAAACAGGGCTG
>17837_13430/1-162
----GGGGCTGTTCGGGACCCGTTTGG-TTATTTTTGTGTTGTTTCGGTCAAAATGACGCGGG-ATCGCTCC
TTTTCACTTGTTGCGATTTGCTTGATGTAATTGGATGGTTCCCACACGAAAACTCTCAAAAATGTGAGTTTC
GCTGCGGACGGGCCAAACGGGGCT-
>8599_14661/1-167
TTTTGGAGCTGTTCAGGGGCCGTTTAG-TTATTTCTGTGTTGTTTCGGTCAAAACGACTCGGG-ATCGCTCC
TTTTCACTTGTTGCGATGTGGTTGATGTAATTGGATGGTTCCCATGCGAAAACTCTCAAAAATGTTAGTTTC
GCTGCACACGGGCCAAACGGGGCTG
>14895_18164/1-164
----GGGGCTGTTCGGGGGCCGTTTAG-TTATTTGTGTGTTGTTTCGGTCAAAACGACCCGGGAATCGTTCC
TTTTCACTTGTTGCGATGTGCTTGATGTAATTGGATAGTTCCCACACGAAAACTCTCAAAAATGTGAGTTTC
GCTGCAGACGGGCCAAACGGGGCTG
>12725_7275/1-163
TTGTGGAGCTGTTCGGGATCTGTTTCG-CCATTTCTGTGTTTTTTCGGTCAAAACGACCTGGAGATCGCTCA
TTTTCACTTGTTGCGATGTGTTTGATGTAACTGGATTGTTCTCGCATTAAGACTCTCAAAAATGTGAGTTTT
GCAGCAGACAGGTCAAATGG-----
>18978_9675/1-167
TTGTGGAGCTGTTCGGGACCTCTTTGG-CTATTTCTGTGTTGTTTGGGTCAAAACGACCCGGAGTTCACTCT
TTTTAACTGGTTGCGATGTATTTGATGTAACAGTATGATTCCTGCGTTAAAA-TAGCAAAAATGTGAGATTT
GCTGCAGACTAGTCAAACAGGGCTG
>27508_16772/1-168
TTATGGATCTGTTCGGGACCTATTTGG-ATATTTCTTTGTTGTTTCGTTTAAAACGACCCGTTTTTCACTCG
TTTTCACTTCTTGCGATGTGTTTGATGTAACTCAATGATTCCTACGCGAAAACGCTCAAAAATGTGAGTTTT
GCTGCAGATTGGTAAAACAGGGTTG
>18800_22421/1-166
TTATGGATCTGTTCGCGACCTATTTGG-CTATTTCTTTGTTGTTTCGGTCAAAACGACCCGGATTTCTCTCC
GTTTCACTTCTTGCGTGGGTTTTGAGGTACCTCAATGTTTCTCGCGCGAAAACTCTCAAAAATGTGAGTTTT
GCTGCAAACTTGTCAAATGGGGC--
>14218_22821/1-168
TTATGGAGCTGTTCGGTACCTATTTGG-CTATTTCTTTGTTGTTTTGGTCAAAACGACCCGGAGTTCACTCC
TTTTCACTTCTTGCGATGTGTTTGATGTAACTCGATGGTTCCCGCGCGAAAACTCTGAAAAATGTAAGTTTT
GCTGCACACTGGTTAAACGGGGTTG
>20753_10451/1-168
TTCTGGAGCTGTTCGGGACCTGTTTGG-CTATTTCTGTGTTGTTTCGGTGAAGACGACCCGAAGTTCACTCC
TTTTCACTTGTTGCGATGCGTTTGATGTAAGTCGATGGTGCCTACGCGAAAAATCTGAAGAATGTAAGTTTG
GCTGAACACTGGTTAACTGGGGTTG
>22152_4191/1-162
TTATGGATCGGTTCGGGACCTATTTTG-TTATTTCTGTGTTGTTTCGGTCAAAACGACCCGGAGTTCACTCC
TTTTCACTTGTTGCGATGTGTTTGATGTAACTCGATGGTTCCTACGCGAAAAATCTGAAAAATGTAAGTTTT
GCTGCACACTGGTTAAACG------
>23070_5335/1-168
TTCTGGAGCTGTTCGGGACCTGTTTGG-CTATTTCTGTGTTGTTTCGGTGAAAACGACCCGGAGTTCACTCC
TTTTCACTTGTTGCGATGCGTTTGATGTAACTCGATGGTTCCTACGCGAAAAATCTGAAAAATGTAAGTTTT
GCTGCACACTGGTTAAACGGGGTTG
>13781_8594/1-166
TTCTGGAGCTGTTCGGGACCTGTTTGG-CTATTTCTGTGTTGTTTCGATGAAAACGACCCAGAGTTCACTCC
TTTTCACTTCTTGCGATGTGTTTGATGTAACTCAATGGTTCCCGCGCGAAAACTC--AAAAATGTGAGATTT
GTTGCAGACTGGTCAAACGGGGCTG
>24267_6263/1-163
----GGATCTGTTCGGGACCTATTTAG-CTATTCAT-TGTTGATACGGTCAAAACGACCTGGAGTTCACTCC
GTTTCACTTCTTGCGATGTGTTTGATGTAACTCAATGATTCCCGCGCGAAAACTCTCAAAAATGTGAGTTTT
GCTGCAGACTGGTCAAACGGGGCTG
>4730_15512/1-166
TTATGGATCTGTTCGTGACCTATTTGG-CTATTTCTTTGTTGTTTCGGTCAAAACGACCCGGGGATCGCTCC
TTTTCACTTGTTGCGATGTGTTTGATGAACGTGGATGGTTCCCGTGCGAAAACTCTCAAAAATGTGAGTTTT
GCTGCAGACTGGTCAAATGGGGC--
>20927_12762/1-168
TTATGGATCTGTTCGTGACCTATTTGG-CTATTTCTTTGTTGTTTCGGTCAAAACGACCCGGGGATCGCTCC
TTTTCACTTGTAGCGATGTGTTTGATGTAGCTGGATGGTTCCCGTGCGAAAACTCTCAAAAATGTGAGTTTT
GCTGCAGACTGGTCAAACGGGGCTG
>22876_10169/1-167
TTATGGATCTGTTCGTGACCTATTTGG-CTATTTCTTTGTTGTTTCGGTCAAAACGACCCGGGGATCGCTCC
TTTTCACTTGTAGCGATGTGTTTGATGTAGCTGGATGGTTCCCGTGCGAAAACTCTC-AAAATGTGAGTTTT
GCTGCAGACTCGTCAAACGGGGCTG
>22066_8922/1-167
TTATGGATCTGTTCGGGACCTATTTGG-CTATTTCTTTGTTGTTTTTGTCAAAACGACCCGGAGATCACTCC
TTTTCACTTCTTGCGATGTGTTTGATGTAACTGGATGGTTCCCGCGCGAAAACTCTCAAAAATGTGAGTTTT
GCTGCAGACTGGTCGAACAGGGCT-
>15508_7184/1-168
TTATGGATCTGTTCGGGACCTATTTGG-CTATTTCTTTGTTGTTTCGGTCAAAACGACCCGGAGTTCACTAA
GTTTCACTTCTTGCAATGTGTTTGATGTAACTCAATGATTCACGCGCGAAAACTCTCAAAAATGTGAGTTTT
GCTGCAGATTCGTCAAATGGGGCTG
>16778_15199/1-166
TTATGGATCTGTTCGGGACCTATTTGG-CTATTTCTTTGTTGTTTCGGTCAAAACGACCCGGAGTTCACTAA
GTTTCACTTCTTGCGATGTGTTTGATGTAACTCAATGGTTCCCGTGCGAAAACTC--AAAAATGTGAGAGTT
GCTGCAGACTGGTCAAACGGGGCTG
>12908_13384/1-166
TTATGGATCTGTTCGGGACCTATTTGG-CTATTTCTTTGTTGTTTCGGTCAAAACGACCCGGAGTTCACTAA
GTTTGTCTTCTTTCGATGTGTTTGATGTAACTCAATGATTCCCGCGCGAAAACTCTCAAAAATGTGAGTTTT
GCTGCAGACTGGCCAAACGGGGC--
>9947_10790/1-168
TTATGGATCTGTTCGGGACCTATTTGG-CTATTTCTTTGTTGTTTCGGTCAAAACGACCTGGAGTTCACTCC
GTTTCACTTCTTGCGATGTGTTTGATGTAACTCAATGGTTCCCGCGCGAAAACTCTAAAAAATGTGAGATTT
GCTGCAGACTAGTCAAACGGGGCTG
>9672_3363/1-168
TTATGGATCTGTTCGGGACCTATTTGG-CTATTTCTTTGTTGTTTCGGTCAAAACGACCCGGAGTTCACTAA
GTTTCACTTCTTGCGATGTGTTTGATGTAACTCAATGATTCCCGCACGAAAACTCTCAAAAATGTGAGTTTT
GCTGCAGACTGGTCAAACGGGGCTG
>24449_17293/1-168
TTATGGATCTGTTCGGGACCTATTTGG-CTATTTCTTTGTTGTTTCGGTCAAAACGACCCGGAGTTCACTCC
GTTTCACTTTTTGCGATGTGTTTGATGTAACTCAACGATTCCCACGCGAAAACTCTCAAAAATGTGAGTTTT
GCTGCAGACTGGTCAAACGGGGCTG
>6802_7665/1-166
TTATGGATCTGTTCGGGACCTATTTGG-CTATTTCTTTGTTGTTTCGGTCAAAACGACCCGGAGTTCACTCC
GTTTCACTTCTTGCGATGTGTTTGATGTAACTGAATGATTCCCGCGCGAAAACTCTCAAAAATGTGAGTTTT
GCTGCAGACTGGTCAAACGGGGC--
>11741_13715/1-168
TTATGGATCTGTTCGGGACCTATTTGG-CTATTTCTTTGTTGTTTCGGTCAAAACGACCTGGAGTTCACTCC
GTTTCACTTCTTGCGATGCGTTTGATGTAACTCAATGATTCCCGCGCGAAAACTCTCAAAAATGTGAGTTTT
GCTGCAGACTGGTCAAACGGGGCTG
>25563_16964/1-168
TTATGGATCTGTTCGGGACCTATGTGG-CTATTTCTTTGTTGTTTCGGTCAAAACGACCTGGAGTTCACTCC
GTTTCACTTCTTGCGATGCGTTTGATGTAACTCAATGATTCCCGCGCGAAAACTCTCAAAAATGTGAGTTTT
GCTGCAGACTGGTCAAACGGGGCTG
>3993_14574/1-164
---TGGATCTGTTCGCGACCTATTTGG-CTATTTCTTTGTTGTTTGGGTCAAAACGACCCGGAGTTCACTCC
TTTTCACTTCT-GCGATGTGTTTGATGTAACTCGATGGTTCCCGTGCGAAAACTCTCAAAAATCTGAGTTTT
GCTGCAGACTGGTCAAACGGGGCTG
>25326_14576/1-168
TTATGGATCTGTTCGGGACCTATTTGG-CTATATCTTTGTTGTTTCGGTCAAAACGACCCGGAGTTCACTCC
TTTTCACTTGTTGCGATGTGTTTGATGTAACTCGATGGTTCCCGTGCGAAAACTCTCAAAAATGTGAGTTTT
GCTGCAGACTGGACAAACGGGGCTG
>13193_4433/1-166
TTATGGATCTGTTCGGGACCTATTTGG-CTATATCTTTGTTGTTTCGGTCAAAACGATCCGGAGTTCACTCC
TTTTCACTTCTTGCGATGTGTTTGATGTAACTCTATGATTCCCGCGCGAAAACTCTCAAAAATGTGAGTTTT
GCTGCAGACTGGCCAAACGGGGC--
>25999_12787/1-168
TTCTGGTGCTGTTCGGGACCTGTTTGG-CTATTTTTGTGTTGTTTGGGTCAAAACGACCCGAAGTTCACTCC
TTTTAACTTGTTGCGATGTGTTTGATGTAACTCGATGGTTCCCACGTGAAAAACCTCAAAAATATGAGTTTT
GCTGAAGACGGGTCAAACGGGGCTG
>12039_7153/1-166
TTCTGCATCTGTTTGAGACCTGTTTGG-CTATTTCTTTGTTGTTTCGGTCAAAACGACCCGGAGTTCACTCC
TTTTCACTTGTTGCGATGTGTTTGATGTAACTCGATGGTTCCCGCGCGAAAACTCTCAAAAATGTGAGTTTT
CCTGCAAATTGGTCAAACAGGGC--
>18769_9035/1-168
TTCTGGAGCTGTTCGGGACTTGTTTGG-CTATTTTTGTGTTGTTTGGGTCAAAACGACCCAGAGTTCACTCC
TTTTTACTTGTTTTGATGTGTTTGATGTAACTCGATGGTTCCCCCGTGAAAACTCTCAAGAATGTGAGTTTT
GCTGCAGACTGGTCAAACGGTGCTG
>15979_7075/1-168
TTCTGGAGCTATTTGGGACCTGTTTGG-CTATTTTTGTTTAGTTTGGGTCGAAACGACCCGGAGTTCACTCC
TTGTCACTTGTTGCGATGTGTATGATGTAACTCGATGGTTCCCGCGTGAAAACTCTCAAAAATGTGAGTTTT
GCGGCAGACTGGTCAAACAGGGCTG
>8137_9387/1-164
-TCTGGAGCTATTTGGGACCTGTTTGG-CTATGTTTGTTTAGTTTGGGTCGAAACGACCCGGAGTTCACTCC
TTTTCACTTGTTGCGATGTGTTTGATGTAACTCGATGGTTCCCACGTGAAAACTCTCAAAAGTGTGAGTTTT
GCTGCAGACTGGTCAAACAGGG---
>19281_20468/1-168
TTCTGGAGCTGTTCGGGGCCTGTTTGG-CTATTTTTGTGTTGTTTGGGTCAAAACGACCCGGACCTCACTCC
TTTTCATTTGTTGCGATGTGTTTGATGTAACTCGATGGTTCCCGCAAGAAAACTCTCAAAAATGTGAGTTTT
GCTGCAGACTGGTCAAACAGGGCTG
>8323_4805/1-168
TTCTGCATCTGTTTGGGACCTGTTTGG-CTATTTCTGTGTTGTTTGGGTCAAAACGACCCGGACCTCGCTCC
TTTTCATTTGTTGCGATGTGTTTGATGTAACTCGATGGTTCCCGCACGAAAACTGTTAAAAATGTGTGTTTT
GCTGCAGACTAGTCAAACAGGGGTG
>10389_19231/1-168
TTCTGGAGCTATTCGGGGCCTGTTTGG-CTATTTTTGTGTTGTTTGGGTCAAAACGACCCGGACCTCACTCC
TTTTCATTTGTTGCGATGTGTTTGATGTAACTGGATGGTTCCCACACGAAAACTGTTAAAAATGTGTGTTTT
GCTGCAGACTAGTCAAACAGGGGTG
>25879_9906/1-168
TTCTGGAGCTGTTCGGGGCCTGTTTGG-CTATTTTTGTGTTGTTTGGGTCAAAACGACCCGGAGTTCACTCC
TTTTCATTTGTTGCGATGTGTTTGATGTAACTGGATGGTTGCCGCGCGAAAACTCTCAAAAATGTGTGTTTT
GCTGCAGACTAGTCAAACAGGGGTG
>16708_22478/1-168
TTCTGGAGCTGTTCGGGACTTGTTTGG-TTATTTTTGTATTGTTTGTGTCAAAACGACCCTGAGTTCACTCC
TTTTTACTTGTTGCGATGTGTTTGATGTAATTCGATGGTTCCCGCGTGAAAACTCTCAAAAATGTGAGTTTT
GCTGCAGACTGGTCAAACGGGGCTG
>15053_13879/1-167
TTCTGCAGCTGTTCGGGACTTGTTTGG-CTATTTTTGTGTTGTTTGGGTCAAAACGACCCAGAGTTCACTCC
TTGTCACTTGTTGCGATGTGTTTGATGTAACTCGATGGTTCCCGCGTGAAAAATATCAAAAATGTGAGATTT
GCTGCAGACTGGTCAAACAGGGCT-
>6554_9038/1-168
TTCTGCAGCTGTTCGGGACTTGTTTGG-CTATTTTTGTGTTGTTTGGGTCAAAACGACCCAGAGTTCACTCC
TTTTAACTTGTTGCGATGTGTTTGATGTAATTCGATGGTTCCCGCGTGAAAACTCTCAAAAATGTGAGTTTT
GCTGCAGATAGGTCAAACAGGGCTG
>16695_12610/1-167
TTCTGCATCTGTTTGGGACCTGTTTGG-CTATTTCTGTGTTGTTTGGGTCAAAACGACCCGTAGTTCACTCC
TTTTCACTTGTTGCGATGTGT-TGATGTAACTCGATGGTTCCCGCGTGCAAACTCTCAAAAATGTGAGTTTT
GCTGCAGACTGGTCAAACAGGGGTG
>25982_8878/1-168
TTCTGGAGCTGTTCGGGACCTGTTTGC-CTATTTCTGTGTAGTTTGGGTCAAAACGACCCGGAGTTCACTCC
TTTTCACTTGTTGCGATGTGTTTGATGTAATTCGATGGTTCCCGCGTGAAAACTCTCAAAAATGTGAGTTTT
GCTGCAGACAGGTCAAACAGACCTG
>15791_4740/1-163
TTCTGGAGCTGTTCGGGACCTGTTTGG-CTATTTCTGTGTTGTTTGGGTCAAAACGACCCGGAGTTCACTCC
TTTTCACTTGTTGCGATGTGTTTGATGTAACTCGATGGTTCCCGCGTGAAAACTCTCAAAAATGTGAGTTTT
GCGGCAGACTAGTGAAACGG-----
>14857_13422/1-162
TTCTGGAGCTGTTCGGGACCTGTTTGG-CTATTTTTGTGTTGTTTGGGTCAAAACGACCCGTTGTTCACTCC
TTTTAACTTGTTGCGATGTGTTTGATGTAACTCGATGGTTCCCGCATGAAAACTCTCAAAAATGTGAGTTTT
GCTGCAGACTGGTCAAACG------
>23219_3027/1-168
TTCCGGAGCTGTTCGGGACCTGTTTGG-CTATTTCTGTGTTGTTTGGGTCAAAACGACCCGGAGTTCACTCC
TTTTCACTTGTTGCGATGTGTTTGATGTTACTGGATGGTTCCCGCGTGAAAACTCTCAAAAATGTGAGTTTT
CCTGCAAATTGGTCAAACAGGGCTG
>16843_8571/1-168
TTCTGGAGCTGTTCGGGACTTGTTTGG-CTATTTTTGTGTTGTTTGGGTCAAAACGACCCGGAGTTCGCTCC
TTGTCACTTGTTGCGATGTGTTTGATGTAACTCGATGGTTCCCGCGCGAAAACTCTCAAAAATGTGAGTTTT
CCTGCAAATTGGTCAAACAGGGCTG
>17048_22920/1-168
TTCTGGAGCTGTTCGGGACTTTTTTGG-CTATTTTTGTGTTGTTTGGGTCAAAACGACCCGGAGTTCACTCC
TTTTCACTTGTTGCGATGTGTTTGATGTAACTCGATGGTTCCCACGTGAAAACTCTCAAAAATGTGAGTTTT
GCTGCAGACTGGTCAAACAGGGTTG
>29476_11828/1-168
TTCTGGAGCTGTTCGGGACTTGTTTGG-CTATTTTTGTGTTGTTTGGGTCAAAACGACCCGGAGTTCACTCC
TTTTCACTTGTTGCGATATGTTTGATGTAACTCGATGGTTCCCCCGTGAAAACTCTCAAAAATGTGAGTTTT
CCTGCAAACTGGTCAAACAGGGCTG
>15975_8567/1-168
TTCTGGAGCTGTTCGGGACCTGTTTAC-CTATTTCTGTGTAGTTTGGGTCAAAACGACCCGGAGTTCACTCC
TTTTCACTTGTTGCGATGTGTTTGATGTTACTGGATGGTTCCTGCACGAAAACTCTCAAAAATGTAAGTTTT
GCTGCGGATTGGTCAAACGGGGCTG
>27440_5837/1-167
TTCTGGAGCTGTTCGTGACTTGTTTGG-CTATTTTTGTGTTGTTTGGGTCAAAACGACCCGGAGTTCACTCC
TTTTCACTTGTTGCGATGTGTTTGATGTAACTCGATGATTCCTGCGCAAAAA-TCTCATGAATGCAAGTTTT
GCTGCGGACTGGTCAAACTGGGCTG
>6778_6972/1-162
TTCTGGAGCTGTTCGGGACCTGTTTGC-CTATTTCTGTGTAGTTTGGGTCAAAACGACCCGTAGTTCGCTCC
TTGTCACTTGTTGCGATGTGTTTGATGTAACTCGATGGTTGCTGCGCAAAAAATCTGAAGAATGTAAGTTTT
GCTGCGGACTAGTCAAGCG------
>17172_2321/1-168
TTCTGGAGCTGTTCGGGGCCTGTTTGG-CTATTTTTGTGTTATTTGGGTCAAAACGACCCGGACCTCACTCC
TTTTCACTTGTTGCGATGTGTTTGATGTAACTCGATGGTTCCTGCGTGAAAAATCTGAAGAATGTAAGTTTT
GCTGCGGACTAGTCAAGCGGGGCTG
>20410_6518/1-168
TTCTGGAGCTGTTCGGGACCTGTTTGG-CTATTTCTGTGTTGTTTGGGTCAAAACGACCCGGAGTTCACTCT
TTTTCACTTGTTGCGATGTGTTTGATGTAACTCGATGGTTCCTGCGCGAAAAATCTGAAGAATGTAAGTTTT
GCTGCGGACTAGTCAAACGGGGCTG
>13542_12185/1-168
TTCTCGAGCTGTTCGGGACCTGTTTGG-CTATTTCTGTGTTGTTTGGGTCAAAACGACCCGGAGTTCACTCC
TTTTCACTTGTTGCGATGTGTTTGATGTAACTCGATGGTTCCTGCGCGAAAAATCTGAAGAATGTAAGTTTT
GCTGCGGACTAGTCAAGCGGGGCTG
>21486_9369/1-168
TTCTGGAGCTGTTCGGGACCTGTTTGG-CTATTTCTGTGTTGTTTGGGTCAAAACGACCCGGAGTTCACTCC
TTTTCACTTGTTGCGATGTGTTTGATGTAACTCGATGGTTCCTGCGCGAAAAATCTCAAGAATGTAAGTTTT
GCTGCGGACTAGTCAAGCGGGGCTG
>25143_4882/1-168
TTCTGGAGCTGTTCGGGACCTGTTTGG-CTATTTCTGTGTTGTTTGGGTCAAAACGACCCGGAGTTCACTCC
TTTTCACTTGTTGCGATGTGTTTGATGTAACTCGATGGTTCCTGCGTGAAAAATCTGAAGAATGTAAGTTTT
GCTGCGGACTAGTCAAGCGGGGCTG
>28267_16777/1-168
TTCTGGAGCTGTTCGGGACCTGTTTGG-CTATTTCTGTGTTGTTTGGGTCAAAACGACCCGGAGTTCACTCC
TTTTCACTTGTTGCGATGTGTTTGATGTAACTCGATGGTTCCTGCGCGAAAAATCTGAAGAATGTAAGTTTT
GCTGCGGACTAGTCAAGCGGGGCTG
>11933_10936/1-162
TTCTGGAGCTATTCGGGACCTATTTGT-CTATTTCTGTGTTGTTTCGGTCAAAAGGACCCGGAGATCGCTCA
TTTTCACTTGTTGCGGTGTGTTTGATGTAACCGGATTGTTCCCGCGCAAAAACTCTCAAAAATGTCAGTTTC
GCTGCAGACTGGTCAAACG------
>21928_13958/1-164
----GGGGCTGTTCCGGAGCTGTTTGG-CTATTTCGGTGTTATTTCGGTCAAATCGACCCGGGGTTCGCTCA
TTTTCACTTGTTGAGATGTGTTTGATAGAAATCGATAGTTCCCACGCGAAAACTCTAAAAAATGTGAGTTTT
GTTGCAGACTTGTAAAACAGAGCTG
>23892_22795/1-164
----GGGGCTGTTCCGGAGCTATTCGG-CTATTTCGGTGTTATTTCGGTCAAATCGACCCGGGGTTCGCTCA
TTTTCACTTGTTGCGAGGTGTTTGATTGCAATCGATAGTTCCCACGCGAAAACTCTAAAAAATGTGAGTTTT
GTTGCAGACTGGAAAAACGGGGCTG
>20212_2681/1-164
----GGGGCTGTTCCGGAGTTGTTCGG-CTATTTCTTTGTTGTTTCGGTCAAAATGACTCGAGGATCGCTCC
TTTTCACTTGCTGCGATGTGTTTGATGTAACTGGATGGTTCCCGCGCGAAAACTCTGAAAAATGTGAGTTTT
GCTGTAGACTTGTCAAACGGGGCTG
>25007_8184/1-164
----GGGGCTGTTCCGGAGCTGTTCGG-CTATTTCGGTGTCATTTCGGTCAAATCGACTCGGGGTTCGCTGT
TTATCAGTTGTTGCACTGTGTTTGATGTAACTCGATGGTTCCCGCGCGAAAACTCTGAAAAATGTGAGTTTT
GCTGTAGACTTGTCAAACGGGGCTG
>7613_12160/1-164
----GGGGCTGTTCCGGAGCTGTTCGG-CTATTTCGGTGTCATTTCGGTCAAATCGACTCGGGGTTCGCTTA
TTGTCAGTTGTTGCGATGTGTTTGATGTAAATCGATGGTTCCCGCGCGAAAACTCTGAAAAATGTGAGTTTT
GCTGTAGACTTGTCAAACGGGGCTG
>22065_10647/1-164
TTCTGGAGCTGTTCGTGACCTGTTTGG-CTACCTCTGTCTTGTTTCGATCAAAACGACCTGGGGATCTTTCC
TTTTCACTTGTTGCGATGTGTTTAATGTAACAGGATTGTTCCCGCGCGAAAACTCTCAAAAATGTGAGTTTT
GCAGCAGGCTGGTCAAATGAG----
>26026_7325/1-167
TTCTGGAGCTGTTCGGGACCTGTTTGG-CTACTTCTGTCTTGTTTCGATCAAAACGACCCGGGGATCTTTCC
TTTTCACTTGTTGCGATGTGTTTAACGTAACAGGATTGTTCCCACGCGAAAACTCTCAAAAATGTGAGTTTT
GTAGCAGACTGGTCAAA-GGGGCCG
>20400_10951/1-168
TTCTGGAGCTGTTCGGGACCTGTTTGG-CCACTTCTGTCTTGTTTCGATCAAAACGACCCGGGGATCTTTCC
TTTTCACTTGTTGCGATGTGTTTAACGTAACAGGATTGTTCCCACGCGAAAACTCTCAAAAATGTGAGTTTT
GCAGCAGACTTGTCAAACGGGCCTG
>22820_11855/1-168
TTCTGGAGCTGTTCGGGACCTGTTTGG-CTACTTCTGTCTTGTTTCGATCAAAACGACCCGGGGATCTTTCC
TTTTCACTTGTTGCGATGTGTTTAACGTAACAGGATTGTTCCCACGCGAAAACTCTCAAAAATGTGAGTTTT
GCAGCAGACTGGTCAAACGGGCCTG
>27869_16645/1-166
TTCTGGAGCTGTTCGGGACCTGATTGG-CTATTCCTGTGTTGTCTCGGTCAAAAGGGCCCGGGGTTCGCTCC
TTTTCACTTGTTGCGACGTGTTTGATGTACTCGGATGGTCCC-GCGCGAAATCTCTAAAAAATGTGAGTTTT
TCTGCAGACTGGTCAAACGGGGCT-
>16429_13511/1-162
TTCTGGAGCTGTTCGGGACCTGTTTGG-CTATTTATGTGTTGTTTCGGTCGTAATGGTCCGGGGTTCGCTCC
TTTTCACTTGTTGCGATGTGTTTGATGTACTCAGAT-GCTCCCGCGCGAAATCTCTAAAAAATGTGAGTTTT
TCTACAGACTGGTCAAACGG-----
>20509_15767/1-166
TTCTCGAGCTGTTCTGGACCTGTTTGG-CTATTTCTGTATTGTTTCGGTCAAAATGGTCCAGGGTTCGCTCC
TTTTCACTTGTTGCGACGTGTTTGATGTACTCAGAT-GCTCCCGCGCGAAATCTCTAAAAAATGTGAGTTTT
TCTGCAGACTGGTCAAACGGGGCT-
>9764_12519/1-166
TTCTCGAGCTGTTCTGGACCTGTTTGG-CTATTTCTGTATTATTTCGGTCAAAATGGTCCAGGGTTCGCCCC
TTTTCACTTGTTGCGACGTGTTTGATGTACTCAGAT-GCTCCCGCGCGAAATCTCTAAAAAATGTGAGTTTT
TCTACAGACTGGTCAAACGGGGCT-
>24364_10511/1-168
TTCTCGAGCTGTTCGGGATCTGTTTGG-CTATTTCTGTCTTGCTTCGGTCAAAACGACCCGGGGTTCGCTCA
TTGTCAGTTGCTGCGATGTGTTTGATGTAAATCGATGGTTCCCGCGCGAAAACTCTGAAAAATGTGAGTTTT
GCTGCAGACTTGTCAAACGGGGCTG
>28644_9494/1-168
TTCTCGAGCTGTTCGGGACCTGTTTGG-CTATTTCTGTCTTGCTTCGGTCAAAACGACCCGGGGTTAGCTCA
TTGTCAGTTGCTGCGATGTGTTTGATGTAAATCGATGGTTCCCGCGCGAAAACTCTGAAAAATGTGAGTTTT
GCTGCAGGCTTGTCAAACGGGGCTG
>7707_24219/1-165
TTCTAGAGCGGCTCGGGACCTGTTTGG-CTATTTCTGTGTTGTTTCGGTCAAAACGACCCGAGGATCGCTCC
TTTTCACTTGTTGCGATGTGTTTGATGTAACTGGATTGTTCCCACGTGAAAACTCTAAAAAA-GTGAGTTTG
GCTCTGCATT-GTTAAACGGGGCT-
>21558_23618/1-168
TTCCAGAGCTGTTCGGGACCTGTTTGG-CTATTTCTGTCTTGTTTAGATCAAAATGACCCGGGGGTTGCTCC
TTTTCACTTGTTGCGATGTGTTTGATGTAACTGGATAGTTCCCGCGTTAAAACTCTATAAAATGTGAGTTTT
GCAGCAGACTGGTCAAACGGGGCTG
>13038_6243/1-168
TTCTCGAGCTGTTCGGGACCTGTTTGG-CTATTTCTGTCTTGTTTCGGTCAAAACGACCCTGGGATCGCTCC
ATTTCACTTGTTGCGATGTGTTTGATGTAACTGGATTGTTTCCGCGCGAAAACTCTGAAAAATGTGAGTTTT
GTTGCGGACTGGTCAAACGGGGCTG
>5822_6160/1-167
TTCCGGAGCTGTTCGAGACCTGTTTGG-CTATTTCTGTCTTGTTTCGATCAAAACGACCCGGGGATTGCTCC
TTTTCACTTGTTGCATTGTGTTTGATGTAACTGGATTGTTCCCGCGTGAAAACTCTCAGAAATGTGAGTTTT
GCTGCACACTAGTCAAACGGGGTT-
>23279_14402/1-168
TTCCAGAGCTGTTCGGGACCTGTTTGG-CTATTTCTGTCTTGTTTCGATCAAAACGACCCGGGGATTGCTCC
TTTTCACTTGTTGCCATGTGTTTGATATAACTGGATTGTTCCCGCGTGAAAACTCTCAAAAATGTGAGTTTT
GCTGCACAATTGTCAAACGGGGATG
>20321_5811/1-168
TTCCAGAGCTGTTCGGGACCTGTTTGG-CTATTTCTGTCTTGTTTCGATCAAAACGACCCGGGGATTGCTCC
TTTTCACTTGTTGCAATGTGTTTGATATAACTGGATTGTTCCCGCGTGAAAACTCTCAAAAATGTGAGTTTT
GCTGCACAATAGTCAAACGGGGTTG
>26021_12838/1-168
TTCCAGAGCTGTTCGGGACCTGTTTGG-CTATTTCTGTCTTGTTTCGGTCAAAACGACCCGGGGATTGCTCC
TTTTCACTTGTTGCAATGTGTTTGATATAACTGGATTGTTCCCGCGTGAAAACTCTCAAAAATGTGAGTTTT
GCTGCACAATAGTCAAACGGGGTTG
>19826_23799/1-166
TTCTAGAGCGGCTCGGGACCTGTTTGG-CTATTTCTGTGTTGTTTCGGTCAAAACGACCCTAGGATAGCTCG
TTTTCACTTGTTGCGATGTGTTTGATGTAACTGGATTGTTCCCGCGTGAAAACACTGAAAAATGTGAGTTTT
GCTGCGGACTTGTCAAACGGGGC--
>13117_13401/1-168
TTCTGGGGCCGTTCGGGACCTGTTTGG-CGATTTCTGTGTTGTGTCGGTCAAAACGACCTGAGGTTTGCTTC
TTTTCACTTGTTGCGATGTGTTTGATGTAAATCGATGGTTCCCCCGCGAAAACTTTTAAAAATGTGAGTTTT
GCTGCCGACTTGTCAAACGGGGATG
>6036_4956/1-168
TTCTAGAGCGGTTCGGGACCGGTTTGG-CTATTTCTGTGTTGTTTCGGTAAAAACGACCCGAGGGTCGCTCC
TTTTCACTTGCTGCGATGTGTTTGATGTAACTGGCTTGTTACATCGCGAAAACTCTCAAAAATGTGAGTTTT
GCTGCAGACTGGTAAAACGGGGCTG
>23765_6639/1-167
TTCTAGAGCGGTTCGGGACCTGTTTGG-CTATTTCTGTGTTGTTTCGGTAAAAACGACCCGAGGGTCGCTCC
TTTTCACTTGCTGCGATGTGTTTGATGTAACTGGATTGTCCCCTCGCGAAAACTCTCAAAAATGT-AGTTTT
GCTTCAGACTGGTCAAACGAGGCTG
>12731_15411/1-168
TTCTAGAGCGGTTCGGGACCTGTTTGG-CTATTTCTGTGTTGTTTCGGTAAAAACGACCCGAGGGTCGCTCC
TTTTAACTTGCTGCGATGTGTTTGATGTAACTGGATTGTTCCCTCGCGAAAACTCTCAAAAATGTGAGTTTT
GCTGCAGTCTGGTCAAACGGGGCTG
>6984_7091/1-168
TTCTAGAGCGGTTCGGGACCTGTTTGG-CTATTTCTGTGTTGTTTCGGTAAAAACGACCCGAGGGTCGCTCC
TTTTCACTTGCTGCGATGTGTTTGATGTAACTGGATTGTTCCCTCGCGAAAACTCTCAAAAATGTGAGTTGT
GCTGCAGTCTGGTCAAACGGGGCTG
>14555_7873/1-162
TTCTAGAGCGGTTCGGGACCTGTTTGG-CTATTTCTGTGTTGTTTCGGTAAAAACGACCCGAGGGTCGCTCC
TTTTCACTTGCTGCGATGTGTTTGATGTAACTGGATTGTTCCCGCGCGAAAACTCTCAAAAATGTGAGTTTT
GCTGCAGACTGGTCAAACG------
>4822_6031/1-165
TTCTAGAGCCGTTCCGGACCTGTTTGG-CTATTTCTGTGTTGTTTCGGTCAAAACGACCCGAGGATCGCTTC
TTTTCGCTTGTTGCGATGTGTTTGATGTAACTGGATTGTTCACGCGCGACAACTCTCAAAAATGTGAGGTTT
GCTGCACAATGGTCAAACGGGG---
>22542_8042/1-168
TTCTAGAGCCGTTCGGAACCTGTTTGG-CTATTTCTGTGTTGTTTCAGTCAAAACGACCCGAGGATCGCTTC
TTTTCACTTGTTGCGATGTGTTTGATGTAACTGGATTGTTCCCGCGCGAAAACTCTCAAAAATGTGAGTTTT
GCTGCACACTAGTCAAACGGGGTTG
>20889_3538/1-166
-TCTAGAGCCGTTCGGGGGGTGTTTGG-CTATTTCTGTGTTGTTTCGGTCAAAACGACCCGAGGATCGCTTC
CTTTCACTTGTTGCGATGTGTTTGATGTAACTGGATTGTTCCCGCGCGAAAATTCT-AAAAATGTGAGTTTT
GCTGCACACTAGTCAAACGGGGTTG
>26219_16648/1-167
TTCTAGAGCCGTTCCGGACCTGTTTGG-CTATTTCTGTGTTGTTTCGGTCAAAACGACCCGAGGATCGCTTC
CTTTCACTTGTTGCGATGTGTTTGATGTAACTGGATTGTTCCCGCGCGAAAATTCT-AAAAATGTGAGTTTT
GCTGCACACTAGTCAAACGGGGTTG
>12481_9761/1-168
TTCTAGAGCCGTTCGGGACCTGTTTGG-CTATTTCTGTGTTGTTTCGGTGAAAACGACCCGAGGTTCGCTCA
TTTTCACTTGTTGCGATGTGTTTGATGTAACTGGATTGTTCCCGCGCGAAAACTCTATAAAATGTGAGTTTT
GCTGCCGACTTGTCAAACGGGGTTG
>19156_9627/1-167
-TCTAGAGCCGTTCGGGACCTGTTTGG-CTATTTCTGTGTTGTTTCGGTCAAAACGACCCGAGGATCGCTTC
TTTTCACTTGTTGCGATGTGTTTGATGTAAATCGATTGTTCCCCCGCGAAAACTCTTAAAAATGTGAGTTTT
GCTGCCTACTAGTCAAACGGGGTTG
>6191_14871/1-167
-TCTAGAGCCGTTCGGGACCTGTTTGG-CTATTTCTGTGTTGTTTAGGTCAAAACGACCCGAGGATCGCTTC
CTTTCACTTGTTGCGATGTGTTTGATGTAACTGGATGGTTCCCGCGCGAAAACTCTAAAAAATGTGAGTTTT
GCTGCCTACTTGTCAAACGGGGATG
>10914_3052/1-168
TTCTAGAGCCGTTCGGGACCTGTTTGG-CTATTTCTGTGTTGTTTCGGTCAAAACGACCCGAGGATCGCTTC
TTTTCACTTGTTGCGATGTGTTTGATGTAACTGGATTGTTCCCGCGCGAAAACTCTTAAAAATGTGAGTTTT
GCTGCCGACTTGTCAAACGGGGATG
>12917_9047/1-168
TTTTGGAGCTGTTCGGGACCTGTTTGG-CTATTTCTGTGCTTTTTCGGTTAAAACGACCCGGGGTTCACTCA
TTTTCACTTGTTGCGATGTGTTTGATGTAACTGGATTGTTCCCGCGTGAAGACTCGAAAAAATGTGAGTTTT
GCTGCACACTAGTCAAACGGGGTTG
>9698_20079/1-168
TTTTGGAGCTGTTCGGGACCTGTTTGG-CTATTTCTGTGCTGTTTCGGTGAAAACGACCCGGGGTTCACTCA
TTTTCACTTGTTGCCATGTGTTTGATGTAACTGGATTGTTCCCGCGTGAAAACTCTCAAAAATGTGAGTTTT
GCTGCACAATAGTCAAACGGGGTTG
>6951_20281/1-165
TTCTAGAGCGTTTCGGGACCTGTTTGG-CTATTTCTGTGTTGTTTCGGTGAAAACGACCCGAGGTTTGCTCA
TTTTCACTTGTTGCGATGTGTTTGATGTAAATCGATGGTTCCCGCGCGAAAACTTTTAAAAATGTGAGTTTT
GTTGCCGACTTGTCAAACAGGG---
>10394_10905/1-164
---TGGAGCTGTTCGGGACCTGTTTGG-CTATTTCTGTGTTGTTTCGGTGAAAACGACCCGAGGTTCGCTCA
TTTTCACTTGTTGCGATGTGTTTGATGTAAATCGATGGTTCCCGCGTGAAAACACTGAAAAATGTGAGTTTT
GTTGCAGACTGGTCAAACGGGGCT-
>17902_5006/1-167
TTTTGGAGCTGTTCGGGACCTGTTTGG-CTATTTCTGTGTTGTTTCGGTGAAAACGACCCGAGGTTCGCTCA
TTTTCACTTGTTGCGATGTGTTTGATGTAACTCGATGGTTCCCGCGTGAAAACTCTAAAAAATGTGAGTTTT
GTTGCAGACTGGTCAAACGGGGCT-
>28972_9598/1-167
TTTTGGAGCTGTTCGGGTCCTGTTTGG-CTATTTCTGTG-TGTTTTGGTGAAAACGACCCGAGGTTCGCTCA
TTTTCACTTGTTGCGATGTGTTTGATATAAATCGATGGTTCCCGCGTGAAAACACTGAAAAATGTGAGTTTT
GCTGCGGACTTGTCAAACGGGGCTG
>13821_20801/1-168
TTTTGGAGCTGTTCGGGACCTGTCTGG-CTATTTCTTTGTTGTTTCGGTGAAAACGACCCGAGGTTCGCTCA
TTTTCACTTGTTGCGATGTGTTTGATGTAAATCGATGGTTCCCGCGTGAAAACACTTAAAAATGTGAGTTTT
GCTGCGGACTTGTCAAACGGGGCTG
>21042_5827/1-168
TTTTGGAGCTGTTCGGGACCTGTTTGG-CTATTTCTGTGTTGTTTCGGTGAAAACGACCCGAGGTTCGCTCA
TTTTCACTTGTTGCGATGTGTTTGATGTAAATCGATGGTTCCCGCGTGAAAACACTGAAAAATGTGAGTTTC
GCTGCGGACTTGTCAAACGGGGCTG
>12028_8269/1-168
TTCTAGAGCCGTTCGGGACCTGTTTGG-CTATTTCTGTGTTGTTTCGGTGAAAACGACCCGTGGTTCGCTCA
TTTTCACTTGTTGCGATGTGTTTGATGTAAATCGATGGTTCCCCCGCGAAAACTTTTTAAAATGTGAGTTTT
GCTGCCGACTTGTCAAACGGGGATG
>16850_12515/1-164
----GGAGCTGTTCGGGACCTGTTTGG-CTATTTCTGTGTTGTTTCGGTGAAAACGACCCGAGGTTCGCTCA
TTTTCACTTGTTGCGATGTGTTTGATGTAAATCGATGGTTCCCCCGCGAAAACTTTTAAAAATGTGAGTTTT
GCTGCCGACTTGTCAAACGGGGATG
>4908_7287/1-168
TTCTCGAGCTGTTCGGGACCTGTTTGG-CTATTTCTGTGTTGTTTTGGTGAAAACGACCCGAGGTTCGCTCA
TTTTCACTTGTTGGGATGTGTTTGATGTAAATCGATGGTTCCCCCGCGAAAACTTTTAAAAATGTGAGTTTT
GCTGCCGACTTGTCAAACGGGGATG
>14474_17048/1-168
TTTTGGCGCTGTTCGGGACCTGTTTGG-CTATTTCTGTGTTGTTTCGGTGAAAACGACCCGAGGTTCGCTCA
TTTTCACTTGTTTCGATGTGTTTGATGTAACTGGATGGTTCCCGCACGAAAACTCTTAAAAATGTGAGTTTT
GCTGCACACTTGTCAAACGGGGTTG
>25594_3293/1-168
TTTTGGAGCTGTTCGGGACCTGTTTGG-CTATTTCTGTGTTGTTTCGGTGAAAACGACCCGAGGTTCGCTCA
TTTTCACTTGTTGCGATGTGTTTGATGTAAATCGATGGTTCCCGTGCGAAAACTCTATAAAATGTGAGTTTT
GCTGCACACTAGTCAAACGGGGTTG
>26637_5442/1-168
TTTTGGAGCTGTTCGGGACCTGTTTGG-CTATTTCTGTGTTGTTTCGGTGAAAACGACCCGAGGTTCGCTCA
TTTTCACTTGTTGCGATGTGTTTGATGTAAATCGATGGTTCCCGCGCGAAAACTCTTAAAAATGTGAGTTTT
GCTGCACACTAGTCAAACGGGGTTG
>20969_5926/1-168
TTTTGGCGCTGTTCGGGACCTGTTTGG-CTATTTCTGTGTTGTTTCGGTGAAAACGACCCGAGGTTCACTCA
TTTTCACTTGTTGCGATGTGTTTGATGTAACTGGATTGTTCCCGCACGAAAACTCTATAAAATGTGAGTTTT
GCTGCACACTAGTCAAACGGGGTTG
>10925_3642/1-168
TTTTGGAGCTGTTCGGGACCTGTTTGG-CTATTTCTGTGTTGTTTCGGTGAAAACGACCCGAGGTTCGCTCA
TTTTCACTTGTTGCGATGTGTTTGATGTAACTGGATTGTTCCCGGGCGAAAACTCTAAAAAATGTGAGTTTT
GCTGCACACTAGTCAAACGGGGTTG
>22409_11028/1-162
TTCTGGAGCTGTTCAGGACCTGTTTGG-CTATTTATGTGTTGTCTCGGTCGAAACGACCCGGGGATCGCTCC
TTTTCACTTGTTGCGATGTGTTTAATGTAACAGGATGGATCGCGCACGAAAACTCTCAAAAATGTTAGTTTT
GCTGCAGACTGGTCAAACG------
>17890_9681/1-166
TTCTGGGGCTGTTCGGGACCTGTTTGG-CTATTTATGTGTTGTCTCGGTCGTAACGACCCGGGGATCGCTCC
TTTTCACGTGTTGCGATGTGTTTGATGTAACTAGATTGTTCCCGCGCGAAAACTCTAAAAAATGTGAGTTTT
GCTGCAGTCTGGTCAAACGGGGC--
>13408_18069/1-167
TTTTGGAGCAGTCCGGGACCCGTTTGG-TTATTTCTTTGTTGTTTCAGTCAAATTGACCCGGGGTTTGCTCG
TTGTCACTTGTTACGATGTGTTTGATGTAACTGGATTGTTCCGGAGCGAAATCTTTCAAAAATGTGAGTTTT
GGTGTAGACTGGTCAAACGGAGCT-
>13679_6984/1-162
TTCT-AAGCTATCCGGGACCCATTTTG-TTATTTCAGCGATGTTTCTGTCAAAACGACGCAAAGATCGCTCC
TTTTCACTTCTATTGATGTATTTGATGTAACTGGATGATTCCCGCACGAAAACTCTCAAAAATGTGAGTTTT
GCTGCAGACTGGTCAAACAG-----
>20742_3240/1-162
TTCTGGAGCTGTTCATGCCCCCATTTG-TTGTTTCTGCGATGCTTTGGTTGAAACGAACCGGGGATTGCTCC
TTTTCACGTGTTACGATTTGTTTGATGTAACTGGATGGTTCCCTCGCGAAAACTCTCAAAAATGTGAGTTTT
GCTACAGACTGGTCAAATG------
>28956_9284/1-159
-------GTTGTTCGGGACCCATTTTG-TTATTTCTGCGATGTTTCGGTCAAAACGACCCGGAGATCCCTCC
TTTTCACTTGTTGCGATGTGTTTGATGTAACTCGATGGTTCCCGTGTGAAAACAGTCAAAAATCTTAGTTTT
GCTCTAGATTGGTCAAACGGGGC--
>29260_16028/1-166
TTTTTGATTTGTTCTTTACTCATTTTT-TTATTTCTGCGATGTTTCTTTCAAAACGACCCGGAGATCCCTCC
TTTTCACTTGTTGCGATGTGTTTGATGTAACTGAATGGTTCCCTCGCGAAAACTCTCCAAAATGTGAGTTTT
GCTGCAGACTGGTCAAACGAGGC--
>7593_3527/1-166
TTGTGGAGTTGTTCGGGACCCATTTTG-TTATTTCTGCGATGTTTCGGTCAAAACGACCCGGAGATCCCTCC
TTTTCACTTGTTGCGAAGTTTTTGATGTAACTGGATGGTTCCCTCGCGAAAACTCTACAAAATGTGCGTTTT
GCTGCAGACTGGTTAAACGAGGC--
>14367_18282/1-166
TTGTGGAGCTGTTCAGGAACCATTTTG-TTCTTACTGCGATGTTTCGGTCAAAACGACCCGGAGTTCCCTCA
TTTTCACTTGTTGCGATGTGTTTGATGTAACTGGATGGTTCCCTCGCGAAAACTCTCCAAAATGTGAGTTTT
GCTGCAGACTGGTCAAACGAGGC--
>10090_13678/1-166
TTGTGGAGCTGTTCGGGACCCATTTTG-TTATTTCTTCGATGTTTCGGTCAAAACGACCCGGAGATCCCTCC
TTTTCACTTGTTGCGATGTGTTTGATGTAACCGGATGGTTCCCTCGCGAAAACTCTCAAAAATGTGAGTTTT
GCTGCAGACTGGTCAAACGAGGC--
>12734_16395/1-166
TTGTGGAGCTGTTCAGGACCCATTTTG-TTATTTCAGCGATGTTTCGGTCAAAACGACCCGGAGATCCCTCC
TTTTCACTTGTTGCGATGTGTTTGATGTAACTGGATGGTTCCCTCGCGAAAACTCTCCAAAATGTGAGTTTT
GCTGCAGACTGGTCAAACGAGGC--
>11001_5337/1-166
TTCTGGAGCTGTTCGGGACCCATTTTG-TTATTTCTACGATGTTTCGGTCGAAATGACCCGGAGATCGCTCC
TTATCACTTGTTGCGATTTGTTTGATGTAACGGGATGGTTCCCGTGCGAAAACTCTCAAAAATGTGAGTTTT
GCTGCAGACTGGCCAACCGGGGC--
>11924_10297/1-166
TTCTGGAGCTGTTCGGGACCCATTTTG-TTATTTCTACGATGTTTCGGTCGAAATGACCAGGAGGTCGCTCC
TTTTCTCTTCTCGCGATGTGTTTGATGTAACGTAAGGGGTCCCTCGCGAAAACTCTCCAAAATGTGAGTTTT
GCTGCAGACTGGTCAAACGAGGC--
>14992_6293/1-152
TTCTGGAGCTGTTCGGGACCCATTTTA-TTATTTCTACGATGTTTCGGTCGAAATGACCAGGAGATCGCTCC
TTTTCACTTGTTGCGATGTGTTTGATGTAACTGAATGGTTCCCTCGCGAAAACTCTCCAAAATGTGAGTTTT
GCTGCAGAC----------------
>3427_16048/1-166
TTCTGGAGCTGTTCGGGACCAATTTTG-TTATTTCTACGATGTTTCGGTCTAAATGACCAGGAGATCGCTCC
TTTTCACTTGTTGAGATGTGTTTGATGTAACTGGATAGTTCCCGCGCGAAAACTCTCAAAAATGTGAGTTTT
GCTGAAGACTGGTCAAACGGGGC--
>5213_9721/1-156
----------GTTCGGGACCCATTTTG-TTATTTCTACGATGTTTCGGTCGAAATGACCAAGAGATCGCTCC
TTTTCACTTGTTGCGATGTGTTTGATGTAACTGGATAGTTCCCGCGTGAAAACTCTCAAAAATGTGAGTTTT
GCTGCAGACTGGTCAAACGGGGC--
>6689_15793/1-166
TTCTGGAGCTGTTCGGGACCCATTTTG-TTATTTCTACGATGTTTCGGTCGAAATGACAAAGAGATCGCTCC
TTTTCACTTGTTGCGATGTGTTTGATGTAACTGGATAGTTCCGGCGTGAAAACTCTCAAAAATGTGAGTTTT
GCTGCAGACTGGTCAAACGGGGC--
>5517_20109/1-156
----------GTTCGGGACCCATTTTG-TTATTTCTGCGATGTTTCGGTCGAAACGACCCGGAGATTGCTCC
TTTTCACTTGTTGCCATGTGTTTTATGTAACTGGATGGGTCCCTCGCGAAAACTCTCAAAAATGTGAGTTTT
GCTGCAGATTGGTCAAACGGTGC--
>17799_15956/1-156
----------GTTCGGGACCCATTTTG-TTATTTCTGCGATGTTTCGGTCGAAACGACCCGGAGATTGCTCC
TTGTCACTTGTTGCGATGTGTTTCATGTAACTGGATAGTTCCCGCGCGAAAACTCTCAAAAATGTGAGTTTG
GCTGCAGACTGGCCAAACGGGGC--
>5565_14212/1-167
TTCTGGAGCTGTTCGGGACCCATTTTG-TTATTTCTGCGATGTTTCGGTCGAAACGACCCGGAGATCGCTCC
TTTTCACTTGTTGCGATGTGTTTGATGTAACTGGATAGTTCCCGCGCGAAAACTCTC-AAAATCTGAGTTTT
GCTGCAGATTGGTCAAACGGGGCTG
>5760_16274/1-153
TTCTGGAGCTGTTCGGGACCCATTTTG-TTATTTCTGCGATGTTTCGGTCGAAACGACCCGGAGATTTCTCC
TTTTCACTTGTTGCGATGTGTTTGATGTAACTCGATGGTTCCCGCGCGAAAACTCTCAAAAATCTGAGTTTT
GATGCAGATT---------------
>28820_13261/1-156
----------GTTCGGGACCCATTTTG-TTATTTCTGCGATGTTTCGGTCGAAACGACCCGGAGATTGCTCC
TTTTCACTTGTTGCGATGTTTTTGATGTAACTGGATGGTTCCCTCGCGAAAACTCTCAAAAATGTGAGTTTT
GCTGCAGACTGGCCAAACTGGGC--
>2927_16126/1-166
TTCTGGAGCTGTTCGGGACCCATTTTG-TTATTTCTGCGATGTTTCGGTCGAAACGACCCGGAGATTGCTCC
TTTTCACTTGTTGCGATGTGTTTGATGTAACTGGATGGTTCCCTCGCGAAAACTCTCAAAAATGTGAGTTTT
GCTGCAGACGGGTCAAATAGGGC--
>17183_23952/1-161
-----GAGCTGTTCATGACCCATTTTG-TTATTTCTGCGATGTTTCGGTCGAAACGACCCGGAGATTGCTCC
TTTTCACTTGTTGCGATGTGTTTGATGTAACTGGATGGTTCCCTCGCGAAAACTCTCAAAAATGTGAGTTTT
GCTGCAGACTGGTCAAATGGGGC--
>18385_1428/1-166
TTGTGGAGCTGTTCGGGACCCATTTTG-TTTTTTCTGCGATGTTTCGGTCGAAACGACCCGGAGATTGCTCC
TTTTCACTTGTTGCGATGTGTTTGATGTAACTGGATGGTTCCCTCGCGAAAACTCTCAAAAATGTGAGTTTT
GCTGCAGACTAGTCAAACGAGGC--
>13208_14263/1-166
TTCTGGAGCTGTTCGGGACCCATTTTG-TTATTTCTGCGGTGTTTCGGTCGAAACGACCCGGAGATTGCTCC
TTTTCACTTGTTGCGATGTGTTTGATGTAACTGGATGGTTCCCGCGCGAAAACTCTCAAAAATGTGAGTTTT
GCTGCAGACTGGTCAAACGAGGC--
>19056_13566/1-166
TTCTGGAGCTGTTCGGGACCCATTTTG-TTATTTCTGCGATGTTTCGGTCGAAACGACCCGGAGATTGCTCC
TTTTCACTTGTTGCGATGTGTTTGATGTAACTGAATGGTTCCCGCTCGAAAACTCTCAAAAATGTGAGTTTT
GCTGCAGACTGGTCAAACGAGGC--
>6864_4176/1-168
TTTTAGAGCTGTTTGGGACCCGTTTAA-ATATTTCTGTGTTGTTTCTGCCAAAACGACCCGTGGATCGCTTC
TTTTCACTTGTTGCGATGTGTTTGATGTAACTAAATGGTTCCCATTCAAAAACTTTCAAAAATGTGAGCATT
GTTGCAGACTGGTCAAACACGGCTG
>23730_8873/1-168
TTCTGGAGCTGTTCGGGACTCGTTTAG-ATATTTCTGTGTTGTTTCTGCCAAAACGACCCGTGGATCGCTCC
TTTTCACTTGTTGCGCTGTGTTTGATGTTACTAAATGGTTCCCACAGAAAAACTTTCAAAAATGTGAGCATT
GTTGCAGACTTGTCAAACAGGGCTG
>26097_7690/1-168
TTTTAGAGCTGTTCGGGACCCGTTTAA-ATATTTCTGTGTTGTTTTTGCCAAAACGACCCGTGGATCGCTAC
TTTTCACTTGTTGCGCCGTGTTTGATGTTACTAAATGGTTCCCACCGAAAAACTTTCAAAAATGTGAGTATT
GTTGCAGACTTGTCAAACAGGGCTG
>25724_9720/1-165
---TAGAGCTATTCGGGACCCGTTTAA-ATATTTCTGTGTTGTTTTTGCCAAAACGACCCGTGGATCGCTAC
TTTTCACTTGTTGCGATGTGTTTGATGTAACTAGATGGTTCCCACGCGAAAAATTTCAAAAATGAGAGCTTT
GTTGCAGACTGGTCAAACGGGGCTG
>16815_14508/1-164
TTTTAGAGCTGTTCGGGACCCGTTTAA-ATATTTCTGTGTTGTTTCTGCCAAAACGACCCGTGGATCGCTAC
TTTTCACTTGTTGCGATGTGTTTGATGTAACTGGATGGTTCCCACACGGAAACTCTCAAAAATGCGACGTTT
GCTGCAGACTGGTCAATCGGG----
>17248_22308/1-162
-----GGGCTGTTCCGTACCCGTTTGC-TTATTTCTGTGATTTTTTTGTAAA-ACGACCCGGGGATCGCTTC
TTTTCACTTGTTGCGATGTGTTTGATGTAACTTGATGGTTCACGCGCGAAAACTCTCAAAAATGTGAGTTTT
GCTGCAGACTGGTCAAACAGGGTTG
>20733_12884/1-162
-----GGGCAGTTCCGTACCCGTTTGC-TTATTTCTGTGATTTTTTTGTAAA-ACGACCCGTGGATCGCTCC
TGTTCACTTGTTGCGATGTGTTTGATGTAACTTGATGGTTCACGTGCGAAAACTCTCAAAAATGTGAGTTTT
GCTGCAGACTAGTCAAACGGTGCCG
>14045_7045/1-166
TTCGGGAGCTGTTCGGGACCCGTTTAA-ATATTTATGTGTTGTTTCTACCAGAACGACCTGTGGATCGCTCC
TTTTCACTTGTTGCGATGTGTTTGATGTATCTAAATGGTTCCCACGCCAAAACTCTCAAAAATGTGTGTTTT
GCTGCACACTGGTAAAACGGTGC--
>25147_11739/1-168
TTCTGGAGCTGTTCCGGACCCGTTTAA-ATATTTCAGTGTTGTTTCTACCAGAACGACCCGTGGATCGCTCC
TTTTCACTTGTTGCGATGTGTTTGATGTATCTTAATGGTTCACGTACGAAAACTCTCAAAAATGTGAGTTTT
GCTGCAGACTAGTCAAACGGGGCCG
>6883_3336/1-166
TTCTGGAGCTGTTCAGGACCCGTTTAA-ATATTTCTGTGTCGTTTTAACAAGAACGACCCGTGGATCGCTCC
TTTTCACTTGTTGCGATGTGTTTGATGTAACTTGATCATTCACGCGCGAAAACTCTCAAAAATGTGAGTTTT
GCTGCAGACTAGTCAAACGGGGC--
>28743_11123/1-163
----GGGGCGGGTCTGGAGCAAGTTGG--TTTTTTTGTGTTGTTTTGGTCAAAACGACCCGGAGATCGCTCC
TTTTCACTTGTTGCGGTGTAGTTGATTGAACTGGATGGTTCCCGTACGAAAACCCTAAAAAATGTGAGTTTT
GCTGCAGACGTGCCAAACAGGGCTG
>24800_12969/1-168
TTTTGGAGCTGTTCGGGATCCGTTTGG-TTATTTCTGTGCTGTTTCGGTCAAAACGACCCGTGGATAGCTCC
TTTTCACTTGTTCTGATGTGTTTGATGGAATTGGACGGTTCCCATGCGAAAAGTGTTAAACATGTGAGTTTT
GCTGTAAACGTGTTAAACGGAGCTG
>8984_4755/1-166
TTCTGGAGCCGTTCAGGACCGGTTTAA-TTATTTTTGTGTTGTTTCGTTCAAAACGACCTG-GGATCGCTTC
TTTTCACTTGTTTCAATGTGTTTGATGTAATT-GATAGTTCCCCTGCAAAAACTCTCAAAAATGAGAGTTAT
GCTACAAACGGGCCAAACGGGGCTG
>14849_14985/1-168
TTCTGGAGCCGTTCGGGACCCGTTTGA-TTATTTTTGTGTTGTTTCGTGCAAAACGACCTGGGGATCGCTCC
TTTTAACTTGTTGCGATGTGTTTGATGTAAATCGATTGTTCCCGCATGAAAACTCTCAAAAATGTGAGTTTT
GCCGCAGACGGGCCAAACAGGGCTG
>19226_6001/1-168
TTCTGGAGCCGTTCGGGACCCGTTTGA-TTATTTTTGTGTTGTTTCGTTAGAAAGGACCTCGGGATCGCTCC
TTTTCACTTGTTGCGATGTGTTTGATGTAACTGGATGGTTCCCGCACGAAAACTCTAAAAAATGTGAGTTTT
GCTGCAAACGGGCCAAACAGGGCTG
>18973_2664/1-164
----GGTGTTGTTTTGGAGCCGTTTGG-TTATTTCTGTGTTGTTTCGGTCAAAACGACCCGGAGATCGCTCC
TTTTCTCTTGTTGCGATGTGTGTGATGTAACTGGATGGTTCCCATGCGAAGACTCTAAAAAATGTGAGTTGT
GCTGCGGTCGTGCCGAACAGGGCTG
>23698_4225/1-162
----GGGGCTGTTCTGGACTCTTTTGG-TTATTTCTGTGTTGTTTCTGTCAAAACGACCCGGGGATCGGTCC
TTTTCACTTTTTTGGATGTGTTGATTGTAACTCGAGGGGTCCCTTGCGAAGACTCTCAAGAATGTGAGTTTT
GCTGCAGACTCGTCAAACGGGGC--
>8975_13978/1-162
-----GAGCTCTTCTAGAGCCATTTGG--TATTTATTTTTTGTTTCGGTCAAAACGACCTCGGGATCCCTCC
TTTTCACTTGTTGCGATGTGTTTGATGTAACTGGTTGGTTTCCGCATGAAAACTCTAAATAATGTTGGTTTT
GCTGCAGACGGGCCAAAGAGAGCTG
>16273_7735/1-162
----GGGGTTGTTCTAGAGCCATTTGG--TATTTATGTTTTGTTTCGGTCAAAACAACCCGGAGATCGCTCC
TTTTCACTTGTTGCGATGTGTTTGATGTAACTGGTTGGTTCCCGCATGAAAACTGT-AAATATGTGGGTTTT
GCTGCAGACGGGACAAACAGGGCTG
>26989_12820/1-164
----GGGGCTGTTCTGGAGCCTTTTGG-TTATTTCTGTGCTGTTTCGGTCAAAAAGACCCGGGGATCGCTCC
TTTTCACTTATAGCGATGTGTTTGATGTAACTGGATGGTTCCCACGCGAAGACTCTGAAAAATGTGAGTTTT
GCTGCAGACGGACCATACAGGGCTG
>10568_14755/1-163
----GGGGCTGTTCTGGAGCCTTTTGG-TTATTTCTGTGTTGTTTCGGTCAAAACGACCCGGGGATCGCTCC
TTTTCACTTGTTGCGATGTGTTTGATGTAACTGGATGGTTCCCGCACGAAAACTCTAAAAAATGTGAGTTTC
GCTGCAGAA-AGGCAAACAGGGCTG
>6475_8774/1-163
----GGGGCTGTTCGGGAGCCTTTTGG-TTATTTCTGTGTTGTTTCGGTCAATACGACCCGGGGATCATACC
TTTTCACTTGTTGCGATGTGTTTGATGTAACTGGATGGTTCCCGCACGAAGACTCTAAAAAATTTGAGTTTT
GCTACAGAGAGG-CAAACAGGGCTG
>16940_21588/1-163
-----GGGCTGTTCTAGACCCATATGG-ATATTTCTGTGTTGTTTCGGTCAAAACGACCCGGGGATCGCTCC
TTTTCACTTGTTGCGATGTATTTCATGTAACTCGATGGTTCCCGTACGAAAACTCTAAAAAATGTGAGTTTT
GCTGCACACGGACCAAACAGGGCTG
>15154_7387/1-163
----GGGGTTGTTCTAGAGCCATTTGG--TATTTCTGTGTTGTTTCGGTCAAAACGACCCGGGGATCGTTCC
TTTTCACTTGTTGCGATGTATTTGATGTAACTGGATGGTTCCCGCACGAAAACTCTAAAATATGTGAGTTTT
GCTGCACACGGGCCAAACAGGGCTG
>7894_11454/1-163
----GGGGCTGTTCTAGAGCCATTTGG--TATTTCTGTGTTGTTTCGGTCAAAACGACCCGGGGATCGCTCC
TTTTCACTTGTTGCGATGTATTTGATGTAACTGGTTGGTTCCCGCACGAAAACTGTAAAAAATGTGAGTTTT
GCTGCAAACGGGCCAAACGGGGCTG
>22842_13278/1-165
----GGGGTTGTTCTAGAGCCATTTGGGTTGTTTCTGTGTTGTTTCGGTCAAAACGACCCGGGGATCGCTCC
TTTTCACTTGTTGCGACGTATTTGAATTAACTGGATGGGTCCTGTGTGAAAAATCTCCAAAATGTGAGTATT
GCTGCAAACAGGCCAAACGGGGCTG
>27830_10214/1-164
----GGGGCTGTTGATGACCCGTTTGG-TTATTTCTGTGTTGTTTCGGTCAAAACGACCCGGAGATCGCTCC
TTTTCACTTGTTGCGACGTGTTTGAATTAACTGGATGGTTCCTGTGTGAAAAATCTCCAAAATGTGAGTATT
GCTGCAAACAGGCCAAACGGGGCTG
>7745_15438/1-163
----GGGGTTGTTCTGTAGCCGTTTGG-TTATCTCTGTGTTT-TTCGGACAAAACGACCCGGGGATCGCTCC
TTTTCACTTGTTGCGATGTATTTGATTTAACTGGATGGTTCCTGCATGAAAACCCTAAAAAATGTGAGTTTT
GCTGCAGACGAGCCAAACGGGGCTG
>22806_10822/1-163
----GGGGCTGTTCTGGACCCGTTTGG-TTATTTCTGTGTTGTTTCGGTCAAAACGACCCAAG-ATCGCTTC
TTTTTACTTGTTGGGATTTGTTTGATGTAACTGGGTGGTTCCCGCGTGAAAACTGTTAAAAATGTGTGTTTT
GCTGCATACTTTTCAAACAGGGGTG
>10591_15108/1-163
----GGGGCTGTTCTGGACCCGTTTGG-TTATTTCTGTGTTGTTTCGGTCAAAACGACCCGAG-ATCGCTTC
TTTTCACTTGTTGGGATGTGTTTGATGTAACTGGATGGTTCCCGCACGAGAACTGTTAAAAATGTTTGTTTT
GCTGCAGACTAGTCAAACAGGGGTG
>25897_10651/1-163
----GGGGCTGTTCTGGACCCGTTTGG-TTATTTCTGTGTTGTTTCGGTCAAAACGACCCGAG-ATCGCTTC
TTTTCACTTGTTGGGATGTGTTTGATGTAACTGGATGGTTCCCGCGCGAAAACTGTTAAAAATATGTGTTTT
GCTGCAGACTAGTCAAACAGGGGTG
>11470_6853/1-163
----GGGGCTGTTCTGGACCCGTTTGG-TTATTTCTGTGTTGTTTCGGTCAAAACGACCCGAG-ATCGCTTC
TTTTCACTTGTTGGGTTGTGTTTGATGTAACTGGATGGTTCCCGCACGAAGACTGTTAAAAATGTGTGTTTT
GCTGCAGACTAGTCAAACATGGGTG
>29078_13031/1-165
---TGGAGCCGTTCGGGACTCGTTTGG-TTATTTCTGTGTTGTTTCGGTCAAAACTACCCGGGGATCGCTCC
TTTTCACTTATTGCGATGTGTTCGATGTAACTGGATGGTTCCCATGCGAAGACTCAAAAAAATCTGAGTTTT
GCTGCAGACGGGCCAAACTACGCTG
>7747_18499/1-164
----GGGGCTGTTCGAGATACGTTTGG-TTATTTCTGTGTTGTTTCGGTCAAAACGACCCGGCAATTGCTCC
TTTTCACTTGTTGCGAGTTGTTTGTTGTAACCGGATGGTTCCTATGCGAAAAATCTCAAAAATGTGAGTTTT
GCTGCAAACGGGCCAAACGGGGCTG
>10801_6231/1-168
TTCTGGAGCTGTTCGGGACCCGTTTGG-ATATTTCTGTGTTGTTTCGGTCAAAACGACCCGGAGATCGCTAC
TTTTCACTTATTAAGATGTGTTTGATGTAACTGGATGGTTTCCGTGCAAAAAATCTAAAAAATGTGAGTTTT
TCTGTAGACGGGCCAAACGGAGCTG
>18299_3983/1-163
----GGGGCTGTTCGGGACCCGTTTGG-TTATTTCTGTGTTG-TTTGGTCAAAACGACCCAGACATCGCTCC
TTTTCACTTGTTAAGATGTGTTTGATGTAACTGGATGGTTTCTGTGCAAAAAATCTAAAAAATGTGAGTTTT
TGTGTAGACGGGCCAAACGGAGCTG
>20249_9594/1-163
----GGGGCTGGTCTAGAGCAATTAGG--TATTTCTGTGTTGTTTCGGTCAAAACGTCACGGCGATAGCTCC
TTTTCACTTGTTGGGATGTGTTTGATGTAACAGGATGGTTCCTGTGCGAAAAATCTCAAAAATGTGAGTTTT
GCTACAGACGGGCCAAACGGGGCTG
>10730_22810/1-162
TTCTGGATCTGTTCAGGACTCGTTTGG-TTATTTCTGTGTTGTTTCGGTCAAAACGACCCGGGGATCGCTCC
TTTTCACTTCTTGCGATGTGTTTGATGTAACTTGATGGTTCCCATTCGAAAACTCTAAAAAATATTAGTTTT
GCTGCAGATGGGCCAAACG------
>26107_12626/1-165
---TGGGGCTGTTCTAGAGCAATTAGG-GTATTTCTGTGTTGTTTCGGTCAAAACGACCCGGAGATTGCTCC
TTTTCACTTGTTGCGATGTGTTTGTTGTAACTGGATGGTTCCTGTGCGAAAAATCTCAAAAATGTGAGTTTT
GCTGCAGACGGGCAAAACAGGGCTG
>10801_5182/1-168
TTCTGGAGCTGTTCGGGACCCGTTTCG-TTATTTCTGTGTTGTTTCGGTCAAAACGACCCGGAGATCGCTCC
TTTTCACTTGTTGTGATGTCTTTGATGTAACTGGACTATTTCCATGCGAAAACTCTAGAAAATGTGAGTTTT
GCTGCAAACGGTCCAAACGGGGCTG
>12654_5761/1-164
----GGGGCTGTTCGGGACCCGTTTGG-TTATTTCTGAGTTGTTTCGGTCAAAACGACCTGGACATCGCTCC
TTTTCACTTGTTAGGATGTGTTTGATGTCACTGCATGGTTCCTGTGCGAAAAATCTGAAAAATGTGAGTTTT
GCTACAAACGGGCCAAACGGGGCTG
>14666_8082/1-163
----GGGGCTGTTCGGGACCCGTTTGG-TTATTTCTGTGTTGTTTCGGGCAAATAGACCCGGAGATCGCTCC
TTTTCACTTGTTGTGATGTGTTTGATGTAACTGGATGGTTCCCAAGCGAAAACTCTAAAAAA-GTGAGTTTT
GCTTCAAAAGGGCAAACCGGGGTTG
>14155_5188/1-164
----GGGGCTGTTCATGACCCGGTTGG-TTATTTCTGTGTTGTTTCGGTCAAAACGACCCGGAGATCGCTCC
TTTTCACTTGTTAAGATGTGTTTGATGTAACTGGATGGTTCCTGTGCGACAAATCTCGAAAATGTGAGTTTT
GCTGTAGACGGGCCAAACGGGGTTG
>18274_11188/1-168
TTCTGGAGCTGTTCGGAACCCGTTTGG-TTATTTCTGTGTTGTTTCGGTCAAAACGACCAGGAGATCGCTCC
TTTTCACTTATTGCGATGTGTTTGATTTCACTTGATGGTTTCCATGCGAAAACTCTAAAAAATGTGAGTTTT
GCTGCAGACGGGCCAAACGGGGCTG
>24573_18110/1-168
TTCTGGAGCTGTTCGGAACCCGTTTGG-TTATTTATGTGTTGTTTCGGTCAAAACGACCAGGAGATCGCTCC
TTTTCACTTATTGTGATGTGTTTGATGTAATTTGATGGTTTCCATGCGAAAACTCTAAAAAATGTGAGTTTT
GCTGCAGACGGGCCAAACGAGGCTG
>6414_7492/1-168
TTCTGGAGCTGTTCGGAACCCGTTTGG-TTATTTCTGTGTTGTTTCGGTCAAAACGACCAGGAGATCGCTCC
TTTTCACTTATTGCGATGTGTTTGATGTAATTTGATGGTTTCCATTCGAAAACTCTAAAAAATGTGAGTTTT
GCTGCAGACGGGCCAAACGGGTCTG
>13306_14183/1-168
TTCTGGAGCTGTTCAGGACTCGTTTGG-TTATTTCTGTGTTGTTTCGGTCAAAACGACCGTGGGATCGCTCC
TTTTCACTTATTGCGATGTGTTTGATGTATCTGGATGCTTCCCATTCGAAAACTCTAAAAAATGTGAGTTTT
GCTGCAAACGGGCAAAACGGGGCTG
>25566_8715/1-166
TTCTGGAGCTGTTCAGGACTCGTTTGG-TTATTTCTGTGTTGTTTCGGTCAAAACGACCCGGGGATCGCTCC
TTTTCACTTATTAGGATGTGTTTGATGTAACTGGATGGTTCCTGTGCGAAAAATCTCAAAAATGTGAGTTTT
GCTACAGACGGGCCAAACGGGGC--
>20471_5401/1-168
TTCTGGAGCTGTTCAGGACTCGTTTGG-TTATTTCTGTGTTGTTTTGGACAAAACGACCCGGGGATCGCTCC
TTTTCACTTGTTGAGATGTGTTTGATGTAACTGGATGGTTCCTATTCGAAAAATCTCAAAAATGTGAGTTTT
GCTGTAGACGGGCCAAACGGGGCTG
>21706_3750/1-168
TTCTGGAGCTGTTCGGGACCCGTTTGG-TTATTTCTGTGTTGTTTCGGTCAAAACGACCCGGGGATCGCTCC
TTTTCACTTGTTGCGATGTGTTTCATGTAACTGGATGGTTCCCATTCAAAAACTCTGAAAAATGTGAGTTTT
GCTGCAAACGGGCCAAACGGGGCTG
>18339_8311/1-168
TTCTGGAGCTGTTCAGGACTCGTTTGG-TTATTTCTGTGTTGTTTTGGACACAACGACCCGGGGATTGCTCC
TTTTCACTTGTTGCGATGTGTTTGATGTAACTGGATGCTTCCCATTCGAAAACTCTGAAAAATGTGAGTTTT
GCTGCAAACGGGCCAAACGGGGCTG
>8684_23657/1-168
TTCTGGAGCTATTCAGGACTCGTTTGG-TTATTTCTGTGTTGTTTTGGACAAAACGACCCGGGGATCGCTCC
TTTTCACTTGTTGCGATGTGTTTCATGTAACTGGATGGTTCCCATTCGAAAACTCTGAAAAATGTGAGTTTT
ACTGCAAACGGGCCAAACGGGGTTG
>16539_15061/1-164
----GGGGCTGTTCGGGACCCGTTTGG-TTATTTCTGTTTTGTTTCGGTCAAAACGACCCGGAAATCGCTCC
TTTTCACTTGTTGCGATGTATTTGATTTAACTGGATGGTTCCCATAAGAAAACTCTAAAAAATGTTAGTTTT
GCTGTAGACGGGCCAAACCGGGCTG
>17816_4655/1-164
----GGGGCTGTTCGGGACCCGTTTGG-TTATTTCTGTTTTGTTTCGGTCAAAACGACCCGGGGATTGCTCC
TTTTCACTTGTTGTGATGTATTTGATGTAACTGGATGGTTCCAATAAGAAAACTCTAAAAAATGTTATTTTT
GCTGTAGACGGGCCAAACCGGGCTG
>23047_6854/1-168
TTCTGGAGCTGTTCGGGACCCGTTTGG-TTATTTCTATGTTGTTTCGGTCAAAACGACCCGGAGATCGCTCC
TTTTCACTTATTGCGATGTGTTTGATGTAACTTGATGGTTACCATCTGAAAACTCTAAAAAATGTGAGTTTT
GCTGCAAACGGACCAAACGGGGCTG
>25563_11713/1-164
----GGGGCTGTTAGAGACCCGTTTGG-TTATTTCTGTGTTGTTTCGGTCAAAACGACCCGGGGATCGCTCC
TTTTCACTTATTGCGATGTGTTTGATGTAACTGGATGGTTCCCATGCGAAAACTCTAAAAAATGTGAGTTTT
CCTGTAAACGGGCCAAACGGAGCTG
>14977_11203/1-166
TTCAGGAGCTGTTCGGGACCCGTTTGG-TTATTTCCGTGTTGTTTCGGTCAAAACGACCCGGAGATCGCTCC
TTTTCACTTATTGCGATGTGTTTGATGTAACTTGATGGTTCCCATGCGAAAACTCTAAAAAAT--GAGTTTC
GCTGCAGACGGGCCAAACGGGGCTG
>17325_12486/1-165
---TGGGGCTGTTCGGGACCCGTTTGG-TTATTTCTGTGTTGTTTCGGTCAAAACGACCCGGAGATCGCTCC
TTTTCACTTATTGCGATGTGTTTCATGTAACTTGATGGTTCCCATGCGAAAACTCTAAAAAATGTGAGTTCT
GCTGCAGACTGGTCAAACGGGGCTG
>23064_13354/1-163
-----GGGCTGTTCGGGACCCGTTTGG-TTATTTCTGTGTTGTTTCGGTCAAAACGACCCGGAGATCGCTCC
TTTTCACTTATTGCGATGTGTTTGATGTAACTGGATGGTTCCCATGCGAAAAATCTAAAAAATGTGAGTTTT
GCTGCAAACGGGCCAAACGGGGTTG
>26964_13749/1-164
----GGGGCTGTTCGGGACACGTTTAG-TTATTTCTGTGTTGTTTCGGTCAAAACGACCTGGACATCGCTCC
TTTTCACTTGTTGTGATGTGTTTGATGCAACTGGATGGTTCCCAAGCGAAAACTCTAAAAAATGTGAGTTTT
GCTGCAAACGGGCCAAACGGGGCTG
>14731_8700/1-164
----GGGGCTGTTCGGGACCCGTTTGG-TTATTTCTGTGTTGTTTCGGTCAAAACGACCCGGAGATCGCTCC
TTTTCACTTGTTGTGATGTGTTTGATGTAATTGGATGGTTCCCAAGCGAAAACTCTAAAAAATGTGAGTTTT
GATGCAAACGGGCCAAACGGGGCTG
>16795_5717/1-163
-----GGGCTGTACGGGACCCGTTTGG-TTATTTCTGTGTTGTTTCGGTCAAAACGACCCGGAGATCGCTCC
TTTTAACTTGTTGTGATGTGTTTGATGTAACTGGATGGTTCCCAAGCGAAAACTCTAAAAAATGTGAGTTTT
GCTGTAAACAGGCCAAACGGGGCTG
>27902_15999/1-164
----GGGGCTGTTCGGGACCCGTTTGG-TTATTTCTGTGTTGTTTCGGTCAAAACGACCCGGAGATCGCTCC
TTTTCACTTGTTGCGATGTGTTTGATGTAACTGGATGGTTCCTGTGCGAAAACTCTCAAAAATGTGAGTTTT
GCTGCAGACGGGCCAAACGGGGCTG
>16151_15769/1-164
----GGGGCTGTTCGGGACCCGTTTGG-TTATTTCTGTGTTGTTTCGGTCAAAACGACCCGGACATCGCTCC
TTTTCACTTGTTGAGATGTGTTTGATGTAACTGGATGGTTCCGGTGCGAAAACTCTAAAAAATGTGAGTTTT
GCTGCAGACGGGCCAAACAGGGCTG
>12989_12910/1-164
----GGGGCTGTTCGGGACCCGTTTGG-TTATTTCTGTGTTGTTTCGGTCAAAACGACCCGGAGATTGCTCC
TTTTCACTTGTTGTGATGTGTTTGATGTAACTGTATGGTTCCCATGCGAAAACTCTAAAAAATGTGAGTTTT
GCTGTAGACGGGCCAAACCGGGCTG
>14929_19080/1-162
----GGGGCTGTTCGGGACCCGTTTGG-TTATTTCTGTGTTGTTTCGGTCAAAACGACCCTGGGATCGCTCC
TTTTCACTTGTTGCGATGTGTTTGATGTAACTGTATGGTTCCCATGCGAAAACTCTAAAAAATGTGAGTTTT
GCTGCAGACGGGCCAAACAGGGC--
>21098_8097/1-162
----GGGGTTGTTCTGGACCCGTTTGG-TTATTTCTGTGTTATTTCGGTCAAAACGACCCGGGGATCGCTAC
TTATCACTTGTTGCGATGTGTTTGATGTAACTGGATGGTTCCCGCGCGAAAACTCTCAAAAATGTGAGTTTT
GCTGCAGACTGGCCAAACAGGGC--
>16146_13701/1-162
----GGGGTTGTTCTGGACCCGTTTGG-TTATTTCTGTGTTATTTCGGTCAAAACGACCCGGGGATCGCTCC
TTATCACTTGTTGCGATGTGTTTGATGTAACTGGATGGTTCCCGTGCGAAAACTCTCAAAAATGTGAGTTTT
GCTGCAGACTGGTCAAACGGGGC--
>6855_3652/1-162
----GGGGTTGTTCTGGACCCGTTTGG-TTATTTCTGTGTTATTTCGGTCAAAACGACCCGGGGATCGCTCC
TTATCACGTGTTGCGATGTGTTTGATGTAACTGGATGGTTCCCGTGCGAAAACTCTCAAAAATGTGAGTTTT
GCTGCAGACTGGTCAAACGGGGC--
>5840_19392/1-162
----GGGGCTGTTCTGGACCCGTTTGG-TTATTTCTGTGTTGTTTCTGTCAAAACGACCCGGGGATCGGTCA
TTTTCCCTTCTTGCGATGTGTTTGATGTAACTCGATGGTTCCTGTGCGAAAACTCTCAAAAATGTGAGTTTT
GCTGCAGACTGGCCAAACGGGGC--
>25658_10978/1-163
-----GGGCTGTTCTGGACCCGTTTGG-TTATTTCTGTGTTGTTTCTGTCAAAACGACCCGGGGATCGCTCC
TTTTCACTTGCTGCGATGTGTTTGATGTAACTCGCTTGTTCCCGCGCGAAAACTCTAAAAAATGTGAGTTTT
GCTGCGGACTGGTCAAACGGGGCTG
>28039_14728/1-163
----GGGGCTGTTCTGGAACCGTTTGG-TTATTTCGGTGTTGTTTCTGTCAAAACGACCCGGGGATCGGTCC
TTTTTACTTGTTGCAATGTGTTTGATGTAACTCGATGGTTCCCGTACGAAAACTCTCAAAAATCTGAGTTTT
GCTGCAGATTGTTCAAACGGGGCT-
>8205_20472/1-164
----GGGGTTGTTCTCGACCCGTTTGG-TTATTTCTATGTTGTTTCCGTCAAAACGACCCGGGGATCGGTCC
TTTTCACTTGTTGCGATGTGTTTGATGTAACTCGATGGTTCCCGTGCGAAAACTCTCAAAAATGTGAGTTTT
GCTGCAGACTCGTCAAACGGGGCTG
>25335_12764/1-164
----GGGGCTGTTCTGGACCCGTTTGG-TTATTTCTGTGTTGTTTCTGTCAAAACGACCCGGGGATCGGTCC
TTTTCACTTGTTGCGATGTGTTTGATGTAACTCGATGGTTCCCGTGAGAAAACTCTCAAAAATCTGAGTTTT
GCTGCAGATTGTTCAAACGTGGCTG
>26207_4972/1-164
----GGGGCTGTTCTGGACCCGTTTGG-TTATTTCTGTGTTGTTTCTGTCAAAACGACCCGGGGATCGGTCC
TTTTCACTTGTTGCGATGTGTTTGATGTAACTCGATGTTTCCCGTGCGAAAACTCTCAAAAATCTGAGTTTT
GGTGCAGATTGGTCAAACGGGGTTG
>11847_13393/1-164
----GGGGCTGTTCTGGACCCGTTTGG-TTATTTCTGTGTTGTTTCTGTCAAAACGACCCGGGGATCGGTCC
TTTTCACTTGTTGCGATGTGTTTGATGTAACTCGATGGTTCCCGTGCGAAAACTCTAAAAAATGTGAGTTTT
GCTGCAGATTGGTCAAACGGGGCTG
>25337_10249/1-162
----GGGGCTGTTCTGGACCCGTTTGG-TTATTTCTGTGTTGTTTCTGTCAAAACGACCCGGGGATCGGTCC
TTTTCACTTGTTGCGATGTGTTTGATGTAACTCGATGGTTCCCGTGCGAAAACTCTCAAAAAT--GAGTTTT
GCTGCAGATTGGTCAAACAGGGCTG
>13566_14002/1-168
TTCGGGAGCAGTTCGGGAACCGTTTGC-TTATTTCTGTGTTGTTTCGGTCAAAACTGCAAGGGGATCGTTCC
TTCTCGCTGGTTATGATACGTTTGATGTAAGTGGATGGTTCTGGAACGAAAAGTTTAAAAAATGTGAGTTTT
CCTAAGGACTGGTCAAACGGGGCTG
>17623_16003/1-162
----GGGGCTCTACGGGACCCGTTTGA-TTATTTCTGTGTTCTTTCGGTCAAAACGACAAGGGGATCGCTCC
TTTTCACTGGTTACGATACGTTTGACGTAACTGGATGGTTCTGGCGCGAAAAGTTTATAAAATGTGAGTTTT
GCTGCAGACTAGTCAAACGGGAC--
>9839_4081/1-163
TTCGGGAGCAGTTCGGGACCCGTTTGT-TTATTTCTGTGTTGTTTCGGTCAAAACGACAAGGGGATCGCTCC
TT-TCCTTGGTTATGATACGTTTGATGTAAGTGGATGGTTCTGGCGCGAAAAGTTTATAAAATGTGAGTTTT
GCTGCAGACTAGTCAAACGGG----
>19488_11794/1-168
TTCTTTAGCAGTTCGGGACCCGTTTGG-TTATTTCTGTGTTGTTTCGGCCAAAACGACCCGGGGATCGCTCC
TTTTCACTGGTTACGATACGTTTGATGTAACTAGATGGTTCTGGCGCGAAAAGTTTCAAAAATGTGAGTTTT
CCAAAAGACTGGTCAAACGGGGCTG
>13573_23652/1-162
TTCTTTAGCAGTTCGGGACCCGTTTGG-TTATTTCTGTGTTGTTTCGGCCAAAACGACCCGGGGATCGCTCC
TTTTCACTTGTTGCGTTGTGTTTGATGTAACAGGATGGTTCTGGCGTGAAAAGTTTCAAAAATATGAGTTTT
GCTGCACACTAGTCAAACG------
>6364_19912/1-162
----GGGGCTGTTCGGGACCCGTTTGG-TTATTTCTGTGTTGTTTCCGCCAAGACGACCTGGGGATCGCTCC
GTTTCACTTGTTACGATGTGTTTGATGTAACTGGATGGTTCTGGTGCAAAAA--CTTAAAAATGTGAGTTTT
GCTGCACACTGGTCAAACGGGGCTG
>6354_14583/1-163
----GGGGCTGTTCGGGCCCTGTTTGG-TTATTTCTGTGTTGTTTCGGCCAAAACGACCTGGGGATCGCTCC
GTTTCACTTGTTCCGATGTGTTTGATGTAACTGGATGGTTCCGG-GCGAAAACTTTCAAAAATGTGAGTTTT
GCTGCAGACTTGTCAAACGGGGCTG
>6439_13452/1-168
TTCGGGAGCAGTTCGGGACCCGTTTGG-TTATTTCTGTGTTGTTTCCGCCAAAACGACCTGGGGATCGCTCT
GCTTCACTTGTTACGATGTGTTTGATGTAACTGGATGGTTCCGGTGCGAAAACTTTCAAAAATGCGAGTTTT
GCTGCAGACTGGTCAAACGGGGCTG
>8104_19330/1-165
TTCGAGAGCAGTTCGGGACCCGATTGG-TTATTTCTGTATTGTTTCGGTCACAACGACCCGGGGATCGCTCC
TTTTCACTAGTTGCGATGTGTTTGATGTAACTGGATGGTTCCGGTGCGAAAA--CTTAAAAATATGAGTTTT
ACTGCAGACTCGTCAAACGGGGCT-
>7142_14324/1-163
----GGGGCTGTTCGGGACCCCTTTCG-TTATTTCTGTGTTGTTTCGGTCAAAACGACCCGGGGATCGCTCC
TTTTCACTTGTTGTGATGTGTTTGATGTAACTGGATGGTTCCGGTGCGAAACCTTTCAAAAATGTGAGTTTT
GCTGCAGACTAGTCAAACGGGGCT-
>23558_3315/1-168
TTCGGGAGCAGTTTGGGACCAGTTTGG-TTATTTTTGTGTTGTTTCGGTCAAAACAACCCGGGGATCGCTCC
TTTTCACTTGTTGCGATGTGTTTGATGTAACTGGATGGTTCCGGTGCGAAACCTTTCAAAAATGTGAGTTTT
GCTGCAGACTGGTCAAACGGGGCTG
>14258_18166/1-166
TTCGGGAGCAGTTCGGGACCCGTTTGG-TTATTTCTGTGTTGTTTCGGTCAAAACGACCCGGGGATCGCTCC
TTTTCACTTGTTGCGTTGTGTTTGATGTAACTGGATGGTTCCGGTGCGAAAA--CTTAAAAATGTGAGTTTT
GCTGCACACTGATCAAACGGGGCTG
>5540_8373/1-166
TTCTGGAGCAGTTTGGGACCTGTTTGG-TTATTTCTGTGCTGTTTCGGTCAAAACGACTCGGGGATCGCTCC
TTTTCACTTGTTGTGATGTGTTTGATGTAACTGGATGGTTTCAGTGCGAAAACTTTCAAAAATGTGAGTTTT
GCTGCAGACTGGTCAAACGGGGC--
>14135_19814/1-168
TTCTGGAGCAGTTTGGGACCTGTTTGG-TTATTTCTGTGCTGTTTCGGTCAAAACGACTCGGGGATCGCTCC
TTTTCACTTGTTGTGATGTGTTTGATGTAACTGGATGGTTCCGGTGCGAAAACTTAAAAAAATGTGAGTTTT
GCTGCACACTGGTCAAACGGGGCTG
>16761_12979/1-168
TTCTGGAGCAGTTTGGGACCTGTTTGG-TTATTTCTGTGTTGTTTCGGTCAAAACGACTCGGGGATCGCTCC
TTTTCACTTGTTGTGATGTGTTTGATGTAACTGGATGGTTCCGGTGCGAAAACTTAAAAAAATGTGAGTTTT
GCTGCACACTGGTCAAACGGGGCTG
>12871_2689/1-168
TTCTGGAGCAGATCGGGACCTGTTTGG-TTATTTTTGTGTTGTTTCGGTCAAAACGACCCGGGGATTGCTCC
TTTTCACTGGTTGCCATGTGTTTGACGTAACTGGATGGTTCTGGCGCGAAAAGTTTCAAAAATGTGAGGTTT
ACTAAAGACCGGTCAAACGGGGCTG
>23775_11891/1-168
TTCAGGAGCTGTTCGGGACCTGTTTGG-TTATTTCTGTGTTGTTTCGGTCAAAACGACCCGGGGATCGCTCC
TTTTCACTGGTTGCAATGTGTTTGATGTAACTGGATCGTTCTGGCGCGAAACGTTTCAAAAATGTGATGTTT
ACTAAAGACTGGTCAAACGGGGCTG
>8069_10773/1-168
TTCTGGAGCAGTTCAGGACCTGTTTGG-TTATTTCTGTGTTGTTTTGGTCAAAATGACCTGGTGATCGCTCC
TTTTCACTAGGTGCAGTGTGGTTGATGTAACTGGATGGTTCCGGTGCGAAACCTTTCAAAAATGGGAGTTTT
TGTGCAGACTAGTCAAACGTGTCTG
>16921_12722/1-168
TTCTGGAGCAGATCGGGACCTGTTTGG-TTATTTCTGGGTTGTTTCGGTCAAAATGACCCGGGGATCGCTCC
TTTTCACTAGTTGCCATGTGTTTGATGTAACTGGATGGTTCTGGGGCGAAAACTTTCAAAAATGTGAGTTTT
GCTGCAGACTGGTCAAACGGGGCTG
>13224_24324/1-168
TTCTGTAGCAGTTCGGGACCTGTTTGG-TTATTTCTGTGTTGTTTCGGTCAAAATGACCTGGTGATCGCTCC
TTTTCACTTGTTGCGGTGTGTTTGATGTAACTGGATGGTTCTGGCTCGAAACCTTTCAAAAATGTGAGTTTT
ACTACAGACTAGTCAAACGGGGCTG
>22822_7494/1-168
TTCTGGAGCAGTTCGGGACCTGTTTGG-TTATTTCTGTGTTGTTTCGGTCAAAATGACCTGGTGATCGCTCC
TTTTCACTAGTTGCAGTGTGTTTGACGTAACTGGATGGTTCCGGTGCAAAACCTTTCAAAAATGTGAGTTTT
GCTGCAGACTGGTCAAACGGGGCTG
>7116_4265/1-162
TTCTTTAGCAGTTAGGGACCCGATTGG-TTATTTCTGTGTTTTTTCAGTCAAAATGACCAGGGGATCGCTCC
TTTTAACTGGTAACGATGTGTTTGATGTAACTGGATGGTTCTGGTGCGAAAACTTTATAAAATGTAAGTTTT
GCGCCAGCCTAGTCAAACG------
>13213_9881/1-164
TTCTGGAGCAGTTCGGGACCCGTTTGG-TTATTTCTGTATTGTTTCGGTCAAAATGACCAGGGGATCGCTCC
TTTTCACTGGTTACGATGTGTTTGATGTAACTGGATGGTTCTGGTGCGAAAACTTTATAAATTGTGGTTTTT
GCTCAAGATTAGTCAAACGGG----
>23488_19643/1-166
TTGTGGAGCAGTTAGGGACCCGTTTGG-TTATTTCTGTGTTGTTTCGGTCAAAATGACCAGAGGATCAATCC
TTTTCACTGGTAACGATGTGTTTCATGTAATTGGATGGTTCCGGTGCGAAAACTTTCAAAAA-GTGAGGTTT
TCTGCAGACTGGTCAAACGGGGCT-
>10229_14887/1-164
TTCTTTAGCAGTTAGGGACCCGTTTGG-TTATTTCTGTGTTGTTTCGGTCAAAACGACCCGGGGATCACTCC
TTTTCACTGGTAATGATGTGTTTGATGTAACTGGATGGTTCCGGCGTGAAAACTTTCAAAAATGTGTGTTTT
GCTGCAGACTAGTCAAACAGG----
>20304_17151/1-168
TTCTTTAGCAGTTAGGGACCCGATTGG-TTATTTCTGTGTGGTTTCGGTCAAAATGACCAGAGGATCACTCC
TTTTCACTTGTAACGATGTGTTTGATGTAACTGGATTGTTCCGGGGGGAAAACTTTCAAAAATGTGAGTTTT
GCTGCAGACTGGTCAAATGGGGCTG
>22371_8301/1-168
TTCTTTAGCAGTTAGGGACCCGATTAG-TTATTTCTGTGTTGTTTCGGTCAAAATGACCAGAGGATCACTCC
TTTTCACTGGTAACGATGTGTTTGATGTAACTGGATTGTTCCGGCGCGAAAACTTTCAAAAATATGAGTTTT
GCTGCAGACTAGTCAAACGGGGCTG
>12897_10598/1-163
TTCTGGAGCAGTTAGGGACCCGATTGG-TTATTTCTGTGTTGTTTCGGTCAAAATGACCAGAGGATCACTCC
TTTTCACTGGTAACGATGTGTTTGATGTAACTGGATGGTTCCGGTGTGAAAACTTTCAAAAATGTGTGTTTT
GCTGCAGACTAGTCAAACGG-----
>14968_15959/1-167
TTCTGGAGCAGTTAGGGACCCGATTGG-TTATTTCTGTGTTGTTTCGGTCAAAATGACCAGAGGATCACTCC
TTTTCACTGGTAACGATGTG-TTGATGTAACTGGATGGTTCCGGCGCGAAAACTTTCAAAAATGTGAGTTTT
ACTGCGGACTAGTCAAACGGGGCTG
>14249_19576/1-163
TTCTCGGGCTGTTCGGGACCTGTTTGG-TTATTTCTATGTTGTTTCCGCCAAAACGACTTGGGGTTTGTTCC
TTTTCACTTGTTGCGATGTGTTTGATGTAACTAAATGGTTCCCACGCAAAAACTTTCAAAAATGTGAGTTTT
GCTGCAGACTGGTCAAACAG-----
>18113_20925/1-168
TTCTAGAGCTATTCGGGACCTGTTTAG-TTATTTCTGTGTTGTTTCTGCCAAAACGACACAGGGATCGCTCC
ATTTCACTAGTTGCGATGTGTTTGATGTAACTGGATGGTTCCCGCACGAAAAATCTCAAAAATGTGAGTTTT
GCTGCACACTGGTCAAACGGCGCTG
>18242_3378/1-168
TTCTGGAGCTGTTCGGGACCCGTTTAG-TTATTTCTGTGTTGTTTCCGCCAAAACGACCCGGGGATCGGTCC
CTTTAGCTTGTTGCGATGTGTCTCATGTAACTGGATGATTCCGGCGCCAAAACTCTAAAAAATGTGTGTTTT
GCTGCCGACCGGTCAAACGGCGTTG
>12386_13622/1-168
TTCTGGAGCTGTTTGAGACCCGTTTTG-TTATTTCTGTGTTGTTTCGGTCAAAACAAACCGGGGATCGCTCC
TTTTCACTTGTTGCAATGAGTTTGATGTAACTCGATGGTTCCCACGTGAAAACTCTCAAAAATGTGAGTTTT
GCTGCAGACTGGTCAAACAGGGTTG
>22332_8764/1-164
----GGGGTTGTTCGGGACCCGTTTGG-TTATTTCTGTGTTGTTTTCGCCAAAACGACCCGGGGATCGCTCC
TTTTTACTTGTTGCGATGTGTTTGATGTACCTAGATGGTTCCCGCACGAAAACTCTAAAAAAGGTGAGTTTT
GCTGCAGACTAGTCAAACGGGCCTG
>24101_15268/1-164
----GGGGCAGTTCGGGACCCGTTTAG-TAATTTGTGTCTGGTTTCCGCCAAAACGACCCGGGGATCGCTCC
TTTTCACTGGTTGCGATGTGTTTGATGTAACTGGATGGTTCCCACGCGAAAACTCTCAAAAATGTGAGTTCT
GCTGCAGACTGGTCAAACGGGGCTG
>29108_9561/1-164
----GGGGCTGTTCGGGACCCGTTTAG-TAATGTGTGTCTGGTTTCCGCCAAAACGACCCGGACATCGCTCC
TTGTCACTTGTTGCGATGTGTTTGATGTAACTGGATGGTTCCCACGCGAAAACTCTCAAAAATGCGAGTTTT
GTTGCAGACTGGTCAAACGGGGTTG
>26178_11190/1-164
TTCTGGAGCTGTTCGGGACCCGTTTAG-TTATTTCTGTGTTGTTTCCGCCAAAACGGCCCAGGGATCACTCC
ATTTCACTTGTTGCGATGTGTTTGATGTAACTGGATGGTTCCCGCACGAAAACTATAAAAAATGTGAGTTTT
GTTACACACTGGTCAAACAGG----
>15109_6364/1-168
TTCTGGAGGTGTTGGGGACCCGTTTAG-TTATTTCTGTGTTGTTTTCGCCAAAGCGACCCAGAAATCACTCC
GTTTCACTTGTTGCGATGCGTTTGATGTAATTGGATGTTTCCCGCACGAAAAATCTCAAAATTGTGAGTTTT
GGTGCAGACCGGTCAAACAGCGTTG
>22130_10571/1-168
TTCTGTAGGTGTTCGGGACCTGTTTAG-TTATTTCTGTGTTGTTTTCGCCAAAGCGACCCAGGAATCGCTCC
GTTTCACTTGTTGCGATGCGTTTGATGTAATTGGATGTTTCCCGCACGAAAAATCTCAAAAATGTGAGTTTT
GGTGCAGACTGGTCAAACGGGGTTG
>13956_13861/1-168
TTCAGGAGCTGTTCGGGACACGTGTAG-TTATTTATGTCTTGTTGCCGCCAAAACGAACAGTGAATCGCTCC
TTTTCAGTTGTTGCGATATTTTTGATGTAACTGGATGGTTCCCAAGCGAAATATCTCAAAAATGCGAGTTTT
GTTGCAGACTGGTCAAACGGGGCTG
>18542_8470/1-168
TTCTGGAGCTGTTCGGGACCCGTTTAG-TTATTTCTGTGTTGTTTCCACCAAAACGACCCGGTAATCGCTCC
TTTTCGCTTGTTGGAATGTGTTTGATGTAACTTGATTGTTCCCACGTGAAAACTCTCAAAAATATGAGTTTT
GCAGCAGACTGGTCAAACGGGGCTG
>13086_4835/1-167
TTCGGGAGCTGTTCGGGACCCGTTTCG-TTATTTATGTCTTGTTTCCGCCAAAACGACCCGGGGATCGCTCC
TTTTCACTTGTTGCGATGTGTTTGATGTAA-TGGATGGTTTCCAAGTGAAAACTCCCAAAAATGCGAGTTTT
GCTACACACTGGTCAATAGGGGCTG
>15754_20618/1-168
TTCTGGAGGTGTTCGGGACCCGTTTAG-TTATTTCTGTGTTGTTTCTGCCAAAACGACCGAGGGATGGCTCC
TTTTCACTTGTTGCGATGCGTGTGATGTAATTGGATGGTCCCCGCCTGAAAACTCTAAAAAATATGAGTTCT
TCTGCCGACTGGTCAAACGGGGATG
>13936_7620/1-168
TTCTGGAGGTGTTCGGGACCCGTTTAG-TTATTTCTGTGTGGTTTTCGCCAAAACGACCCAGGAATTCCTCC
TTTTCACTTGTTGCGATGTGTTTGATGTAACTGGATGGTTCCCGCCCGAAAACTCTGAATAATGTGAGTTTT
GCTGCCGACCTGTCAAACGGGCCTG
>21322_9268/1-168
TTCTTGAGGTGTTCGGGACCCGTTTAG-TTATTTCTGTGTTGTTTCCGCCAAAATGACCCGGGGATCGCTCC
ATTTCACTAGTTGCGATGCGTTTGATGTAACTGGGTGGTTCCCGTACAAAAACTTTACATAATATGAGTTTT
GCTGCCGACTGGTCAAACGGGGATG
>5365_11298/1-164
TTCTTGAGGTGTTCGGGACCCGTTTAG-TTATTTCTGTGTTGTTTCCGCCAAAATGACCCGGGGATCGCTCC
TTTTCACTAGTTGCGATGTGTTTGATGTAACTGGATGGTTCCCGCACGAAAACTTTACAAAATATGAGTTTT
GCTGCCGTCTGGTCAAACGGG----
>3424_10852/1-168
TTCTGGAGCTTTTTGGGACCCGTTTAG-TTATTTATGTGTTTTTACACCCAAAACGACCCGGGGATCGCTCC
TTTTCACTTGTTGCGATGTGTTTGATGTAACTGGATGGTTCCCGCGCGAAAACTCTCAAAAATGTGAGTTTT
GTTGCAGACTGGTCAAACGGAGCTG
>7687_9784/1-168
TTCTGGGGGTGTTGGGGACCCGTTTAG-TTATTTCTGTGTTGTTTTCGCCAAAGCGACCCAGGGATCGCTCC
TTTTCACTTGTTGCGATGTGTTTGATGTAACTGGATGGTTCCCGCACGAAAAATCACAAAAATGTGAGTTTT
GGTGCATACCGGTCCAACAGCGTTG
>21209_5083/1-168
TTCGGGGGCTGGTCGGGACCCGTTTAG-TTATTTATGTCTTGTTTCTGCCAAAACCACCCGTGGATCGCTCC
TTTTCACTTGTTGCGATGTGTTTGATGTAACTGGATGGTTCCCATGCGAAAATTCTCAAAAATGCGAGTTTT
GTTGCAGACTGGTCCAACGGGGTTG
>15705_18913/1-168
TTCTAGAGCTGTTCGGGACCCGTTTAG-TTATTTATGAGTTGTTTCCGCCAAAACGACCCGTGGATCGCTCC
TTTTCACTTAGTGCGATGTGTTTGATGTAACTAAATGGTTCCCACGCGAAAACTCTCAAAAATGTGAGTTTT
GCTGCACACTAGTCAAACGGGGCCG
>3633_10352/1-168
TTCTAGAGGTGTTCGGGACCCGTTTAG-TTATTTCTATGTTGTTTCCACCAAAACGACCCGTGGATCGTTCC
TTTCCACTTGTTGCAATGTGTTTGCTGTAACTGTATGATTCCCGCGCGAAAAATCTAAAAAATGTGAGTTTT
GCTGCAGACTGGTCAAACGGGGCTG
>4231_12986/1-167
TTCTGGCGGTGTTCGGGACCCGTTTAG-TTATTTCTGTGTTGTTTTCGCCAAAACGACCCAGGGATCGCTCC
TTTTTACTTGTTGCGATGCGTTTGATGTAAC-GGATGGTTCCCGCCCGAAATCTCAATAAAATATGAGTTTT
GCTGCCGACAGGTCAAACGGGCCTG
>11064_18351/1-168
TTCTGGAGGTGTTCGGGACCCGTTTAG-TTATTTCTGTGTTGTTTTCGCCAAAGCGACCCAGGAATCGCTCC
GTTTCACTTGTTGCGATGCGTTTGATGTATCTGGATGGTTCCCGCCCGAAAACTCTAAAAAATATGAGTTTT
GCTGCCGACTGGTCAAACGGGCCTG
>16858_22262/1-166
TTCTGGAGGTCTTCGGGACCCGTTTAG-TTATTTCTGTGTTGTTTCCGCCAAAACGACCCGGGGATCGCTCC
TTTTCACTTGTTGCGATGCATTTGATGTAACTGGATGTTTCCCGCCCGAAAACTC--AAAAATATGAGTTTT
GCTGCCGACTGGTCAAACGGGCCTG
>12529_16328/1-168
TTCTGGAGGTGTTCGGGACCCGTTTAG-TTATGTCTGTGTTGTTTCCGCCAAAACGACCCGGGGATCGCTCC
GTTTCACTTGTTGCGATGCGTTTGATGTAACTGGATGGTTCCCGCCCGAAAACTCTAAAAAATATGAGTTTT
GCTGCCGACTGGTCGAACGGGCCTG
>8725_9775/1-168
TTCTGGAGGTGTTCGGGACCCGTTTAG-TTATTTCTGTGTTGTTTACGCCAAAACGACCCAGGGATCGCTCC
TTTTCACTTGTTGCGATGCGTTTGATGTAACTGGATGGTTCCCGCCCGCAAACTCTAAAAAATATGAGTTTT
GCTGCCGACAGGTCAAACGGGCCTG
>10842_14569/1-164
TTCTCGAGCTGTTCGGGACCCGTTTAG-TTATTTCTGTGTTGTTTCGGCCAAAACGACCCGGGGATTGCTCC
TTTTCACTTGTTGCGATGTGTTTGATGTACTTGGATTGTTCCTGCGCGAAAACTCTCAAAAATGTGAGTTT-
---GCAGACTGGTCAAACGGGGATG
>6481_5143/1-167
TTCTCGAGCTGTTCGGGACCCGTTTAG--TATTTATGTCTTGTTTCTGCCAAAACGACCCATGGATCGGTCC
TTTTTACTTGTTGCGTTGTGTTTGATGTAACTGGATGGTTCCCACGCAAAAATTCTCAAAAATGCTAGTTTT
GTTGCAGACTGGTCAAACGGGGCTG
>7688_21160/1-165
TTCGGGAGCTGTTCGGGACCCATTTAG-TTATTTCTGTGTTGTTTCCG-CAAAACGACCCGTGAATCGCTCC
TTTTCACTTGTTGCGACGTGTTTGATGTAACTGGATGGTTCACGCGCGAAAACTCTCAAAAATGTGAGTTTT
GCTGCAGACTAGTCAAACGGGGC--
>9371_11248/1-165
TTCTGGAGCTGTTCGGGACCCATTTAC-CTATTTCTGTGTTGTTTCCG-CAAGACGACCCGTGAATCGCTCC
TTTTCACTTGTTGCGACGTGTTTGATGTAACTGGATGGTTCCCACGCGAAAACTCTCAAAAATGTGAGTTTT
GCTGCAGACTAGTCAAACGGGGC--
>12043_14408/1-164
TTCTGGAGCTGTTCGGGACCCGTTTAG-TTATTTCTGTGTTGTTTCTGCCAAAATGACCCGGGGATCGTTCC
TTTTCACTTGTTGCGATGTGTTTGATGTAACTGGATGGTTCCCGCGCGAAAACTCTCAAAAATGTGAGTTT-
---GCAGACTAGTCAAACGGGGATG
>16694_14059/1-168
TTCTGGAGCTGTTCGGGACCCGTTTAG-TTATTTCTGTGTTGTTTCTGCCAAAACGACCCGAGGATCGTTCC
TTTTCACTTGTTGCGATGTGTTTGATGTAACTCGATGGTTCCCGCGCGAAAACTCTCAAAAAAGTTAGTTTT
GGTGCAGACTGGTCAAACGGGGCTG
>3359_11529/1-168
TTCTGGAGGTGTTCGGGACCCGTTTAG-TTATTTCTGTGTTGTTTCCGCCAAAACGACCCGGGAATCTTTCC
TTTTCACTAGTTGCGATGTGTTTGATGTAACTGGATGGTTCCCGCGTGAAAACTTTCAAAAATGTGAGTTTT
GGTGCAGACTGGTCAAACCGCGCTG
>13555_19673/1-167
-TCTGGAGGTGTTCGGTACCCGTTTAG-TTATTTCTGTGTTGTTTCCGCCAAAACGACCCGGGGATCGTTCC
TTTTCACTTGTTGCGATGTGTTTGATGTAACTGGATGTTGCCCGCACGAAAAATCTCAAAAATGTGAGTTTT
GGTGCAGACCGGTCAAACGGCGCTG
>18115_14653/1-163
TTCTGGAGGTGTTCGGGACCCGTTTAG-TTATTTCTGTGTTGTTTCTGCCAAAACGACCCGGGGATCGGTCC
TTTTCACTTGTTGCGATGTGTTTGATGTAACTGGATGTTTCCCGCACGAAAAATCACAAAAATGTGAGTTTT
GGTGCAGACCGGTCAAACAG-----
>7536_12302/1-168
TTCTGGAGCTGTTCGGGACCCGTTTAG-TTATTTCTGTGTTGTTTCTGCCAAAACGACCCGGGGATCGTTCC
TTTTCACTTGTTGCGATGTGTTTGATGTAACTGGATGTTTCCCGCACGAAAACTCACAAAAATATGAGTTTT
GGTGCAGACCGGTCAAACAGCGTTG
>12054_1836/1-168
TTCTGGAGCTGTTCGGGACCCGTTTAG-TTATTTCTGTGTTGTTTCTGCCAAAACGACCTGGGGATCGTTCC
TTTTCACTTGTTGCGATGCGTTTGATGTAACTCGATGGTTCCCGCGCGAAAACTCTCAAAAATGTGAGTTTT
GGTGCAGACCGGTCAAACAGCGTTG
>20763_1807/1-163
TTCTGGAGGTGTTCGGGACCCGTTTAG-TTATTTCTGTGTTGTTTCCGCCAAAACGACCCGGGGATCGTTCC
TTTTCACTTGTTGCGATGCGTTTGATGTAACTCGATGGTTCCCGCGCGAAAACTCTCAAAAATGTGAGTTTT
GGTGCAGACCGGTCAAACAG-----
>4788_14094/1-168
TTCTGGAGGTGTTCGGGACCCGTTTAG-TTATTTCTGTGTTGTTTCCGCCAAAACGACCCGGGGATCGTTCC
TTTTCACTTGTTGCGATGTGTTTGATGTAACTGGATGGTTCCCGCGCGAAAACTCTAAAAAATGTGAGTTTT
GGTGCAGACTGGTCAAACGGGGCTG
>8311_13132/1-162
TTCTGGAGGTGTTCGGGACCCGTTTAG-TTATTTCTGTGTTGTTTCCGCCAAAACGACCCGGGGATCGCTCC
TTTTCACTTGTTGCGATGTGTTTGATGTAACTGGATGGTTCCCGCGCGAAAACATTCAAAAATGTGAGTTTT
GGTGCAGACTGGTCAAACG------
>8529_15869/1-167
TTCTGGAGCTGTTCGGGACCCGTTTAG--TATTTATGTCTTGTTTCCGCCAAAACGACTCGTGGATCGCTCC
TTTTCACTTCTTGCGTTGTGTTTGATGTAACTGGATGGTTCCCACCCGAAAAATCTCAAAAATACGAGTTTT
GTTAGAGACTGGTCAAACGGGGTTG
>22828_10842/1-166
--CTGGAGGTGTTCGGGACCCGTTTAG-TTATTTCTGTGTTGTTTCCGCCAAAACGACCCGTGGATCGCTCC
TTTTCACTTGTTGCGGTGTGTTTGATGTAACTGGAATGTTCCCATGCGAAAACACTCAAAAACGTGAGTTTT
GCTGGAGACTGGTCAAACGGGGCTG
>28354_13640/1-167
TTCTGGAGCTGTTCGGGACCCGTTTAG--TATGTATGTCTTTTTTCCGCCAAAACGACCCGTGGAACGCTCC
TTTTTACTTGTTGCGTAATGTTTGAGGTAACTGGATGGTTCCCACGCGAAAATTCTCAAAAATGGGAGTTTT
GCTGCAGAGTGGTCAATCGGGGCTG
>12432_20385/1-168
TTCTGGAGCTGTTCGGGACCCGTTTAG-TTATTTCTGTGTTGTTTCCGCCAAAACGACCCGGGGATTGCTCC
TTTTCACTTGTTGCGATGCGTTTGATGTAATTGGATGGTTCCCACCCGAAAACTCTAAAAAATATGAGTTTT
GCTGCAGACTGGTCAAACGGGGATG
>28236_13921/1-167
TTCTGGAGCTGTTCGGGACCCGTTTAG--TATGTATGGCTTGTTTCCGCCAAAACTACCCGTGGATCGCTCC
TTTTTACTTTTTGCGATGTGTTTGATGTAACTGGAAGGTTCCCACGCGAAAATCCTCAAAAATGCGAGTTTT
GTTGCAGACTGGTCAAACGGGGTTG
>11845_8162/1-167
TTCTGGAGCTGTTCGGGACCCGTTTAG-TTATTTTTGTGTTGTTTCCG-CAAAACGACCCGTGAATCGCTCC
TTTTCACTTGTTGCGATGTGTTTGATGTAACTGGATGGTTCTCACGTGAAAACTCTCAAAAATGTGAGTTTT
GCTGCAGACTGGTCAAACAGGGCTG
>19097_20975/1-168
TTCTGGAGCTGTTCGGGACCCGTTTAG-TTATTTATGTGTTGTTTCCGCCAAAACGACCCGTGGATCGCTCC
TTTTCACTTGTTGCGATGTGTTTGATGTAACTGGATGGTTCCCATGCGAAAACTCTAAAAAATGTGAGTTTT
GCTGCAGACTGGTCAAACGGGGCTG
>9549_10006/1-168
TTCTGGAGCTGTTCGGGACCCGTTTAG-TTATTTATGTGTTGTTTCCGCCAAAACGACCCGTGGATCGCTCC
TTTTCACTTGTTGCGATGTGTTTAATGTAACTGGATGGTTCCCATTCGAAAACTCTAAAAAATGCGAGTTTT
GTTGCAGACTGGTCAAACGGGGCTG
>13136_2863/1-166
TTCTGGAGCTGTTCGGGACCTGTTTAG-TTATTTATGTGTTGTTTCCGCAAAAACGACCCGTGGATCGCTCC
TTTTCACTTGTTGCGATGTGTTTGATGTAACTGGATGGTTCCCATGCGAAAACTCTCAAAAATGCGAGTTTT
GTTGCGGACTGGTCAAACGGGGC--
>15621_24382/1-168
TTCGGGAGCTGTTCGGGACCCGTTTAG-TTATTTATGTCTTGTTTCCACCAAAACGACTCGTGGATCGCTCC
TTTTCACTTGTTGCGATGTGTTTAATGTAACTGGATGGTTCCCACGCGAAAATTCTCAAAAATGCGAGTTTT
GTTGCAGACTTGTCAAACGGGGCTG
>19468_10683/1-164
----GGGGCTGTTCGGGACCCGTTTAG-TTATTTATGTCTTGTTTCCGCCAAAATGACTCGTGGATCGCTCC
TTTTCACTTGTTGCGATATGTTTAATGTAACTGGAAGGTTCCCACGCGAAAAATCTAAAAAATGCGAGTTTT
GTTGCAGACTGGTCAAACGTGGCTG
>4121_8652/1-164
----GGGGCTGTTCGGGACCCGTTTAG-TTATTTATGTCTTGTTTCCGCCAAAACGACTCGTGGATCGCTCC
TTTTCACTTGTTGCGATATGTTTAATGTAACTGGAAGGTTCCCACGCGAAAAATCTCAAAAATGCGAGTTTT
GTTGCAGACTGGTCAAACGGGGCTG
>20605_12599/1-167
TTCTGGAGCTGTTCGGGACCCGTTTAG-TTATTTATGTCTTGTTTCCACCAAAACGACTTGTGGATCGCTCC
TTTTCACTTGTTGCGATATGTTTGATGTAACTGGATGGTTCCCACGCGAAAAATCTCAAAAATGCGAGTTTT
GTTGCAGACTGGTCAAACGGGGCT-
>12068_18083/1-167
TTCTGGAGCTGTTCGGGACCCGTTTAG--TATTTATGTCTTGTTTCCGCCAAAACGACTCGTGGATCGCTCC
TTTTCACTTGTTGCGATATGTTTGATGTAATTGGATGGTTCCCACGCGAAAAATCTCAAAAATGCGAGTTTT
GTTGCAAACTAGTCAAACGGGGTTG
>27351_15245/1-165
TTCGGGAGCTGCTCGGGACCCGTTTAG-TTATTTATGTCTTGTTTCCGCCAAAACGACTCGTGGATCGCTCC
TTTTCACTTGTTGCGATATGTTTAATGTAACTGGAAGGTTCCCACGCGAAAAATCTCAAAAATGCGAGTTTT
GCTGCAGACTGGTCAATAGGGG---
>23034_10666/1-162
TTCGGGAGCTGTTCGGGACCCGTTTAG-TTATTTATGTCTTGTTTCCGCCAAAACGACTCGTGGATCGCTCC
TTTTCACTTGTTGCGATATGTTTGATGTAACTGGATGGTTCCCACGCGAAAAATCTCAAAAATGCGAGTTTT
GCTGCAGACTGGTCAATCG------
>23804_9329/1-166
TTCGGGAGCTGTTCGGGACCCGTTTAG--TATTTATGTCTTGTTTCCGCCAAAACGACTCGTGGATCGCTCC
TTTTCACTTGTTGCGATATGTTTGATGTAACTGGATGGTTCCCACGCGAAAAATCTCAAAAATGCGAGTTT-
CTTGCAGACTGGTCAAACGGGGTTG
>9810_9714/1-167
TTCTGGAGCTGTTCAGGACCCGTTTAG--TATGTATGTCTTGTTTCCGCCAAAACGACCCGTGGATCGCTCC
TTTTTACTTGTTGCGATGTGTTTGATGTAACTGGATGGTTCCCACGCGAAAATTCTCAAAAATGCGAGTTTT
GCTGCAGACTGGTAAATAGGGGCCG
>7939_15179/1-167
TTCTGGAGCTGTTCGTGACGCGTTTAG--TATGTATGTCTTGTTTCCGCCAAAACGACCCGTGGATCGCTCC
TTTTTACTTGTTGCGATGTGTTTGATGTAACTGGATGGTTCCCACGCGAAAATTCTCAAAAATGCGAGTTTT
GTTGCAGACTGGTCAAACGGGGCTG
>15007_6645/1-167
TTCTGGAGCTGTTCGGGACCCGTTTAG--TATGTATGTCTTGTTTCCACCAAAACGACCCGTGGATCGCTCC
TTTTTACTTGTTGCGATGTGTTTGATGTAACTGGATGGTTCCCACGCGAAAATTCTCAAAAATGCGAGTTTT
GCTGCAGACTGGTCAATCGGGGCTG
>25341_8326/1-167
TTCTGGAGCTGTTCGGGACCCGTTTAG--TATTTATGTCTTGTTTCTGCCAAAACGACCCATGGATCGCTCC
TTTTTACTTGTTGCGATGTGTTTGATGTAACTGGATGATTCCCACGCGAAAACTCTCAAAAATGTGAGTTTT
GCTGCAGACTGGTCAAACAGGGCTG
>10676_9288/1-163
----GGGGCTGTTCGGGACCCGTTTAG--TATTTATGTCTTGTTTCCGCCAAAACGACCCGTGGATCGCTCC
TTATTACTTGTTGCGATATGTTTGATGTAACTGGATGGTTCCCAAGCGAAAAATCTCAAAAATGTGAGTTTT
GTTGCAGACTGGTCAAACGGGGCTG
>17082_15309/1-167
TTCGGGAGCTGTTCGGGACCCGTTTAG--TATGTATGTCTTGTTTCTGTCAAAACGACCCGTGGATCGCTCA
TTTTTACTTGTTGCGATGTGTTTGATGTAACTGGATGGTTCCCATGCGAAAACTCTCAAAAATGTGAGTTTT
GCTGCAGACTGGTCAAACGGGGCCG
>20278_1572/1-165
TTCGGGAGCTGTTCGGGACCTGTTTAG--TATTTATGTCTTGTTTCCGCTAAAACGACCCGTGGATCGTTCC
TTATTACTTGTTGCGATGTGTTTGATGTAACTGGATGGTTCCCATGCGAAAATTCTCAAAAATGCGAGTTTT
GCTGCAGACTGGTCAATAGGGGC--
>19749_7023/1-163
----GGGGCTGTTCGGGACCTGTTTAG--TATTTATGTCTTGTTTCCGCCAAAACGACCCGTGGATCGCTCC
TTATTACTTGTTGCAATGTGTTTGATGTAACTGGATGGTTCCCACGCGAAAATTCTCAAAAATGCGAGTTTT
GCTGCAGACTGGTCAATAGGGGCCG
>6538_16033/1-163
----GGGGCTGTTCGGGACCCGTTTAG--TATTTATGTCTTGTTTCCGCCAAAACGACCCGTGGATCGCTCC
TTATTACTTGTTGCGATGTGTTTGATGTAACTGGATGGTTCCCATGCGAAAACTCTCAAAAATGTGAGTTTT
GCTGCAGACTGGTCAATAGGGGCCG
>25076_5125/1-163
----GGGGCTGTTCGGGACCCGTTTAG--TGTTTATGTCTTGTTTCCGCCAAAACGACCCGTGGATCGCTCC
TTATTACTTGTTGCGATGTGTTTGATGTAACTGGATGGTTCCCATGCGAAAACTCTCAAAAATGCGAGTTTT
GCTGCAGACTGGTCAAACGGGGCTG
>23890_11714/1-167
TTCGGGAGCTTTTCGGGACCCGTTTAG--TATTTATGTCTTGTTTCCGGCAAAACGACCCGTGGATCGCTCC
TTATAACTTGTTGCGATATGTTTGATGTAACTGGATGGTTCCCATGCGAAAACTCTCAAAAATGTGAGTTCT
GCTGCAGACTGGTCAAACGGGGCTG
>18698_12021/1-167
TCCTGGAGCTGTTCCGGACCCGTTTAG--TATTTATGTCTTGTTTCCGTCAAAACGACCCGTGGATCGCTCC
TTATTACTTGTTGCGATGTGTTTGATGTAACTGGATGGTTCCCATGCGAAAACTCTCAAAAATGTGAGTTCT
GCTGCACACTGGTCAAACGGGGCTG
>11453_10739/1-167
TTCTGGAGCTGTTCGGGACCCGTTTAG--TATTTATGTCTTGTTTCTGTCAAAACGACCCGTGGATCGCTCC
TTATTACTTGTTGCGATGTGTTTGATGTAACTGGATGGTTCCCATGCGAAAACTCTCAAAAATGTGAGTTCT
GCTGCAGACTGGTCAAACGGGGCTG
>16443_8394/1-165
TTCGGGAGCTGTTCGGGACCCGTTTAG--TATTTATGTCTTGTTTCCGCCAAAACGACCCGTGGATCGCTCC
TTATTACTTGTTGCGATGTGTTTGATGTAACTGGATGGTTCCCATGCGAAAACTCTCAAAAATGTGAGTTCT
GCTGCAGACTGGTCAAACGGGGC--
