# Supplementary material for: Identification and characterization of abundant repetitive sequences in Eragrostis tef cv. Enatite genome
Source: BMC Plant Biol. 2016 Feb 1;16:39. doi: 10.1186/s12870-016-0725-4 (PMC4736629; doi:10.1186/s12870-016-0725-4)
Supplement: Additional file 17: — Tracts of TE coding domains used as queries in similarity searches to retrieve copies of TE paralogs. (FAS 663 bytes) [file 12870_2016_725_MOESM17_ESM.fas]

>RTcopia100
WKVHHMDVKSAFLNGDLKEEVYVRQPPGFVIAGEEGKVLRLRKALYGLRQAPRAWNAKLDSMLKEMGFQQSAHEAAVYRHGGDAGSVLLVGVYVDNLVIT
>RTgypsy100
EAYIDDIVVKTKKKENLLEDLKQTFDNLRKYKMKLNPKKCVFGVTSGKLLGYMISQRGIDANPVKMAAIEKLKPPKTRREIQKLTGMMAALNRFISRSGE
>LINE_RT
NGDRMEKFKPSRGIRQGDPISPYLFLLAAEGLSCLLKSKVQSSQLNGIKVAPSAPTVSHLLFADDNLLFFKVNRKSAEVVKQALEVYCRASGQHVNLDKS
>CACTA_TP
RLFSTKETSEHMQWHVKGRNKDGKLRHPADAEAWQDLDRRYHTFSDDARNVRLGLASDGFNPFRNLSSKHSTWPVMLIPYNMPPWICMKQTNLILSMIIP
>hAT_TP
TSATALLHAASSSASTASELISYLDCDTVNQLTDDFNILHWWHQHKLTYPVLSIMAKDILTVPVSTISSESTFSLTGRIIDERRRRLKSDVVEMLTCIKD
>MuDR
PGYGRIHHRWCTRHLAQNLLRAAHIEENFKALEAVCRQSERGLFQKGLTALKTKTTDAERAILDSIDQQREKWSLAYDVGGVRCGFMTSNMAEMYNSLLR
